# Supplementary material for: Improved Accuracy in Semi-Experimental Structure Determination by Resolving Problems Associated with Rotation of Principal Inertial Axes of Isotopologues: Structures of 1,3-Oxazole (c‑C3H3NO)
Source: J Phys Chem A. 2026 Apr 24;130(18):3623–41. doi: 10.1021/acs.jpca.6c01535 (PMC13158917; doi:10.1021/acs.jpca.6c01535)
Supplement: Supplementary file 2 [file jp6c01535_si_002.zip › Supporting Information/Least-Squares Fits/oxazole_HFS_S_III.res]

oxazole    HFS                                        Fri Jan 02 16:31:46 2026

-------------------------------------------------------------------------------------=========
                                              obs         o-c     error     blends     Notes
                                                                         o-c      wt
    / instead of : below denotes (o-c)>3*err
-------------------------------------------------------------------------------------=========
   1:  7  7  0  0  8    7  6  1  0  8        12589.1691  -0.0389  0.030               
   2:  7  7  0  0  7    7  6  1  0  7        12590.8128  -0.0129  0.030               
   3:  4  3  1  0  4    4  3  2  0  4        12809.4802   0.0127  0.030               
   4:  4  3  1  0  5    4  3  2  0  5        12809.9588  -0.0372  0.030               
   5: 39 33  6  0 40   39 33  7  0 40        12950.9279  -0.0046  0.030  -0.0092 0.51  
   6: 39 33  6  0 38   39 33  7  0 38        12950.9279  -0.0140  0.030  -0.0092 0.49  
   7: 13 11  2  0 14   13 11  3  0 14        13017.9490   0.0126  0.030  -0.0108 0.54  
   8: 13 11  2  0 12   13 11  3  0 12        13017.9490  -0.0380  0.030  -0.0108 0.46  
   9: 20 17  3  0 21   20 17  4  0 21        13099.1785  -0.0116  0.030  -0.0250 0.52  
  10: 20 17  3  0 19   20 17  4  0 19        13099.1785  -0.0396  0.030  -0.0250 0.48  
  11:  9  8  1  0 10    9  7  2  0 10        13282.2469   0.0239  0.030   0.0497 0.55  
  12:  9  8  1  0  8    9  7  2  0  8        13282.2469   0.0816  0.030   0.0497 0.45  
  13:  9  8  1  0  9    9  7  2  0  9        13282.6857  -0.0532  0.030               
  14: 10  9  1  0  9   10  8  2  0  9        14414.9012   0.0340  0.030  -0.0035 0.45  
  15: 10  9  1  0 11   10  8  2  0 11        14414.9012  -0.0343  0.030  -0.0035 0.55  
  16: 10  9  1  0 10   10  8  2  0 10        14415.6224   0.0062  0.030               
  17:  1  0  1  0  1    0  0  0  0  1        14564.1226   0.0193  0.030               
  18:  1  0  1  0  2    0  0  0  0  1        14565.3169  -0.0161  0.030               
  19: 26 22  4  0 26   26 22  5  0 26        14578.7745   0.0549  0.030               
  20: 26 22  4  0 27   26 22  5  0 27        14579.2332   0.0041  0.030  -0.0053 0.52  
  21: 26 22  4  0 25   26 22  5  0 25        14579.2332  -0.0154  0.030  -0.0053 0.48  
  22: 12 10  2  0 12   12 10  3  0 12        14984.1564   0.0085  0.030               
  23: 12 10  2  0 13   12 10  3  0 13        14984.8528   0.0258  0.030  -0.0003 0.54  
  24: 12 10  2  0 11   12 10  3  0 11        14984.8528  -0.0309  0.030  -0.0003 0.46  
  25: 32 27  5  0 33   32 27  6  0 33        15583.7661  -0.0014  0.030  -0.0085 0.52  
  26: 32 27  5  0 31   32 27  6  0 31        15583.7661  -0.0159  0.030  -0.0085 0.48  
  27: 19 16  3  0 19   19 16  4  0 19        15624.5824   0.0160  0.030               
  28: 19 16  3  0 20   19 16  4  0 20        15625.1655  -0.0073  0.030  -0.0226 0.53  
  29: 19 16  3  0 18   19 16  4  0 18        15625.1655  -0.0393  0.030  -0.0226 0.47  
  30: 11  9  2  0 11   11  9  3  0 11        16874.3954  -0.0259  0.030               
  31: 11  9  2  0 10   11  9  3  0 10        16875.1330  -0.0296  0.030   0.0040 0.46  
  32: 11  9  2  0 12   11  9  3  0 12        16875.1330   0.0323  0.030   0.0040 0.54  
  33:  4  4  1  0  5    4  2  2  0  5        17223.4978  -0.0159  0.030               
  34:  4  4  1  0  4    4  2  2  0  4        17225.2279  -0.0135  0.030               
  35:  9  9  0  0 10    9  8  1  0 10        18103.9703  -0.0199  0.030               
  36: 13  9  4  0 12   13  9  5  0 12        43057.5996   0.0232  0.050   0.0400 0.31  
  37: 13  9  4  0 14   13  9  5  0 14        43057.5996   0.0266  0.050   0.0400 0.36  
  38: 13  9  4  0 13   13  9  5  0 13        43057.5996   0.0699  0.050   0.0400 0.33  
  39: 13  9  4  0 12   13  8  5  0 12        43094.9252  -0.0009  0.050   0.0120 0.31  
  40: 13  9  4  0 14   13  8  5  0 14        43094.9252   0.0016  0.050   0.0120 0.36  
  41: 13  9  4  0 13   13  8  5  0 13        43094.9252   0.0353  0.050   0.0120 0.33  
  42: 12  8  4  0 12   12  8  5  0 12        43473.8759   0.0198  0.050   0.0348 0.33  
  43: 12  8  4  0 13   12  8  5  0 13        43473.8759   0.0414  0.050   0.0348 0.36  
  44: 12  8  4  0 11   12  8  5  0 11        43473.8759   0.0432  0.050   0.0348 0.31  
  45: 12  8  4  0 12   12  7  5  0 12        43490.6917   0.0367  0.050   0.0554 0.33  
  46: 12  8  4  0 13   12  7  5  0 13        43490.6917   0.0635  0.050   0.0554 0.36  
  47: 12  8  4  0 11   12  7  5  0 11        43490.6917   0.0658  0.050   0.0554 0.31  
  48: 15 12  4  0 15   15 11  5  0 15        43588.8186  -0.0320  0.050   0.0138 0.48  
  49: 15 12  4  0 16   15 11  5  0 16        43588.8186   0.0565  0.050   0.0138 0.52  
  50: 16 13  4  0 17   16 12  5  0 17        43593.0821   0.0458  0.050   0.0150 0.35  
  51: 16 13  4  0 15   16 12  5  0 15        43593.0821   0.0520  0.050   0.0150 0.31  
  52: 16 13  4  0 16   16 12  5  0 16        43593.0821  -0.0529  0.050   0.0150 0.33  
  53: 23 21  2  0 24   23 20  3  0 24        43613.5299  -0.0083  0.050   0.0092 0.52  
  54: 23 21  2  0 22   23 20  3  0 22        43613.5299   0.0282  0.050   0.0092 0.48  
  55: 23 21  2  0 23   23 20  3  0 23        43614.3789   0.0003  0.050               
  56: 14 11  4  0 15   14 10  5  0 15        43644.4521   0.0264  0.050  -0.0004 0.36  
  57: 14 11  4  0 13   14 10  5  0 13        43644.4521   0.0326  0.050  -0.0004 0.31  
  58: 14 11  4  0 14   14 10  5  0 14        43644.4521  -0.0603  0.050  -0.0004 0.33  
  59: 38 32  6  0 39   38 31  7  0 39        43667.6877   0.0937  0.050   0.0106 0.34  
  60: 38 32  6  0 37   38 31  7  0 37        43667.6877   0.1005  0.050   0.0106 0.32  
  61: 38 32  6  0 38   38 31  7  0 38        43667.6877  -0.1621  0.050   0.0106 0.33  
  62: 17 14  4  0 18   17 13  5  0 18        43684.8167   0.0453  0.050   0.0088 0.35  
  63: 17 14  4  0 16   17 13  5  0 16        43684.8167   0.0522  0.050   0.0088 0.31  
  64: 17 14  4  0 17   17 13  5  0 17        43684.8167  -0.0710  0.050   0.0088 0.33  
  65:  3  2  2  0  2    2  2  1  0  2        43694.2141   0.0370  0.050   0.0371 0.11  
  66:  3  2  2  0  3    2  2  1  0  2        43694.2141   0.0371  0.050   0.0371 0.89  
  67:  3  2  2  0  4    2  2  1  0  3        43695.4896  -0.0048  0.050  -0.0049 0.92  
  68:  3  2  2  0  3    2  2  1  0  3        43695.4896  -0.0048  0.050  -0.0049 0.08  
  69:  3  2  2  0  2    2  2  1  0  3        43695.4896  -0.0049  0.050  -0.0049 0.00  
  70:  3  2  2  0  2    2  2  1  0  1        43696.2212  -0.0053  0.050               
  71: 14 11  4  0 14   14  9  5  0 14        43722.1889  -0.0416  0.050   0.0303 0.33  
  72: 14 11  4  0 15   14  9  5  0 15        43722.1889   0.0626  0.050   0.0303 0.36  
  73: 14 11  4  0 13   14  9  5  0 13        43722.1889   0.0701  0.050   0.0303 0.31  
  74: 13 10  4  0 14   13  9  5  0 14        43735.8439   0.0349  0.050   0.0060 0.36  
  75: 13 10  4  0 12   13  9  5  0 12        43735.8439   0.0421  0.050   0.0060 0.31  
  76: 13 10  4  0 13   13  9  5  0 13        43735.8439  -0.0587  0.050   0.0060 0.33  
  77: 15 12  4  0 16   15 10  5  0 16        43741.3602   0.0356  0.050  -0.0012 0.36  
  78: 15 12  4  0 14   15 10  5  0 14        43741.3602   0.0436  0.050  -0.0012 0.31  
  79: 15 12  4  0 15   15 10  5  0 15        43741.3602  -0.0829  0.050  -0.0012 0.33  
  80: 11  7  4  0 11   11  7  5  0 11        43762.7270  -0.0333  0.050   0.0240 0.33  
  81: 11  7  4  0 12   11  7  5  0 12        43762.7270   0.0490  0.050   0.0240 0.36  
  82: 11  7  4  0 10   11  7  5  0 10        43762.7270   0.0565  0.050   0.0240 0.30  
  83: 11  7  4  0 11   11  6  5  0 11        43769.7131  -0.0273  0.050   0.0318 0.33  
  84: 11  7  4  0 12   11  6  5  0 12        43769.7131   0.0575  0.050   0.0318 0.36  
  85: 11  7  4  0 10   11  6  5  0 10        43769.7131   0.0653  0.050   0.0318 0.31  
  86: 13 10  4  0 13   13  8  5  0 13        43773.2123  -0.0506  0.050   0.0209 0.33  
  87: 13 10  4  0 14   13  8  5  0 14        43773.2123   0.0528  0.050   0.0209 0.36  
  88: 13 10  4  0 12   13  8  5  0 12        43773.2123   0.0608  0.050   0.0209 0.31  
  89: 33 27  6  0 34   33 26  7  0 34        43809.7608  -0.0362  0.050   0.0341 0.34  
  90: 33 27  6  0 32   33 26  7  0 32        43809.7608  -0.0428  0.050   0.0341 0.32  
  91: 33 27  6  0 33   33 26  7  0 33        43809.7608   0.1814  0.050   0.0341 0.33  
  92: 12  9  4  0 13   12  8  5  0 13        43843.0880   0.0195  0.050  -0.0141 0.36  
  93: 12  9  4  0 11   12  8  5  0 11        43843.0880   0.0287  0.050  -0.0141 0.31  
  94: 12  9  4  0 12   12  8  5  0 12        43843.0880  -0.0903  0.050  -0.0141 0.33  
  95: 12  9  4  0 13   12  7  5  0 13        43859.9025   0.0403  0.050   0.0051 0.36  
  96: 12  9  4  0 11   12  7  5  0 11        43859.9025   0.0499  0.050   0.0051 0.31  
  97: 12  9  4  0 12   12  7  5  0 12        43859.9025  -0.0747  0.050   0.0051 0.33  
  98: 16 13  4  0 17   16 11  5  0 17        43877.7415   0.0516  0.050   0.0054 0.35  
  99: 16 13  4  0 15   16 11  5  0 15        43877.7415   0.0608  0.050   0.0054 0.31  
 100: 16 13  4  0 16   16 11  5  0 16        43877.7415  -0.0960  0.050   0.0054 0.33  
 101: 18 15  4  0 19   18 14  5  0 19        43893.2858   0.0149  0.050  -0.0293 0.35  
 102: 18 15  4  0 17   18 14  5  0 17        43893.2858   0.0228  0.050  -0.0293 0.32  
 103: 18 15  4  0 18   18 14  5  0 18        43893.2858  -0.1255  0.050  -0.0293 0.33  
 104: 11  8  4  0 12   11  7  5  0 12        43951.3133   0.0637  0.050   0.0224 0.36  
 105: 11  8  4  0 11   11  7  5  0 11        43951.3133  -0.0723  0.050   0.0224 0.33  
 106: 11  8  4  0 10   11  7  5  0 10        43951.3133   0.0762  0.050   0.0224 0.30  
 107: 11  8  4  0 11   11  6  5  0 11        43958.3049  -0.0607  0.050   0.0357 0.33  
 108: 11  8  4  0 12   11  6  5  0 12        43958.3049   0.0778  0.050   0.0357 0.36  
 109: 11  8  4  0 10   11  6  5  0 10        43958.3049   0.0905  0.050   0.0357 0.30  
 110: 10  6  4  0 10   10  6  5  0 10        43960.9183  -0.0590  0.050   0.0407 0.33  
 111: 10  6  4  0 11   10  6  5  0 11        43960.9183   0.0837  0.050   0.0407 0.37  
 112: 10  6  4  0  9   10  6  5  0  9        43960.9183   0.0980  0.050   0.0407 0.30  
 113: 10  6  4  0 10   10  5  5  0 10        43963.5677  -0.0453  0.050   0.0552 0.33  
 114: 10  6  4  0 11   10  5  5  0 11        43963.5677   0.0985  0.050   0.0552 0.37  
 115: 10  6  4  0  9   10  5  5  0  9        43963.5677   0.1130  0.050   0.0552 0.30  
 116: 10  7  4  0 11   10  6  5  0 11        44050.3046   0.0629  0.050   0.0107 0.37  
 117: 10  7  4  0  9   10  6  5  0  9        44050.3046   0.0803  0.050   0.0107 0.30  
 118: 10  7  4  0 10   10  6  5  0 10        44050.3046  -0.1106  0.050   0.0107 0.33  
 119: 10  7  4  0 11   10  5  5  0 11        44052.9604   0.0840  0.050   0.0315 0.37  
 120: 10  7  4  0 10   10  5  5  0 10        44052.9604  -0.0906  0.050   0.0315 0.33  
 121: 10  7  4  0  9   10  5  5  0  9        44052.9604   0.1016  0.050   0.0315 0.30  
 122: 31 25  6  0 31   31 25  7  0 31        44055.5160  -0.0087  0.050               
 123: 31 25  6  0 30   31 25  7  0 30        44056.1169   0.0425  0.050   0.0514 0.48  
 124: 31 25  6  0 32   31 25  7  0 32        44056.1169   0.0597  0.050   0.0514 0.52  
 125:  9  5  4  0 10    9  5  5  0 10        44095.5686   0.0682  0.050   0.0058 0.36  
 126:  9  5  4  0  8    9  5  5  0  8        44095.5686   0.0915  0.050   0.0058 0.29  
 127:  9  5  4  0 10    9  5  5  0  9        44095.5686   0.1178  0.050   0.0058 0.00  
 128:  9  5  4  0  9    9  5  5  0  9        44095.5686  -0.1401  0.050   0.0058 0.33  
 129:  9  5  4  0  8    9  5  5  0  9        44095.5686   0.1466  0.050   0.0058 0.00  
 130:  9  5  4  0  9    9  5  5  0 10        44095.5686  -0.1896  0.050   0.0058 0.00  
 131:  9  5  4  0  9    9  5  5  0  8        44095.5686  -0.1951  0.050   0.0058 0.00  
 132:  9  5  4  0 10    9  4  5  0 10        44096.4710   0.0880  0.050   0.0253 0.36  
 133:  9  5  4  0  8    9  4  5  0  8        44096.4710   0.1113  0.050   0.0253 0.29  
 134:  9  5  4  0  9    9  4  5  0  9        44096.4710  -0.1208  0.050   0.0253 0.33  
 135:  9  5  4  0 10    9  4  5  0  9        44096.4710   0.1371  0.050   0.0253 0.00  
 136:  9  5  4  0  8    9  4  5  0  9        44096.4710   0.1659  0.050   0.0253 0.00  
 137:  9  5  4  0  9    9  4  5  0 10        44096.4710  -0.1699  0.050   0.0253 0.00  
 138:  9  5  4  0  9    9  4  5  0  8        44096.4710  -0.1753  0.050   0.0253 0.00  
 139:  9  6  4  0 10    9  5  5  0 10        44134.2986   0.0317  0.050  -0.0362 0.37  
 140:  9  6  4  0  8    9  5  5  0  8        44134.2986   0.0568  0.050  -0.0362 0.30  
 141:  9  6  4  0 10    9  5  5  0  9        44134.2986   0.0812  0.050  -0.0362 0.00  
 142:  9  6  4  0  9    9  5  5  0  9        44134.2986  -0.1929  0.050  -0.0362 0.33  
 143:  9  6  4  0  9    9  5  5  0 10        44134.2986  -0.2424  0.050  -0.0362 0.00  
 144:  9  6  4  0  9    9  5  5  0  8        44134.2986  -0.2480  0.050  -0.0362 0.00  
 145:  9  6  4  0 10    9  4  5  0 10        44135.1948   0.0452  0.050  -0.0223 0.36  
 146:  9  6  4  0  8    9  4  5  0  8        44135.1948   0.0704  0.050  -0.0223 0.29  
 147:  9  6  4  0 10    9  4  5  0  9        44135.1948   0.0943  0.050  -0.0223 0.00  
 148:  9  6  4  0  8    9  4  5  0  9        44135.1948   0.1249  0.050  -0.0223 0.00  
 149:  9  6  4  0  9    9  4  5  0  9        44135.1948  -0.1799  0.050  -0.0223 0.33  
 150:  9  6  4  0  9    9  4  5  0 10        44135.1948  -0.2289  0.050  -0.0223 0.00  
 151:  9  6  4  0  9    9  4  5  0  8        44135.1948  -0.2344  0.050  -0.0223 0.00  
 152:  8  4  4  0  7    8  4  5  0  8        44186.1021  -0.0162  0.050  -0.0109 0.00  
 153:  8  4  4  0  9    8  4  5  0  8        44186.1021  -0.0375  0.050  -0.0109 0.00  
 154:  8  4  4  0  8    8  4  5  0  7        44186.1021  -0.0757  0.050  -0.0109 0.00  
 155:  8  4  4  0  9    8  4  5  0  9        44186.1021   0.0791  0.050  -0.0109 0.36  
 156:  8  4  4  0  8    8  4  5  0  9        44186.1021  -0.0904  0.050  -0.0109 0.00  
 157:  8  4  4  0  7    8  4  5  0  7        44186.1021   0.1152  0.050  -0.0109 0.28  
 158:  8  4  4  0  7    8  3  5  0  7        44186.1021  -0.1378  0.050  -0.0109 0.01  
 159:  8  4  4  0  9    8  3  5  0  9        44186.1021  -0.1739  0.050  -0.0109 0.02  
 160:  8  4  4  0  8    8  4  5  0  8        44186.1021  -0.2072  0.050  -0.0109 0.31  
 161:  8  4  4  0  7    8  3  5  0  8        44186.1021  -0.2695  0.050  -0.0109 0.00  
 162:  8  4  4  0  9    8  3  5  0  8        44186.1021  -0.2908  0.050  -0.0109 0.00  
 163:  8  4  4  0  8    8  3  5  0  7        44186.1021  -0.3288  0.050  -0.0109 0.00  
 164: 17 14  4  0 18   17 12  5  0 18        44192.1235   0.0769  0.050   0.0164 0.35  
 165: 17 14  4  0 16   17 12  5  0 16        44192.1235   0.0883  0.050   0.0164 0.31  
 166: 17 14  4  0 17   17 12  5  0 17        44192.1235  -0.1159  0.050   0.0164 0.33  
 167:  8  5  4  0  7    8  3  5  0  8        44201.3810  -0.0247  0.050  -0.0167 0.00  
 168:  8  5  4  0  8    8  4  5  0  8        44201.3810   0.0286  0.050  -0.0167 0.02  
 169:  8  5  4  0  9    8  3  5  0  8        44201.3810  -0.0470  0.050  -0.0167 0.00  
 170:  8  5  4  0  9    8  3  5  0  9        44201.3810   0.0698  0.050  -0.0167 0.36  
 171:  8  5  4  0  8    8  3  5  0  7        44201.3810  -0.0930  0.050  -0.0167 0.00  
 172:  8  5  4  0  7    8  3  5  0  7        44201.3810   0.1069  0.050  -0.0167 0.28  
 173:  8  5  4  0  8    8  3  5  0  9        44201.3810  -0.1077  0.050  -0.0167 0.00  
 174:  8  5  4  0  8    8  4  5  0  9        44201.3810   0.1453  0.050  -0.0167 0.00  
 175:  8  5  4  0  8    8  4  5  0  7        44201.3810   0.1601  0.050  -0.0167 0.00  
 176:  8  5  4  0  8    8  3  5  0  8        44201.3810  -0.2246  0.050  -0.0167 0.32  
 177:  7  3  4  0  7    7  3  5  0  8        44245.8988   0.0036  0.050   0.0519 0.01  
 178:  7  3  4  0  7    7  2  5  0  6        44245.8988  -0.0029  0.050   0.0519 0.00  
 179:  7  3  4  0  8    7  2  5  0  8        44245.8988  -0.0275  0.050   0.0519 0.03  
 180:  7  3  4  0  6    7  2  5  0  6        44245.8988   0.0284  0.050   0.0519 0.02  
 181:  7  3  4  0  8    7  3  5  0  8        44245.8988   0.0310  0.050   0.0519 0.53  
 182:  7  3  4  0  7    7  3  5  0  6        44245.8988   0.0555  0.050   0.0519 0.01  
 183:  7  3  4  0  7    7  2  5  0  8        44245.8988  -0.0549  0.050   0.0519 0.00  
 184:  7  3  4  0  6    7  3  5  0  6        44245.8988   0.0869  0.050   0.0519 0.40  
 185:  7  3  4  0  7    7  3  5  0  7        44246.2108  -0.0444  0.050  -0.0474 0.95  
 186:  7  3  4  0  6    7  2  5  0  7        44246.2108  -0.0717  0.050  -0.0474 0.00  
 187:  7  3  4  0  8    7  2  5  0  7        44246.2108  -0.0756  0.050  -0.0474 0.00  
 188:  7  3  4  0  7    7  2  5  0  7        44246.2108  -0.1031  0.050  -0.0474 0.05  
 189:  7  3  4  0  8    7  3  5  0  7        44246.2743   0.0463  0.050   0.0483 0.50  
 190:  7  3  4  0  6    7  3  5  0  7        44246.2743   0.0503  0.050   0.0483 0.50  
 191: 19 16  4  0 20   19 15  5  0 20        44247.8715   0.0591  0.050   0.0054 0.35  
 192: 19 16  4  0 18   19 15  5  0 18        44247.8715   0.0680  0.050   0.0054 0.32  
 193: 19 16  4  0 19   19 15  5  0 19        44247.8715  -0.1107  0.050   0.0054 0.33  
 194:  7  4  4  0  7    7  3  5  0  8        44250.9412   0.0018  0.050   0.0008 0.00  
 195:  7  4  4  0  7    7  2  5  0  6        44250.9412  -0.0047  0.050   0.0008 0.01  
 196:  7  4  4  0  8    7  2  5  0  8        44250.9412  -0.0259  0.050   0.0008 0.53  
 197:  7  4  4  0  6    7  2  5  0  6        44250.9412   0.0304  0.050   0.0008 0.40  
 198:  7  4  4  0  8    7  3  5  0  8        44250.9412   0.0326  0.050   0.0008 0.03  
 199:  7  4  4  0  7    7  3  5  0  6        44250.9412   0.0537  0.050   0.0008 0.00  
 200:  7  4  4  0  7    7  2  5  0  8        44250.9412  -0.0567  0.050   0.0008 0.01  
 201:  7  4  4  0  6    7  3  5  0  6        44250.9412   0.0890  0.050   0.0008 0.02  
 202:  7  4  4  0  7    7  2  5  0  7        44251.3475  -0.0105  0.050  -0.0065 0.92  
 203:  7  4  4  0  8    7  2  5  0  7        44251.3475   0.0202  0.050  -0.0065 0.02  
 204:  7  4  4  0  6    7  2  5  0  7        44251.3475   0.0246  0.050  -0.0065 0.02  
 205:  7  4  4  0  7    7  3  5  0  7        44251.3475   0.0480  0.050  -0.0065 0.05  
 206:  7  4  4  0  8    7  3  5  0  7        44251.3475   0.0788  0.050  -0.0065 0.00  
 207:  7  4  4  0  6    7  3  5  0  7        44251.3475   0.0832  0.050  -0.0065 0.00  
 208:  4  0  4  0  3    3  1  3  0  2        44279.7369   0.0303  0.050   0.0061 0.01  
 209:  4  0  4  0  5    3  1  3  0  4        44279.7369  -0.0322  0.050   0.0061 0.02  
 210:  4  0  4  0  4    3  1  3  0  3        44279.7369   0.1130  0.050   0.0061 0.01  
 211:  4  0  4  0  4    3  0  3  0  4        44279.7369   0.2267  0.050   0.0061 0.02  
 212:  4  1  4  0  3    3  1  3  0  2        44279.7369  -0.0004  0.050   0.0061 0.23  
 213:  4  1  4  0  5    3  1  3  0  4        44279.7369  -0.0630  0.050   0.0061 0.40  
 214:  4  1  4  0  4    3  1  3  0  3        44279.7369   0.0822  0.050   0.0061 0.31  
 215:  4  1  4  0  4    3  0  3  0  4        44279.7369   0.1958  0.050   0.0061 0.00  
 216:  4  0  4  0  3    3  0  3  0  2        44280.6896   0.0215  0.050   0.0193 0.24  
 217:  4  0  4  0  5    3  0  3  0  4        44280.6896  -0.0417  0.050   0.0193 0.41  
 218:  4  0  4  0  4    3  0  3  0  3        44280.6896   0.1013  0.050   0.0193 0.31  
 219:  4  1  4  0  3    3  0  3  0  2        44280.6896  -0.0092  0.050   0.0193 0.01  
 220:  4  1  4  0  4    3  0  3  0  3        44280.6896   0.0705  0.050   0.0193 0.01  
 221:  4  1  4  0  5    3  0  3  0  4        44280.6896  -0.0725  0.050   0.0193 0.02  
 222:  6  2  4  0  7    6  2  5  0  7        44284.3361  -0.0293  0.050   0.0079 0.55  
 223:  6  2  4  0  7    6  1  5  0  7        44284.3361  -0.0391  0.050   0.0079 0.03  
 224:  6  2  4  0  5    6  1  5  0  5        44284.3361   0.0503  0.050   0.0079 0.02  
 225:  6  2  4  0  5    6  2  5  0  5        44284.3361   0.0601  0.050   0.0079 0.40  
 226:  6  2  4  0  6    6  1  5  0  6        44284.9186   0.0132  0.050               
 227:  6  3  4  0  7    6  2  5  0  7        44285.7282  -0.0172  0.050  -0.0266 0.05  
 228:  6  3  4  0  7    6  1  5  0  7        44285.7282  -0.0270  0.050  -0.0266 0.95  
 229:  6  3  4  0  5    6  1  5  0  5        44285.7293   0.0638  0.050               
 230:  6  3  4  0  6    6  1  5  0  6        44286.3412   0.0546  0.050   0.0552 0.95  
 231:  6  3  4  0  6    6  2  5  0  6        44286.3412   0.0644  0.050   0.0552 0.05  
 232:  5  1  4  0  6    5  0  5  0  6        44308.1160   0.0534  0.050  -0.0224 0.01  
 233:  5  1  4  0  6    5  1  5  0  6        44308.1160   0.0543  0.050  -0.0224 0.28  
 234:  5  1  4  0  4    5  0  5  0  4        44308.1160   0.2059  0.050  -0.0224 0.01  
 235:  5  1  4  0  4    5  1  5  0  4        44308.1160   0.2068  0.050  -0.0224 0.19  
 236:  5  2  4  0  4    5  1  5  0  4        44308.1160  -0.0697  0.050  -0.0224 0.01  
 237:  5  2  4  0  4    5  0  5  0  4        44308.1160  -0.0706  0.050  -0.0224 0.19  
 238:  5  2  4  0  6    5  1  5  0  6        44308.1160  -0.2222  0.050  -0.0224 0.01  
 239:  5  2  4  0  6    5  0  5  0  6        44308.1160  -0.2231  0.050  -0.0224 0.28  
 240:  5  1  4  0  5    5  0  5  0  5        44309.0297   0.2188  0.050   0.0808 0.02  
 241:  5  1  4  0  5    5  1  5  0  5        44309.0297   0.2197  0.050   0.0808 0.48  
 242:  5  2  4  0  5    5  1  5  0  5        44309.0297  -0.0572  0.050   0.0808 0.02  
 243:  5  2  4  0  5    5  0  5  0  5        44309.0297  -0.0581  0.050   0.0808 0.48  
 244: 19 18  2  0 20   19 17  3  0 20        44329.7887  -0.0125  0.050   0.0053 0.53  
 245: 19 18  2  0 18   19 17  3  0 18        44329.7887   0.0251  0.050   0.0053 0.47  
 246: 19 18  2  0 19   19 17  3  0 19        44330.5009  -0.0160  0.050               
 247: 14  9  5  0 14   14  9  6  0 14        53515.5626   0.0150  0.050   0.0644 0.33  
 248: 14  9  5  0 15   14  9  6  0 15        53515.5626   0.0865  0.050   0.0644 0.36  
 249: 14  9  5  0 13   14  9  6  0 13        53515.5626   0.0917  0.050   0.0644 0.31  
 250: 14  9  5  0 14   14  8  6  0 14        53518.5095   0.0068  0.050   0.0568 0.33  
 251: 14  9  5  0 15   14  8  6  0 15        53518.5095   0.0792  0.050   0.0568 0.36  
 252: 14  9  5  0 13   14  8  6  0 13        53518.5095   0.0843  0.050   0.0568 0.31  
 253: 33 29  4  0 34   33 28  5  0 34        53521.1140  -0.0002  0.050   0.0095 0.51  
 254: 33 29  4  0 32   33 28  5  0 32        53521.1140   0.0198  0.050   0.0095 0.49  
 255: 33 29  4  0 33   33 28  5  0 33        53521.8546   0.0802  0.050               
 256: 26 22  5  0 27   26 21  6  0 27        53572.6905   0.0466  0.050  -0.0059 0.35  
 257: 26 22  5  0 25   26 21  6  0 25        53572.6905   0.0529  0.050  -0.0059 0.32  
 258: 26 22  5  0 26   26 21  6  0 26        53572.6905  -0.1169  0.050  -0.0059 0.33  
 259: 14 10  5  0 15   14  9  6  0 15        53593.2198   0.0432  0.050   0.0157 0.36  
 260: 14 10  5  0 14   14  9  6  0 14        53593.2198  -0.0458  0.050   0.0157 0.33  
 261: 14 10  5  0 13   14  9  6  0 13        53593.2198   0.0496  0.050   0.0157 0.31  
 262: 14 10  5  0 14   14  8  6  0 14        53596.1852  -0.0354  0.050   0.0266 0.33  
 263: 14 10  5  0 15   14  8  6  0 15        53596.1852   0.0543  0.050   0.0266 0.36  
 264: 14 10  5  0 13   14  8  6  0 13        53596.1852   0.0608  0.050   0.0266 0.31  
 265: 13  8  5  0 13   13  8  6  0 13        53695.0202  -0.0326  0.050   0.0401 0.33  
 266: 13  8  5  0 14   13  8  6  0 14        53695.0202   0.0726  0.050   0.0401 0.36  
 267: 13  8  5  0 12   13  8  6  0 12        53695.0202   0.0807  0.050   0.0401 0.31  
 268: 13  8  5  0 13   13  7  6  0 13        53696.2444   0.0004  0.050   0.0736 0.33  
 269: 13  8  5  0 14   13  7  6  0 14        53696.2444   0.1061  0.050   0.0736 0.36  
 270: 13  8  5  0 12   13  7  6  0 12        53696.2444   0.1142  0.050   0.0736 0.31  
 271: 13  9  5  0 14   13  8  6  0 14        53732.3129   0.0147  0.050  -0.0207 0.36  
 272: 13  9  5  0 12   13  8  6  0 12        53732.3129   0.0236  0.050  -0.0207 0.31  
 273: 13  9  5  0 13   13  8  6  0 13        53732.3129  -0.1003  0.050  -0.0207 0.33  
 274: 13  9  5  0 14   13  7  6  0 14        53733.5340   0.0452  0.050   0.0096 0.36  
 275: 13  9  5  0 12   13  7  6  0 12        53733.5340   0.0541  0.050   0.0096 0.31  
 276: 13  9  5  0 13   13  7  6  0 13        53733.5340  -0.0701  0.050   0.0096 0.33  
 277: 12  7  5  0 13   12  7  6  0 13        53831.1226   0.0614  0.050  -0.0058 0.34  
 278: 12  7  5  0 11   12  7  6  0 11        53831.1226   0.0733  0.050  -0.0058 0.29  
 279: 12  7  5  0 12   12  7  6  0 12        53831.1226  -0.0801  0.050  -0.0058 0.31  
 280: 12  7  5  0 11   12  6  6  0 12        53831.1226  -0.1973  0.050  -0.0058 0.00  
 281: 12  7  5  0 13   12  6  6  0 12        53831.1226  -0.2223  0.050  -0.0058 0.00  
 282: 12  7  5  0 12   12  7  6  0 13        53831.1226  -0.2378  0.050  -0.0058 0.00  
 283: 12  7  5  0 12   12  7  6  0 11        53831.1226  -0.2509  0.050  -0.0058 0.00  
 284: 12  7  5  0 11   12  6  6  0 11        53831.1226  -0.3679  0.050  -0.0058 0.02  
 285: 12  7  5  0 13   12  6  6  0 13        53831.1226  -0.3798  0.050  -0.0058 0.02  
 286: 12  7  5  0 12   12  6  6  0 12        53831.1226  -0.5216  0.050  -0.0058 0.02  
 287: 12  8  5  0 13   12  6  6  0 13        53848.3496   0.0534  0.050   0.0310 0.34  
 288: 12  8  5  0 11   12  6  6  0 11        53848.3496   0.0657  0.050   0.0310 0.29  
 289: 12  8  5  0 12   12  6  6  0 12        53848.3496  -0.0934  0.050   0.0310 0.31  
 290: 12  8  5  0 12   12  7  6  0 11        53848.3496   0.1771  0.050   0.0310 0.00  
 291: 12  8  5  0 12   12  7  6  0 13        53848.3496   0.1903  0.050   0.0310 0.00  
 292: 12  8  5  0 13   12  6  6  0 12        53848.3496   0.2109  0.050   0.0310 0.00  
 293: 12  8  5  0 11   12  6  6  0 12        53848.3496   0.2363  0.050   0.0310 0.00  
 294: 12  8  5  0 12   12  6  6  0 13        53848.3496  -0.2509  0.050   0.0310 0.00  
 295: 12  8  5  0 12   12  6  6  0 11        53848.3496  -0.2641  0.050   0.0310 0.00  
 296: 12  8  5  0 12   12  7  6  0 12        53848.3496   0.3480  0.050   0.0310 0.02  
 297: 12  8  5  0 13   12  7  6  0 13        53848.3496   0.4947  0.050   0.0310 0.02  
 298: 12  8  5  0 11   12  7  6  0 11        53848.3496   0.5070  0.050   0.0310 0.02  
 299: 11  6  5  0 12   11  5  6  0 11        53934.1457  -0.0076  0.050   0.0152 0.00  
 300: 11  6  5  0 10   11  5  6  0 11        53934.1457   0.0146  0.050   0.0152 0.00  
 301: 11  6  5  0 10   11  5  6  0 10        53934.1457  -0.0524  0.050   0.0152 0.02  
 302: 11  6  5  0 12   11  5  6  0 12        53934.1457  -0.0691  0.050   0.0152 0.02  
 303: 11  6  5  0 12   11  6  6  0 12        53934.1457   0.0786  0.050   0.0152 0.34  
 304: 11  6  5  0 10   11  6  6  0 10        53934.1457   0.0953  0.050   0.0152 0.29  
 305: 11  6  5  0 11   11  6  6  0 11        53934.1457  -0.1043  0.050   0.0152 0.31  
 306: 11  6  5  0 12   11  6  6  0 11        53934.1457   0.1402  0.050   0.0152 0.00  
 307: 11  6  5  0 10   11  6  6  0 11        53934.1457   0.1625  0.050   0.0152 0.00  
 308: 11  6  5  0 11   11  6  6  0 12        53934.1457  -0.1659  0.050   0.0152 0.00  
 309: 11  6  5  0 11   11  6  6  0 10        53934.1457  -0.1715  0.050   0.0152 0.00  
 310: 11  6  5  0 11   11  5  6  0 11        53934.1457  -0.2522  0.050   0.0152 0.02  
 311: 11  6  5  0 11   11  5  6  0 12        53934.1457  -0.3137  0.050   0.0152 0.00  
 312: 11  6  5  0 11   11  5  6  0 10        53934.1457  -0.3193  0.050   0.0152 0.00  
 313: 11  7  5  0 11   11  6  6  0 11        53941.2243  -0.0058  0.050  -0.0173 0.02  
 314: 11  7  5  0 12   11  5  6  0 12        53941.2243   0.0319  0.050  -0.0173 0.34  
 315: 11  7  5  0 10   11  5  6  0 10        53941.2243   0.0488  0.050  -0.0173 0.29  
 316: 11  7  5  0 11   11  6  6  0 12        53941.2243  -0.0674  0.050  -0.0173 0.00  
 317: 11  7  5  0 11   11  6  6  0 10        53941.2243  -0.0730  0.050  -0.0173 0.00  
 318: 11  7  5  0 12   11  5  6  0 11        53941.2243   0.0934  0.050  -0.0173 0.00  
 319: 11  7  5  0 10   11  5  6  0 11        53941.2243   0.1160  0.050  -0.0173 0.00  
 320: 11  7  5  0 11   11  5  6  0 11        53941.2243  -0.1536  0.050  -0.0173 0.31  
 321: 11  7  5  0 12   11  6  6  0 12        53941.2243   0.1797  0.050  -0.0173 0.02  
 322: 11  7  5  0 10   11  6  6  0 10        53941.2243   0.1966  0.050  -0.0173 0.02  
 323: 11  7  5  0 11   11  5  6  0 12        53941.2243  -0.2151  0.050  -0.0173 0.00  
 324: 11  7  5  0 11   11  5  6  0 10        53941.2243  -0.2207  0.050  -0.0173 0.00  
 325: 10  5  5  0  9   10  5  6  0 10        54011.4741   0.0062  0.050  -0.0146 0.00  
 326: 10  5  5  0 11   10  5  6  0 10        54011.4741  -0.0102  0.050  -0.0146 0.00  
 327: 10  5  5  0 11   10  4  6  0 11        54011.4741   0.0145  0.050  -0.0146 0.02  
 328: 10  5  5  0  9   10  4  6  0 10        54011.4741  -0.0373  0.050  -0.0146 0.00  
 329: 10  5  5  0  9   10  4  6  0  9        54011.4741   0.0379  0.050  -0.0146 0.02  
 330: 10  5  5  0 11   10  4  6  0 10        54011.4741  -0.0538  0.050  -0.0146 0.00  
 331: 10  5  5  0 11   10  5  6  0 11        54011.4741   0.0581  0.050  -0.0146 0.34  
 332: 10  5  5  0  9   10  5  6  0  9        54011.4741   0.0815  0.050  -0.0146 0.28  
 333: 10  5  5  0 10   10  5  6  0  9        54011.4741  -0.0993  0.050  -0.0146 0.00  
 334: 10  5  5  0 10   10  5  6  0 11        54011.4741  -0.1062  0.050  -0.0146 0.00  
 335: 10  5  5  0 10   10  4  6  0  9        54011.4741  -0.1429  0.050  -0.0146 0.00  
 336: 10  5  5  0 10   10  4  6  0 11        54011.4741  -0.1498  0.050  -0.0146 0.00  
 337: 10  5  5  0 10   10  5  6  0 10        54011.4741  -0.1745  0.050  -0.0146 0.31  
 338: 10  5  5  0 10   10  4  6  0 10        54011.4741  -0.2182  0.050  -0.0146 0.02  
 339: 10  6  5  0 11   10  5  6  0 10        54014.1309   0.0119  0.050  -0.0320 0.00  
 340: 10  6  5  0  9   10  4  6  0 10        54014.1309  -0.0150  0.050  -0.0320 0.00  
 341: 10  6  5  0  9   10  5  6  0 10        54014.1309   0.0286  0.050  -0.0320 0.00  
 342: 10  6  5  0 11   10  4  6  0 10        54014.1309  -0.0316  0.050  -0.0320 0.00  
 343: 10  6  5  0 11   10  4  6  0 11        54014.1309   0.0367  0.050  -0.0320 0.34  
 344: 10  6  5  0  9   10  4  6  0  9        54014.1309   0.0602  0.050  -0.0320 0.28  
 345: 10  6  5  0 10   10  5  6  0  9        54014.1309  -0.0782  0.050  -0.0320 0.00  
 346: 10  6  5  0 11   10  5  6  0 11        54014.1309   0.0803  0.050  -0.0320 0.02  
 347: 10  6  5  0 10   10  5  6  0 11        54014.1309  -0.0851  0.050  -0.0320 0.00  
 348: 10  6  5  0  9   10  5  6  0  9        54014.1309   0.1038  0.050  -0.0320 0.02  
 349: 10  6  5  0 10   10  4  6  0  9        54014.1309  -0.1218  0.050  -0.0320 0.00  
 350: 10  6  5  0 10   10  4  6  0 11        54014.1309  -0.1287  0.050  -0.0320 0.00  
 351: 10  6  5  0 10   10  5  6  0 10        54014.1309  -0.1535  0.050  -0.0320 0.02  
 352: 10  6  5  0 10   10  4  6  0 10        54014.1309  -0.1971  0.050  -0.0320 0.31  
 353:  9  4  5  0  9    9  4  6  0  8        54068.6933  -0.0005  0.050  -0.0682 0.00  
 354:  9  4  5  0 10    9  3  6  0 10        54068.6933   0.0100  0.050  -0.0682 0.02  
 355:  9  4  5  0  9    9  3  6  0  8        54068.6933  -0.0114  0.050  -0.0682 0.00  
 356:  9  4  5  0 10    9  4  6  0 10        54068.6933   0.0210  0.050  -0.0682 0.35  
 357:  9  4  5  0  9    9  4  6  0 10        54068.6933  -0.0280  0.050  -0.0682 0.00  
 358:  9  4  5  0  9    9  3  6  0 10        54068.6933  -0.0390  0.050  -0.0682 0.00  
 359:  9  4  5  0  8    9  3  6  0  8        54068.6933   0.0430  0.050  -0.0682 0.01  
 360:  9  4  5  0  8    9  4  6  0  8        54068.6933   0.0540  0.050  -0.0682 0.28  
 361:  9  4  5  0  8    9  4  6  0  9        54068.6933  -0.2198  0.050  -0.0682 0.00  
 362:  9  4  5  0 10    9  4  6  0  9        54068.6933  -0.2252  0.050  -0.0682 0.00  
 363:  9  4  5  0  8    9  3  6  0  9        54068.6933  -0.2307  0.050  -0.0682 0.00  
 364:  9  4  5  0 10    9  3  6  0  9        54068.6933  -0.2362  0.050  -0.0682 0.00  
 365:  9  4  5  0  9    9  4  6  0  9        54068.6933  -0.2743  0.050  -0.0682 0.31  
 366:  9  4  5  0  9    9  3  6  0  9        54068.6933  -0.2853  0.050  -0.0682 0.02  
 367:  9  5  5  0  9    9  3  6  0 10        54069.6124  -0.0030  0.050  -0.0417 0.00  
 368:  9  5  5  0  9    9  4  6  0 10        54069.6124   0.0078  0.050  -0.0417 0.00  
 369:  9  5  5  0  9    9  3  6  0  8        54069.6124   0.0244  0.050  -0.0417 0.00  
 370:  9  5  5  0  9    9  4  6  0  8        54069.6124   0.0354  0.050  -0.0417 0.00  
 371:  9  5  5  0 10    9  3  6  0 10        54069.6124   0.0464  0.050  -0.0417 0.35  
 372:  9  5  5  0 10    9  4  6  0 10        54069.6124   0.0574  0.050  -0.0417 0.02  
 373:  9  5  5  0  8    9  3  6  0  8        54069.6124   0.0795  0.050  -0.0417 0.28  
 374:  9  5  5  0  8    9  4  6  0  8        54069.6124   0.0904  0.050  -0.0417 0.01  
 375:  9  5  5  0  8    9  4  6  0  9        54069.6124  -0.1833  0.050  -0.0417 0.00  
 376:  9  5  5  0 10    9  4  6  0  9        54069.6124  -0.1888  0.050  -0.0417 0.00  
 377:  9  5  5  0  8    9  3  6  0  9        54069.6124  -0.1943  0.050  -0.0417 0.00  
 378:  9  5  5  0 10    9  3  6  0  9        54069.6124  -0.1998  0.050  -0.0417 0.00  
 379:  9  5  5  0  9    9  4  6  0  9        54069.6124  -0.2384  0.050  -0.0417 0.02  
 380:  9  5  5  0  9    9  3  6  0  9        54069.6124  -0.2493  0.050  -0.0417 0.31  
 381:  4  1  3  0  5    3  2  2  0  4        54072.8312   0.0016  0.050  -0.0351 0.61  
 382:  4  1  3  0  3    3  2  2  0  2        54072.8312  -0.0927  0.050  -0.0351 0.36  
 383:  4  1  3  0  3    3  2  2  0  3        54072.8312  -0.0927  0.050  -0.0351 0.03  
 384:  4  2  3  0  5    3  2  2  0  4        54079.5957   0.0436  0.050   0.0079 0.61  
 385:  4  2  3  0  3    3  2  2  0  2        54079.5957  -0.0483  0.050   0.0079 0.36  
 386:  4  2  3  0  3    3  2  2  0  3        54079.5957  -0.0484  0.050   0.0079 0.03  
 387:  4  2  3  0  3    3  2  2  0  4        54079.5957  -0.0484  0.050   0.0079 0.00  
 388:  8  3  5  0  9    8  2  6  0  9        54110.2853   0.1428  0.050  -0.0152 0.01  
 389:  8  3  5  0  9    8  3  6  0  9        54110.2853   0.1450  0.050  -0.0152 0.21  
 390:  8  3  5  0  7    8  2  6  0  7        54110.2853   0.1904  0.050  -0.0152 0.01  
 391:  8  3  5  0  7    8  3  6  0  7        54110.2853   0.1926  0.050  -0.0152 0.17  
 392:  8  3  5  0  8    8  3  6  0  8        54110.2853  -0.2328  0.050  -0.0152 0.18  
 393:  8  3  5  0  8    8  2  6  0  8        54110.2853  -0.2350  0.050  -0.0152 0.01  
 394:  8  3  5  0  8    8  2  6  0  9        54110.2853   0.2597  0.050  -0.0152 0.00  
 395:  8  3  5  0  8    8  3  6  0  9        54110.2853   0.2619  0.050  -0.0152 0.00  
 396:  8  3  5  0  8    8  2  6  0  7        54110.2853   0.3220  0.050  -0.0152 0.00  
 397:  8  3  5  0  8    8  3  6  0  7        54110.2853   0.3242  0.050  -0.0152 0.00  
 398:  8  3  5  0  9    8  3  6  0  8        54110.2853  -0.3497  0.050  -0.0152 0.00  
 399:  8  3  5  0  9    8  2  6  0  8        54110.2853  -0.3519  0.050  -0.0152 0.00  
 400:  8  3  5  0  7    8  3  6  0  8        54110.2853  -0.3645  0.050  -0.0152 0.00  
 401:  8  3  5  0  7    8  2  6  0  8        54110.2853  -0.3666  0.050  -0.0152 0.00  
 402:  8  4  5  0  8    8  2  6  0  9        54110.2853   0.0064  0.050  -0.0152 0.00  
 403:  8  4  5  0  8    8  3  6  0  9        54110.2853   0.0086  0.050  -0.0152 0.00  
 404:  8  4  5  0  7    8  3  6  0  7        54110.2853  -0.0604  0.050  -0.0152 0.01  
 405:  8  4  5  0  7    8  2  6  0  7        54110.2853  -0.0626  0.050  -0.0152 0.17  
 406:  8  4  5  0  8    8  2  6  0  7        54110.2853   0.0687  0.050  -0.0152 0.00  
 407:  8  4  5  0  8    8  3  6  0  7        54110.2853   0.0709  0.050  -0.0152 0.00  
 408:  8  4  5  0  9    8  3  6  0  9        54110.2853  -0.1081  0.050  -0.0152 0.01  
 409:  8  4  5  0  9    8  2  6  0  9        54110.2853  -0.1102  0.050  -0.0152 0.21  
 410:  5  0  5  0  4    4  1  4  0  3        54118.6989   0.0040  0.050  -0.0129 0.01  
 411:  5  0  5  0  4    4  0  4  0  3        54118.6989  -0.0266  0.050  -0.0129 0.13  
 412:  5  0  5  0  5    4  0  4  0  4        54118.6989   0.0256  0.050  -0.0129 0.16  
 413:  5  0  5  0  6    4  1  4  0  5        54118.6989  -0.0412  0.050  -0.0129 0.01  
 414:  5  0  5  0  5    4  1  4  0  4        54118.6989   0.0564  0.050  -0.0129 0.01  
 415:  5  0  5  0  6    4  0  4  0  5        54118.6989  -0.0720  0.050  -0.0129 0.19  
 416:  5  1  5  0  4    4  1  4  0  3        54118.6989   0.0032  0.050  -0.0129 0.13  
 417:  5  1  5  0  5    4  0  4  0  4        54118.6989   0.0247  0.050  -0.0129 0.01  
 418:  5  1  5  0  4    4  0  4  0  3        54118.6989  -0.0275  0.050  -0.0129 0.01  
 419:  5  1  5  0  6    4  1  4  0  5        54118.6989  -0.0421  0.050  -0.0129 0.19  
 420:  5  1  5  0  5    4  1  4  0  4        54118.6989   0.0555  0.050  -0.0129 0.16  
 421:  5  1  5  0  6    4  0  4  0  5        54118.6989  -0.0729  0.050  -0.0129 0.01  
 422:  7  2  5  0  8    7  1  6  0  8        54139.3084   0.0386  0.050   0.0402 0.01  
 423:  7  2  5  0  8    7  2  6  0  8        54139.3084   0.0389  0.050   0.0402 0.27  
 424:  7  2  5  0  6    7  1  6  0  6        54139.3084   0.1096  0.050   0.0402 0.01  
 425:  7  2  5  0  6    7  2  6  0  6        54139.3084   0.1099  0.050   0.0402 0.21  
 426:  7  3  5  0  8    7  2  6  0  8        54139.3084  -0.0195  0.050   0.0402 0.01  
 427:  7  3  5  0  8    7  1  6  0  8        54139.3084  -0.0198  0.050   0.0402 0.27  
 428:  7  3  5  0  6    7  1  6  0  6        54139.3084   0.0510  0.050   0.0402 0.21  
 429:  7  3  5  0  6    7  2  6  0  6        54139.3084   0.0514  0.050   0.0402 0.01  
 430:  7  2  5  0  7    7  1  6  0  7        54139.8742   0.1124  0.050   0.0833 0.02  
 431:  7  2  5  0  7    7  2  6  0  7        54139.8742   0.1127  0.050   0.0833 0.48  
 432:  7  3  5  0  7    7  1  6  0  7        54139.8742   0.0538  0.050   0.0833 0.48  
 433:  7  3  5  0  7    7  2  6  0  7        54139.8742   0.0541  0.050   0.0833 0.02  
 434:  6  1  5  0  5    6  0  6  0  5        54158.8379   0.0477  0.050  -0.0215 0.01  
 435:  6  1  5  0  5    6  1  6  0  5        54158.8379   0.0477  0.050  -0.0215 0.20  
 436:  6  1  5  0  7    6  1  6  0  7        54158.8379  -0.0634  0.050  -0.0215 0.28  
 437:  6  1  5  0  7    6  0  6  0  7        54158.8379  -0.0634  0.050  -0.0215 0.01  
 438:  6  2  5  0  5    6  0  6  0  5        54158.8379   0.0379  0.050  -0.0215 0.20  
 439:  6  2  5  0  5    6  1  6  0  5        54158.8379   0.0380  0.050  -0.0215 0.01  
 440:  6  2  5  0  7    6  1  6  0  7        54158.8379  -0.0731  0.050  -0.0215 0.01  
 441:  6  2  5  0  7    6  0  6  0  7        54158.8379  -0.0732  0.050  -0.0215 0.28  
 442:  6  1  5  0  6    6  1  6  0  6        54159.5522  -0.0076  0.050  -0.0125 0.48  
 443:  6  1  5  0  6    6  0  6  0  6        54159.5522  -0.0076  0.050  -0.0125 0.02  
 444:  6  2  5  0  6    6  0  6  0  6        54159.5522  -0.0174  0.050  -0.0125 0.48  
 445:  6  2  5  0  6    6  1  6  0  6        54159.5522  -0.0173  0.050  -0.0125 0.02  
 446: 49 41  8  0 50   49 40  9  0 50        54190.6254   0.1000  0.050   0.0314 0.34  
 447: 49 41  8  0 48   49 40  9  0 48        54190.6254   0.1043  0.050   0.0314 0.33  
 448: 49 41  8  0 49   49 40  9  0 49        54190.6254  -0.1098  0.050   0.0314 0.33  
 449:  4  1  3  0  5    3  1  2  0  4        54196.8927  -0.0570  0.050  -0.0058 0.41  
 450:  4  1  3  0  3    3  1  2  0  2        54196.8927  -0.0861  0.050  -0.0058 0.24  
 451:  4  1  3  0  4    3  1  2  0  3        54196.8927   0.1236  0.050  -0.0058 0.31  
 452:  4  1  3  0  3    3  1  2  0  4        54196.8927  -0.1514  0.050  -0.0058 0.00  
 453:  4  1  3  0  4    3  1  2  0  4        54196.8927   0.3099  0.050  -0.0058 0.02  
 454:  4  1  3  0  3    3  1  2  0  3        54196.8927  -0.3377  0.050  -0.0058 0.02  
 455:  4  2  3  0  5    3  1  2  0  4        54203.6107  -0.0614  0.050  -0.0122 0.43  
 456:  4  2  3  0  3    3  1  2  0  2        54203.6107  -0.0882  0.050  -0.0122 0.25  
 457:  4  2  3  0  4    3  1  2  0  3        54203.6107   0.1099  0.050  -0.0122 0.33  
 458: 24 20  5  0 25   24 18  6  0 25        54214.9145   0.0416  0.050  -0.0362 0.35  
 459: 24 20  5  0 23   24 18  6  0 23        54214.9145   0.0518  0.050  -0.0362 0.32  
 460: 24 20  5  0 24   24 18  6  0 24        54214.9145  -0.2019  0.050  -0.0362 0.33  
 461: 27 23  5  0 28   27 22  6  0 28        54354.0451   0.0366  0.050  -0.0263 0.35  
 462: 27 23  5  0 26   27 22  6  0 26        54354.0451   0.0438  0.050  -0.0263 0.32  
 463: 27 23  5  0 27   27 22  6  0 27        54354.0451  -0.1593  0.050  -0.0263 0.33  
 464: 28 22  6  0 29   28 21  7  0 29        54370.9660  -0.0206  0.050   0.0727 0.35  
 465: 28 22  6  0 27   28 21  7  0 27        54370.9660  -0.0310  0.050   0.0727 0.32  
 466: 28 22  6  0 28   28 21  7  0 28        54370.9660   0.2699  0.050   0.0727 0.33  
 467: 30 25  6  0 31   30 23  7  0 31        63611.0940   0.0752  0.050  -0.0051 0.34  
 468: 30 25  6  0 29   30 23  7  0 29        63611.0940   0.0835  0.050  -0.0051 0.32  
 469: 30 25  6  0 30   30 23  7  0 30        63611.0940  -0.1738  0.050  -0.0051 0.33  
 470: 25 22  4  0 24   25 20  5  0 24        63645.3495  -0.0199  0.050  -0.0414 0.48  
 471: 25 22  4  0 26   25 20  5  0 26        63645.3495  -0.0613  0.050  -0.0414 0.52  
 472: 25 22  4  0 25   25 20  5  0 25        63646.4044  -0.0415  0.050               
 473: 14  8  6  0 15   14  7  7  0 15        63662.1286   0.0086  0.050   0.0357 0.02  
 474: 14  8  6  0 13   14  7  7  0 13        63662.1286   0.0179  0.050   0.0357 0.02  
 475: 14  8  6  0 14   14  8  7  0 14        63662.1286  -0.0492  0.050   0.0357 0.31  
 476: 14  8  6  0 15   14  8  7  0 15        63662.1286   0.0803  0.050   0.0357 0.34  
 477: 14  8  6  0 13   14  8  7  0 13        63662.1286   0.0896  0.050   0.0357 0.29  
 478: 14  8  6  0 14   14  7  7  0 14        63662.1286  -0.1209  0.050   0.0357 0.02  
 479: 14  8  6  0 14   14  8  7  0 15        63662.1286  -0.2004  0.050   0.0357 0.00  
 480: 14  8  6  0 14   14  8  7  0 13        63662.1286  -0.2113  0.050   0.0357 0.00  
 481: 14  9  6  0 14   14  8  7  0 14        63665.1313  -0.0016  0.050   0.0202 0.02  
 482: 14  9  6  0 15   14  7  7  0 15        63665.1313   0.0571  0.050   0.0202 0.34  
 483: 14  9  6  0 13   14  7  7  0 13        63665.1313   0.0665  0.050   0.0202 0.29  
 484: 14  9  6  0 14   14  7  7  0 14        63665.1313  -0.0733  0.050   0.0202 0.31  
 485: 14  9  6  0 15   14  8  7  0 15        63665.1313   0.1288  0.050   0.0202 0.02  
 486: 14  9  6  0 13   14  8  7  0 13        63665.1313   0.1381  0.050   0.0202 0.02  
 487: 14  9  6  0 14   14  8  7  0 15        63665.1313  -0.1528  0.050   0.0202 0.00  
 488: 14  9  6  0 14   14  8  7  0 13        63665.1313  -0.1636  0.050   0.0202 0.00  
 489: 14  9  6  0 15   14  7  7  0 14        63665.1313   0.2083  0.050   0.0202 0.00  
 490: 14  9  6  0 14   14  7  7  0 15        63665.1313  -0.2245  0.050   0.0202 0.00  
 491: 14  9  6  0 13   14  7  7  0 14        63665.1313   0.2285  0.050   0.0202 0.00  
 492: 14  9  6  0 14   14  7  7  0 13        63665.1313  -0.2353  0.050   0.0202 0.00  
 493: 14  9  6  0 15   14  8  7  0 14        63665.1313   0.2800  0.050   0.0202 0.00  
 494: 32 25  7  0 32   32 25  8  0 33        63730.6732  -0.0957  0.050   0.0191 0.00  
 495: 32 25  7  0 32   32 25  8  0 31        63730.6732  -0.1052  0.050   0.0191 0.00  
 496: 32 25  7  0 33   32 25  8  0 33        63730.6732  -0.0717  0.050   0.0191 0.34  
 497: 32 25  7  0 31   32 25  8  0 31        63730.6732  -0.0805  0.050   0.0191 0.32  
 498: 32 25  7  0 31   32 25  8  0 32        63730.6732   0.2341  0.050   0.0191 0.00  
 499: 32 25  7  0 33   32 25  8  0 32        63730.6732   0.2334  0.050   0.0191 0.00  
 500: 32 25  7  0 32   32 25  8  0 32        63730.6732   0.2094  0.050   0.0191 0.33  
 501: 13  7  6  0 14   13  6  7  0 14        63755.2732   0.0562  0.050   0.0297 0.02  
 502: 13  7  6  0 12   13  6  7  0 12        63755.2732   0.0685  0.050   0.0297 0.02  
 503: 13  7  6  0 13   13  7  7  0 13        63755.2732  -0.0789  0.050   0.0297 0.31  
 504: 13  7  6  0 14   13  7  7  0 14        63755.2732   0.0802  0.050   0.0297 0.34  
 505: 13  7  6  0 12   13  7  7  0 12        63755.2732   0.0925  0.050   0.0297 0.29  
 506: 13  7  6  0 13   13  6  7  0 13        63755.2732  -0.1029  0.050   0.0297 0.02  
 507: 13  7  6  0 14   13  6  7  0 13        63755.2732   0.1256  0.050   0.0297 0.00  
 508: 13  7  6  0 12   13  6  7  0 13        63755.2732   0.1433  0.050   0.0297 0.00  
 509: 13  7  6  0 13   13  7  7  0 14        63755.2732  -0.1483  0.050   0.0297 0.00  
 510: 13  7  6  0 14   13  7  7  0 13        63755.2732   0.1496  0.050   0.0297 0.00  
 511: 13  7  6  0 13   13  7  7  0 12        63755.2732  -0.1536  0.050   0.0297 0.00  
 512: 13  7  6  0 12   13  7  7  0 13        63755.2732   0.1673  0.050   0.0297 0.00  
 513: 13  7  6  0 13   13  6  7  0 14        63755.2732  -0.1723  0.050   0.0297 0.00  
 514: 13  7  6  0 13   13  6  7  0 12        63755.2732  -0.1776  0.050   0.0297 0.00  
 515: 13  8  6  0 13   13  7  7  0 13        63756.4853  -0.0579  0.050   0.0294 0.02  
 516: 13  8  6  0 14   13  6  7  0 14        63756.4853   0.0776  0.050   0.0294 0.34  
 517: 13  8  6  0 13   13  6  7  0 13        63756.4853  -0.0819  0.050   0.0294 0.31  
 518: 13  8  6  0 12   13  6  7  0 12        63756.4853   0.0899  0.050   0.0294 0.29  
 519: 13  8  6  0 14   13  7  7  0 14        63756.4853   0.1016  0.050   0.0294 0.02  
 520: 13  8  6  0 12   13  7  7  0 12        63756.4853   0.1139  0.050   0.0294 0.02  
 521: 13  8  6  0 13   13  7  7  0 14        63756.4853  -0.1273  0.050   0.0294 0.00  
 522: 13  8  6  0 13   13  7  7  0 12        63756.4853  -0.1326  0.050   0.0294 0.00  
 523: 13  8  6  0 14   13  6  7  0 13        63756.4853   0.1470  0.050   0.0294 0.00  
 524: 13  8  6  0 13   13  6  7  0 14        63756.4853  -0.1513  0.050   0.0294 0.00  
 525: 13  8  6  0 13   13  6  7  0 12        63756.4853  -0.1566  0.050   0.0294 0.00  
 526: 13  8  6  0 12   13  6  7  0 13        63756.4853   0.1647  0.050   0.0294 0.00  
 527: 13  8  6  0 14   13  7  7  0 13        63756.4853   0.1710  0.050   0.0294 0.00  
 528: 13  8  6  0 12   13  7  7  0 13        63756.4853   0.1887  0.050   0.0294 0.00  
 529: 12  6  6  0 13   12  5  7  0 12        63829.3842   0.0217  0.050   0.0056 0.00  
 530: 12  6  6  0 13   12  6  7  0 12        63829.3842   0.0289  0.050   0.0056 0.00  
 531: 12  6  6  0 11   12  5  7  0 12        63829.3842   0.0348  0.050   0.0056 0.00  
 532: 12  6  6  0 11   12  6  7  0 12        63829.3842   0.0421  0.050   0.0056 0.00  
 533: 12  6  6  0 13   12  5  7  0 13        63829.3842   0.0584  0.050   0.0056 0.02  
 534: 12  6  6  0 13   12  6  7  0 13        63829.3842   0.0656  0.050   0.0056 0.34  
 535: 12  6  6  0 11   12  5  7  0 11        63829.3842   0.0746  0.050   0.0056 0.02  
 536: 12  6  6  0 11   12  6  7  0 11        63829.3842   0.0819  0.050   0.0056 0.29  
 537: 12  6  6  0 12   12  6  7  0 11        63829.3842  -0.0887  0.050   0.0056 0.00  
 538: 12  6  6  0 12   12  6  7  0 13        63829.3842  -0.0918  0.050   0.0056 0.00  
 539: 12  6  6  0 12   12  5  7  0 11        63829.3842  -0.0959  0.050   0.0056 0.00  
 540: 12  6  6  0 12   12  5  7  0 13        63829.3842  -0.0990  0.050   0.0056 0.00  
 541: 12  6  6  0 12   12  6  7  0 12        63829.3842  -0.1285  0.050   0.0056 0.31  
 542: 12  6  6  0 12   12  5  7  0 12        63829.3842  -0.1357  0.050   0.0056 0.02  
 543: 12  7  6  0 11   12  6  7  0 12        63829.7773  -0.0060  0.050  -0.0491 0.00  
 544: 12  7  6  0 13   12  5  7  0 13        63829.7773   0.0102  0.050  -0.0491 0.34  
 545: 12  7  6  0 11   12  5  7  0 12        63829.7773  -0.0132  0.050  -0.0491 0.00  
 546: 12  7  6  0 13   12  6  7  0 13        63829.7773   0.0175  0.050  -0.0491 0.02  
 547: 12  7  6  0 13   12  6  7  0 12        63829.7773  -0.0192  0.050  -0.0491 0.00  
 548: 12  7  6  0 11   12  5  7  0 11        63829.7773   0.0265  0.050  -0.0491 0.29  
 549: 12  7  6  0 13   12  5  7  0 12        63829.7773  -0.0264  0.050  -0.0491 0.00  
 550: 12  7  6  0 11   12  6  7  0 11        63829.7773   0.0337  0.050  -0.0491 0.02  
 551: 12  7  6  0 12   12  6  7  0 11        63829.7773  -0.1370  0.050  -0.0491 0.00  
 552: 12  7  6  0 12   12  6  7  0 13        63829.7773  -0.1401  0.050  -0.0491 0.00  
 553: 12  7  6  0 12   12  5  7  0 11        63829.7773  -0.1443  0.050  -0.0491 0.00  
 554: 12  7  6  0 12   12  5  7  0 13        63829.7773  -0.1474  0.050  -0.0491 0.00  
 555: 12  7  6  0 12   12  6  7  0 12        63829.7773  -0.1768  0.050  -0.0491 0.02  
 556: 12  7  6  0 12   12  5  7  0 12        63829.7773  -0.1841  0.050  -0.0491 0.31  
 557: 26 25  1  0 27   26 24  2  0 27        63837.0433   0.0411  0.050   0.0524 0.52  
 558: 26 25  1  0 25   26 24  2  0 25        63837.0433   0.0645  0.050   0.0524 0.48  
 559: 11  5  6  0 10   11  5  7  0 11        63887.6340  -0.0432  0.050  -0.0208 0.00  
 560: 11  5  6  0 10   11  4  7  0 11        63887.6340  -0.0451  0.050  -0.0208 0.00  
 561: 11  5  6  0 12   11  5  7  0 11        63887.6340  -0.0488  0.050  -0.0208 0.00  
 562: 11  5  6  0 12   11  4  7  0 11        63887.6340  -0.0507  0.050  -0.0208 0.00  
 563: 11  5  6  0 11   11  4  7  0 12        63887.6340   0.0631  0.050  -0.0208 0.00  
 564: 11  5  6  0 11   11  5  7  0 12        63887.6340   0.0650  0.050  -0.0208 0.00  
 565: 11  5  6  0 11   11  4  7  0 10        63887.6340   0.0791  0.050  -0.0208 0.00  
 566: 11  5  6  0 11   11  5  7  0 10        63887.6340   0.0810  0.050  -0.0208 0.00  
 567: 11  5  6  0 11   11  5  7  0 11        63887.6340  -0.1103  0.050  -0.0208 0.16  
 568: 11  5  6  0 11   11  4  7  0 11        63887.6340  -0.1123  0.050  -0.0208 0.01  
 569: 11  5  6  0 12   11  4  7  0 12        63887.6340   0.1246  0.050  -0.0208 0.01  
 570: 11  5  6  0 12   11  5  7  0 12        63887.6340   0.1265  0.050  -0.0208 0.17  
 571: 11  5  6  0 10   11  4  7  0 10        63887.6340   0.1463  0.050  -0.0208 0.01  
 572: 11  5  6  0 10   11  5  7  0 10        63887.6340   0.1482  0.050  -0.0208 0.14  
 573: 11  6  6  0 10   11  5  7  0 10        63887.6340   0.0004  0.050  -0.0208 0.01  
 574: 11  6  6  0 10   11  4  7  0 10        63887.6340  -0.0014  0.050  -0.0208 0.14  
 575: 11  6  6  0 12   11  5  7  0 12        63887.6340  -0.0212  0.050  -0.0208 0.01  
 576: 11  6  6  0 12   11  4  7  0 12        63887.6340  -0.0231  0.050  -0.0208 0.17  
 577: 11  6  6  0 11   11  5  7  0 10        63887.6340  -0.0667  0.050  -0.0208 0.00  
 578: 11  6  6  0 11   11  4  7  0 10        63887.6340  -0.0686  0.050  -0.0208 0.00  
 579: 11  6  6  0 11   11  5  7  0 12        63887.6340  -0.0828  0.050  -0.0208 0.00  
 580: 11  6  6  0 11   11  4  7  0 12        63887.6340  -0.0847  0.050  -0.0208 0.00  
 581: 11  6  6  0 10   11  5  7  0 11        63887.6340  -0.1910  0.050  -0.0208 0.00  
 582: 11  6  6  0 10   11  4  7  0 11        63887.6340  -0.1929  0.050  -0.0208 0.00  
 583: 11  6  6  0 12   11  5  7  0 11        63887.6340  -0.1966  0.050  -0.0208 0.00  
 584: 11  6  6  0 12   11  4  7  0 11        63887.6340  -0.1985  0.050  -0.0208 0.00  
 585: 11  6  6  0 11   11  5  7  0 11        63887.6340  -0.2582  0.050  -0.0208 0.01  
 586: 11  6  6  0 11   11  4  7  0 11        63887.6340  -0.2601  0.050  -0.0208 0.16  
 587: 10  4  6  0 11   10  3  7  0 11        63932.4441   0.0465  0.050  -0.0630 0.01  
 588: 10  4  6  0 11   10  4  7  0 11        63932.4441   0.0469  0.050  -0.0630 0.17  
 589: 10  4  6  0  9   10  3  7  0  9        63932.4441   0.0757  0.050  -0.0630 0.01  
 590: 10  4  6  0  9   10  4  7  0  9        63932.4441   0.0761  0.050  -0.0630 0.14  
 591: 10  4  6  0 10   10  3  7  0 11        63932.4441   0.1149  0.050  -0.0630 0.00  
 592: 10  4  6  0 10   10  4  7  0 11        63932.4441   0.1153  0.050  -0.0630 0.00  
 593: 10  4  6  0 10   10  3  7  0  9        63932.4441   0.1510  0.050  -0.0630 0.00  
 594: 10  4  6  0 10   10  4  7  0  9        63932.4441   0.1514  0.050  -0.0630 0.00  
 595: 10  4  6  0 10   10  4  7  0 10        63932.4441  -0.2437  0.050  -0.0630 0.16  
 596: 10  4  6  0 10   10  3  7  0 10        63932.4441  -0.2441  0.050  -0.0630 0.01  
 597: 10  4  6  0 11   10  4  7  0 10        63932.4441  -0.3121  0.050  -0.0630 0.00  
 598: 10  4  6  0 11   10  3  7  0 10        63932.4441  -0.3125  0.050  -0.0630 0.00  
 599: 10  4  6  0  9   10  4  7  0 10        63932.4441  -0.3190  0.050  -0.0630 0.00  
 600: 10  4  6  0  9   10  3  7  0 10        63932.4441  -0.3194  0.050  -0.0630 0.00  
 601: 10  5  6  0 11   10  3  7  0 11        63932.4441   0.0029  0.050  -0.0630 0.17  
 602: 10  5  6  0 11   10  4  7  0 11        63932.4441   0.0033  0.050  -0.0630 0.01  
 603: 10  5  6  0  9   10  3  7  0  9        63932.4441   0.0321  0.050  -0.0630 0.14  
 604: 10  5  6  0  9   10  4  7  0  9        63932.4441   0.0325  0.050  -0.0630 0.01  
 605: 10  5  6  0 10   10  3  7  0 11        63932.4441   0.0712  0.050  -0.0630 0.00  
 606: 10  5  6  0 10   10  4  7  0 11        63932.4441   0.0717  0.050  -0.0630 0.00  
 607: 10  5  6  0 10   10  3  7  0  9        63932.4441   0.1074  0.050  -0.0630 0.00  
 608: 10  5  6  0 10   10  4  7  0  9        63932.4441   0.1078  0.050  -0.0630 0.00  
 609: 10  5  6  0 10   10  4  7  0 10        63932.4441  -0.2874  0.050  -0.0630 0.01  
 610: 10  5  6  0 10   10  3  7  0 10        63932.4441  -0.2878  0.050  -0.0630 0.16  
 611: 10  5  6  0 11   10  4  7  0 10        63932.4441  -0.3557  0.050  -0.0630 0.00  
 612: 10  5  6  0 11   10  3  7  0 10        63932.4441  -0.3562  0.050  -0.0630 0.00  
 613: 10  5  6  0  9   10  4  7  0 10        63932.4441  -0.3626  0.050  -0.0630 0.00  
 614: 10  5  6  0  9   10  3  7  0 10        63932.4441  -0.3630  0.050  -0.0630 0.00  
 615: 33 29  5  0 34   33 28  6  0 34        63944.7959   0.0121  0.050   0.0174 0.52  
 616: 33 29  5  0 32   33 28  6  0 32        63944.7959   0.0230  0.050   0.0174 0.48  
 617:  6  0  6  0  7    5  1  5  0  6        63957.2928  -0.0091  0.050   0.0227 0.01  
 618:  6  0  6  0  7    5  0  5  0  6        63957.2928  -0.0100  0.050   0.0227 0.19  
 619:  6  0  6  0  5    5  0  5  0  4        63957.2928   0.0243  0.050   0.0227 0.13  
 620:  6  0  6  0  5    5  1  5  0  4        63957.2928   0.0252  0.050   0.0227 0.01  
 621:  6  0  6  0  6    5  0  5  0  5        63957.2928   0.0588  0.050   0.0227 0.16  
 622:  6  0  6  0  6    5  1  5  0  5        63957.2928   0.0597  0.050   0.0227 0.01  
 623:  6  1  6  0  7    5  1  5  0  6        63957.2928  -0.0091  0.050   0.0227 0.19  
 624:  6  1  6  0  7    5  0  5  0  6        63957.2928  -0.0100  0.050   0.0227 0.01  
 625:  6  1  6  0  5    5  0  5  0  4        63957.2928   0.0242  0.050   0.0227 0.01  
 626:  6  1  6  0  5    5  1  5  0  4        63957.2928   0.0251  0.050   0.0227 0.13  
 627:  6  1  6  0  6    5  0  5  0  5        63957.2928   0.0587  0.050   0.0227 0.01  
 628:  6  1  6  0  6    5  1  5  0  5        63957.2928   0.0596  0.050   0.0227 0.16  
 629:  5  1  4  0  4    4  2  3  0  3        63967.7544   0.1651  0.050  -0.0182 0.01  
 630:  5  1  4  0  6    4  2  3  0  5        63967.7544   0.1893  0.050  -0.0182 0.02  
 631:  5  2  4  0  6    4  2  3  0  5        63967.7544  -0.0873  0.050  -0.0182 0.39  
 632:  5  2  4  0  4    4  2  3  0  3        63967.7544  -0.1114  0.050  -0.0182 0.26  
 633:  5  2  4  0  5    4  2  3  0  4        63967.7544   0.1250  0.050  -0.0182 0.32  
 634:  5  1  4  0  6    4  1  3  0  5        63974.2371  -0.0505  0.050   0.0089 0.40  
 635:  5  1  4  0  4    4  1  3  0  3        63974.2371  -0.0723  0.050   0.0089 0.26  
 636:  5  1  4  0  5    4  1  3  0  4        63974.2371   0.1529  0.050   0.0089 0.33  
 637:  5  2  4  0  5    4  1  3  0  4        63974.2371  -0.1240  0.050   0.0089 0.01  
 638:  8  2  6  0  9    8  2  7  0  9        63991.1815  -0.0166  0.050   0.0074 0.27  
 639:  8  2  6  0  9    8  1  7  0  9        63991.1815  -0.0166  0.050   0.0074 0.01  
 640:  8  2  6  0  7    8  2  7  0  7        63991.1815   0.0405  0.050   0.0074 0.21  
 641:  8  2  6  0  7    8  1  7  0  7        63991.1815   0.0405  0.050   0.0074 0.01  
 642:  8  3  6  0  9    8  2  7  0  9        63991.1815  -0.0188  0.050   0.0074 0.01  
 643:  8  3  6  0  9    8  1  7  0  9        63991.1815  -0.0188  0.050   0.0074 0.27  
 644:  8  3  6  0  7    8  1  7  0  7        63991.1815   0.0383  0.050   0.0074 0.21  
 645:  8  3  6  0  7    8  2  7  0  7        63991.1815   0.0383  0.050   0.0074 0.01  
 646:  8  2  6  0  8    8  1  7  0  8        63991.6922   0.0400  0.050   0.0389 0.02  
 647:  8  2  6  0  8    8  2  7  0  8        63991.6922   0.0400  0.050   0.0389 0.48  
 648:  8  3  6  0  8    8  2  7  0  8        63991.6922   0.0378  0.050   0.0389 0.02  
 649:  8  3  6  0  8    8  1  7  0  8        63991.6922   0.0378  0.050   0.0389 0.48  
 650:  7  1  6  0  8    7  1  7  0  8        64008.8786  -0.0367  0.050  -0.0004 0.27  
 651:  7  1  6  0  8    7  0  7  0  8        64008.8786  -0.0367  0.050  -0.0004 0.01  
 652:  7  1  6  0  6    7  1  7  0  6        64008.8786   0.0476  0.050  -0.0004 0.21  
 653:  7  1  6  0  6    7  0  7  0  6        64008.8786   0.0476  0.050  -0.0004 0.01  
 654:  7  2  6  0  8    7  0  7  0  8        64008.8786  -0.0370  0.050  -0.0004 0.27  
 655:  7  2  6  0  8    7  1  7  0  8        64008.8786  -0.0370  0.050  -0.0004 0.01  
 656:  7  2  6  0  6    7  1  7  0  6        64008.8786   0.0473  0.050  -0.0004 0.01  
 657:  7  2  6  0  6    7  0  7  0  6        64008.8786   0.0473  0.050  -0.0004 0.21  
 658:  7  1  6  0  7    7  1  7  0  7        64009.5371   0.0366  0.050   0.0365 0.48  
 659:  7  1  6  0  7    7  0  7  0  7        64009.5371   0.0366  0.050   0.0365 0.02  
 660:  7  2  6  0  7    7  1  7  0  7        64009.5371   0.0362  0.050   0.0365 0.02  
 661:  7  2  6  0  7    7  0  7  0  7        64009.5371   0.0362  0.050   0.0365 0.48  
 662: 34 29  6  0 35   34 28  7  0 35        64051.8567   0.0429  0.050  -0.0221 0.34  
 663: 34 29  6  0 33   34 28  7  0 33        64051.8567   0.0488  0.050  -0.0221 0.32  
 664: 34 29  6  0 34   34 28  7  0 34        64051.8567  -0.1579  0.050  -0.0221 0.33  
 665: 16  9  7  0 17   16  8  8  0 17        73482.0042   0.0378  0.050   0.0119 0.02  
 666: 16  9  7  0 15   16  8  8  0 15        73482.0042   0.0451  0.050   0.0119 0.02  
 667: 16  9  7  0 17   16  9  8  0 17        73482.0042   0.0491  0.050   0.0119 0.34  
 668: 16  9  7  0 15   16  9  8  0 15        73482.0042   0.0565  0.050   0.0119 0.30  
 669: 16  9  7  0 16   16  9  8  0 16        73482.0042  -0.0682  0.050   0.0119 0.32  
 670: 16  9  7  0 16   16  8  8  0 16        73482.0042  -0.0796  0.050   0.0119 0.02  
 671: 16 10  7  0 16   16  9  8  0 16        73482.5420  -0.0282  0.050   0.0417 0.02  
 672: 16 10  7  0 16   16  8  8  0 16        73482.5420  -0.0396  0.050   0.0417 0.32  
 673: 16 10  7  0 17   16  8  8  0 17        73482.5420   0.0779  0.050   0.0417 0.34  
 674: 16 10  7  0 15   16  8  8  0 15        73482.5420   0.0852  0.050   0.0417 0.30  
 675: 16 10  7  0 17   16  9  8  0 17        73482.5420   0.0892  0.050   0.0417 0.02  
 676: 16 10  7  0 15   16  9  8  0 15        73482.5420   0.0966  0.050   0.0417 0.02  
 677: 15  8  7  0 15   15  7  8  0 15        73571.1241   0.0166  0.050   0.0535 0.01  
 678: 15  8  7  0 15   15  8  8  0 15        73571.1241   0.0204  0.050   0.0535 0.19  
 679: 15  8  7  0 16   15  7  8  0 16        73571.1241   0.1564  0.050   0.0535 0.01  
 680: 15  8  7  0 16   15  8  8  0 16        73571.1241   0.1602  0.050   0.0535 0.20  
 681: 15  8  7  0 14   15  7  8  0 14        73571.1241   0.1657  0.050   0.0535 0.01  
 682: 15  8  7  0 14   15  8  8  0 14        73571.1241   0.1695  0.050   0.0535 0.18  
 683: 15  9  7  0 14   15  8  8  0 14        73571.1241  -0.0264  0.050   0.0535 0.01  
 684: 15  9  7  0 14   15  7  8  0 14        73571.1241  -0.0303  0.050   0.0535 0.18  
 685: 15  9  7  0 16   15  8  8  0 16        73571.1241  -0.0358  0.050   0.0535 0.01  
 686: 15  9  7  0 16   15  7  8  0 16        73571.1241  -0.0396  0.050   0.0535 0.20  
 687: 15  9  7  0 15   15  8  8  0 15        73571.1241  -0.1757  0.050   0.0535 0.01  
 688: 45 36  9  0 46   45 35 10  0 46        73597.9749  -0.0330  0.050  -0.0362 0.51  
 689: 45 36  9  0 44   45 35 10  0 44        73597.9749  -0.0393  0.050  -0.0362 0.49  
 690: 14  7  7  0 15   14  6  8  0 15        73644.3285   0.0608  0.050  -0.0259 0.01  
 691: 14  7  7  0 15   14  7  8  0 15        73644.3285   0.0619  0.050  -0.0259 0.17  
 692: 14  7  7  0 13   14  6  8  0 13        73644.3285   0.0727  0.050  -0.0259 0.01  
 693: 14  7  7  0 13   14  7  8  0 13        73644.3285   0.0738  0.050  -0.0259 0.15  
 694: 14  7  7  0 14   14  7  8  0 14        73644.3285  -0.1039  0.050  -0.0259 0.16  
 695: 14  7  7  0 14   14  6  8  0 14        73644.3285  -0.1051  0.050  -0.0259 0.01  
 696: 14  8  7  0 13   14  6  8  0 13        73644.3285   0.0010  0.050  -0.0259 0.15  
 697: 14  8  7  0 13   14  7  8  0 13        73644.3285   0.0021  0.050  -0.0259 0.01  
 698: 14  8  7  0 15   14  7  8  0 15        73644.3285  -0.0097  0.050  -0.0259 0.01  
 699: 14  8  7  0 15   14  6  8  0 15        73644.3285  -0.0108  0.050  -0.0259 0.17  
 700: 14  8  7  0 14   14  7  8  0 14        73644.3285  -0.1756  0.050  -0.0259 0.01  
 701: 14  8  7  0 14   14  6  8  0 14        73644.3285  -0.1768  0.050  -0.0259 0.16  
 702:  5  2  3  0  6    4  3  2  0  5        73653.3746  -0.0010  0.050  -0.0397 0.60  
 703:  5  2  3  0  4    4  3  2  0  3        73653.3746  -0.0985  0.050  -0.0397 0.40  
 704:  5  3  3  0  5    4  3  2  0  5        73680.1603  -0.0010  0.050  -0.0327 0.02  
 705:  5  3  3  0  6    4  3  2  0  5        73680.1603   0.0033  0.050  -0.0327 0.59  
 706:  5  3  3  0  4    4  3  2  0  3        73680.1603  -0.0890  0.050  -0.0327 0.39  
 707: 13  6  7  0 14   13  5  8  0 14        73704.0362   0.0718  0.050  -0.0006 0.01  
 708: 13  6  7  0 14   13  6  8  0 14        73704.0362   0.0722  0.050  -0.0006 0.17  
 709: 13  6  7  0 12   13  5  8  0 12        73704.0362   0.0870  0.050  -0.0006 0.01  
 710: 13  6  7  0 12   13  6  8  0 12        73704.0362   0.0874  0.050  -0.0006 0.15  
 711: 13  6  7  0 13   13  6  8  0 13        73704.0362  -0.1247  0.050  -0.0006 0.16  
 712: 13  6  7  0 13   13  5  8  0 13        73704.0362  -0.1250  0.050  -0.0006 0.01  
 713: 13  7  7  0 14   13  5  8  0 14        73704.0362   0.0478  0.050  -0.0006 0.17  
 714: 13  7  7  0 14   13  6  8  0 14        73704.0362   0.0482  0.050  -0.0006 0.01  
 715: 13  7  7  0 12   13  5  8  0 12        73704.0362   0.0630  0.050  -0.0006 0.15  
 716: 13  7  7  0 12   13  6  8  0 12        73704.0362   0.0633  0.050  -0.0006 0.01  
 717: 13  7  7  0 13   13  6  8  0 13        73704.0362  -0.1487  0.050  -0.0006 0.01  
 718: 13  7  7  0 13   13  5  8  0 13        73704.0362  -0.1490  0.050  -0.0006 0.16  
 719: 12  5  7  0 13   12  4  8  0 13        73752.0250   0.0798  0.050   0.0043 0.01  
 720: 12  5  7  0 13   12  5  8  0 13        73752.0250   0.0799  0.050   0.0043 0.17  
 721: 12  5  7  0 11   12  4  8  0 11        73752.0250   0.0994  0.050   0.0043 0.01  
 722: 12  5  7  0 11   12  5  8  0 11        73752.0250   0.0995  0.050   0.0043 0.15  
 723: 12  5  7  0 12   12  5  8  0 12        73752.0250  -0.1546  0.050   0.0043 0.16  
 724: 12  5  7  0 12   12  4  8  0 12        73752.0250  -0.1547  0.050   0.0043 0.01  
 725: 12  6  7  0 13   12  4  8  0 13        73752.0250   0.0726  0.050   0.0043 0.17  
 726: 12  6  7  0 13   12  5  8  0 13        73752.0250   0.0727  0.050   0.0043 0.01  
 727: 12  6  7  0 11   12  4  8  0 11        73752.0250   0.0922  0.050   0.0043 0.15  
 728: 12  6  7  0 11   12  5  8  0 11        73752.0250   0.0923  0.050   0.0043 0.01  
 729: 12  6  7  0 12   12  5  8  0 12        73752.0250  -0.1618  0.050   0.0043 0.01  
 730: 12  6  7  0 12   12  4  8  0 12        73752.0250  -0.1619  0.050   0.0043 0.16  
 731: 11  4  7  0 12   11  3  8  0 12        73789.9517   0.0340  0.050  -0.0526 0.01  
 732: 11  4  7  0 12   11  4  8  0 12        73789.9517   0.0340  0.050  -0.0526 0.17  
 733: 11  4  7  0 10   11  3  8  0 10        73789.9517   0.0597  0.050  -0.0526 0.01  
 734: 11  4  7  0 10   11  4  8  0 10        73789.9517   0.0597  0.050  -0.0526 0.15  
 735: 11  4  7  0 11   11  4  8  0 11        73789.9517  -0.2473  0.050  -0.0526 0.16  
 736: 11  4  7  0 11   11  3  8  0 11        73789.9517  -0.2473  0.050  -0.0526 0.01  
 737: 11  5  7  0 12   11  4  8  0 12        73789.9517   0.0321  0.050  -0.0526 0.01  
 738: 11  5  7  0 12   11  3  8  0 12        73789.9517   0.0321  0.050  -0.0526 0.17  
 739: 11  5  7  0 10   11  3  8  0 10        73789.9517   0.0578  0.050  -0.0526 0.15  
 740: 11  5  7  0 10   11  4  8  0 10        73789.9517   0.0578  0.050  -0.0526 0.01  
 741: 11  5  7  0 11   11  4  8  0 11        73789.9517  -0.2492  0.050  -0.0526 0.01  
 742: 11  5  7  0 11   11  3  8  0 11        73789.9517  -0.2492  0.050  -0.0526 0.16  
 743:  7  0  7  0  6    6  1  6  0  5        73795.7874  -0.0085  0.050  -0.0115 0.01  
 744:  7  0  7  0  6    6  0  6  0  5        73795.7874  -0.0086  0.050  -0.0115 0.14  
 745:  7  0  7  0  7    6  0  6  0  6        73795.7874   0.0140  0.050  -0.0115 0.16  
 746:  7  0  7  0  7    6  1  6  0  6        73795.7874   0.0140  0.050  -0.0115 0.01  
 747:  7  0  7  0  8    6  0  6  0  7        73795.7874  -0.0356  0.050  -0.0115 0.18  
 748:  7  0  7  0  8    6  1  6  0  7        73795.7874  -0.0355  0.050  -0.0115 0.01  
 749:  7  1  7  0  6    6  1  6  0  5        73795.7874  -0.0085  0.050  -0.0115 0.14  
 750:  7  1  7  0  6    6  0  6  0  5        73795.7874  -0.0086  0.050  -0.0115 0.01  
 751:  7  1  7  0  7    6  0  6  0  6        73795.7874   0.0140  0.050  -0.0115 0.01  
 752:  7  1  7  0  7    6  1  6  0  6        73795.7874   0.0140  0.050  -0.0115 0.16  
 753:  7  1  7  0  8    6  1  6  0  7        73795.7874  -0.0355  0.050  -0.0115 0.18  
 754:  7  1  7  0  8    6  0  6  0  7        73795.7874  -0.0356  0.050  -0.0115 0.01  
 755:  6  1  5  0  6    5  1  4  0  5        73807.9754  -0.0075  0.050   0.0186 0.16  
 756:  6  1  5  0  7    5  2  4  0  6        73807.9754   0.1104  0.050   0.0186 0.01  
 757:  6  1  5  0  7    5  1  4  0  6        73807.9754  -0.1662  0.050   0.0186 0.19  
 758:  6  1  5  0  5    5  1  4  0  4        73807.9754  -0.1731  0.050   0.0186 0.14  
 759:  6  2  5  0  5    5  2  4  0  4        73807.9754   0.0937  0.050   0.0186 0.14  
 760:  6  2  5  0  7    5  2  4  0  6        73807.9754   0.1006  0.050   0.0186 0.19  
 761:  6  2  5  0  6    5  2  4  0  5        73807.9754   0.2596  0.050   0.0186 0.16  
 762: 10  3  7  0 11   10  2  8  0 11        73819.4614   0.0328  0.050  -0.0708 0.01  
 763: 10  3  7  0 11   10  3  8  0 11        73819.4614   0.0328  0.050  -0.0708 0.18  
 764: 10  3  7  0  9   10  3  8  0  9        73819.4614   0.0671  0.050  -0.0708 0.14  
 765: 10  3  7  0 10   10  2  8  0 10        73819.4614  -0.3080  0.050  -0.0708 0.01  
 766: 10  3  7  0 10   10  3  8  0 10        73819.4614  -0.3080  0.050  -0.0708 0.16  
 767: 10  4  7  0 11   10  3  8  0 11        73819.4614   0.0324  0.050  -0.0708 0.01  
 768: 10  4  7  0 11   10  2  8  0 11        73819.4614   0.0324  0.050  -0.0708 0.18  
 769: 10  4  7  0  9   10  2  8  0  9        73819.4614   0.0667  0.050  -0.0708 0.14  
 770: 10  4  7  0  9   10  3  8  0  9        73819.4614   0.0667  0.050  -0.0708 0.01  
 771: 10  4  7  0 10   10  2  8  0 10        73819.4614  -0.3084  0.050  -0.0708 0.16  
 772: 10  4  7  0 10   10  3  8  0 10        73819.4614  -0.3084  0.050  -0.0708 0.01  
 773:  9  2  7  0  8    9  2  8  0  8        73841.8427   0.0135  0.050  -0.0124 0.21  
 774:  9  2  7  0  8    9  1  8  0  8        73841.8427   0.0135  0.050  -0.0124 0.01  
 775:  9  2  7  0 10    9  2  8  0 10        73841.8427  -0.0333  0.050  -0.0124 0.26  
 776:  9  2  7  0 10    9  1  8  0 10        73841.8427  -0.0333  0.050  -0.0124 0.01  
 777:  9  3  7  0  8    9  2  8  0  8        73841.8427   0.0134  0.050  -0.0124 0.01  
 778:  9  3  7  0  8    9  1  8  0  8        73841.8427   0.0134  0.050  -0.0124 0.21  
 779:  9  3  7  0 10    9  2  8  0 10        73841.8427  -0.0333  0.050  -0.0124 0.01  
 780:  9  3  7  0 10    9  1  8  0 10        73841.8427  -0.0333  0.050  -0.0124 0.26  
 781:  8  1  7  0  9    8  1  8  0  9        73858.4947  -0.0239  0.050   0.0052 0.27  
 782:  8  1  7  0  9    8  0  8  0  9        73858.4947  -0.0239  0.050   0.0052 0.01  
 783:  8  1  7  0  7    8  0  8  0  7        73858.4947   0.0421  0.050   0.0052 0.01  
 784:  8  1  7  0  7    8  1  8  0  7        73858.4947   0.0421  0.050   0.0052 0.21  
 785:  8  2  7  0  9    8  0  8  0  9        73858.4947  -0.0239  0.050   0.0052 0.27  
 786:  8  2  7  0  9    8  1  8  0  9        73858.4947  -0.0239  0.050   0.0052 0.01  
 787:  8  2  7  0  7    8  0  8  0  7        73858.4947   0.0421  0.050   0.0052 0.21  
 788:  8  2  7  0  7    8  1  8  0  7        73858.4947   0.0421  0.050   0.0052 0.01  
 789:  8  1  7  0  8    8  0  8  0  8        73859.1024   0.0593  0.050   0.0593 0.02  
 790:  8  1  7  0  8    8  1  8  0  8        73859.1024   0.0593  0.050   0.0593 0.48  
 791:  8  2  7  0  8    8  1  8  0  8        73859.1024   0.0593  0.050   0.0593 0.02  
 792:  8  2  7  0  8    8  0  8  0  8        73859.1024   0.0593  0.050   0.0593 0.48  
 793: 35 27  8  0 36   35 27  9  0 36        75616.9572  -0.0489  0.050   0.0045 0.34  
 794: 35 27  8  0 34   35 27  9  0 34        75616.9572  -0.0536  0.050   0.0045 0.32  
 795: 35 27  8  0 35   35 27  9  0 35        75616.9572   0.1159  0.050   0.0045 0.33  
 796: 30 29  1  0 30   30 28  2  0 30        75720.3656  -0.4061  0.050  -0.0923 0.35  
 797: 42 36  7  0 43   42 35  8  0 43        75720.3656   0.0747  0.050  -0.0923 0.33  
 798: 42 36  7  0 41   42 35  8  0 41        75720.3656   0.0802  0.050  -0.0923 0.32  
 799:  4  4  1  0  5    3  3  0  0  4        75821.2947  -0.0391  0.050  -0.0058 0.63  
 800:  4  4  1  0  3    3  3  0  0  2        75821.2947   0.0513  0.050  -0.0058 0.37  
 801:  4  4  1  0  4    3  3  0  0  3        75822.0384  -0.0194  0.050               
 802: 42 37  5  0 43   42 36  6  0 43        75836.7152   0.0022  0.050   0.0081 0.51  
 803: 42 37  5  0 41   42 36  6  0 41        75836.7152   0.0142  0.050   0.0081 0.49  
 804: 42 37  5  0 42   42 36  6  0 42        75837.2404   0.0222  0.050               
 805: 35 27  8  0 36   35 26  9  0 36        75911.5454  -0.0402  0.050   0.0069 0.34  
 806: 35 27  8  0 34   35 26  9  0 34        75911.5454  -0.0444  0.050   0.0069 0.32  
 807: 35 27  8  0 35   35 26  9  0 35        75911.5454   0.1054  0.050   0.0069 0.33  
 808: 35 32  4  0 34   35 31  5  0 34        75993.9148  -0.0341  0.050  -0.0407 0.49  
 809: 35 32  4  0 36   35 31  5  0 36        75993.9148  -0.0468  0.050  -0.0407 0.51  
 810: 40 33  8  0 41   40 32  9  0 41        76831.7653   0.0131  0.050   0.0034 0.34  
 811: 40 33  8  0 39   40 32  9  0 39        76831.7653   0.0139  0.050   0.0034 0.33  
 812: 40 33  8  0 40   40 32  9  0 40        76831.7653  -0.0169  0.050   0.0034 0.33  
 813: 20 19  2  0 19   20 17  3  0 19        76845.8457  -0.0063  0.050  -0.0525 0.48  
 814: 20 19  2  0 21   20 17  3  0 21        76845.8457  -0.0945  0.050  -0.0525 0.52  
 815: 20 19  2  0 20   20 17  3  0 20        76847.6576  -0.0439  0.050               
 816: 39 32  8  0 38   39 31  9  0 38        76884.4689  -0.0061  0.050  -0.0105 0.32  
 817: 39 32  8  0 40   39 31  9  0 40        76884.4689  -0.0064  0.050  -0.0105 0.34  
 818: 39 32  8  0 39   39 31  9  0 39        76884.4689  -0.0189  0.050  -0.0105 0.33  
 819: 34 26  8  0 35   34 26  9  0 35        76942.8830  -0.0465  0.050  -0.0048 0.34  
 820: 34 26  8  0 33   34 26  9  0 33        76942.8830  -0.0503  0.050  -0.0048 0.32  
 821: 34 26  8  0 34   34 26  9  0 34        76942.8830   0.0824  0.050  -0.0048 0.33  
 822: 41 34  8  0 40   41 33  9  0 40        76950.2699  -0.0130  0.050  -0.0307 0.33  
 823: 41 34  8  0 42   41 33  9  0 42        76950.2699  -0.0142  0.050  -0.0307 0.34  
 824: 41 34  8  0 41   41 33  9  0 41        76950.2699  -0.0647  0.050  -0.0307 0.33  
 825: 38 34  5  0 38   38 33  6  0 38        77067.2799  -0.0118  0.050               
 826: 38 31  8  0 37   38 30  9  0 37        77078.0234   0.0061  0.050   0.0069 0.32  
 827: 38 31  8  0 39   38 30  9  0 39        77078.0234   0.0062  0.050   0.0069 0.34  
 828: 38 31  8  0 38   38 30  9  0 38        77078.0234   0.0083  0.050   0.0069 0.33  
 829: 34 26  8  0 35   34 25  9  0 35        77123.3007  -0.0144  0.050   0.0232 0.34  
 830: 34 26  8  0 33   34 25  9  0 33        77123.3007  -0.0179  0.050   0.0232 0.32  
 831: 34 26  8  0 34   34 25  9  0 34        77123.3007   0.1020  0.050   0.0232 0.33  
 832: 31 27  5  0 30   31 25  6  0 30        77252.2117  -0.0096  0.050  -0.0257 0.48  
 833: 31 27  5  0 32   31 25  6  0 32        77252.2117  -0.0407  0.050  -0.0257 0.52  
 834: 31 27  5  0 31   31 25  6  0 31        77253.1953  -0.0191  0.050               
 835: 42 35  8  0 43   42 34  9  0 43        77268.4555   0.0168  0.050  -0.0069 0.34  
 836: 42 35  8  0 41   42 34  9  0 41        77268.4555   0.0186  0.050  -0.0069 0.33  
 837: 42 35  8  0 42   42 34  9  0 42        77268.4555  -0.0562  0.050  -0.0069 0.33  
 838: 37 30  8  0 37   37 29  9  0 37        77381.5061  -0.0329  0.050  -0.0421 0.33  
 839: 37 30  8  0 38   37 29  9  0 38        77381.5061  -0.0464  0.050  -0.0421 0.34  
 840: 37 30  8  0 36   37 29  9  0 36        77381.5061  -0.0468  0.050  -0.0421 0.32  
 841: 33 31  3  0 32   33 30  4  0 32        77601.2318  -0.0208  0.050  -0.0283 0.49  
 842: 33 31  3  0 34   33 30  4  0 34        77601.2318  -0.0352  0.050  -0.0283 0.51  
 843: 43 37  7  0 44   43 36  8  0 44        77664.4293   0.0419  0.050   0.0448 0.51  
 844: 43 37  7  0 42   43 36  8  0 42        77664.4293   0.0478  0.050   0.0448 0.49  
 845: 43 34  9  0 44   43 34 10  0 44        77670.4279  -0.0405  0.050  -0.0438 0.51  
 846: 43 34  9  0 42   43 34 10  0 42        77670.4279  -0.0471  0.050  -0.0438 0.49  
 847: 36 29  8  0 36   36 28  9  0 36        77765.4181   0.0042  0.050  -0.0104 0.33  
 848: 36 29  8  0 37   36 28  9  0 37        77765.4181  -0.0174  0.050  -0.0104 0.34  
 849: 36 29  8  0 35   36 28  9  0 35        77765.4181  -0.0180  0.050  -0.0104 0.32  
 850: 43 36  8  0 44   43 35  9  0 44        77810.8761   0.0037  0.050  -0.0279 0.34  
 851: 43 36  8  0 42   43 35  9  0 42        77810.8761   0.0060  0.050  -0.0279 0.33  
 852: 43 36  8  0 43   43 35  9  0 43        77810.8761  -0.0934  0.050  -0.0279 0.33  
 853: 38 32  7  0 39   38 30  8  0 39        78001.3350   0.0362  0.050   0.0419 0.51  
 854: 38 32  7  0 37   38 30  8  0 37        78001.3350   0.0478  0.050   0.0419 0.49  
 855: 33 25  8  0 33   33 25  9  0 33        78017.8307   0.0424  0.050  -0.0248 0.33  
 856: 33 25  8  0 34   33 25  9  0 34        78017.8307  -0.0570  0.050  -0.0248 0.34  
 857: 33 25  8  0 32   33 25  9  0 32        78017.8307  -0.0600  0.050  -0.0248 0.32  
 858: 37 30  8  0 38   37 28  9  0 38        78123.0879   0.0115  0.050   0.0022 0.34  
 859: 37 30  8  0 36   37 28  9  0 36        78123.0879   0.0122  0.050   0.0022 0.32  
 860: 37 30  8  0 37   37 28  9  0 37        78123.0879  -0.0171  0.050   0.0022 0.33  
 861: 33 25  8  0 34   33 24  9  0 34        78126.1531  -0.0189  0.050   0.0106 0.34  
 862: 33 25  8  0 32   33 24  9  0 32        78126.1531  -0.0217  0.050   0.0106 0.32  
 863: 33 25  8  0 33   33 24  9  0 33        78126.1531   0.0724  0.050   0.0106 0.33  
 864: 41 36  6  0 42   41 35  7  0 42        78188.3825  -0.0001  0.050   0.0039 0.51  
 865: 41 36  6  0 40   41 35  7  0 40        78188.3825   0.0081  0.050   0.0039 0.49  
 866: 35 28  8  0 35   35 27  9  0 35        78202.4433  -0.0397  0.050  -0.0578 0.33  
 867: 35 28  8  0 36   35 27  9  0 36        78202.4433  -0.0664  0.050  -0.0578 0.34  
 868: 35 28  8  0 34   35 27  9  0 34        78202.4433  -0.0671  0.050  -0.0578 0.32  
 869: 17 16  1  0 16   17 14  4  0 16        78205.2019  -0.0129  0.050  -0.0461 0.47  
 870: 17 16  1  0 18   17 14  4  0 18        78205.2019  -0.0755  0.050  -0.0461 0.53  
 871: 38 31  8  0 39   38 29  9  0 39        78221.5874   0.0039  0.050  -0.0151 0.34  
 872: 38 31  8  0 37   38 29  9  0 37        78221.5874   0.0054  0.050  -0.0151 0.32  
 873: 38 31  8  0 38   38 29  9  0 38        78221.5874  -0.0546  0.050  -0.0151 0.33  
 874: 36 29  8  0 35   36 27  9  0 35        78237.2193  -0.0550  0.050  -0.0576 0.32  
 875: 36 29  8  0 37   36 27  9  0 37        78237.2193  -0.0552  0.050  -0.0576 0.34  
 876: 36 29  8  0 36   36 27  9  0 36        78237.2193  -0.0623  0.050  -0.0576 0.33  
 877: 16 16  0  0 17   16 14  3  0 17        78820.3699   0.0484  0.050   0.0964 0.53  
 878: 16 16  0  0 15   16 14  3  0 15        78820.3699   0.1505  0.050   0.0964 0.47  
 879: 34 27  8  0 34   34 25  9  0 34        78849.4368   0.0034  0.050  -0.0076 0.33  
 880: 34 27  8  0 35   34 25  9  0 35        78849.4368  -0.0128  0.050  -0.0076 0.34  
 881: 34 27  8  0 33   34 25  9  0 33        78849.4368  -0.0133  0.050  -0.0076 0.32  
 882: 32 24  8  0 32   32 24  9  0 32        78895.1626   0.0249  0.050  -0.0259 0.33  
 883: 32 24  8  0 33   32 24  9  0 33        78895.1626  -0.0501  0.050  -0.0259 0.34  
 884: 32 24  8  0 31   32 24  9  0 31        78895.1626  -0.0524  0.050  -0.0259 0.32  
 885: 32 24  8  0 32   32 23  9  0 32        78958.8441   0.0224  0.050  -0.0250 0.33  
 886: 32 24  8  0 33   32 23  9  0 33        78958.8441  -0.0476  0.050  -0.0250 0.34  
 887: 32 24  8  0 31   32 23  9  0 31        78958.8441  -0.0497  0.050  -0.0250 0.32  
 888: 35 30  6  0 36   35 28  7  0 36        79142.9110  -0.0025  0.050   0.0077 0.51  
 889: 35 30  6  0 34   35 28  7  0 34        79142.9110   0.0185  0.050   0.0077 0.49  
 890: 35 30  6  0 35   35 28  7  0 35        79143.6841   0.0346  0.050               
 891: 33 26  8  0 32   33 25  9  0 32        79145.3960   0.0099  0.050   0.0201 0.32  
 892: 33 26  8  0 34   33 25  9  0 34        79145.3960   0.0108  0.050   0.0201 0.34  
 893: 33 26  8  0 33   33 25  9  0 33        79145.3960   0.0394  0.050   0.0201 0.33  
 894: 33 26  8  0 32   33 24  9  0 32        79253.7165   0.0463  0.050   0.0536 0.32  
 895: 33 26  8  0 34   33 24  9  0 34        79253.7165   0.0470  0.050   0.0536 0.34  
 896: 33 26  8  0 33   33 24  9  0 33        79253.7165   0.0675  0.050   0.0536 0.33  
 897: 40 33  8  0 41   40 31  9  0 41        79400.5962   0.0618  0.050   0.0137 0.34  
 898: 40 33  8  0 39   40 31  9  0 39        79400.5962   0.0655  0.050   0.0137 0.33  
 899: 40 33  8  0 40   40 31  9  0 40        79400.5962  -0.0864  0.050   0.0137 0.33  
 900: 32 25  8  0 31   32 24  9  0 31        79615.9503   0.0322  0.050   0.0415 0.32  
 901: 32 25  8  0 33   32 24  9  0 33        79615.9503   0.0330  0.050   0.0415 0.34  
 902: 32 25  8  0 32   32 24  9  0 32        79615.9503   0.0592  0.050   0.0415 0.33  
 903: 31 23  8  0 30   31 23  9  0 30        79618.3454   0.0296  0.050   0.0493 0.32  
 904: 31 23  8  0 32   31 23  9  0 32        79618.3454   0.0314  0.050   0.0493 0.34  
 905: 31 23  8  0 31   31 23  9  0 31        79618.3454   0.0866  0.050   0.0493 0.33  
 906: 45 38  8  0 45   45 37  9  0 45        79640.3617  -0.0667  0.050   0.0325 0.33  
 907: 45 38  8  0 46   45 37  9  0 46        79640.3617   0.0804  0.050   0.0325 0.34  
 908: 45 38  8  0 44   45 37  9  0 44        79640.3617   0.0837  0.050   0.0325 0.33  
 909: 31 23  8  0 32   31 22  9  0 32        79654.9590  -0.0092  0.050   0.0076 0.34  
 910: 31 23  8  0 30   31 22  9  0 30        79654.9590  -0.0109  0.050   0.0076 0.32  
 911: 31 23  8  0 31   31 22  9  0 31        79654.9590   0.0428  0.050   0.0076 0.33  
 912: 32 25  8  0 31   32 23  9  0 31        79679.6104   0.0134  0.050   0.0209 0.32  
 913: 32 25  8  0 33   32 23  9  0 33        79679.6104   0.0141  0.050   0.0209 0.34  
 914: 32 25  8  0 32   32 23  9  0 32        79679.6104   0.0352  0.050   0.0209 0.33  
 915: 31 24  8  0 30   31 23  9  0 30        80069.1249   0.0344  0.050   0.0423 0.32  
 916: 31 24  8  0 32   31 23  9  0 32        80069.1249   0.0352  0.050   0.0423 0.35  
 917: 31 24  8  0 31   31 23  9  0 31        80069.1249   0.0573  0.050   0.0423 0.33  
 918: 31 24  8  0 30   31 22  9  0 30        80105.7531   0.0086  0.050   0.0154 0.32  
 919: 31 24  8  0 32   31 22  9  0 32        80105.7531   0.0092  0.050   0.0154 0.34  
 920: 31 24  8  0 31   31 22  9  0 31        80105.7531   0.0283  0.050   0.0154 0.33  
 921: 42 33  9  0 43   42 33 10  0 43        80195.2295  -0.0692  0.050   0.0068 0.34  
 922: 42 33  9  0 41   42 33 10  0 41        80195.2295  -0.0748  0.050   0.0068 0.33  
 923: 42 33  9  0 42   42 33 10  0 42        80195.2295   0.1643  0.050   0.0068 0.33  
 924: 30 22  8  0 29   30 22  9  0 29        80221.1524   0.0322  0.050   0.0460 0.32  
 925: 30 22  8  0 31   30 22  9  0 31        80221.1524   0.0335  0.050   0.0460 0.34  
 926: 30 22  8  0 30   30 22  9  0 30        80221.1524   0.0720  0.050   0.0460 0.33  
 927: 30 22  8  0 30   30 21  9  0 30        80241.7291   0.0165  0.050  -0.0082 0.33  
 928: 30 22  8  0 31   30 21  9  0 31        80241.7291  -0.0200  0.050  -0.0082 0.34  
 929: 30 22  8  0 29   30 21  9  0 29        80241.7291  -0.0212  0.050  -0.0082 0.32  
 930: 24 22  3  0 25   24 20  4  0 25        80303.1325  -0.0209  0.050   0.0089 0.52  
 931: 24 22  3  0 23   24 20  4  0 23        80303.1325   0.0413  0.050   0.0089 0.48  
 932: 24 22  3  0 24   24 20  4  0 24        80304.6556   0.0076  0.050               
 933: 30 23  8  0 29   30 22  9  0 29        80496.9337   0.0331  0.050   0.0391 0.32  
 934: 30 23  8  0 31   30 22  9  0 31        80496.9337   0.0337  0.050   0.0391 0.34  
 935: 30 23  8  0 30   30 22  9  0 30        80496.9337   0.0504  0.050   0.0391 0.33  
 936: 30 23  8  0 29   30 21  9  0 29        80517.5330   0.0022  0.050   0.0075 0.32  
 937: 30 23  8  0 31   30 21  9  0 31        80517.5330   0.0027  0.050   0.0075 0.34  
 938: 30 23  8  0 30   30 21  9  0 30        80517.5330   0.0175  0.050   0.0075 0.33  
 939: 41 34  8  0 42   41 32  9  0 42        80688.6349   0.0168  0.050  -0.0513 0.34  
 940: 41 34  8  0 40   41 32  9  0 40        80688.6349   0.0219  0.050  -0.0513 0.33  
 941: 41 34  8  0 41   41 32  9  0 41        80688.6349  -0.1927  0.050  -0.0513 0.33  
 942: 29 21  8  0 29   29 21  9  0 29        80729.3928  -0.0099  0.050  -0.0265 0.33  
 943: 29 21  8  0 30   29 21  9  0 30        80729.3928  -0.0342  0.050  -0.0265 0.34  
 944: 29 21  8  0 28   29 21  9  0 28        80729.3928  -0.0351  0.050  -0.0265 0.32  
 945: 29 21  8  0 30   29 20  9  0 30        80740.7650  -0.0023  0.050   0.0051 0.34  
 946: 29 21  8  0 28   29 20  9  0 28        80740.7650  -0.0031  0.050   0.0051 0.32  
 947: 29 21  8  0 29   29 20  9  0 29        80740.7650   0.0208  0.050   0.0051 0.33  
 948:  5  3  2  0  5    4  4  1  0  4        80839.6351   0.0799  0.050               
 949: 29 22  8  0 29   29 21  9  0 29        80894.3420  -0.0034  0.050  -0.0104 0.33  
 950: 29 22  8  0 30   29 21  9  0 30        80894.3420  -0.0137  0.050  -0.0104 0.35  
 951: 29 22  8  0 28   29 21  9  0 28        80894.3420  -0.0141  0.050  -0.0104 0.32  
 952: 29 22  8  0 28   29 20  9  0 28        80905.7025   0.0062  0.050   0.0095 0.32  
 953: 29 22  8  0 30   29 20  9  0 30        80905.7025   0.0065  0.050   0.0095 0.34  
 954: 29 22  8  0 29   29 20  9  0 29        80905.7025   0.0156  0.050   0.0095 0.33  
 955: 42 33  9  0 43   42 32 10  0 43        80940.6078  -0.0645  0.050  -0.0003 0.34  
 956: 42 33  9  0 41   42 32 10  0 41        80940.6078  -0.0692  0.050  -0.0003 0.33  
 957: 42 33  9  0 42   42 32 10  0 42        80940.6078   0.1327  0.050  -0.0003 0.33  
 958: 46 39  8  0 47   46 38  9  0 47        80946.6955   0.0176  0.050  -0.0382 0.34  
 959: 46 39  8  0 45   46 38  9  0 45        80946.6955   0.0214  0.050  -0.0382 0.33  
 960: 46 39  8  0 46   46 38  9  0 46        80946.6955  -0.1537  0.050  -0.0382 0.33  
 961: 28 20  8  0 27   28 20  9  0 27        81162.5696   0.0382  0.050   0.0424 0.32  
 962: 28 20  8  0 29   28 20  9  0 29        81162.5696   0.0386  0.050   0.0424 0.35  
 963: 28 20  8  0 28   28 20  9  0 28        81162.5696   0.0504  0.050   0.0424 0.33  
 964: 28 21  8  0 27   28 20  9  0 27        81258.8837   0.0198  0.050   0.0209 0.32  
 965: 28 21  8  0 29   28 20  9  0 29        81258.8837   0.0199  0.050   0.0209 0.35  
 966: 28 21  8  0 28   28 20  9  0 28        81258.8837   0.0228  0.050   0.0209 0.33  
 967: 28 21  8  0 28   28 19  9  0 28        81264.9268  -0.0141  0.050  -0.0157 0.33  
 968: 28 21  8  0 29   28 19  9  0 29        81264.9268  -0.0164  0.050  -0.0157 0.35  
 969: 28 21  8  0 27   28 19  9  0 27        81264.9268  -0.0165  0.050  -0.0157 0.32  
 970: 40 36  4  0 41   40 35  5  0 41        81520.8221   0.0062  0.050               
 971: 27 19  8  0 26   27 19  9  0 26        81534.7909   0.0416  0.050   0.0418 0.32  
 972: 27 19  8  0 28   27 19  9  0 28        81534.7909   0.0416  0.050   0.0418 0.35  
 973: 27 19  8  0 27   27 19  9  0 27        81534.7909   0.0421  0.050   0.0418 0.33  
 974: 27 19  8  0 26   27 18  9  0 26        81537.9772   0.0544  0.050   0.0545 0.32  
 975: 27 19  8  0 28   27 18  9  0 28        81537.9772   0.0544  0.050   0.0545 0.35  
 976: 27 19  8  0 27   27 18  9  0 27        81537.9772   0.0545  0.050   0.0545 0.33  
 977: 27 20  8  0 27   27 19  9  0 27        81589.6593   0.0127  0.050   0.0162 0.33  
 978: 27 20  8  0 28   27 19  9  0 28        81589.6593   0.0177  0.050   0.0162 0.34  
 979: 27 20  8  0 26   27 19  9  0 26        81589.6593   0.0179  0.050   0.0162 0.32  
 980: 27 20  8  0 26   27 18  9  0 26        81592.8132  -0.0016  0.050  -0.0036 0.32  
 981: 27 20  8  0 28   27 18  9  0 28        81592.8132  -0.0018  0.050  -0.0036 0.35  
 982: 27 20  8  0 27   27 18  9  0 27        81592.8132  -0.0072  0.050  -0.0036 0.33  
 983: 32 31  2  0 33   32 30  3  0 33        81609.2182   0.0482  0.050   0.0557 0.51  
 984: 32 31  2  0 31   32 30  3  0 31        81609.2182   0.0635  0.050   0.0557 0.49  
 985:  5  4  2  0  5    4  4  1  0  4        81680.8018   0.0193  0.050               
 986:  5  4  2  0  6    4  4  1  0  5        81682.0236   0.0578  0.050  -0.0752 0.60  
 987:  5  4  2  0  4    4  4  1  0  3        81682.0236  -0.2770  0.050  -0.0752 0.40  
 988: 39 33  7  0 40   39 31  8  0 40        81695.1671  -0.0072  0.050  -0.0005 0.51  
 989: 39 33  7  0 38   39 31  8  0 38        81695.1671   0.0064  0.050  -0.0005 0.49  
 990: 18 17  1  0 19   18 15  4  0 19        81777.5596   0.0385  0.050   0.0680 0.53  
 991: 18 17  1  0 17   18 15  4  0 17        81777.5596   0.1008  0.050   0.0680 0.47  
 992: 26 18  8  0 25   26 18  9  0 25        81856.6874  -0.0345  0.050  -0.0382 0.32  
 993: 26 18  8  0 27   26 18  9  0 27        81856.6874  -0.0349  0.050  -0.0382 0.35  
 994: 26 18  8  0 26   26 18  9  0 26        81856.6874  -0.0451  0.050  -0.0382 0.33  
 995: 26 18  8  0 25   26 17  9  0 25        81858.2981  -0.0338  0.050  -0.0376 0.32  
 996: 26 18  8  0 27   26 17  9  0 27        81858.2981  -0.0342  0.050  -0.0376 0.35  
 997: 26 18  8  0 26   26 17  9  0 26        81858.2981  -0.0446  0.050  -0.0376 0.33  
 998: 26 19  8  0 26   26 18  9  0 26        81887.2175   0.0088  0.050   0.0180 0.33  
 999: 26 19  8  0 27   26 18  9  0 27        81887.2175   0.0223  0.050   0.0180 0.35  
1000: 26 19  8  0 25   26 18  9  0 25        81887.2175   0.0228  0.050   0.0180 0.32  
1001: 26 19  8  0 25   26 17  9  0 25        81888.8040  -0.0006  0.050  -0.0056 0.32  
1002: 26 19  8  0 27   26 17  9  0 27        81888.8040  -0.0011  0.050  -0.0056 0.35  
1003: 26 19  8  0 26   26 17  9  0 26        81888.8040  -0.0148  0.050  -0.0056 0.33  
1004: 37 34  4  0 38   37 33  5  0 38        81961.8265   0.0169  0.050   0.0225 0.51  
1005: 37 34  4  0 36   37 33  5  0 36        81961.8265   0.0284  0.050   0.0225 0.49  
1006: 25 17  8  0 24   25 17  9  0 24        82136.4331  -0.0011  0.050  -0.0085 0.32  
1007: 25 17  8  0 26   25 17  9  0 26        82136.4331  -0.0019  0.050  -0.0085 0.35  
1008: 25 17  8  0 25   25 17  9  0 25        82136.4331  -0.0225  0.050  -0.0085 0.33  
1009: 25 17  8  0 25   25 16  9  0 25        82137.2683   0.0203  0.050   0.0344 0.33  
1010: 25 17  8  0 26   25 16  9  0 26        82137.2683   0.0410  0.050   0.0344 0.35  
1011: 25 17  8  0 24   25 16  9  0 24        82137.2683   0.0418  0.050   0.0344 0.32  
1012: 25 18  8  0 25   25 17  9  0 25        82152.9286   0.0175  0.050   0.0329 0.33  
1013: 25 18  8  0 26   25 17  9  0 26        82152.9286   0.0400  0.050   0.0329 0.35  
1014: 25 18  8  0 24   25 17  9  0 24        82152.9286   0.0409  0.050   0.0329 0.32  
1015: 25 18  8  0 25   25 16  9  0 25        82153.7623   0.0590  0.050   0.0744 0.33  
1016: 25 18  8  0 26   25 16  9  0 26        82153.7623   0.0816  0.050   0.0744 0.35  
1017: 25 18  8  0 24   25 16  9  0 24        82153.7623   0.0825  0.050   0.0744 0.32  
1018: 41 32  9  0 42   41 32 10  0 42        82276.4466  -0.0010  0.050   0.0608 0.34  
1019: 41 32  9  0 40   41 32 10  0 40        82276.4466  -0.0057  0.050   0.0608 0.33  
1020: 41 32  9  0 41   41 32 10  0 41        82276.4466   0.1892  0.050   0.0608 0.33  
1021: 28 25  4  0 29   28 23  5  0 29        82365.9345   0.0143  0.050   0.0361 0.52  
1022: 28 25  4  0 27   28 23  5  0 27        82365.9345   0.0594  0.050   0.0361 0.48  
1023: 28 25  4  0 28   28 23  5  0 28        82367.2155   0.0338  0.050               
1024: 24 16  8  0 24   24 16  9  0 24        82380.0290   0.0126  0.050   0.0337 0.33  
1025: 24 16  8  0 25   24 16  9  0 25        82380.0290   0.0435  0.050   0.0337 0.35  
1026: 24 16  8  0 23   24 16  9  0 23        82380.0290   0.0448  0.050   0.0337 0.32  
1027: 24 17  8  0 23   24 15  9  0 23        82388.9591  -0.0259  0.050  -0.0376 0.32  
1028: 24 17  8  0 25   24 15  9  0 25        82388.9591  -0.0273  0.050  -0.0376 0.35  
1029: 24 17  8  0 24   24 15  9  0 24        82388.9591  -0.0593  0.050  -0.0376 0.33  
1030: 47 40  8  0 48   47 39  9  0 48        82515.3028   0.0654  0.050   0.0021 0.34  
1031: 47 40  8  0 46   47 39  9  0 46        82515.3028   0.0695  0.050   0.0021 0.33  
1032: 47 40  8  0 47   47 39  9  0 47        82515.3028  -0.1289  0.050   0.0021 0.33  
1033: 23 15  8  0 23   23 15  9  0 23        82592.1797  -0.0064  0.050   0.0123 0.31  
1034: 23 15  8  0 24   23 15  9  0 24        82592.1797   0.0350  0.050   0.0123 0.33  
1035: 23 15  8  0 22   23 15  9  0 22        82592.1797   0.0368  0.050   0.0123 0.30  
1036: 23 15  8  0 22   23 14  9  0 22        82592.1797  -0.1362  0.050   0.0123 0.02  
1037: 23 15  8  0 24   23 14  9  0 24        82592.1797  -0.1380  0.050   0.0123 0.02  
1038: 23 15  8  0 23   23 14  9  0 23        82592.1797  -0.1796  0.050   0.0123 0.02  
1039: 23 16  8  0 22   23 14  9  0 22        82596.6595  -0.0341  0.050  -0.0399 0.30  
1040: 23 16  8  0 24   23 14  9  0 24        82596.6595  -0.0359  0.050  -0.0399 0.33  
1041: 23 16  8  0 23   23 14  9  0 23        82596.6595  -0.0780  0.050  -0.0399 0.31  
1042: 23 16  8  0 23   23 15  9  0 23        82596.6595   0.0950  0.050  -0.0399 0.02  
1043: 23 16  8  0 24   23 15  9  0 24        82596.6595   0.1371  0.050  -0.0399 0.02  
1044: 23 16  8  0 22   23 15  9  0 22        82596.6595   0.1389  0.050  -0.0399 0.02  
1045: 42 35  8  0 43   42 33  9  0 43        82597.9088   0.0697  0.050  -0.0220 0.34  
1046: 42 35  8  0 41   42 33  9  0 41        82597.9088   0.0764  0.050  -0.0220 0.33  
1047: 42 35  8  0 42   42 33  9  0 42        82597.9088  -0.2123  0.050  -0.0220 0.33  
1048: 41 32  9  0 42   41 31 10  0 42        82757.0361  -0.0263  0.050   0.0275 0.34  
1049: 41 32  9  0 40   41 31 10  0 40        82757.0361  -0.0304  0.050   0.0275 0.33  
1050: 41 32  9  0 41   41 31 10  0 41        82757.0361   0.1390  0.050   0.0275 0.33  
1051: 22 14  8  0 21   22 13  9  0 21        82776.8225  -0.0042  0.050   0.0144 0.02  
1052: 22 14  8  0 23   22 13  9  0 23        82776.8225  -0.0066  0.050   0.0144 0.02  
1053: 22 14  8  0 22   22 14  9  0 22        82776.8225   0.0172  0.050   0.0144 0.32  
1054: 22 14  8  0 23   22 14  9  0 23        82776.8225   0.0697  0.050   0.0144 0.33  
1055: 22 14  8  0 21   22 14  9  0 21        82776.8225   0.0721  0.050   0.0144 0.30  
1056: 22 15  8  0 21   22 14  9  0 21        82776.8225  -2.0741  0.050   0.0144 0.02  
1057: 22 15  8  0 23   22 13  9  0 23        82779.0140   0.0385  0.050   0.0424 0.49  
1058: 22 15  8  0 21   22 13  9  0 21        82779.0140   0.0409  0.050   0.0424 0.45  
1059: 22 15  8  0 22   22 14  9  0 22        82779.0140   0.0620  0.050   0.0424 0.03  
1060: 22 15  8  0 23   22 14  9  0 23        82779.0140   0.1149  0.050   0.0424 0.03  
1061: 49 39 10  0 50   49 39 11  0 50        82786.8897  -0.0061  0.050   0.0934 0.34  
1062: 49 39 10  0 48   49 39 11  0 48        82786.8897  -0.0123  0.050   0.0934 0.33  
1063: 49 39 10  0 49   49 39 11  0 49        82786.8897   0.2989  0.050   0.0934 0.33  
1064: 21 13  8  0 21   21 13  9  0 21        82937.0450  -0.0117  0.050   0.0305 0.32  
1065: 21 13  8  0 22   21 12  9  0 22        82937.0450   0.0203  0.050   0.0305 0.02  
1066: 21 13  8  0 20   21 12  9  0 20        82937.0450   0.0234  0.050   0.0305 0.02  
1067: 21 13  8  0 21   21 12  9  0 21        82937.0450  -0.0439  0.050   0.0305 0.02  
1068: 21 13  8  0 22   21 13  9  0 22        82937.0450   0.0526  0.050   0.0305 0.33  
1069: 21 13  8  0 20   21 13  9  0 20        82937.0450   0.0557  0.050   0.0305 0.30  
1070: 21 14  8  0 21   21 12  9  0 21        82938.0901  -0.0121  0.050   0.0336 0.32  
1071: 21 14  8  0 21   21 13  9  0 21        82938.0901   0.0201  0.050   0.0336 0.02  
1072: 21 14  8  0 22   21 12  9  0 22        82938.0901   0.0523  0.050   0.0336 0.33  
1073: 21 14  8  0 20   21 12  9  0 20        82938.0901   0.0554  0.050   0.0336 0.30  
1074: 21 14  8  0 22   21 13  9  0 22        82938.0901   0.0846  0.050   0.0336 0.02  
1075: 21 14  8  0 20   21 13  9  0 20        82938.0901   0.0877  0.050   0.0336 0.02  
1076: 20 13  8  0 19   20 12  9  0 19        83076.0207  -0.0096  0.050  -0.0503 0.02  
1077: 20 13  8  0 21   20 12  9  0 21        83076.0207  -0.0135  0.050  -0.0503 0.02  
1078: 20 13  8  0 19   20 11  9  0 19        83076.0207  -0.0226  0.050  -0.0503 0.30  
1079: 20 13  8  0 21   20 11  9  0 21        83076.0207  -0.0265  0.050  -0.0503 0.33  
1080: 20 13  8  0 20   20 12  9  0 20        83076.0207  -0.0906  0.050  -0.0503 0.02  
1081: 20 13  8  0 20   20 11  9  0 20        83076.0207  -0.1036  0.050  -0.0503 0.32  
1082: 19 11  8  0 19   19 10  9  0 19        83195.0106   0.0461  0.050   0.0118 0.01  
1083: 19 11  8  0 19   19 11  9  0 19        83195.0106   0.0510  0.050   0.0118 0.16  
1084: 19 11  8  0 20   19 10  9  0 20        83195.0106   0.1371  0.050   0.0118 0.01  
1085: 19 11  8  0 18   19 10  9  0 18        83195.0106   0.1419  0.050   0.0118 0.01  
1086: 19 11  8  0 20   19 11  9  0 20        83195.0106   0.1421  0.050   0.0118 0.17  
1087: 19 11  8  0 18   19 11  9  0 18        83195.0106   0.1469  0.050   0.0118 0.15  
1088: 19 12  8  0 18   19 11  9  0 18        83195.0106  -0.0513  0.050   0.0118 0.01  
1089: 19 12  8  0 20   19 11  9  0 20        83195.0106  -0.0561  0.050   0.0118 0.01  
1090: 19 12  8  0 18   19 10  9  0 18        83195.0106  -0.0562  0.050   0.0118 0.15  
1091: 19 12  8  0 20   19 10  9  0 20        83195.0106  -0.0610  0.050   0.0118 0.17  
1092: 19 12  8  0 19   19 11  9  0 19        83195.0106  -0.1471  0.050   0.0118 0.01  
1093: 19 12  8  0 19   19 10  9  0 19        83195.0106  -0.1521  0.050   0.0118 0.16  
1094: 18 10  8  0 18   18 10  9  0 18        83297.0483  -0.0330  0.050  -0.0016 0.16  
1095: 18 10  8  0 18   18  9  9  0 18        83297.0483  -0.0348  0.050  -0.0016 0.01  
1096: 18 10  8  0 19   18  9  9  0 19        83297.0483   0.0717  0.050  -0.0016 0.01  
1097: 18 10  8  0 19   18 10  9  0 19        83297.0483   0.0735  0.050  -0.0016 0.17  
1098: 18 10  8  0 17   18  9  9  0 17        83297.0483   0.0776  0.050  -0.0016 0.01  
1099: 18 10  8  0 17   18 10  9  0 17        83297.0483   0.0794  0.050  -0.0016 0.15  
1100: 18 11  8  0 17   18 10  9  0 17        83297.0483  -0.0018  0.050  -0.0016 0.01  
1101: 18 11  8  0 17   18  9  9  0 17        83297.0483  -0.0036  0.050  -0.0016 0.15  
1102: 18 11  8  0 19   18 10  9  0 19        83297.0483  -0.0078  0.050  -0.0016 0.01  
1103: 18 11  8  0 19   18  9  9  0 19        83297.0483  -0.0095  0.050  -0.0016 0.17  
1104: 18 11  8  0 18   18 10  9  0 18        83297.0483  -0.1144  0.050  -0.0016 0.01  
1105: 18 11  8  0 18   18  9  9  0 18        83297.0483  -0.1161  0.050  -0.0016 0.16  
1106: 17  9  8  0 17   17  9  9  0 17        83383.8766  -0.0379  0.050   0.0312 0.16  
1107: 17  9  8  0 17   17  8  9  0 17        83383.8766  -0.0385  0.050   0.0312 0.01  
1108: 17  9  8  0 18   17  8  9  0 18        83383.8766   0.0856  0.050   0.0312 0.01  
1109: 17  9  8  0 18   17  9  9  0 18        83383.8766   0.0862  0.050   0.0312 0.17  
1110: 17  9  8  0 16   17  8  9  0 16        83383.8766   0.0929  0.050   0.0312 0.01  
1111: 17  9  8  0 16   17  9  9  0 16        83383.8766   0.0935  0.050   0.0312 0.15  
1112: 17 10  8  0 18   17  8  9  0 18        83383.8766   0.0541  0.050   0.0312 0.17  
1113: 17 10  8  0 18   17  9  9  0 18        83383.8766   0.0547  0.050   0.0312 0.01  
1114: 17 10  8  0 16   17  8  9  0 16        83383.8766   0.0614  0.050   0.0312 0.15  
1115: 17 10  8  0 16   17  9  9  0 16        83383.8766   0.0620  0.050   0.0312 0.01  
1116: 17 10  8  0 17   17  9  9  0 17        83383.8766  -0.0693  0.050   0.0312 0.01  
1117: 17 10  8  0 17   17  8  9  0 17        83383.8766  -0.0699  0.050   0.0312 0.16  
1118: 16  8  8  0 17   16  7  9  0 17        83457.1082   0.0668  0.050   0.0161 0.01  
1119: 16  8  8  0 17   16  8  9  0 17        83457.1082   0.0670  0.050   0.0161 0.17  
1120: 16  8  8  0 15   16  7  9  0 15        83457.1082   0.0758  0.050   0.0161 0.01  
1121: 16  8  8  0 15   16  8  9  0 15        83457.1082   0.0760  0.050   0.0161 0.15  
1122: 16  8  8  0 16   16  8  9  0 16        83457.1082  -0.0772  0.050   0.0161 0.16  
1123: 16  8  8  0 16   16  7  9  0 16        83457.1082  -0.0774  0.050   0.0161 0.01  
1124: 16  9  8  0 17   16  7  9  0 17        83457.1082   0.0554  0.050   0.0161 0.17  
1125: 16  9  8  0 17   16  8  9  0 17        83457.1082   0.0556  0.050   0.0161 0.01  
1126: 16  9  8  0 15   16  7  9  0 15        83457.1082   0.0644  0.050   0.0161 0.15  
1127: 16  9  8  0 15   16  8  9  0 15        83457.1082   0.0646  0.050   0.0161 0.01  
1128: 16  9  8  0 16   16  8  9  0 16        83457.1082  -0.0886  0.050   0.0161 0.01  
1129: 16  9  8  0 16   16  7  9  0 16        83457.1082  -0.0888  0.050   0.0161 0.16  
1130: 15  7  8  0 16   15  6  9  0 16        83518.3513   0.0439  0.050  -0.0101 0.01  
1131: 15  7  8  0 16   15  7  9  0 16        83518.3513   0.0440  0.050  -0.0101 0.17  
1132: 15  7  8  0 14   15  6  9  0 14        83518.3513   0.0552  0.050  -0.0101 0.01  
1133: 15  7  8  0 14   15  7  9  0 14        83518.3513   0.0552  0.050  -0.0101 0.15  
1134: 15  7  8  0 15   15  7  9  0 15        83518.3513  -0.1237  0.050  -0.0101 0.16  
1135: 15  7  8  0 15   15  6  9  0 15        83518.3513  -0.1237  0.050  -0.0101 0.01  
1136: 15  8  8  0 16   15  6  9  0 16        83518.3513   0.0401  0.050  -0.0101 0.17  
1137: 15  8  8  0 16   15  7  9  0 16        83518.3513   0.0402  0.050  -0.0101 0.01  
1138: 15  8  8  0 14   15  6  9  0 14        83518.3513   0.0513  0.050  -0.0101 0.15  
1139: 15  8  8  0 14   15  7  9  0 14        83518.3513   0.0514  0.050  -0.0101 0.01  
1140: 15  8  8  0 15   15  7  9  0 15        83518.3513  -0.1275  0.050  -0.0101 0.01  
1141: 15  8  8  0 15   15  6  9  0 15        83518.3513  -0.1275  0.050  -0.0101 0.16  
1142: 14  6  8  0 15   14  5  9  0 15        83569.0840   0.0433  0.050   0.0076 0.01  
1143: 14  6  8  0 15   14  6  9  0 15        83569.0840   0.0433  0.050   0.0076 0.20  
1144: 14  6  8  0 13   14  5  9  0 13        83569.0840   0.0573  0.050   0.0076 0.01  
1145: 14  6  8  0 13   14  6  9  0 13        83569.0840   0.0573  0.050   0.0076 0.18  
1146: 14  6  8  0 14   14  6  9  0 14        83569.0840  -0.1521  0.050   0.0076 0.19  
1147: 14  6  8  0 14   14  5  9  0 14        83569.0840  -0.1521  0.050   0.0076 0.01  
1148: 14  7  8  0 15   14  5  9  0 15        83569.0840   0.0421  0.050   0.0076 0.20  
1149: 14  7  8  0 15   14  6  9  0 15        83569.0840   0.0422  0.050   0.0076 0.01  
1150: 14  7  8  0 13   14  5  9  0 13        83569.0840   0.0561  0.050   0.0076 0.18  
1151: 14  7  8  0 13   14  6  9  0 13        83569.0840   0.0562  0.050   0.0076 0.01  
1152: 14  7  8  0 14   14  6  9  0 14        83569.0840  -0.1533  0.050   0.0076 0.01  
1153: 13  5  8  0 14   13  5  9  0 14        83610.6308   0.0538  0.050  -0.0169 0.17  
1154: 13  5  8  0 14   13  4  9  0 14        83610.6308   0.0538  0.050  -0.0169 0.01  
1155: 13  5  8  0 12   13  4  9  0 12        83610.6308   0.0714  0.050  -0.0169 0.01  
1156: 13  5  8  0 12   13  5  9  0 12        83610.6308   0.0714  0.050  -0.0169 0.15  
1157: 13  5  8  0 13   13  5  9  0 13        83610.6308  -0.1751  0.050  -0.0169 0.16  
1158: 13  5  8  0 13   13  4  9  0 13        83610.6308  -0.1751  0.050  -0.0169 0.01  
1159: 13  6  8  0 14   13  4  9  0 14        83610.6308   0.0534  0.050  -0.0169 0.17  
1160: 13  6  8  0 14   13  5  9  0 14        83610.6308   0.0534  0.050  -0.0169 0.01  
1161: 13  6  8  0 12   13  4  9  0 12        83610.6308   0.0711  0.050  -0.0169 0.15  
1162: 13  6  8  0 12   13  5  9  0 12        83610.6308   0.0711  0.050  -0.0169 0.01  
1163: 13  6  8  0 13   13  4  9  0 13        83610.6308  -0.1754  0.050  -0.0169 0.16  
1164: 13  6  8  0 13   13  5  9  0 13        83610.6308  -0.1754  0.050  -0.0169 0.01  
1165:  8  0  8  0  8    7  0  7  0  8        83632.8034  -0.0104  0.050  -0.0104 0.50  
1166:  8  1  8  0  8    7  1  7  0  8        83632.8034  -0.0104  0.050  -0.0104 0.50  
1167:  8  0  8  0  9    7  0  7  0  8        83634.2824  -0.0046  0.050   0.0074 0.17  
1168:  8  0  8  0  9    7  1  7  0  8        83634.2824  -0.0046  0.050   0.0074 0.01  
1169:  8  0  8  0  7    7  1  7  0  6        83634.2824   0.0171  0.050   0.0074 0.01  
1170:  8  0  8  0  7    7  0  7  0  6        83634.2824   0.0171  0.050   0.0074 0.14  
1171:  8  0  8  0  8    7  0  7  0  7        83634.2824   0.0313  0.050   0.0074 0.15  
1172:  8  0  8  0  8    7  1  7  0  7        83634.2824   0.0313  0.050   0.0074 0.01  
1173:  8  1  8  0  9    7  0  7  0  8        83634.2824  -0.0046  0.050   0.0074 0.01  
1174:  8  1  8  0  9    7  1  7  0  8        83634.2824  -0.0046  0.050   0.0074 0.17  
1175:  8  1  8  0  7    7  0  7  0  6        83634.2824   0.0171  0.050   0.0074 0.01  
1176:  8  1  8  0  7    7  1  7  0  6        83634.2824   0.0171  0.050   0.0074 0.14  
1177:  8  1  8  0  8    7  1  7  0  7        83634.2824   0.0313  0.050   0.0074 0.15  
1178:  8  1  8  0  8    7  0  7  0  7        83634.2824   0.0313  0.050   0.0074 0.01  
1179: 32 28  5  0 31   32 26  6  0 31        83634.2824  -0.1873  0.050   0.0074 0.01  
1180: 32 28  5  0 33   32 26  6  0 33        83634.2824  -0.2199  0.050   0.0074 0.01  
1181: 12  4  8  0 13   12  4  9  0 13        83644.2183   0.0736  0.050  -0.0091 0.17  
1182: 12  4  8  0 13   12  3  9  0 13        83644.2183   0.0736  0.050  -0.0091 0.01  
1183: 12  4  8  0 11   12  3  9  0 11        83644.2183   0.0961  0.050  -0.0091 0.01  
1184: 12  4  8  0 11   12  4  9  0 11        83644.2183   0.0961  0.050  -0.0091 0.15  
1185: 12  4  8  0 12   12  4  9  0 12        83644.2183  -0.1962  0.050  -0.0091 0.16  
1186: 12  4  8  0 12   12  3  9  0 12        83644.2183  -0.1962  0.050  -0.0091 0.01  
1187: 12  5  8  0 13   12  4  9  0 13        83644.2183   0.0735  0.050  -0.0091 0.01  
1188: 12  5  8  0 13   12  3  9  0 13        83644.2183   0.0735  0.050  -0.0091 0.17  
1189: 12  5  8  0 11   12  3  9  0 11        83644.2183   0.0961  0.050  -0.0091 0.15  
1190: 12  5  8  0 11   12  4  9  0 11        83644.2183   0.0961  0.050  -0.0091 0.01  
1191: 12  5  8  0 12   12  4  9  0 12        83644.2183  -0.1963  0.050  -0.0091 0.01  
1192: 12  5  8  0 12   12  3  9  0 12        83644.2183  -0.1963  0.050  -0.0091 0.16  
1193:  7  1  6  0  6    6  2  5  0  5        83645.8132  -0.0139  0.050   0.0216 0.01  
1194:  7  1  6  0  8    6  2  5  0  7        83645.8132  -0.0141  0.050   0.0216 0.01  
1195:  7  1  6  0  6    6  1  5  0  5        83645.8132  -0.0237  0.050   0.0216 0.14  
1196:  7  1  6  0  8    6  1  5  0  7        83645.8132  -0.0238  0.050   0.0216 0.18  
1197:  7  1  6  0  7    6  1  5  0  6        83645.8132   0.0991  0.050   0.0216 0.16  
1198:  7  1  6  0  7    6  2  5  0  6        83645.8132   0.1089  0.050   0.0216 0.01  
1199:  7  2  6  0  6    6  2  5  0  5        83645.8132  -0.0142  0.050   0.0216 0.14  
1200:  7  2  6  0  8    6  2  5  0  7        83645.8132  -0.0144  0.050   0.0216 0.18  
1201:  7  2  6  0  6    6  1  5  0  5        83645.8132  -0.0240  0.050   0.0216 0.01  
1202:  7  2  6  0  8    6  1  5  0  7        83645.8132  -0.0242  0.050   0.0216 0.01  
1203:  7  2  6  0  7    6  1  5  0  6        83645.8132   0.0988  0.050   0.0216 0.01  
1204:  7  2  6  0  7    6  2  5  0  6        83645.8132   0.1086  0.050   0.0216 0.16  
1205:  6  2  4  0  7    5  3  3  0  6        83653.9806  -0.0381  0.050   0.0193 0.39  
1206:  6  2  4  0  5    5  3  3  0  4        83653.9806  -0.0726  0.050   0.0193 0.28  
1207:  6  2  4  0  6    5  3  3  0  5        83653.9806   0.1653  0.050   0.0193 0.33  
1208:  6  3  4  0  7    5  3  3  0  6        83655.3815  -0.0172  0.050   0.0406 0.38  
1209:  6  3  4  0  5    5  3  3  0  5        83655.3815  -0.0462  0.050   0.0406 0.01  
1210:  6  3  4  0  5    5  3  3  0  4        83655.3815  -0.0515  0.050   0.0406 0.27  
1211:  6  3  4  0  6    5  3  3  0  6        83655.3815   0.1805  0.050   0.0406 0.01  
1212:  6  3  4  0  6    5  3  3  0  5        83655.3815   0.1850  0.050   0.0406 0.32  
1213: 11  3  8  0 12   11  3  9  0 12        83670.8999   0.0284  0.050  -0.0690 0.17  
1214: 11  3  8  0 12   11  2  9  0 12        83670.8999   0.0284  0.050  -0.0690 0.01  
1215: 11  3  8  0 10   11  2  9  0 10        83670.8999   0.0578  0.050  -0.0690 0.01  
1216: 11  3  8  0 10   11  3  9  0 10        83670.8999   0.0578  0.050  -0.0690 0.15  
1217: 11  3  8  0 11   11  2  9  0 11        83670.8999  -0.2927  0.050  -0.0690 0.01  
1218: 11  3  8  0 11   11  3  9  0 11        83670.8999  -0.2927  0.050  -0.0690 0.16  
1219: 11  4  8  0 12   11  3  9  0 12        83670.8999   0.0284  0.050  -0.0690 0.01  
1220: 11  4  8  0 12   11  2  9  0 12        83670.8999   0.0284  0.050  -0.0690 0.17  
1221: 11  4  8  0 10   11  3  9  0 10        83670.8999   0.0577  0.050  -0.0690 0.01  
1222: 11  4  8  0 10   11  2  9  0 10        83670.8999   0.0577  0.050  -0.0690 0.15  
1223: 11  4  8  0 11   11  2  9  0 11        83670.8999  -0.2927  0.050  -0.0690 0.16  
1224: 11  4  8  0 11   11  3  9  0 11        83670.8999  -0.2927  0.050  -0.0690 0.01  
1225:  6  2  4  0  7    5  2  3  0  6        83680.7587  -0.0412  0.050   0.0100 0.38  
1226:  6  2  4  0  5    5  2  3  0  4        83680.7587  -0.0707  0.050   0.0100 0.27  
1227:  6  2  4  0  5    5  2  3  0  5        83680.7587  -0.0952  0.050   0.0100 0.01  
1228:  6  2  4  0  6    5  2  3  0  5        83680.7587   0.1374  0.050   0.0100 0.32  
1229:  6  2  4  0  6    5  2  3  0  6        83680.7587   0.1577  0.050   0.0100 0.01  
1230:  6  3  4  0  7    5  2  3  0  6        83682.1532  -0.0267  0.050   0.0237 0.39  
1231:  6  3  4  0  5    5  2  3  0  4        83682.1532  -0.0559  0.050   0.0237 0.28  
1232:  6  3  4  0  6    5  2  3  0  5        83682.1532   0.1506  0.050   0.0237 0.33  
1233: 10  2  8  0 11   10  2  9  0 11        83691.8325   0.0442  0.050   0.0619 0.26  
1234: 10  2  8  0 11   10  1  9  0 11        83691.8325   0.0442  0.050   0.0619 0.01  
1235: 10  2  8  0  9   10  1  9  0  9        83691.8325   0.0831  0.050   0.0619 0.01  
1236: 10  2  8  0  9   10  2  9  0  9        83691.8325   0.0831  0.050   0.0619 0.21  
1237: 10  3  8  0 11   10  1  9  0 11        83691.8325   0.0442  0.050   0.0619 0.26  
1238: 10  3  8  0 11   10  2  9  0 11        83691.8325   0.0442  0.050   0.0619 0.01  
1239: 10  3  8  0  9   10  2  9  0  9        83691.8325   0.0831  0.050   0.0619 0.01  
1240: 10  3  8  0  9   10  1  9  0  9        83691.8325   0.0831  0.050   0.0619 0.21  
1241: 43 38  6  0 44   43 37  7  0 44        83766.4405   0.0498  0.050   0.0538 0.51  
1242: 43 38  6  0 42   43 37  7  0 42        83766.4405   0.0579  0.050   0.0538 0.49  
1243: 44 39  5  0 45   44 38  6  0 45        83884.0734   0.0490  0.050  -0.0956 0.34  
1244: 44 39  5  0 43   44 38  6  0 43        83884.0734   0.0590  0.050  -0.0956 0.33  
1245: 44 39  5  0 44   44 38  6  0 44        83884.0734  -0.3945  0.050  -0.0956 0.33  
1246: 17 17  0  0 18   17 15  3  0 18        83908.3408   0.0074  0.050   0.0519 0.53  
1247: 17 17  0  0 16   17 15  3  0 16        83908.3408   0.1016  0.050   0.0519 0.47  
1248: 21 20  2  0 20   21 18  3  0 20        83956.5956   0.0332  0.050  -0.0094 0.48  
1249: 21 20  2  0 22   21 18  3  0 22        83956.5956  -0.0482  0.050  -0.0094 0.52  
1250: 21 20  2  0 21   21 18  3  0 21        83958.3329  -0.0186  0.050               
1251: 40 31  9  0 41   40 31 10  0 41        83981.1708  -0.0298  0.050   0.0199 0.34  
1252: 40 31  9  0 39   40 31 10  0 39        83981.1708  -0.0336  0.050   0.0199 0.33  
1253: 40 31  9  0 40   40 31 10  0 40        83981.1708   0.1233  0.050   0.0199 0.33  
1254: 40 31  9  0 39   40 30 10  0 39        84285.9744   0.0161  0.050   0.0639 0.33  
1255: 40 31  9  0 41   40 30 10  0 41        84285.9744   0.0195  0.050   0.0639 0.34  
1256: 40 31  9  0 40   40 30 10  0 40        84285.9744   0.1559  0.050   0.0639 0.33  
1257: 48 41  8  0 49   48 40  9  0 49        84337.9610   0.0465  0.050  -0.0239 0.34  
1258: 48 41  8  0 47   48 40  9  0 47        84337.9610   0.0510  0.050  -0.0239 0.33  
1259: 48 41  8  0 48   48 40  9  0 48        84337.9610  -0.1687  0.050  -0.0239 0.33  
1260: 46 38  9  0 47   46 37 10  0 47        84576.4108   0.0065  0.050  -0.0032 0.34  
1261: 46 38  9  0 45   46 37 10  0 45        84576.4108   0.0071  0.050  -0.0032 0.33  
1262: 46 38  9  0 46   46 37 10  0 46        84576.4108  -0.0234  0.050  -0.0032 0.33  
1263: 45 37  9  0 44   45 36 10  0 44        84600.7745  -0.0008  0.050  -0.0050 0.33  
1264: 45 37  9  0 46   45 36 10  0 46        84600.7745  -0.0011  0.050  -0.0050 0.34  
1265: 45 37  9  0 45   45 36 10  0 45        84600.7745  -0.0132  0.050  -0.0050 0.33  
1266: 36 31  6  0 35   36 29  7  0 35        84743.8207   0.0008  0.050  -0.0110 0.49  
1267: 36 31  6  0 37   36 29  7  0 37        84743.8207  -0.0222  0.050  -0.0110 0.51  
1268: 36 31  6  0 36   36 29  7  0 36        84744.6438  -0.0300  0.050   0.0004 0.84  
1269: 47 39  9  0 47   47 38 10  0 47        84744.6438   0.1225  0.050   0.0004 0.05  
1270: 47 39  9  0 48   47 38 10  0 48        84744.6438   0.1725  0.050   0.0004 0.06  
1271: 47 39  9  0 46   47 38 10  0 46        84744.6438   0.1735  0.050   0.0004 0.05  
1272: 46 40  7  0 47   46 39  8  0 47        84748.1699   0.0482  0.050  -0.0485 0.34  
1273: 46 40  7  0 45   46 39  8  0 45        84748.1699   0.0546  0.050  -0.0485 0.33  
1274: 46 40  7  0 46   46 39  8  0 46        84748.1699  -0.2486  0.050  -0.0485 0.33  
1275: 44 36  9  0 43   44 35 10  0 43        84787.7419   0.0475  0.050   0.0486 0.33  
1276: 44 36  9  0 45   44 35 10  0 45        84787.7419   0.0476  0.050   0.0486 0.34  
1277: 44 36  9  0 44   44 35 10  0 44        84787.7419   0.0506  0.050   0.0486 0.33  
1278: 18 18  1  0 19   18 16  2  0 19        84827.4925  -0.0093  0.050   0.0401 0.53  
1279: 18 18  1  0 17   18 16  2  0 17        84827.4925   0.0951  0.050   0.0401 0.47  
1280:  5  3  2  0  6    4  3  1  0  5        84886.6725   0.0287  0.050  -0.0333 0.39  
1281:  5  3  2  0  5    4  3  1  0  5        84886.6725  -0.0352  0.050  -0.0333 0.01  
1282:  5  3  2  0  4    4  3  1  0  3        84886.6725   0.0843  0.050  -0.0333 0.26  
1283:  5  3  2  0  4    4  3  1  0  4        84886.6725  -0.1237  0.050  -0.0333 0.01  
1284:  5  3  2  0  5    4  3  1  0  4        84886.6725  -0.2007  0.050  -0.0333 0.32  
1285: 43 35  9  0 42   43 34 10  0 42        85106.0073   0.0446  0.050   0.0500 0.33  
1286: 43 35  9  0 44   43 34 10  0 44        85106.0073   0.0450  0.050   0.0500 0.34  
1287: 43 35  9  0 43   43 34 10  0 43        85106.0073   0.0603  0.050   0.0500 0.33  
1288: 48 40  9  0 49   48 39 10  0 49        85131.9045   0.0062  0.050  -0.0172 0.34  
1289: 48 40  9  0 47   48 39 10  0 47        85131.9045   0.0077  0.050  -0.0172 0.33  
1290: 48 40  9  0 48   48 39 10  0 48        85131.9045  -0.0654  0.050  -0.0172 0.33  
1291: 48 42  6  0 47   48 41  7  0 47        85214.0727  -0.0271  0.050  -0.0320 0.49  
1292: 48 42  6  0 49   48 41  7  0 49        85214.0727  -0.0365  0.050  -0.0320 0.51  
1293: 43 36  8  0 44   43 34  9  0 44        85246.4075   0.0412  0.050  -0.0773 0.34  
1294: 43 36  8  0 42   43 34  9  0 42        85246.4075   0.0497  0.050  -0.0773 0.33  
1295: 43 36  8  0 43   43 34  9  0 43        85246.4075  -0.3227  0.050  -0.0773 0.33  
1296:  4  4  0  0  5    3  2  1  0  4        85282.3791  -0.0106  0.050  -0.0095 0.95  
1297:  4  4  0  0  3    3  2  1  0  3        85282.3791   0.0124  0.050  -0.0095 0.05  
1298:  4  4  0  0  4    3  2  1  0  3        85283.8673  -0.0071  0.050               
1299: 39 30  9  0 40   39 30 10  0 40        85377.2095  -0.0245  0.050   0.0151 0.34  
1300: 39 30  9  0 38   39 30 10  0 38        85377.2095  -0.0277  0.050   0.0151 0.33  
1301: 39 30  9  0 39   39 30 10  0 39        85377.2095   0.0976  0.050   0.0151 0.33  
1302: 42 34  9  0 41   42 33 10  0 41        85524.7219   0.0220  0.050   0.0307 0.33  
1303: 42 34  9  0 43   42 33 10  0 43        85524.7219   0.0226  0.050   0.0307 0.34  
1304: 42 34  9  0 42   42 33 10  0 42        85524.7219   0.0473  0.050   0.0307 0.33  
1305: 39 30  9  0 38   39 29 10  0 38        85567.2442   0.0073  0.050   0.0464 0.32  
1306: 39 30  9  0 40   39 29 10  0 40        85567.2442   0.0102  0.050   0.0464 0.34  
1307: 39 30  9  0 39   39 29 10  0 39        85567.2442   0.1213  0.050   0.0464 0.33  
1308:  5  4  2  0  6    4  3  1  0  5        85727.3213  -0.0414  0.050   0.0217 0.60  
1309:  5  4  2  0  4    4  3  1  0  3        85727.3213   0.1176  0.050   0.0217 0.40  
1310:  5  4  2  0  5    4  3  1  0  4        85728.1437   0.0431  0.050               
1311: 19 18  1  0 18   19 16  4  0 18        85761.2583  -0.0234  0.050  -0.0250 0.40  
1312: 19 18  1  0 20   19 16  4  0 20        85761.2583  -0.0845  0.050  -0.0250 0.44  
1313: 49 41  9  0 49   49 40 10  0 49        85761.2583   0.0759  0.050  -0.0250 0.05  
1314: 49 41  9  0 50   49 40 10  0 50        85761.2583   0.1705  0.050  -0.0250 0.05  
1315: 49 41  9  0 48   49 40 10  0 48        85761.2583   0.1724  0.050  -0.0250 0.05  
1316: 19 18  1  0 19   19 16  4  0 19        85762.5091   0.0064  0.050               
1317: 48 38 10  0 49   48 38 11  0 49        85859.8923  -0.0065  0.050   0.0773 0.34  
1318: 48 38 10  0 47   48 38 11  0 47        85859.8923  -0.0119  0.050   0.0773 0.33  
1319: 48 38 10  0 48   48 38 11  0 48        85859.8923   0.2506  0.050   0.0773 0.33  
1320: 41 37  5  0 42   41 36  6  0 42        85967.2648   0.0589  0.050   0.0635 0.51  
1321: 41 37  5  0 40   41 36  6  0 40        85967.2648   0.0682  0.050   0.0635 0.49  
1322: 41 33  9  0 40   41 32 10  0 40        86014.7978   0.0154  0.050   0.0264 0.33  
1323: 41 33  9  0 42   41 32 10  0 42        86014.7978   0.0162  0.050   0.0264 0.34  
1324: 41 33  9  0 41   41 32 10  0 41        86014.7978   0.0474  0.050   0.0264 0.33  
1325: 43 35  9  0 43   43 33 10  0 43        86242.8238   0.0027  0.050   0.0276 0.33  
1326: 43 35  9  0 44   43 33 10  0 44        86242.8238   0.0396  0.050   0.0276 0.34  
1327: 43 35  9  0 42   43 33 10  0 42        86242.8238   0.0404  0.050   0.0276 0.33  
1328: 42 34  9  0 42   42 32 10  0 42        86270.0911   0.0065  0.050   0.0145 0.33  
1329: 42 34  9  0 43   42 32 10  0 43        86270.0911   0.0183  0.050   0.0145 0.34  
1330: 42 34  9  0 41   42 32 10  0 41        86270.0911   0.0185  0.050   0.0145 0.33  
1331: 40 34  7  0 41   40 32  8  0 41        86291.3755  -0.0126  0.050  -0.0049 0.51  
1332: 40 34  7  0 39   40 32  8  0 39        86291.3755   0.0031  0.050  -0.0049 0.49  
1333: 40 34  7  0 40   40 32  8  0 40        86292.0982   0.0786  0.050               
1334: 49 42  8  0 50   49 41  9  0 50        86400.3884   0.0465  0.050               
1335: 49 42  8  0 49   49 41  9  0 49        86400.5229  -0.0526  0.050               
1336: 36 34  2  0 37   36 33  3  0 37        86433.4237   0.0396  0.050   0.0455 0.51  
1337: 36 34  2  0 35   36 33  3  0 35        86433.4237   0.0518  0.050   0.0455 0.49  
1338: 36 34  3  0 37   36 33  4  0 37        86487.1959   0.0351  0.050   0.0411 0.51  
1339: 36 34  3  0 35   36 33  4  0 35        86487.1959   0.0473  0.050   0.0411 0.49  
1340: 44 36  9  0 44   44 34 10  0 44        86492.6079  -0.0155  0.050   0.0319 0.33  
1341: 44 36  9  0 45   44 34 10  0 45        86492.6079   0.0548  0.050   0.0319 0.34  
1342: 44 36  9  0 43   44 34 10  0 43        86492.6079   0.0564  0.050   0.0319 0.33  
1343: 41 33  9  0 40   41 31 10  0 40        86495.4359   0.0393  0.050   0.0416 0.33  
1344: 41 33  9  0 42   41 31 10  0 42        86495.4359   0.0395  0.050   0.0416 0.34  
1345: 41 33  9  0 41   41 31 10  0 41        86495.4359   0.0458  0.050   0.0416 0.33  
1346: 38 29  9  0 39   38 29 10  0 39        86525.9535  -0.0202  0.050   0.0112 0.34  
1347: 38 29  9  0 37   38 29 10  0 37        86525.9535  -0.0228  0.050   0.0112 0.32  
1348: 38 29  9  0 38   38 29 10  0 38        86525.9535   0.0765  0.050   0.0112 0.33  
1349: 40 32  9  0 39   40 31 10  0 39        86549.9884   0.0047  0.050   0.0170 0.33  
1350: 40 32  9  0 41   40 31 10  0 41        86549.9884   0.0055  0.050   0.0170 0.34  
1351: 40 32  9  0 40   40 31 10  0 40        86549.9884   0.0406  0.050   0.0170 0.33  
1352: 38 29  9  0 39   38 28 10  0 39        86642.3764  -0.0292  0.050  -0.0001 0.34  
1353: 38 29  9  0 37   38 28 10  0 37        86642.3764  -0.0315  0.050  -0.0001 0.32  
1354: 38 29  9  0 38   38 28 10  0 38        86642.3764   0.0603  0.050  -0.0001 0.33  
1355: 50 42  9  0 51   50 41 10  0 51        86648.6786   0.0516  0.050   0.0131 0.34  
1356: 50 42  9  0 49   50 41 10  0 49        86648.6786   0.0540  0.050   0.0131 0.33  
1357: 50 42  9  0 50   50 41 10  0 50        86648.6786  -0.0662  0.050   0.0131 0.33  
1358: 44 39  6  0 45   44 38  7  0 45        86692.9444   0.0577  0.050  -0.0559 0.34  
1359: 44 39  6  0 43   44 38  7  0 43        86692.9444   0.0657  0.050  -0.0559 0.33  
1360: 44 39  6  0 44   44 38  7  0 44        86692.9444  -0.2913  0.050  -0.0559 0.33  
1361: 40 32  9  0 40   40 30 10  0 40        86854.7250   0.0063  0.050  -0.0060 0.33  
1362: 40 32  9  0 41   40 30 10  0 41        86854.7250  -0.0119  0.050  -0.0060 0.34  
1363: 40 32  9  0 39   40 30 10  0 39        86854.7250  -0.0124  0.050  -0.0060 0.33  
1364: 48 38 10  0 49   48 37 11  0 49        86972.7860  -0.0966  0.050  -0.0273 0.34  
1365: 48 38 10  0 47   48 37 11  0 47        86972.7860  -0.1010  0.050  -0.0273 0.33  
1366: 48 38 10  0 48   48 37 11  0 48        86972.7860   0.1155  0.050  -0.0273 0.33  
1367: 39 31  9  0 38   39 30 10  0 38        87107.7570   0.0146  0.050   0.0275 0.32  
1368: 39 31  9  0 40   39 30 10  0 40        87107.7570   0.0155  0.050   0.0275 0.34  
1369: 39 31  9  0 39   39 30 10  0 39        87107.7570   0.0522  0.050   0.0275 0.33  
1370: 45 37  9  0 45   45 35 10  0 45        87113.9349  -0.0556  0.050   0.0208 0.33  
1371: 45 37  9  0 46   45 35 10  0 46        87113.9349   0.0578  0.050   0.0208 0.34  
1372: 45 37  9  0 44   45 35 10  0 44        87113.9349   0.0603  0.050   0.0208 0.33  
1373: 39 31  9  0 40   39 29 10  0 40        87297.7418   0.0005  0.050   0.0088 0.34  
1374: 39 31  9  0 38   39 29 10  0 38        87297.7418  -0.0001  0.050   0.0088 0.32  
1375: 39 31  9  0 39   39 29 10  0 39        87297.7418   0.0259  0.050   0.0088 0.33  
1376: 55 44 11  0 56   55 44 12  0 56        87304.3957  -0.1127  0.050  -0.0061 0.34  
1377: 55 44 11  0 54   55 44 12  0 54        87304.3957  -0.1187  0.050  -0.0061 0.33  
1378: 55 44 11  0 55   55 44 12  0 55        87304.3957   0.2130  0.050  -0.0061 0.33  
1379: 37 28  9  0 36   37 28 10  0 36        87479.4290   0.0224  0.050   0.0492 0.32  
1380: 37 28  9  0 38   37 28 10  0 38        87479.4290   0.0244  0.050   0.0492 0.34  
1381: 37 28  9  0 37   37 28 10  0 37        87479.4290   0.1005  0.050   0.0492 0.33  
1382: 37 28  9  0 38   37 27 10  0 38        87549.4681  -0.0358  0.050  -0.0127 0.34  
1383: 37 28  9  0 37   37 27 10  0 37        87549.4681   0.0355  0.050  -0.0127 0.33  
1384: 37 28  9  0 36   37 27 10  0 36        87549.4681  -0.0378  0.050  -0.0127 0.32  
1385: 45 40  5  0 46   45 39  6  0 46        87641.2253   0.0356  0.050               
1386: 25 23  3  0 26   25 21  4  0 26        87661.4410   0.0072  0.050   0.0359 0.52  
1387: 25 23  3  0 24   25 21  4  0 24        87661.4410   0.0668  0.050   0.0359 0.48  
1388: 25 23  3  0 25   25 21  4  0 25        87662.9418   0.0193  0.050               
1389: 38 30  9  0 37   38 29 10  0 37        87669.5523   0.0113  0.050   0.0240 0.32  
1390: 38 30  9  0 39   38 29 10  0 39        87669.5523   0.0123  0.050   0.0240 0.34  
1391: 38 30  9  0 38   38 29 10  0 38        87669.5523   0.0484  0.050   0.0240 0.33  
1392: 17 15  2  0 17   17 13  5  0 17        87693.4586  -0.0497  0.050   0.0319 0.33  
1393: 17 15  2  0 18   17 13  5  0 18        87693.4586   0.0691  0.050   0.0319 0.35  
1394: 17 15  2  0 16   17 13  5  0 16        87693.4586   0.0761  0.050   0.0319 0.32  
1395: 39 36  3  0 40   39 35  4  0 40        87754.4676   0.0702  0.050   0.0754 0.51  
1396: 39 36  3  0 38   39 35  4  0 38        87754.4676   0.0808  0.050   0.0754 0.49  
1397: 38 30  9  0 37   38 28 10  0 37        87786.0098   0.0371  0.050   0.0473 0.32  
1398: 38 30  9  0 39   38 28 10  0 39        87786.0098   0.0379  0.050   0.0473 0.34  
1399: 38 30  9  0 38   38 28 10  0 38        87786.0098   0.0668  0.050   0.0473 0.33  
1400: 18 16  2  0 19   18 14  5  0 19        87856.5264   0.0703  0.050  -0.0118 0.35  
1401: 18 16  2  0 17   18 14  5  0 17        87856.5264   0.0848  0.050  -0.0118 0.32  
1402: 18 16  2  0 18   18 14  5  0 18        87856.5264  -0.1903  0.050  -0.0118 0.33  
1403: 16 14  2  0 15   16 12  5  0 15        88102.3279   0.0200  0.050   0.0271 0.31  
1404: 16 14  2  0 17   16 12  5  0 17        88102.3279   0.0212  0.050   0.0271 0.35  
1405: 16 14  2  0 16   16 12  5  0 16        88102.3279   0.0399  0.050   0.0271 0.33  
1406: 46 38  9  0 45   46 36 10  0 45        88215.6067  -0.0132  0.050  -0.0713 0.33  
1407: 46 38  9  0 47   46 36 10  0 47        88215.6067  -0.0168  0.050  -0.0713 0.34  
1408: 46 38  9  0 46   46 36 10  0 46        88215.6067  -0.1835  0.050  -0.0713 0.33  
1409: 37 29  9  0 38   37 28 10  0 38        88220.9245  -0.0037  0.050   0.0072 0.34  
1410: 37 29  9  0 36   37 28 10  0 36        88220.9245  -0.0046  0.050   0.0072 0.32  
1411: 37 29  9  0 37   37 28 10  0 37        88220.9245   0.0301  0.050   0.0072 0.33  
1412: 36 27  9  0 35   36 27 10  0 35        88279.4705   0.0472  0.050   0.0481 0.49  
1413: 36 27  9  0 37   36 27 10  0 37        88279.4705   0.0488  0.050   0.0481 0.51  
1414: 42 38  4  0 43   42 37  5  0 43        88284.7816   0.0754  0.050   0.0801 0.51  
1415: 42 38  4  0 41   42 37  5  0 41        88284.7816   0.0850  0.050   0.0801 0.49  
1416: 37 29  9  0 38   37 27 10  0 38        88291.0198  -0.0079  0.050   0.0015 0.34  
1417: 37 29  9  0 36   37 27 10  0 36        88291.0198  -0.0087  0.050   0.0015 0.32  
1418: 37 29  9  0 37   37 27 10  0 37        88291.0198   0.0213  0.050   0.0015 0.33  
1419: 36 27  9  0 35   36 26 10  0 35        88320.8893   0.0238  0.050   0.0436 0.32  
1420: 36 27  9  0 37   36 26 10  0 37        88320.8893   0.0253  0.050   0.0436 0.34  
1421: 36 27  9  0 36   36 26 10  0 36        88320.8893   0.0815  0.050   0.0436 0.33  
1422: 47 37 10  0 48   47 37 11  0 48        88426.2205  -0.0827  0.050  -0.0131 0.34  
1423: 47 37 10  0 46   47 37 11  0 46        88426.2205  -0.0872  0.050  -0.0131 0.33  
1424: 47 37 10  0 47   47 37 11  0 47        88426.2205   0.1305  0.050  -0.0131 0.33  
1425: 19 17  2  0 20   19 15  5  0 20        88638.8265   0.0632  0.050   0.0732 0.53  
1426: 19 17  2  0 18   19 15  5  0 18        88638.8265   0.0842  0.050   0.0732 0.47  
1427: 44 37  8  0 45   44 35  9  0 45        88739.6604   0.0414  0.050   0.0465 0.51  
1428: 44 37  8  0 43   44 35  9  0 43        88739.6604   0.0517  0.050   0.0465 0.49  
1429: 36 28  9  0 36   36 27 10  0 36        88751.2154  -0.0149  0.050  -0.0355 0.33  
1430: 36 28  9  0 37   36 27 10  0 37        88751.2154  -0.0453  0.050  -0.0355 0.34  
1431: 36 28  9  0 35   36 27 10  0 35        88751.2154  -0.0461  0.050  -0.0355 0.32  
1432: 36 28  9  0 36   36 26 10  0 36        88792.6446  -0.0310  0.050  -0.0496 0.33  
1433: 36 28  9  0 37   36 26 10  0 37        88792.6446  -0.0584  0.050  -0.0496 0.34  
1434: 36 28  9  0 35   36 26 10  0 35        88792.6446  -0.0592  0.050  -0.0496 0.32  
1435: 35 26  9  0 35   35 26 10  0 35        88958.6089  -0.0063  0.050  -0.0368 0.33  
1436: 35 26  9  0 36   35 26 10  0 36        88958.6089  -0.0514  0.050  -0.0368 0.34  
1437: 35 26  9  0 34   35 26 10  0 34        88958.6089  -0.0526  0.050  -0.0368 0.32  
1438: 35 26  9  0 34   35 25 10  0 34        88982.7395   0.0359  0.050   0.0512 0.32  
1439: 35 26  9  0 36   35 25 10  0 36        88982.7395   0.0372  0.050   0.0512 0.34  
1440: 35 26  9  0 35   35 25 10  0 35        88982.7395   0.0804  0.050   0.0512 0.33  
1441: 42 38  5  0 43   42 37  6  0 43        88997.1658   0.0005  0.050   0.0049 0.51  
1442: 42 38  5  0 41   42 37  6  0 41        88997.1658   0.0095  0.050   0.0049 0.49  
1443: 15 13  2  0 16   15 11  5  0 16        89003.5950  -0.0633  0.050  -0.0191 0.36  
1444: 15 13  2  0 14   15 11  5  0 14        89003.5950  -0.0728  0.050  -0.0191 0.31  
1445: 15 13  2  0 15   15 11  5  0 15        89003.5950   0.0785  0.050  -0.0191 0.33  
1446: 47 37 10  0 48   47 36 11  0 48        89162.4541  -0.0745  0.050  -0.0154 0.34  
1447: 47 37 10  0 46   47 36 11  0 46        89162.4541  -0.0784  0.050  -0.0154 0.33  
1448: 47 37 10  0 47   47 36 11  0 47        89162.4541   0.1072  0.050  -0.0154 0.33  
1449: 18 18  0  0 19   18 16  3  0 19        89179.9317   0.0158  0.050   0.0568 0.53  
1450: 18 18  0  0 17   18 16  3  0 17        89179.9317   0.1025  0.050   0.0568 0.47  
1451: 18 18  0  0 18   18 16  3  0 18        89181.4370  -0.0379  0.050               
1452: 35 27  9  0 36   35 26 10  0 36        89253.2284  -0.0115  0.050  -0.0032 0.34  
1453: 35 27  9  0 34   35 26 10  0 34        89253.2284  -0.0123  0.050  -0.0032 0.32  
1454: 35 27  9  0 35   35 26 10  0 35        89253.2284   0.0142  0.050  -0.0032 0.33  
1455: 35 27  9  0 34   35 25 10  0 34        89277.2948   0.0122  0.050   0.0207 0.32  
1456: 35 27  9  0 36   35 25 10  0 36        89277.2948   0.0129  0.050   0.0207 0.34  
1457: 35 27  9  0 35   35 25 10  0 35        89277.2948   0.0369  0.050   0.0207 0.33  
1458: 37 35  2  0 38   37 34  3  0 38        89409.1984   0.0347  0.050   0.0404 0.51  
1459: 37 35  2  0 36   37 34  3  0 36        89409.1984   0.0463  0.050   0.0404 0.49  
1460: 49 43  6  0 50   49 42  7  0 50        89410.4153   0.0284  0.050   0.0327 0.51  
1461: 49 43  6  0 48   49 42  7  0 48        89410.4153   0.0370  0.050   0.0327 0.49  
1462: 37 35  3  0 38   37 34  4  0 38        89444.2593   0.0126  0.050   0.0182 0.51  
1463: 37 35  3  0 36   37 34  4  0 36        89444.2593   0.0241  0.050   0.0182 0.49  
1464: 34 25  9  0 35   34 25 10  0 35        89541.9667  -0.0043  0.050   0.0064 0.34  
1465: 34 25  9  0 33   34 25 10  0 33        89541.9667  -0.0053  0.050   0.0064 0.32  
1466: 34 25  9  0 34   34 25 10  0 34        89541.9667   0.0287  0.050   0.0064 0.33  
1467: 34 25  9  0 33   34 24 10  0 33        89555.6815   0.0338  0.050   0.0451 0.32  
1468: 34 25  9  0 35   34 24 10  0 35        89555.6815   0.0347  0.050   0.0451 0.34  
1469: 34 25  9  0 34   34 24 10  0 34        89555.6815   0.0667  0.050   0.0451 0.33  
1470: 34 26  9  0 33   34 25 10  0 33        89722.3732   0.0159  0.050   0.0231 0.32  
1471: 34 26  9  0 35   34 25 10  0 35        89722.3732   0.0165  0.050   0.0231 0.34  
1472: 34 26  9  0 34   34 25 10  0 34        89722.3732   0.0370  0.050   0.0231 0.33  
1473: 29 26  4  0 30   29 24  5  0 30        89724.0900  -0.0140  0.050   0.0075 0.52  
1474: 29 26  4  0 28   29 24  5  0 28        89724.0900   0.0305  0.050   0.0075 0.48  
1475: 29 26  4  0 29   29 24  5  0 29        89725.3929  -0.0047  0.050               
1476: 34 26  9  0 35   34 24 10  0 35        89736.0272  -0.0051  0.050   0.0011 0.34  
1477: 34 26  9  0 33   34 24 10  0 33        89736.0272  -0.0057  0.050   0.0011 0.32  
1478: 34 26  9  0 34   34 24 10  0 34        89736.0272   0.0142  0.050   0.0011 0.33  
1479: 47 39  9  0 48   47 37 10  0 48        89917.4378   0.0390  0.050  -0.0363 0.34  
1480: 47 39  9  0 46   47 37 10  0 46        89917.4378   0.0439  0.050  -0.0363 0.33  
1481: 47 39  9  0 47   47 37 10  0 47        89917.4378  -0.1913  0.050  -0.0363 0.33  
1482: 33 24  9  0 32   33 24 10  0 32        90048.0510   0.0278  0.050   0.0359 0.32  
1483: 33 24  9  0 34   33 24 10  0 34        90048.0510   0.0285  0.050   0.0359 0.34  
1484: 33 24  9  0 33   33 24 10  0 33        90048.0510   0.0512  0.050   0.0359 0.33  
1485: 20 18  2  0 21   20 16  5  0 21        90053.9037   0.0087  0.050   0.0212 0.52  
1486: 20 18  2  0 19   20 16  5  0 19        90053.9037   0.0349  0.050   0.0212 0.48  
1487: 33 24  9  0 32   33 23 10  0 32        90055.6532   0.0094  0.050   0.0172 0.32  
1488: 33 24  9  0 34   33 23 10  0 34        90055.6532   0.0100  0.050   0.0172 0.34  
1489: 33 24  9  0 33   33 23 10  0 33        90055.6532   0.0321  0.050   0.0172 0.33  
1490: 20 19  1  0 21   20 17  4  0 21        90109.7718  -0.0209  0.050               
1491: 20 19  1  0 19   20 17  4  0 19        90109.7745   0.0411  0.050               
1492: 20 19  1  0 20   20 17  4  0 20        90110.9904   0.0116  0.050               
1493: 33 25  9  0 34   33 24 10  0 34        90156.3060  -0.0008  0.050   0.0039 0.34  
1494: 33 25  9  0 32   33 24 10  0 32        90156.3060  -0.0012  0.050   0.0039 0.32  
1495: 33 25  9  0 33   33 24 10  0 33        90156.3060   0.0137  0.050   0.0039 0.33  
1496: 33 25  9  0 32   33 23 10  0 32        90163.9517   0.0237  0.050   0.0287 0.32  
1497: 33 25  9  0 34   33 23 10  0 34        90163.9517   0.0241  0.050   0.0287 0.34  
1498: 33 25  9  0 33   33 23 10  0 33        90163.9517   0.0381  0.050   0.0287 0.33  
1499: 48 42  7  0 49   48 41  8  0 49        90269.6033   0.0264  0.050  -0.0748 0.34  
1500: 48 42  7  0 47   48 41  8  0 47        90269.6033   0.0329  0.050  -0.0748 0.33  
1501: 48 42  7  0 48   48 41  8  0 48        90269.6033  -0.2842  0.050  -0.0748 0.33  
1502:  5  4  1  0  4    4  4  0  0  4        90333.0095  -0.0318  0.050   0.0476 0.04  
1503:  5  4  1  0  5    4  4  0  0  4        90333.0095   0.0509  0.050   0.0476 0.96  
1504:  5  4  1  0  6    4  4  0  0  5        90334.3529   0.1261  0.050   0.0021 0.59  
1505:  5  4  1  0  4    4  4  0  0  3        90334.3529  -0.1962  0.050   0.0021 0.39  
1506:  5  4  1  0  5    4  4  0  0  5        90334.3529   0.1948  0.050   0.0021 0.02  
1507: 35 34  2  0 36   35 33  3  0 36        90364.1240   0.0194  0.050   0.0257 0.51  
1508: 35 34  2  0 34   35 33  3  0 34        90364.1240   0.0322  0.050   0.0257 0.49  
1509: 32 23  9  0 31   32 23 10  0 31        90490.7796   0.0154  0.050   0.0202 0.32  
1510: 32 23  9  0 33   32 23 10  0 33        90490.7796   0.0158  0.050   0.0202 0.34  
1511: 32 23  9  0 32   32 23 10  0 32        90490.7796   0.0292  0.050   0.0202 0.33  
1512: 32 23  9  0 31   32 22 10  0 31        90494.9495   0.0296  0.050   0.0343 0.32  
1513: 32 23  9  0 33   32 22 10  0 33        90494.9495   0.0300  0.050   0.0343 0.34  
1514: 32 23  9  0 32   32 22 10  0 32        90494.9495   0.0430  0.050   0.0343 0.33  
1515: 46 36 10  0 47   46 36 11  0 47        90551.1460  -0.0129  0.050   0.0441 0.34  
1516: 46 36 10  0 45   46 36 11  0 45        90551.1460  -0.0167  0.050   0.0441 0.33  
1517: 46 36 10  0 46   46 36 11  0 46        90551.1460   0.1619  0.050   0.0441 0.33  
1518: 32 24  9  0 31   32 23 10  0 31        90554.4618   0.0188  0.050   0.0218 0.32  
1519: 32 24  9  0 33   32 23 10  0 33        90554.4618   0.0191  0.050   0.0218 0.34  
1520: 32 24  9  0 32   32 23 10  0 32        90554.4618   0.0274  0.050   0.0218 0.33  
1521: 32 24  9  0 31   32 22 10  0 31        90558.6111   0.0124  0.050   0.0153 0.32  
1522: 32 24  9  0 33   32 22 10  0 33        90558.6111   0.0127  0.050   0.0153 0.34  
1523: 32 24  9  0 32   32 22 10  0 32        90558.6111   0.0206  0.050   0.0153 0.33  
1524: 33 29  5  0 32   33 27  6  0 32        90689.3619   0.0046  0.050  -0.0126 0.48  
1525: 33 29  5  0 34   33 27  6  0 34        90689.3619  -0.0287  0.050  -0.0126 0.52  
1526: 33 29  5  0 33   33 27  6  0 33        90690.4875  -0.0068  0.050               
1527: 31 22  9  0 30   31 22 10  0 30        90880.6565   0.0156  0.050   0.0174 0.32  
1528: 31 22  9  0 32   31 22 10  0 32        90880.6565   0.0158  0.050   0.0174 0.34  
1529: 31 22  9  0 31   31 22 10  0 31        90880.6565   0.0206  0.050   0.0174 0.33  
1530: 31 22  9  0 30   31 21 10  0 30        90882.8615   0.0055  0.050   0.0056 0.48  
1531: 31 22  9  0 32   31 21 10  0 32        90882.8615   0.0056  0.050   0.0056 0.52  
1532: 31 23  9  0 30   31 22 10  0 30        90917.3144   0.0194  0.050   0.0200 0.32  
1533: 31 23  9  0 32   31 22 10  0 32        90917.3144   0.0195  0.050   0.0200 0.34  
1534: 31 23  9  0 31   31 22 10  0 31        90917.3144   0.0211  0.050   0.0200 0.33  
1535: 31 23  9  0 30   31 21 10  0 30        90919.5159   0.0058  0.050   0.0064 0.32  
1536: 31 23  9  0 32   31 21 10  0 32        90919.5159   0.0059  0.050   0.0064 0.34  
1537: 31 23  9  0 31   31 21 10  0 31        90919.5159   0.0073  0.050   0.0064 0.33  
1538: 54 43 11  0 55   54 43 12  0 55        90963.9956  -0.0750  0.050   0.0165 0.34  
1539: 54 43 11  0 53   54 43 12  0 53        90963.9956  -0.0801  0.050   0.0165 0.33  
1540: 54 43 11  0 54   54 43 12  0 54        90963.9956   0.2039  0.050   0.0165 0.33  
1541: 40 37  4  0 41   40 36  5  0 41        90972.9466   0.0404  0.050   0.0453 0.51  
1542: 40 37  4  0 39   40 36  5  0 39        90972.9466   0.0504  0.050   0.0453 0.49  
1543: 40 37  4  0 40   40 36  5  0 40        90973.2112  -0.0910  0.050               
1544: 46 36 10  0 46   46 35 11  0 46        91030.8179   0.0702  0.050  -0.0329 0.33  
1545: 46 36 10  0 47   46 35 11  0 47        91030.8179  -0.0828  0.050  -0.0329 0.34  
1546: 46 36 10  0 45   46 35 11  0 45        91030.8179  -0.0862  0.050  -0.0329 0.33  
1547: 22 21  2  0 23   22 19  3  0 23        91106.3883  -0.0154  0.050   0.0202 0.52  
1548: 22 21  2  0 21   22 19  3  0 21        91106.3883   0.0590  0.050   0.0202 0.48  
1549: 22 21  2  0 22   22 19  3  0 22        91108.0296  -0.0106  0.050               
1550: 37 32  6  0 36   37 30  7  0 36        91173.6699   0.0009  0.050  -0.0118 0.49  
1551: 37 32  6  0 38   37 30  7  0 38        91173.6699  -0.0237  0.050  -0.0118 0.51  
1552: 37 32  6  0 37   37 30  7  0 37        91174.6194   0.0125  0.050               
1553: 30 21  9  0 29   30 21 10  0 29        91225.5589   0.0075  0.050   0.0063 0.32  
1554: 30 21  9  0 31   30 21 10  0 31        91225.5589   0.0073  0.050   0.0063 0.34  
1555: 30 21  9  0 30   30 21 10  0 30        91225.5589   0.0040  0.050   0.0063 0.33  
1556: 30 21  9  0 29   30 20 10  0 29        91226.7197   0.0158  0.050   0.0146 0.32  
1557: 30 21  9  0 31   30 20 10  0 31        91226.7197   0.0157  0.050   0.0146 0.34  
1558: 30 21  9  0 30   30 20 10  0 30        91226.7197   0.0122  0.050   0.0146 0.33  
1559: 30 22  9  0 30   30 21 10  0 30        91246.1875   0.0004  0.050   0.0040 0.33  
1560: 30 22  9  0 29   30 21 10  0 29        91246.1875   0.0059  0.050   0.0040 0.32  
1561: 30 22  9  0 31   30 21 10  0 31        91246.1875   0.0057  0.050   0.0040 0.34  
1562: 30 22  9  0 30   30 20 10  0 30        91247.3495   0.0098  0.050   0.0135 0.33  
1563: 30 22  9  0 31   30 20 10  0 31        91247.3495   0.0152  0.050   0.0135 0.34  
1564: 30 22  9  0 29   30 20 10  0 29        91247.3495   0.0153  0.050   0.0135 0.32  
1565: 19 19  1  0 18   19 17  2  0 18        91380.7313   0.0153  0.050  -0.0334 0.47  
1566: 19 19  1  0 20   19 17  2  0 20        91380.7313  -0.0773  0.050  -0.0334 0.53  
1567: 19 19  1  0 19   19 17  2  0 19        91382.5427  -0.0256  0.050               
1568: 29 20  9  0 29   29 20 10  0 29        91531.5911   0.0140  0.050   0.0217 0.33  
1569: 29 20  9  0 30   29 20 10  0 30        91531.5911   0.0252  0.050   0.0217 0.34  
1570: 29 20  9  0 28   29 20 10  0 28        91531.5911   0.0256  0.050   0.0217 0.32  
1571: 29 21  9  0 29   29 19 10  0 29        91543.5084   0.0054  0.050   0.0139 0.33  
1572: 29 21  9  0 30   29 19 10  0 30        91543.5084   0.0178  0.050   0.0139 0.34  
1573: 29 21  9  0 28   29 19 10  0 28        91543.5084   0.0183  0.050   0.0139 0.32  
1574: 43 39  4  0 44   43 38  5  0 44        91546.3168   0.0335  0.050  -0.0938 0.34  
1575: 43 39  4  0 42   43 38  5  0 42        91546.3168   0.0426  0.050  -0.0938 0.33  
1576: 43 39  4  0 43   43 38  5  0 43        91546.3168  -0.3573  0.050  -0.0938 0.33  
1577:  4  3  1  0  5    3  2  2  0  4        91615.4217  -0.0327  0.050  -0.0484 0.63  
1578:  4  3  1  0  3    3  2  2  0  2        91615.4217  -0.0752  0.050  -0.0484 0.37  
1579:  4  3  1  0  4    3  1  2  0  3        91739.6209   0.0255  0.050   0.0452 0.33  
1580:  4  3  1  0  5    3  1  2  0  4        91739.6209   0.0463  0.050   0.0452 0.43  
1581:  4  3  1  0  3    3  1  2  0  2        91739.6209   0.0689  0.050   0.0452 0.25  
1582: 28 19  9  0 28   28 19 10  0 28        91803.5173   0.0455  0.050   0.0423 0.31  
1583: 28 19  9  0 29   28 19 10  0 29        91803.5173   0.0647  0.050   0.0423 0.33  
1584: 28 19  9  0 27   28 19 10  0 27        91803.5173   0.0653  0.050   0.0423 0.30  
1585: 28 19  9  0 27   28 18 10  0 27        91803.5173  -0.2229  0.050   0.0423 0.02  
1586: 28 19  9  0 29   28 18 10  0 29        91803.5173  -0.2236  0.050   0.0423 0.02  
1587: 28 19  9  0 28   28 18 10  0 28        91803.5173  -0.2428  0.050   0.0423 0.02  
1588: 28 20  9  0 27   28 18 10  0 27        91809.8193  -0.0004  0.050   0.0078 0.29  
1589: 28 20  9  0 29   28 18 10  0 29        91809.8193  -0.0011  0.050   0.0078 0.31  
1590: 28 20  9  0 28   28 18 10  0 28        91809.8193  -0.0210  0.050   0.0078 0.30  
1591: 28 20  9  0 28   28 19 10  0 28        91809.8193   0.2673  0.050   0.0078 0.02  
1592: 28 20  9  0 29   28 19 10  0 29        91809.8193   0.2871  0.050   0.0078 0.02  
1593: 28 20  9  0 27   28 19 10  0 27        91809.8193   0.2878  0.050   0.0078 0.02  
1594: 41 35  7  0 41   41 33  8  0 41        91809.8193  -0.0134  0.050   0.0078 0.04  
1595: 13 11  2  0 14   13  9  5  0 14        91859.4823   0.0090  0.050  -0.0021 0.54  
1596: 13 11  2  0 12   13  9  5  0 12        91859.4823  -0.0150  0.050  -0.0021 0.46  
1597: 27 18  9  0 28   27 18 10  0 28        92045.0649   0.0089  0.050  -0.0074 0.33  
1598: 27 18  9  0 26   27 18 10  0 26        92045.0649   0.0099  0.050  -0.0074 0.30  
1599: 27 18  9  0 27   27 18 10  0 27        92045.0649  -0.0181  0.050  -0.0074 0.31  
1600: 27 18  9  0 26   27 17 10  0 26        92045.0649  -0.1281  0.050  -0.0074 0.02  
1601: 27 18  9  0 28   27 17 10  0 28        92045.0649  -0.1291  0.050  -0.0074 0.02  
1602: 27 18  9  0 27   27 17 10  0 27        92045.0649  -0.1563  0.050  -0.0074 0.02  
1603: 27 19  9  0 26   27 17 10  0 26        92048.3352  -0.0313  0.050  -0.0336 0.30  
1604: 27 19  9  0 28   27 17 10  0 28        92048.3352  -0.0324  0.050  -0.0336 0.33  
1605: 27 19  9  0 27   27 17 10  0 27        92048.3352  -0.0599  0.050  -0.0336 0.31  
1606: 27 19  9  0 27   27 18 10  0 27        92048.3352   0.0782  0.050  -0.0336 0.02  
1607: 27 19  9  0 28   27 18 10  0 28        92048.3352   0.1057  0.050  -0.0336 0.02  
1608: 27 19  9  0 26   27 18 10  0 26        92048.3352   0.1067  0.050  -0.0336 0.02  
1609: 21 19  2  0 20   21 17  5  0 20        92087.1413   0.0106  0.050  -0.0051 0.48  
1610: 21 19  2  0 22   21 17  5  0 22        92087.1413  -0.0194  0.050  -0.0051 0.52  
1611: 21 19  2  0 21   21 17  5  0 21        92087.8334   0.0410  0.050               
1612: 51 42 10  0 51   51 41 11  0 51        92152.3901   0.0313  0.050   0.0405 0.33  
1613: 51 42 10  0 52   51 41 11  0 52        92152.3901   0.0449  0.050   0.0405 0.34  
1614: 51 42 10  0 50   51 41 11  0 50        92152.3901   0.0452  0.050   0.0405 0.33  
1615: 52 43 10  0 52   52 42 11  0 52        92173.0698  -0.0037  0.050   0.0175 0.33  
1616: 52 43 10  0 53   52 42 11  0 53        92173.0698   0.0277  0.050   0.0175 0.34  
1617: 52 43 10  0 51   52 42 11  0 51        92173.0698   0.0283  0.050   0.0175 0.33  
1618: 26 17  9  0 26   26 17 10  0 26        92259.5882  -0.0071  0.050   0.0134 0.32  
1619: 26 17  9  0 27   26 17 10  0 27        92259.5882   0.0282  0.050   0.0134 0.33  
1620: 26 17  9  0 25   26 17 10  0 25        92259.5882   0.0296  0.050   0.0134 0.30  
1621: 26 17  9  0 25   26 16 10  0 25        92259.5882  -0.0345  0.050   0.0134 0.02  
1622: 26 17  9  0 27   26 16 10  0 27        92259.5882  -0.0358  0.050   0.0134 0.02  
1623: 26 17  9  0 26   26 16 10  0 26        92259.5882  -0.0712  0.050   0.0134 0.02  
1624: 26 18  9  0 25   26 16 10  0 25        92261.2278  -0.0049  0.050  -0.0142 0.30  
1625: 26 18  9  0 27   26 16 10  0 27        92261.2278  -0.0063  0.050  -0.0142 0.33  
1626: 26 18  9  0 26   26 17 10  0 26        92261.2278   0.0222  0.050  -0.0142 0.02  
1627: 26 18  9  0 26   26 16 10  0 26        92261.2278  -0.0418  0.050  -0.0142 0.32  
1628: 26 18  9  0 27   26 17 10  0 27        92261.2278   0.0577  0.050  -0.0142 0.02  
1629: 26 18  9  0 25   26 17 10  0 25        92261.2278   0.0591  0.050  -0.0142 0.02  
1630: 45 35 10  0 46   45 35 11  0 46        92305.5575  -0.0361  0.050   0.0102 0.34  
1631: 45 35 10  0 44   45 35 11  0 44        92305.5575  -0.0393  0.050   0.0102 0.33  
1632: 45 35 10  0 45   45 35 11  0 45        92305.5575   0.1061  0.050   0.0102 0.33  
1633: 50 41 10  0 49   50 40 11  0 49        92315.8491   0.0228  0.050   0.0235 0.33  
1634: 50 41 10  0 51   50 40 11  0 51        92315.8491   0.0228  0.050   0.0235 0.34  
1635: 50 41 10  0 50   50 40 11  0 50        92315.8491   0.0247  0.050   0.0235 0.33  
1636: 48 40  9  0 49   48 38 10  0 49        92342.5058   0.0715  0.050  -0.0276 0.34  
1637: 48 40  9  0 47   48 38 10  0 47        92342.5058   0.0778  0.050  -0.0276 0.33  
1638: 48 40  9  0 48   48 38 10  0 48        92342.5058  -0.2321  0.050  -0.0276 0.33  
1639: 38 36  3  0 39   38 35  4  0 39        92397.5752   0.0428  0.050  -0.0917 0.34  
1640: 38 36  3  0 37   38 35  4  0 37        92397.5752   0.0537  0.050  -0.0917 0.32  
1641: 38 36  3  0 38   38 35  4  0 38        92397.5752  -0.3718  0.050  -0.0917 0.33  
1642: 53 44 10  0 53   53 43 11  0 53        92406.8058  -0.0223  0.050   0.0120 0.33  
1643: 53 44 10  0 54   53 43 11  0 54        92406.8058   0.0287  0.050   0.0120 0.34  
1644: 53 44 10  0 52   53 43 11  0 52        92406.8058   0.0296  0.050   0.0120 0.33  
1645: 25 16  9  0 26   25 16 10  0 26        92449.6757   0.0039  0.050  -0.0116 0.33  
1646: 25 16  9  0 24   25 16 10  0 24        92449.6757   0.0057  0.050  -0.0116 0.30  
1647: 25 16  9  0 24   25 15 10  0 24        92449.6757  -0.0229  0.050  -0.0116 0.02  
1648: 25 16  9  0 26   25 15 10  0 26        92449.6757  -0.0247  0.050  -0.0116 0.02  
1649: 25 16  9  0 25   25 16 10  0 25        92449.6757  -0.0399  0.050  -0.0116 0.31  
1650: 25 16  9  0 25   25 15 10  0 25        92449.6757  -0.0686  0.050  -0.0116 0.02  
1651: 25 17  9  0 25   25 16 10  0 25        92450.5085   0.0006  0.050   0.0034 0.02  
1652: 25 17  9  0 26   25 15 10  0 26        92450.5085   0.0158  0.050   0.0034 0.33  
1653: 25 17  9  0 24   25 15 10  0 24        92450.5085   0.0176  0.050   0.0034 0.30  
1654: 25 17  9  0 25   25 15 10  0 25        92450.5085  -0.0281  0.050   0.0034 0.31  
1655: 25 17  9  0 26   25 16 10  0 26        92450.5085   0.0446  0.050   0.0034 0.02  
1656: 25 17  9  0 24   25 16 10  0 24        92450.5085   0.0463  0.050   0.0034 0.02  
1657: 54 43 11  0 53   54 42 12  0 53        92557.8353   0.0102  0.050   0.0881 0.33  
1658: 54 43 11  0 55   54 42 12  0 55        92557.8353   0.0144  0.050   0.0881 0.34  
1659: 54 43 11  0 54   54 42 12  0 54        92557.8353   0.2389  0.050   0.0881 0.33  
1660: 45 35 10  0 46   45 34 11  0 46        92613.5351  -0.0208  0.050   0.0208 0.34  
1661: 45 35 10  0 44   45 34 11  0 44        92613.5351  -0.0236  0.050   0.0208 0.33  
1662: 45 35 10  0 45   45 34 11  0 45        92613.5351   0.1067  0.050   0.0208 0.33  
1663: 49 40 10  0 50   49 39 11  0 50        92632.4047  -0.0012  0.050   0.0036 0.34  
1664: 49 40 10  0 48   49 39 11  0 48        92632.4047  -0.0015  0.050   0.0036 0.33  
1665: 49 40 10  0 49   49 39 11  0 49        92632.4047   0.0135  0.050   0.0036 0.33  
1666: 46 41  6  0 47   46 40  7  0 47        92717.6224   0.0600  0.050   0.0637 0.51  
1667: 46 41  6  0 45   46 40  7  0 45        92717.6224   0.0675  0.050   0.0637 0.49  
1668: 23 14  9  0 23   23 13 10  0 23        92766.0485   0.1096  0.050   0.0683 0.01  
1669: 23 14  9  0 23   23 14 10  0 23        92766.0485   0.1147  0.050   0.0683 0.16  
1670: 23 14  9  0 24   23 13 10  0 24        92766.0485   0.1722  0.050   0.0683 0.01  
1671: 23 14  9  0 22   23 13 10  0 22        92766.0485   0.1749  0.050   0.0683 0.01  
1672: 23 14  9  0 24   23 14 10  0 24        92766.0485   0.1773  0.050   0.0683 0.16  
1673: 23 14  9  0 22   23 14 10  0 22        92766.0485   0.1801  0.050   0.0683 0.15  
1674: 23 15  9  0 22   23 13 10  0 22        92766.0485   0.0018  0.050   0.0683 0.15  
1675: 23 15  9  0 24   23 13 10  0 24        92766.0485  -0.0008  0.050   0.0683 0.16  
1676: 23 15  9  0 24   23 14 10  0 24        92766.0485   0.0042  0.050   0.0683 0.01  
1677: 23 15  9  0 22   23 14 10  0 22        92766.0485   0.0070  0.050   0.0683 0.01  
1678: 23 15  9  0 23   23 14 10  0 23        92766.0485  -0.0583  0.050   0.0683 0.01  
1679: 23 15  9  0 23   23 13 10  0 23        92766.0485  -0.0635  0.050   0.0683 0.16  
1680: 54 46  9  0 55   54 45 10  0 55        92870.9933   0.0467  0.050  -0.0196 0.34  
1681: 54 46  9  0 53   54 45 10  0 53        92870.9933   0.0505  0.050  -0.0196 0.33  
1682: 54 46  9  0 54   54 45 10  0 54        92870.9933  -0.1559  0.050  -0.0196 0.33  
1683: 54 45 10  0 54   54 44 11  0 54        92878.6289  -0.0213  0.050   0.0271 0.33  
1684: 54 45 10  0 55   54 44 11  0 55        92878.6289   0.0506  0.050   0.0271 0.34  
1685: 54 45 10  0 53   54 44 11  0 53        92878.6289   0.0520  0.050   0.0271 0.33  
1686: 22 13  9  0 22   22 12 10  0 22        92896.0142   0.0123  0.050   0.0249 0.01  
1687: 22 13  9  0 22   22 13 10  0 22        92896.0142   0.0143  0.050   0.0249 0.16  
1688: 22 13  9  0 23   22 12 10  0 23        92896.0142   0.0853  0.050   0.0249 0.01  
1689: 22 13  9  0 23   22 13 10  0 23        92896.0142   0.0874  0.050   0.0249 0.17  
1690: 22 13  9  0 21   22 12 10  0 21        92896.0142   0.0886  0.050   0.0249 0.01  
1691: 22 13  9  0 21   22 13 10  0 21        92896.0142   0.0907  0.050   0.0249 0.15  
1692: 22 14  9  0 23   22 12 10  0 23        92896.0142   0.0089  0.050   0.0249 0.17  
1693: 22 14  9  0 23   22 13 10  0 23        92896.0142   0.0110  0.050   0.0249 0.01  
1694: 22 14  9  0 21   22 12 10  0 21        92896.0142   0.0123  0.050   0.0249 0.15  
1695: 22 14  9  0 21   22 13 10  0 21        92896.0142   0.0143  0.050   0.0249 0.01  
1696: 22 14  9  0 22   22 13 10  0 22        92896.0142  -0.0620  0.050   0.0249 0.01  
1697: 22 14  9  0 22   22 12 10  0 22        92896.0142  -0.0641  0.050   0.0249 0.16  
1698: 21 12  9  0 21   21 12 10  0 21        93009.7049  -0.0037  0.050   0.0374 0.16  
1699: 21 12  9  0 21   21 11 10  0 21        93009.7049  -0.0045  0.050   0.0374 0.01  
1700: 21 12  9  0 22   21 11 10  0 22        93009.7049   0.0799  0.050   0.0374 0.01  
1701: 21 12  9  0 22   21 12 10  0 22        93009.7049   0.0807  0.050   0.0374 0.17  
1702: 21 12  9  0 20   21 11 10  0 20        93009.7049   0.0839  0.050   0.0374 0.01  
1703: 21 12  9  0 20   21 12 10  0 20        93009.7049   0.0847  0.050   0.0374 0.15  
1704: 21 13  9  0 21   21 12 10  0 21        93009.7049  -0.0360  0.050   0.0374 0.01  
1705: 21 13  9  0 21   21 11 10  0 21        93009.7049  -0.0368  0.050   0.0374 0.16  
1706: 21 13  9  0 22   21 11 10  0 22        93009.7049   0.0476  0.050   0.0374 0.17  
1707: 21 13  9  0 22   21 12 10  0 22        93009.7049   0.0484  0.050   0.0374 0.01  
1708: 21 13  9  0 20   21 11 10  0 20        93009.7049   0.0516  0.050   0.0374 0.15  
1709: 21 13  9  0 20   21 12 10  0 20        93009.7049   0.0524  0.050   0.0374 0.01  
1710: 48 39 10  0 48   48 38 11  0 48        93070.4160   0.0062  0.050  -0.0107 0.33  
1711: 48 39 10  0 49   48 38 11  0 49        93070.4160  -0.0188  0.050  -0.0107 0.34  
1712: 48 39 10  0 47   48 38 11  0 47        93070.4160  -0.0193  0.050  -0.0107 0.33  
1713: 20 11  9  0 21   20 10 10  0 21        93108.5710   0.0371  0.050  -0.0001 0.01  
1714: 20 11  9  0 21   20 11 10  0 21        93108.5710   0.0374  0.050  -0.0001 0.17  
1715: 20 11  9  0 19   20 10 10  0 19        93108.5710   0.0419  0.050  -0.0001 0.01  
1716: 20 11  9  0 19   20 11 10  0 19        93108.5710   0.0422  0.050  -0.0001 0.15  
1717: 20 11  9  0 20   20 11 10  0 20        93108.5710  -0.0597  0.050  -0.0001 0.16  
1718: 20 11  9  0 20   20 10 10  0 20        93108.5710  -0.0599  0.050  -0.0001 0.01  
1719: 20 12  9  0 21   20 10 10  0 21        93108.5710   0.0241  0.050  -0.0001 0.17  
1720: 20 12  9  0 21   20 11 10  0 21        93108.5710   0.0244  0.050  -0.0001 0.01  
1721: 20 12  9  0 19   20 10 10  0 19        93108.5710   0.0290  0.050  -0.0001 0.15  
1722: 20 12  9  0 19   20 11 10  0 19        93108.5710   0.0292  0.050  -0.0001 0.01  
1723: 20 12  9  0 20   20 11 10  0 20        93108.5710  -0.0727  0.050  -0.0001 0.01  
1724: 20 12  9  0 20   20 10 10  0 20        93108.5710  -0.0729  0.050  -0.0001 0.16  
1725: 45 38  8  0 46   45 36  9  0 46        93156.1386  -0.0118  0.050  -0.0060 0.51  
1726: 45 38  8  0 44   45 36  9  0 44        93156.1386   0.0002  0.050  -0.0060 0.49  
1727: 19 10  9  0 20   19  9 10  0 20        93194.1385   0.0339  0.050  -0.0037 0.01  
1728: 19 10  9  0 20   19 10 10  0 20        93194.1385   0.0340  0.050  -0.0037 0.17  
1729: 19 10  9  0 18   19  9 10  0 18        93194.1385   0.0398  0.050  -0.0037 0.01  
1730: 19 10  9  0 18   19 10 10  0 18        93194.1385   0.0399  0.050  -0.0037 0.15  
1731: 19 10  9  0 19   19 10 10  0 19        93194.1385  -0.0771  0.050  -0.0037 0.16  
1732: 19 10  9  0 19   19  9 10  0 19        93194.1385  -0.0772  0.050  -0.0037 0.01  
1733: 19 11  9  0 20   19  9 10  0 20        93194.1385   0.0290  0.050  -0.0037 0.17  
1734: 19 11  9  0 20   19 10 10  0 20        93194.1385   0.0291  0.050  -0.0037 0.01  
1735: 19 11  9  0 18   19  9 10  0 18        93194.1385   0.0348  0.050  -0.0037 0.15  
1736: 19 11  9  0 18   19 10 10  0 18        93194.1385   0.0349  0.050  -0.0037 0.01  
1737: 19 11  9  0 19   19 10 10  0 19        93194.1385  -0.0821  0.050  -0.0037 0.01  
1738: 19 11  9  0 19   19  9 10  0 19        93194.1385  -0.0822  0.050  -0.0037 0.16  
1739: 18  9  9  0 18   18  9 10  0 18        93267.7453  -0.0611  0.050   0.0251 0.16  
1740: 18  9  9  0 18   18  8 10  0 18        93267.7453  -0.0611  0.050   0.0251 0.01  
1741: 18  9  9  0 19   18  8 10  0 19        93267.7453   0.0660  0.050   0.0251 0.01  
1742: 18  9  9  0 19   18  9 10  0 19        93267.7453   0.0661  0.050   0.0251 0.17  
1743: 18  9  9  0 17   18  8 10  0 17        93267.7453   0.0731  0.050   0.0251 0.01  
1744: 18  9  9  0 17   18  9 10  0 17        93267.7453   0.0731  0.050   0.0251 0.15  
1745: 18 10  9  0 18   18  9 10  0 18        93267.7453  -0.0629  0.050   0.0251 0.01  
1746: 18 10  9  0 18   18  8 10  0 18        93267.7453  -0.0629  0.050   0.0251 0.16  
1747: 18 10  9  0 19   18  8 10  0 19        93267.7453   0.0642  0.050   0.0251 0.17  
1748: 18 10  9  0 19   18  9 10  0 19        93267.7453   0.0643  0.050   0.0251 0.01  
1749: 18 10  9  0 17   18  8 10  0 17        93267.7453   0.0713  0.050   0.0251 0.15  
1750: 18 10  9  0 17   18  9 10  0 17        93267.7453   0.0714  0.050   0.0251 0.01  
1751: 36 35  1  0 37   36 34  2  0 37        93275.2161   0.0801  0.050  -0.0618 0.34  
1752: 36 35  1  0 35   36 34  2  0 35        93275.2161   0.0923  0.050  -0.0618 0.32  
1753: 36 35  1  0 36   36 34  2  0 36        93275.2161  -0.3576  0.050  -0.0618 0.33  
1754: 17  8  9  0 18   17  7 10  0 18        93330.5370   0.0325  0.050  -0.0134 0.01  
1755: 17  8  9  0 18   17  8 10  0 18        93330.5370   0.0325  0.050  -0.0134 0.17  
1756: 17  8  9  0 16   17  7 10  0 16        93330.5370   0.0411  0.050  -0.0134 0.01  
1757: 17  8  9  0 16   17  8 10  0 16        93330.5370   0.0411  0.050  -0.0134 0.15  
1758: 17  8  9  0 17   17  7 10  0 17        93330.5370  -0.1129  0.050  -0.0134 0.01  
1759: 17  8  9  0 17   17  8 10  0 17        93330.5370  -0.1129  0.050  -0.0134 0.16  
1760: 17  9  9  0 18   17  8 10  0 18        93330.5370   0.0319  0.050  -0.0134 0.01  
1761: 17  9  9  0 18   17  7 10  0 18        93330.5370   0.0319  0.050  -0.0134 0.17  
1762: 17  9  9  0 16   17  7 10  0 16        93330.5370   0.0405  0.050  -0.0134 0.15  
1763: 17  9  9  0 16   17  8 10  0 16        93330.5370   0.0405  0.050  -0.0134 0.01  
1764: 17  9  9  0 17   17  8 10  0 17        93330.5370  -0.1135  0.050  -0.0134 0.01  
1765: 17  9  9  0 17   17  7 10  0 17        93330.5370  -0.1135  0.050  -0.0134 0.16  
1766: 16  7  9  0 17   16  7 10  0 17        93383.8193   0.0802  0.050   0.0281 0.17  
1767: 16  7  9  0 17   16  6 10  0 17        93383.8193   0.0802  0.050   0.0281 0.01  
1768: 16  7  9  0 16   16  6 10  0 16        93383.8193  -0.0864  0.050   0.0281 0.01  
1769: 16  7  9  0 16   16  7 10  0 16        93383.8193  -0.0864  0.050   0.0281 0.16  
1770: 16  7  9  0 15   16  6 10  0 15        93383.8193   0.0907  0.050   0.0281 0.01  
1771: 16  7  9  0 15   16  7 10  0 15        93383.8193   0.0907  0.050   0.0281 0.15  
1772: 16  8  9  0 17   16  7 10  0 17        93383.8193   0.0800  0.050   0.0281 0.01  
1773: 16  8  9  0 17   16  6 10  0 17        93383.8193   0.0800  0.050   0.0281 0.17  
1774: 16  8  9  0 16   16  6 10  0 16        93383.8193  -0.0866  0.050   0.0281 0.16  
1775: 16  8  9  0 16   16  7 10  0 16        93383.8193  -0.0866  0.050   0.0281 0.01  
1776: 16  8  9  0 15   16  6 10  0 15        93383.8193   0.0905  0.050   0.0281 0.15  
1777: 16  8  9  0 15   16  7 10  0 15        93383.8193   0.0905  0.050   0.0281 0.01  
1778: 15  6  9  0 16   15  6 10  0 16        93428.5418   0.0818  0.050   0.0220 0.17  
1779: 15  6  9  0 16   15  5 10  0 16        93428.5418   0.0818  0.050   0.0220 0.01  
1780: 15  6  9  0 14   15  6 10  0 14        93428.5418   0.0946  0.050   0.0220 0.15  
1781: 15  6  9  0 14   15  5 10  0 14        93428.5418   0.0946  0.050   0.0220 0.01  
1782: 15  6  9  0 15   15  5 10  0 15        93428.5418  -0.1098  0.050   0.0220 0.01  
1783: 15  6  9  0 15   15  6 10  0 15        93428.5418  -0.1098  0.050   0.0220 0.16  
1784: 15  6  9  0 15   15  6 10  0 16        93428.5418   0.1750  0.050   0.0220 0.00  
1785: 15  6  9  0 15   15  6 10  0 14        93428.5418   0.1941  0.050   0.0220 0.00  
1786: 15  6  9  0 16   15  6 10  0 15        93428.5418  -0.2031  0.050   0.0220 0.00  
1787: 15  6  9  0 14   15  6 10  0 15        93428.5418  -0.2093  0.050   0.0220 0.00  
1788: 15  7  9  0 16   15  6 10  0 16        93428.5418   0.0817  0.050   0.0220 0.01  
1789: 15  7  9  0 16   15  5 10  0 16        93428.5418   0.0817  0.050   0.0220 0.17  
1790: 15  7  9  0 14   15  5 10  0 14        93428.5418   0.0945  0.050   0.0220 0.15  
1791: 15  7  9  0 14   15  6 10  0 14        93428.5418   0.0945  0.050   0.0220 0.01  
1792: 15  7  9  0 15   15  6 10  0 15        93428.5418  -0.1099  0.050   0.0220 0.01  
1793: 15  7  9  0 15   15  5 10  0 15        93428.5418  -0.1099  0.050   0.0220 0.16  
1794: 15  7  9  0 15   15  5 10  0 16        93428.5418   0.1750  0.050   0.0220 0.00  
1795: 15  7  9  0 15   15  5 10  0 14        93428.5418   0.1940  0.050   0.0220 0.00  
1796: 15  7  9  0 16   15  5 10  0 15        93428.5418  -0.2031  0.050   0.0220 0.00  
1797: 15  7  9  0 14   15  5 10  0 15        93428.5418  -0.2094  0.050   0.0220 0.00  
1798: 14  5  9  0 15   14  5 10  0 15        93465.7650   0.0966  0.050   0.0280 0.17  
1799: 14  5  9  0 15   14  4 10  0 15        93465.7650   0.0966  0.050   0.0280 0.01  
1800: 14  5  9  0 13   14  4 10  0 13        93465.7650   0.1125  0.050   0.0280 0.01  
1801: 14  5  9  0 13   14  5 10  0 13        93465.7650   0.1125  0.050   0.0280 0.15  
1802: 14  5  9  0 14   14  4 10  0 14        93465.7650  -0.1248  0.050   0.0280 0.01  
1803: 14  5  9  0 14   14  5 10  0 14        93465.7650  -0.1248  0.050   0.0280 0.16  
1804: 14  6  9  0 15   14  5 10  0 15        93465.7650   0.0966  0.050   0.0280 0.01  
1805: 14  6  9  0 15   14  4 10  0 15        93465.7650   0.0966  0.050   0.0280 0.17  
1806: 14  6  9  0 13   14  4 10  0 13        93465.7650   0.1125  0.050   0.0280 0.15  
1807: 14  6  9  0 13   14  5 10  0 13        93465.7650   0.1125  0.050   0.0280 0.01  
1808: 14  6  9  0 14   14  5 10  0 14        93465.7650  -0.1248  0.050   0.0280 0.01  
1809: 14  6  9  0 14   14  4 10  0 14        93465.7650  -0.1248  0.050   0.0280 0.16  
1810:  9  0  9  0 10    8  0  8  0  9        93472.6887   0.0123  0.050   0.0262 0.16  
1811:  9  0  9  0 10    8  1  8  0  9        93472.6887   0.0123  0.050   0.0262 0.03  
1812:  9  0  9  0  8    8  1  8  0  7        93472.6887   0.0303  0.050   0.0262 0.01  
1813:  9  0  9  0  8    8  0  8  0  7        93472.6887   0.0303  0.050   0.0262 0.14  
1814:  9  0  9  0  9    8  0  8  0  8        93472.6887   0.0381  0.050   0.0262 0.12  
1815:  9  0  9  0  9    8  1  8  0  8        93472.6887   0.0381  0.050   0.0262 0.04  
1816:  9  1  9  0 10    8  1  8  0  9        93472.6887   0.0123  0.050   0.0262 0.16  
1817:  9  1  9  0 10    8  0  8  0  9        93472.6887   0.0123  0.050   0.0262 0.03  
1818:  9  1  9  0  8    8  0  8  0  7        93472.6887   0.0303  0.050   0.0262 0.01  
1819:  9  1  9  0  8    8  1  8  0  7        93472.6887   0.0303  0.050   0.0262 0.14  
1820:  9  1  9  0  9    8  0  8  0  8        93472.6887   0.0381  0.050   0.0262 0.04  
1821:  9  1  9  0  9    8  1  8  0  8        93472.6887   0.0381  0.050   0.0262 0.12  
1822:  8  1  7  0  7    7  2  6  0  6        93483.8455  -0.0410  0.050  -0.0115 0.01  
1823:  8  1  7  0  7    7  1  6  0  6        93483.8455  -0.0413  0.050  -0.0115 0.14  
1824:  8  1  7  0  9    7  2  6  0  8        93483.8455  -0.0444  0.050  -0.0115 0.01  
1825:  8  1  7  0  9    7  1  6  0  8        93483.8455  -0.0447  0.050  -0.0115 0.18  
1826:  8  1  7  0  8    7  1  6  0  7        93483.8455   0.0519  0.050  -0.0115 0.16  
1827:  8  1  7  0  8    7  2  6  0  7        93483.8455   0.0522  0.050  -0.0115 0.01  
1828:  8  2  7  0  7    7  2  6  0  6        93483.8455  -0.0410  0.050  -0.0115 0.14  
1829:  8  2  7  0  7    7  1  6  0  6        93483.8455  -0.0413  0.050  -0.0115 0.01  
1830:  8  2  7  0  9    7  2  6  0  8        93483.8455  -0.0444  0.050  -0.0115 0.18  
1831:  8  2  7  0  9    7  1  6  0  8        93483.8455  -0.0447  0.050  -0.0115 0.01  
1832:  8  2  7  0  8    7  1  6  0  7        93483.8455   0.0519  0.050  -0.0115 0.01  
1833:  8  2  7  0  8    7  2  6  0  7        93483.8455   0.0522  0.050  -0.0115 0.16  
1834: 13  4  9  0 14   13  3 10  0 14        93496.3159   0.0237  0.050  -0.0558 0.01  
1835: 13  4  9  0 14   13  4 10  0 14        93496.3159   0.0237  0.050  -0.0558 0.17  
1836: 13  4  9  0 12   13  3 10  0 12        93496.3159   0.0435  0.050  -0.0558 0.01  
1837: 13  4  9  0 12   13  4 10  0 12        93496.3159   0.0435  0.050  -0.0558 0.15  
1838: 13  4  9  0 13   13  4 10  0 13        93496.3159  -0.2338  0.050  -0.0558 0.16  
1839: 13  4  9  0 13   13  3 10  0 13        93496.3159  -0.2338  0.050  -0.0558 0.01  
1840: 13  5  9  0 14   13  3 10  0 14        93496.3159   0.0236  0.050  -0.0558 0.17  
1841: 13  5  9  0 14   13  4 10  0 14        93496.3159   0.0236  0.050  -0.0558 0.01  
1842: 13  5  9  0 12   13  4 10  0 12        93496.3159   0.0435  0.050  -0.0558 0.01  
1843: 13  5  9  0 12   13  3 10  0 12        93496.3159   0.0435  0.050  -0.0558 0.15  
1844: 13  5  9  0 13   13  3 10  0 13        93496.3159  -0.2338  0.050  -0.0558 0.16  
1845: 13  5  9  0 13   13  4 10  0 13        93496.3159  -0.2338  0.050  -0.0558 0.01  
1846:  7  2  5  0  8    6  3  4  0  7        93499.3386  -0.0130  0.050  -0.0208 0.02  
1847:  7  2  5  0  6    6  3  4  0  5        93499.3386  -0.0315  0.050  -0.0208 0.01  
1848:  7  2  5  0  7    6  3  4  0  6        93499.3386   0.1493  0.050  -0.0208 0.01  
1849:  7  3  5  0  8    6  3  4  0  7        93499.3386  -0.0716  0.050  -0.0208 0.37  
1850:  7  3  5  0  6    6  3  4  0  5        93499.3386  -0.0901  0.050  -0.0208 0.27  
1851:  7  3  5  0  7    6  3  4  0  6        93499.3386   0.0907  0.050  -0.0208 0.32  
1852:  7  2  5  0  8    6  2  4  0  7        93500.7025  -0.0291  0.050   0.0164 0.37  
1853:  7  2  5  0  6    6  2  4  0  5        93500.7025  -0.0474  0.050   0.0164 0.27  
1854:  7  2  5  0  7    6  2  4  0  6        93500.7025   0.1319  0.050   0.0164 0.32  
1855:  7  3  5  0  7    6  2  4  0  6        93500.7025   0.0733  0.050   0.0164 0.01  
1856:  7  3  5  0  8    6  2  4  0  7        93500.7025  -0.0877  0.050   0.0164 0.02  
1857:  7  3  5  0  6    6  2  4  0  5        93500.7025  -0.1060  0.050   0.0164 0.01  
1858: 12  3  9  0 13   12  2 10  0 13        93521.2346   0.0440  0.050  -0.0487 0.01  
1859: 12  3  9  0 13   12  3 10  0 13        93521.2346   0.0440  0.050  -0.0487 0.17  
1860: 12  3  9  0 11   12  3 10  0 11        93521.2346   0.0693  0.050  -0.0487 0.15  
1861: 12  3  9  0 11   12  2 10  0 11        93521.2346   0.0693  0.050  -0.0487 0.01  
1862: 12  3  9  0 12   12  2 10  0 12        93521.2346  -0.2579  0.050  -0.0487 0.01  
1863: 12  3  9  0 12   12  3 10  0 12        93521.2346  -0.2579  0.050  -0.0487 0.16  
1864: 12  4  9  0 13   12  2 10  0 13        93521.2346   0.0440  0.050  -0.0487 0.17  
1865: 12  4  9  0 13   12  3 10  0 13        93521.2346   0.0440  0.050  -0.0487 0.01  
1866: 12  4  9  0 11   12  2 10  0 11        93521.2346   0.0693  0.050  -0.0487 0.15  
1867: 12  4  9  0 11   12  3 10  0 11        93521.2346   0.0693  0.050  -0.0487 0.01  
1868: 12  4  9  0 12   12  2 10  0 12        93521.2346  -0.2579  0.050  -0.0487 0.16  
1869: 12  4  9  0 12   12  3 10  0 12        93521.2346  -0.2579  0.050  -0.0487 0.01  
1870: 11  2  9  0 12   11  2 10  0 12        93541.1989   0.0436  0.050  -0.0651 0.07  
1871: 11  2  9  0 12   11  1 10  0 12        93541.1989   0.0436  0.050  -0.0651 0.12  
1872: 11  2  9  0 10   11  2 10  0 10        93541.1989   0.0762  0.050  -0.0651 0.15  
1873: 11  2  9  0 10   11  1 10  0 10        93541.1989   0.0762  0.050  -0.0651 0.01  
1874: 11  2  9  0 11   11  1 10  0 11        93541.1989  -0.3143  0.050  -0.0651 0.03  
1875: 11  2  9  0 11   11  2 10  0 11        93541.1989  -0.3143  0.050  -0.0651 0.14  
1876: 11  3  9  0 12   11  2 10  0 12        93541.1989   0.0436  0.050  -0.0651 0.12  
1877: 11  3  9  0 12   11  1 10  0 12        93541.1989   0.0436  0.050  -0.0651 0.07  
1878: 11  3  9  0 10   11  1 10  0 10        93541.1989   0.0762  0.050  -0.0651 0.15  
1879: 11  3  9  0 10   11  2 10  0 10        93541.1989   0.0762  0.050  -0.0651 0.01  
1880: 11  3  9  0 11   11  1 10  0 11        93541.1989  -0.3143  0.050  -0.0651 0.14  
1881: 11  3  9  0 11   11  2 10  0 11        93541.1989  -0.3143  0.050  -0.0651 0.03  
1882: 47 38 10  0 48   47 37 11  0 48        93599.2305  -0.0002  0.050   0.0105 0.34  
1883: 47 38 10  0 46   47 37 11  0 46        93599.2305  -0.0009  0.050   0.0105 0.33  
1884: 47 38 10  0 47   47 37 11  0 47        93599.2305   0.0325  0.050   0.0105 0.33  
1885: 55 46 10  0 56   55 45 11  0 56        93608.2344   0.0245  0.050  -0.0061 0.34  
1886: 55 46 10  0 54   55 45 11  0 54        93608.2344   0.0262  0.050  -0.0061 0.33  
1887: 55 46 10  0 55   55 45 11  0 55        93608.2344  -0.0691  0.050  -0.0061 0.33  
1888: 44 34 10  0 45   44 34 11  0 45        93757.9629  -0.0040  0.050   0.0335 0.34  
1889: 44 34 10  0 43   44 34 11  0 43        93757.9629  -0.0067  0.050   0.0335 0.33  
1890: 44 34 10  0 44   44 34 11  0 44        93757.9629   0.1112  0.050   0.0335 0.33  
1891: 41 38  3  0 42   41 37  4  0 42        93879.0389   0.0788  0.050  -0.0484 0.34  
1892: 41 38  3  0 40   41 37  4  0 40        93879.0389   0.0884  0.050  -0.0484 0.33  
1893: 41 38  3  0 41   41 37  4  0 41        93879.0389  -0.3125  0.050  -0.0484 0.33  
1894: 44 34 10  0 45   44 33 11  0 45        93952.6859  -0.0161  0.050   0.0182 0.34  
1895: 44 34 10  0 43   44 33 11  0 43        93952.6859  -0.0185  0.050   0.0182 0.33  
1896: 44 34 10  0 44   44 33 11  0 44        93952.6859   0.0893  0.050   0.0182 0.33  
1897:  6  3  3  0  7    5  3  2  0  6        93969.6386   0.0339  0.050   0.0069 0.38  
1898:  6  3  3  0  5    5  3  2  0  4        93969.6386   0.0474  0.050   0.0069 0.27  
1899:  6  3  3  0  6    5  3  2  0  5        93969.6386  -0.0590  0.050   0.0069 0.32  
1900:  6  3  3  0  6    5  3  2  0  6        93969.6386  -0.1229  0.050   0.0069 0.01  
1901:  6  3  3  0  5    5  3  2  0  5        93969.6386   0.1244  0.050   0.0069 0.01  
1902:  6  4  3  0  7    5  3  2  0  6        94049.4296   0.0599  0.050   0.0179 0.39  
1903:  6  4  3  0  5    5  3  2  0  4        94049.4296   0.0823  0.050   0.0179 0.28  
1904:  6  4  3  0  6    5  3  2  0  5        94049.4296  -0.0862  0.050   0.0179 0.33  
1905: 53 42 11  0 54   53 42 12  0 54        94058.4734  -0.0380  0.050   0.0387 0.34  
1906: 53 42 11  0 52   53 42 12  0 52        94058.4734  -0.0424  0.050   0.0387 0.33  
1907: 53 42 11  0 53   53 42 12  0 53        94058.4734   0.1966  0.050   0.0387 0.33  
1908: 48 39 10  0 48   48 37 11  0 48        94183.4381  -0.0003  0.050   0.0130 0.33  
1909: 48 39 10  0 49   48 37 11  0 49        94183.4381   0.0194  0.050   0.0130 0.34  
1910: 48 39 10  0 47   48 37 11  0 47        94183.4381   0.0198  0.050   0.0130 0.33  
1911: 46 37 10  0 47   46 36 11  0 47        94190.3785   0.0001  0.050   0.0126 0.34  
1912: 46 37 10  0 45   46 36 11  0 45        94190.3785  -0.0006  0.050   0.0126 0.33  
1913: 46 37 10  0 46   46 36 11  0 46        94190.3785   0.0382  0.050   0.0126 0.33  
1914: 49 40 10  0 49   49 38 11  0 49        94289.5774  -0.0225  0.050   0.0101 0.33  
1915: 49 40 10  0 50   49 38 11  0 50        94289.5774   0.0258  0.050   0.0101 0.34  
1916: 49 40 10  0 48   49 38 11  0 48        94289.5774   0.0268  0.050   0.0101 0.33  
1917: 47 38 10  0 46   47 36 11  0 46        94335.4849   0.0287  0.050   0.0292 0.33  
1918: 47 38 10  0 48   47 36 11  0 48        94335.4849   0.0287  0.050   0.0292 0.34  
1919: 47 38 10  0 47   47 36 11  0 47        94335.4849   0.0300  0.050   0.0292 0.33  
1920: 19 19  0  0 20   19 17  3  0 20        94600.2059   0.0338  0.050   0.0718 0.53  
1921: 19 19  0  0 18   19 17  3  0 18        94600.2059   0.1138  0.050   0.0718 0.47  
1922: 19 19  0  0 19   19 17  3  0 19        94601.6913   0.0031  0.050               
1923: 46 37 10  0 45   46 35 11  0 45        94670.1229   0.0023  0.050   0.0081 0.33  
1924: 46 37 10  0 47   46 35 11  0 47        94670.1229   0.0027  0.050   0.0081 0.34  
1925: 46 37 10  0 46   46 35 11  0 46        94670.1229   0.0190  0.050   0.0081 0.33  
1926: 22 20  2  0 23   22 18  5  0 23        94704.1491  -0.0126  0.050   0.0030 0.52  
1927: 22 20  2  0 21   22 18  5  0 21        94704.1491   0.0202  0.050   0.0030 0.48  
1928: 22 20  2  0 22   22 18  5  0 22        94704.9387   0.0536  0.050               
1929: 47 42  5  0 48   47 41  6  0 48        94742.4490   0.0648  0.050  -0.0583 0.34  
1930: 47 42  5  0 46   47 41  6  0 46        94742.4490   0.0728  0.050  -0.0583 0.33  
1931: 47 42  5  0 47   47 41  6  0 47        94742.4490  -0.3124  0.050  -0.0583 0.33  
1932: 50 41 10  0 50   50 39 11  0 50        94745.1092  -0.0424  0.050   0.0150 0.33  
1933: 50 41 10  0 51   50 39 11  0 51        94745.1092   0.0428  0.050   0.0150 0.34  
1934: 50 41 10  0 49   50 39 11  0 49        94745.1092   0.0445  0.050   0.0150 0.33  
1935: 44 40  4  0 45   44 39  5  0 45        94749.9332   0.0570  0.050  -0.0658 0.34  
1936: 44 40  4  0 43   44 39  5  0 43        94749.9332   0.0656  0.050  -0.0658 0.33  
1937: 44 40  4  0 44   44 39  5  0 44        94749.9332  -0.3202  0.050  -0.0658 0.33  
1938: 21 20  1  0 22   21 18  4  0 22        94775.9704  -0.0143  0.050   0.0129 0.52  
1939: 21 20  1  0 20   21 18  4  0 20        94775.9704   0.0428  0.050   0.0129 0.48  
1940: 21 20  1  0 21   21 18  4  0 21        94777.2098   0.0250  0.050               
1941: 45 36 10  0 44   45 35 11  0 44        94818.7037   0.0076  0.050   0.0219 0.33  
1942: 45 36 10  0 46   45 35 11  0 46        94818.7037   0.0085  0.050   0.0219 0.34  
1943: 45 36 10  0 45   45 35 11  0 45        94818.7037   0.0494  0.050   0.0219 0.33  
1944: 43 33 10  0 44   43 33 11  0 44        94968.6312  -0.0119  0.050   0.0184 0.34  
1945: 43 33 10  0 42   43 33 11  0 42        94968.6312  -0.0141  0.050   0.0184 0.33  
1946: 43 33 10  0 43   43 33 11  0 43        94968.6312   0.0813  0.050   0.0184 0.33  
1947: 43 33 10  0 44   43 32 11  0 44        95089.8959  -0.0210  0.050   0.0018 0.22  
1948: 43 33 10  0 42   43 32 11  0 42        95089.8959  -0.0231  0.050   0.0018 0.21  
1949: 43 33 10  0 43   43 32 11  0 43        95089.8959   0.0657  0.050   0.0018 0.21  
1950: 44 40  5  0 45   44 39  6  0 45        95089.8959   0.1107  0.050   0.0018 0.13  
1951: 44 40  5  0 43   44 39  6  0 43        95089.8959   0.1190  0.050   0.0018 0.12  
1952: 44 40  5  0 44   44 39  6  0 44        95089.8959  -0.2526  0.050   0.0018 0.12  
1953: 45 36 10  0 46   45 34 11  0 46        95126.6541  -0.0032  0.050   0.0053 0.34  
1954: 45 36 10  0 44   45 34 11  0 44        95126.6541  -0.0038  0.050   0.0053 0.33  
1955: 45 36 10  0 45   45 34 11  0 45        95126.6541   0.0229  0.050   0.0053 0.33  
1956: 53 42 11  0 54   53 41 12  0 54        95135.1664  -0.0487  0.050   0.0154 0.34  
1957: 53 42 11  0 52   53 41 12  0 52        95135.1664  -0.0524  0.050   0.0154 0.33  
1958: 53 42 11  0 53   53 41 12  0 53        95135.1664   0.1471  0.050   0.0154 0.33  
1959: 26 24  3  0 25   26 22  4  0 25        95206.2664   0.0169  0.050  -0.0122 0.48  
1960: 26 24  3  0 27   26 22  4  0 27        95206.2664  -0.0393  0.050  -0.0122 0.52  
1961: 26 24  3  0 26   26 22  4  0 26        95207.7419  -0.0247  0.050               
1962: 39 37  2  0 40   39 36  3  0 40        95332.1516   0.0677  0.050  -0.0638 0.34  
1963: 39 37  2  0 38   39 36  3  0 38        95332.1516   0.0780  0.050  -0.0638 0.32  
1964: 39 37  2  0 39   39 36  3  0 39        95332.1516  -0.3374  0.050  -0.0638 0.33  
1965: 44 35 10  0 45   44 34 11  0 45        95462.8263   0.0005  0.050   0.0142 0.34  
1966: 44 35 10  0 43   44 34 11  0 43        95462.8263  -0.0004  0.050   0.0142 0.33  
1967: 44 35 10  0 44   44 34 11  0 44        95462.8263   0.0424  0.050   0.0142 0.33  
1968: 21 19  2  0 22   21 16  5  0 22        95516.9322   0.0135  0.050               
1969: 49 41  9  0 50   49 39 10  0 50        95606.6433   0.0453  0.050   0.0492 0.51  
1970: 49 41  9  0 48   49 39 10  0 48        95606.6433   0.0531  0.050   0.0492 0.49  
1971: 51 42 10  0 52   51 40 11  0 52        95656.4618   0.0127  0.050  -0.0303 0.34  
1972: 51 42 10  0 50   51 40 11  0 50        95656.4618   0.0153  0.050  -0.0303 0.33  
1973: 51 42 10  0 51   51 40 11  0 51        95656.4618  -0.1188  0.050  -0.0303 0.33  
1974: 44 35 10  0 45   44 33 11  0 45        95657.5447  -0.0161  0.050  -0.0057 0.34  
1975: 44 35 10  0 43   44 33 11  0 43        95657.5447  -0.0168  0.050  -0.0057 0.33  
1976: 44 35 10  0 44   44 33 11  0 44        95657.5447   0.0159  0.050  -0.0057 0.33  
1977:  4  4  1  0  5    3  2  2  0  4        95660.8367  -0.0146  0.050               
1978:  4  4  1  0  4    3  2  2  0  4        95662.5694  -0.0375  0.050  -0.0376 0.06  
1979:  4  4  1  0  4    3  2  2  0  3        95662.5694  -0.0375  0.050  -0.0376 0.94  
1980: 47 42  6  0 48   47 41  7  0 48        95783.2445   0.0420  0.050  -0.0692 0.34  
1981: 47 42  6  0 46   47 41  7  0 46        95783.2445   0.0492  0.050  -0.0692 0.33  
1982: 47 42  6  0 47   47 41  7  0 47        95783.2445  -0.2987  0.050  -0.0692 0.33  
1983: 42 32 10  0 43   42 32 11  0 43        95987.8605  -0.0321  0.050  -0.0076 0.34  
1984: 42 32 10  0 41   42 32 11  0 41        95987.8605  -0.0339  0.050  -0.0076 0.33  
1985: 42 32 10  0 42   42 32 11  0 42        95987.8605   0.0433  0.050  -0.0076 0.33  
1986: 42 32 10  0 41   42 31 11  0 41        96062.2722   0.0172  0.050   0.0421 0.33  
1987: 42 32 10  0 43   42 31 11  0 43        96062.2722   0.0189  0.050   0.0421 0.34  
1988: 42 32 10  0 42   42 31 11  0 42        96062.2722   0.0901  0.050   0.0421 0.33  
1989: 43 34 10  0 42   43 33 11  0 42        96105.4831   0.0171  0.050   0.0315 0.33  
1990: 43 34 10  0 44   43 33 11  0 44        96105.4831   0.0180  0.050   0.0315 0.34  
1991: 43 34 10  0 43   43 33 11  0 43        96105.4831   0.0591  0.050   0.0315 0.33  
1992: 37 36  1  0 38   37 35  2  0 38        96187.8489   0.1025  0.050  -0.0357 0.34  
1993: 37 36  1  0 36   37 35  2  0 36        96187.8489   0.1140  0.050  -0.0357 0.32  
1994: 37 36  1  0 37   37 35  2  0 37        96187.8489  -0.3238  0.050  -0.0357 0.33  
1995: 50 44  7  0 51   50 43  8  0 51        96193.7921   0.0754  0.050  -0.0271 0.34  
1996: 50 44  7  0 49   50 43  8  0 49        96193.7921   0.0817  0.050  -0.0271 0.33  
1997: 50 44  7  0 50   50 43  8  0 50        96193.7921  -0.2389  0.050  -0.0271 0.33  
1998: 43 34 10  0 42   43 32 11  0 42        96226.7594   0.0197  0.050   0.0318 0.33  
1999: 43 34 10  0 44   43 32 11  0 44        96226.7594   0.0205  0.050   0.0318 0.34  
2000: 43 34 10  0 43   43 32 11  0 43        96226.7594   0.0552  0.050   0.0318 0.33  
2001:  5  5  1  0  6    4  4  0  0  5        96385.8169  -0.0205  0.050   0.0079 0.60  
2002:  5  5  1  0  4    4  4  0  0  3        96385.8169   0.0512  0.050   0.0079 0.40  
2003:  5  5  1  0  5    4  4  0  0  4        96386.5865   0.0819  0.050               
2004: 35 35  1  0 34   35 34  2  0 34        96572.1113   0.0011  0.050  -0.0935 0.16  
2005: 35 35  1  0 36   35 34  2  0 36        96572.1113  -0.0118  0.050  -0.0935 0.17  
2006: 35 35  0  0 36   35 34  1  0 36        96572.1113   0.1188  0.050  -0.0935 0.17  
2007: 35 35  0  0 34   35 34  1  0 34        96572.1113   0.1318  0.050  -0.0935 0.16  
2008: 35 35  0  0 35   35 34  1  0 35        96572.1113  -0.3346  0.050  -0.0935 0.17  
2009: 35 35  1  0 35   35 34  2  0 35        96572.1113  -0.4653  0.050  -0.0935 0.17  
2010: 53 46  8  0 54   53 45  9  0 54        96605.6220   0.0527  0.050  -0.0386 0.34  
2011: 53 46  8  0 52   53 45  9  0 52        96605.6220   0.0580  0.050  -0.0386 0.33  
2012: 53 46  8  0 53   53 45  9  0 53        96605.6220  -0.2265  0.050  -0.0386 0.33  
2013: 52 41 11  0 53   52 41 12  0 53        96646.4224  -0.0616  0.050   0.0022 0.34  
2014: 52 41 11  0 51   52 41 12  0 51        96646.4224  -0.0653  0.050   0.0022 0.33  
2015: 52 41 11  0 52   52 41 12  0 52        96646.4224   0.1334  0.050   0.0022 0.33  
2016: 42 33 10  0 43   42 32 11  0 43        96733.2474  -0.0188  0.050  -0.0061 0.34  
2017: 42 33 10  0 41   42 32 11  0 41        96733.2474  -0.0197  0.050  -0.0061 0.33  
2018: 42 33 10  0 42   42 32 11  0 42        96733.2474   0.0201  0.050  -0.0061 0.33  
2019: 42 33 10  0 43   42 31 11  0 43        96807.6240  -0.0027  0.050   0.0086 0.34  
2020: 42 33 10  0 41   42 31 11  0 41        96807.6240  -0.0036  0.050   0.0086 0.33  
2021: 42 33 10  0 42   42 31 11  0 42        96807.6240   0.0320  0.050   0.0086 0.33  
2022: 41 31 10  0 41   41 31 11  0 41        96855.8582   0.0272  0.050  -0.0138 0.33  
2023: 41 31 10  0 42   41 31 11  0 42        96855.8582  -0.0335  0.050  -0.0138 0.34  
2024: 41 31 10  0 40   41 31 11  0 40        96855.8582  -0.0350  0.050  -0.0138 0.33  
2025: 41 31 10  0 42   41 30 11  0 42        96900.7399  -0.0274  0.050  -0.0086 0.34  
2026: 41 31 10  0 40   41 30 11  0 40        96900.7399  -0.0288  0.050  -0.0086 0.33  
2027: 41 31 10  0 41   41 30 11  0 41        96900.7399   0.0306  0.050  -0.0086 0.33  
2028: 42 39  3  0 43   42 38  4  0 43        96908.9365   0.0736  0.050  -0.0503 0.34  
2029: 42 39  3  0 41   42 38  4  0 41        96908.9365   0.0827  0.050  -0.0503 0.33  
2030: 42 39  3  0 42   42 38  4  0 42        96908.9365  -0.3071  0.050  -0.0503 0.33  
2031: 42 39  4  0 43   42 38  5  0 43        96972.5990   0.0321  0.050  -0.0907 0.34  
2032: 42 39  4  0 41   42 38  5  0 41        96972.5990   0.0411  0.050  -0.0907 0.33  
2033: 42 39  4  0 42   42 38  5  0 42        96972.5990  -0.3456  0.050  -0.0907 0.33  
2034: 52 43 10  0 53   52 41 11  0 53        97143.0026   0.0588  0.050  -0.0025 0.34  
2035: 52 43 10  0 51   52 41 11  0 51        97143.0026   0.0624  0.050  -0.0025 0.33  
2036: 52 43 10  0 52   52 41 11  0 52        97143.0026  -0.1287  0.050  -0.0025 0.33  
2037: 51 45  6  0 52   51 44  7  0 52        97221.8034   0.0610  0.050  -0.0614 0.34  
2038: 51 45  6  0 50   51 44  7  0 50        97221.8034   0.0683  0.050  -0.0614 0.33  
2039: 51 45  6  0 51   51 44  7  0 51        97221.8034  -0.3133  0.050  -0.0614 0.33  
2040: 41 32 10  0 40   41 31 11  0 40        97336.5245   0.0171  0.050   0.0296 0.33  
2041: 41 32 10  0 42   41 31 11  0 42        97336.5245   0.0179  0.050   0.0296 0.34  
2042: 41 32 10  0 41   41 31 11  0 41        97336.5245   0.0537  0.050   0.0296 0.33  
2043: 52 41 11  0 51   52 40 12  0 51        97363.8756   0.0074  0.050   0.0656 0.33  
2044: 52 41 11  0 53   52 40 12  0 53        97363.8756   0.0106  0.050   0.0656 0.34  
2045: 52 41 11  0 52   52 40 12  0 52        97363.8756   0.1784  0.050   0.0656 0.33  
2046: 41 32 10  0 40   41 30 11  0 40        97381.4017   0.0187  0.050   0.0303 0.33  
2047: 41 32 10  0 42   41 30 11  0 42        97381.4017   0.0195  0.050   0.0303 0.34  
2048: 41 32 10  0 41   41 30 11  0 41        97381.4017   0.0526  0.050   0.0303 0.33  
2049: 30 27  4  0 31   30 25  5  0 31        97450.3027  -0.0155  0.050   0.0054 0.52  
2050: 30 27  4  0 29   30 25  5  0 29        97450.3027   0.0278  0.050   0.0054 0.48  
2051: 30 27  4  0 30   30 25  5  0 30        97451.6182  -0.0035  0.050               
2052: 40 30 10  0 40   40 30 11  0 40        97603.8055   0.0071  0.050  -0.0256 0.33  
2053: 40 30 10  0 41   40 30 11  0 41        97603.8055  -0.0414  0.050  -0.0256 0.34  
2054: 40 30 10  0 39   40 30 11  0 39        97603.8055  -0.0426  0.050  -0.0256 0.32  
2055: 40 30 10  0 39   40 29 11  0 39        97630.5094   0.0186  0.050   0.0351 0.33  
2056: 40 30 10  0 41   40 29 11  0 41        97630.5094   0.0198  0.050   0.0351 0.34  
2057: 40 30 10  0 40   40 29 11  0 40        97630.5094   0.0667  0.050   0.0351 0.33  
2058: 20 20  1  0 19   20 18  2  0 19        97810.2695   0.0156  0.050  -0.0276 0.48  
2059: 20 20  1  0 21   20 18  2  0 21        97810.2695  -0.0669  0.050  -0.0276 0.52  
2060: 20 20  1  0 20   20 18  2  0 20        97811.9481  -0.0383  0.050               
2061: 23 21  2  0 24   23 19  5  0 24        97858.8669  -0.0151  0.050   0.0014 0.52  
2062: 23 21  2  0 22   23 19  5  0 22        97858.8669   0.0195  0.050   0.0014 0.48  
2063: 23 21  2  0 23   23 19  5  0 23        97859.7182   0.0381  0.050               
2064: 40 31 10  0 39   40 30 11  0 39        97908.6380   0.0359  0.050   0.0471 0.33  
2065: 40 31 10  0 41   40 30 11  0 41        97908.6380   0.0367  0.050   0.0471 0.34  
2066: 40 31 10  0 40   40 30 11  0 40        97908.6380   0.0685  0.050   0.0471 0.33  
2067: 40 31 10  0 40   40 29 11  0 40        97935.2194   0.0057  0.050  -0.0145 0.33  
2068: 40 31 10  0 41   40 29 11  0 41        97935.2194  -0.0243  0.050  -0.0145 0.34  
2069: 40 31 10  0 39   40 29 11  0 39        97935.2194  -0.0250  0.050  -0.0145 0.32  
2070: 48 43  5  0 49   48 42  6  0 49        98135.5621   0.0668  0.050  -0.0514 0.34  
2071: 48 43  5  0 47   48 42  6  0 47        98135.5621   0.0743  0.050  -0.0514 0.33  
2072: 48 43  5  0 48   48 42  6  0 48        98135.5621  -0.2947  0.050  -0.0514 0.33  
2073: 45 41  5  0 46   45 40  6  0 46        98140.0850   0.0345  0.050  -0.0815 0.34  
2074: 45 41  5  0 44   45 40  6  0 44        98140.0850   0.0424  0.050  -0.0815 0.33  
2075: 45 41  5  0 45   45 40  6  0 45        98140.0850  -0.3214  0.050  -0.0815 0.33  
2076: 23 22  2  0 24   23 20  3  0 24        98201.9302  -0.0253  0.050   0.0071 0.52  
2077: 23 22  2  0 22   23 20  3  0 22        98201.9302   0.0422  0.050   0.0071 0.48  
2078: 23 22  2  0 23   23 20  3  0 23        98203.4825  -0.0272  0.050               
2079: 42 36  7  0 41   42 34  8  0 41        98222.2849  -0.0117  0.050  -0.0215 0.49  
2080: 42 36  7  0 43   42 34  8  0 43        98222.2849  -0.0309  0.050  -0.0215 0.51  
2081: 42 36  7  0 42   42 34  8  0 42        98223.1212  -0.0019  0.050               
2082: 39 29 10  0 40   39 29 11  0 40        98255.5424  -0.0057  0.050   0.0068 0.34  
2083: 39 29 10  0 38   39 29 11  0 38        98255.5424  -0.0066  0.050   0.0068 0.32  
2084: 39 29 10  0 39   39 29 11  0 39        98255.5424   0.0326  0.050   0.0068 0.33  
2085: 39 29 10  0 40   39 28 11  0 40        98271.0941  -0.0065  0.050   0.0056 0.34  
2086: 39 29 10  0 38   39 28 11  0 38        98271.0941  -0.0074  0.050   0.0056 0.32  
2087: 39 29 10  0 39   39 28 11  0 39        98271.0941   0.0307  0.050   0.0056 0.33  
2088: 40 38  3  0 41   40 37  4  0 41        98292.0344   0.0595  0.050  -0.0689 0.34  
2089: 40 38  3  0 39   40 37  4  0 39        98292.0344   0.0693  0.050  -0.0689 0.33  
2090: 40 38  3  0 40   40 37  4  0 40        98292.0344  -0.3349  0.050  -0.0689 0.33  
2091: 34 30  5  0 33   34 28  6  0 33        98307.4490  -0.0035  0.050  -0.0209 0.48  
2092: 34 30  5  0 35   34 28  6  0 35        98307.4490  -0.0372  0.050  -0.0209 0.52  
2093: 34 30  5  0 34   34 28  6  0 34        98308.6197  -0.0118  0.050               
2094: 38 33  6  0 39   38 31  7  0 39        98353.5250  -0.0191  0.050  -0.0066 0.51  
2095: 38 33  6  0 37   38 31  7  0 37        98353.5250   0.0066  0.050  -0.0066 0.49  
2096: 38 33  6  0 38   38 31  7  0 38        98354.5236  -0.0002  0.050               
2097: 39 30 10  0 38   39 29 11  0 38        98445.5762   0.0275  0.050   0.0371 0.33  
2098: 39 30 10  0 40   39 29 11  0 40        98445.5762   0.0282  0.050   0.0371 0.34  
2099: 39 30 10  0 39   39 29 11  0 39        98445.5762   0.0554  0.050   0.0371 0.33  
2100: 39 30 10  0 38   39 28 11  0 38        98461.1038   0.0026  0.050   0.0118 0.32  
2101: 39 30 10  0 40   39 28 11  0 40        98461.1038   0.0033  0.050   0.0118 0.34  
2102: 39 30 10  0 39   39 28 11  0 39        98461.1038   0.0295  0.050   0.0118 0.33  
2103: 46 39  8  0 47   46 37  9  0 47        98535.2459  -0.0119  0.050  -0.0053 0.51  
2104: 46 39  8  0 45   46 37  9  0 45        98535.2459   0.0018  0.050  -0.0053 0.49  
2105: 46 39  8  0 46   46 37  9  0 46        98535.9620   0.0698  0.050               
2106:  6  4  2  0  6    5  5  1  0  5        98750.1148   0.0315  0.050               
2107:  6  4  2  0  7    5  5  1  0  6        98751.9777   0.0556  0.050  -0.1001 0.59  
2108:  6  4  2  0  5    5  5  1  0  4        98751.9777  -0.3199  0.050  -0.1001 0.41  
2109: 51 40 11  0 52   51 40 12  0 52        98799.3956  -0.0515  0.050   0.0010 0.34  
2110: 51 40 11  0 50   51 40 12  0 50        98799.3956  -0.0547  0.050   0.0010 0.33  
2111: 51 40 11  0 51   51 40 12  0 51        98799.3956   0.1092  0.050   0.0010 0.33  
2112: 38 28 10  0 37   38 28 11  0 37        98828.9497   0.0116  0.050   0.0220 0.32  
2113: 38 28 10  0 39   38 28 11  0 39        98828.9497   0.0124  0.050   0.0220 0.34  
2114: 38 28 10  0 38   38 28 11  0 38        98828.9497   0.0419  0.050   0.0220 0.33  
2115: 38 28 10  0 39   38 27 11  0 39        98837.8510  -0.0073  0.050   0.0020 0.34  
2116: 38 28 10  0 37   38 27 11  0 37        98837.8510  -0.0081  0.050   0.0020 0.32  
2117: 38 28 10  0 38   38 27 11  0 38        98837.8510   0.0214  0.050   0.0020 0.33  
2118: 48 43  6  0 49   48 42  7  0 49        98867.7496   0.0631  0.050  -0.0466 0.34  
2119: 48 43  6  0 47   48 42  7  0 47        98867.7496   0.0701  0.050  -0.0466 0.33  
2120: 48 43  6  0 48   48 42  7  0 48        98867.7496  -0.2725  0.050  -0.0466 0.33  
2121: 38 29 10  0 37   38 28 11  0 37        98945.3890   0.0194  0.050   0.0272 0.32  
2122: 38 29 10  0 39   38 28 11  0 39        98945.3890   0.0200  0.050   0.0272 0.34  
2123: 38 29 10  0 38   38 28 11  0 38        98945.3890   0.0422  0.050   0.0272 0.33  
2124: 38 29 10  0 39   38 27 11  0 39        98954.2841  -0.0060  0.050   0.0010 0.34  
2125: 38 29 10  0 37   38 27 11  0 37        98954.2841  -0.0066  0.050   0.0010 0.32  
2126: 38 29 10  0 38   38 27 11  0 38        98954.2841   0.0155  0.050   0.0010 0.33  
2127: 38 37  1  0 39   38 36  2  0 39        99098.0743   0.0904  0.050  -0.0445 0.34  
2128: 38 37  1  0 37   38 36  2  0 37        99098.0743   0.1013  0.050  -0.0445 0.32  
2129: 38 37  1  0 38   38 36  2  0 38        99098.0743  -0.3250  0.050  -0.0445 0.33  
2130: 38 37  2  0 39   38 36  3  0 39        99099.0949   0.0584  0.050  -0.0765 0.34  
2131: 38 37  2  0 37   38 36  3  0 37        99099.0949   0.0693  0.050  -0.0765 0.32  
2132: 38 37  2  0 38   38 36  3  0 38        99099.0949  -0.3569  0.050  -0.0765 0.33  
2133: 59 47 12  0 60   59 47 13  0 60        99159.5400  -0.0508  0.050   0.0327 0.34  
2134: 59 47 12  0 58   59 47 13  0 58        99159.5400  -0.0552  0.050   0.0327 0.33  
2135: 59 47 12  0 59   59 47 13  0 59        99159.5400   0.2042  0.050   0.0327 0.33  
2136: 51 40 11  0 52   51 39 12  0 52        99270.9180  -0.0160  0.050   0.0303 0.34  
2137: 51 40 11  0 50   51 39 12  0 50        99270.9180  -0.0188  0.050   0.0303 0.33  
2138: 51 40 11  0 51   51 39 12  0 51        99270.9180   0.1259  0.050   0.0303 0.33  
2139: 53 44 10  0 54   53 42 11  0 54        99330.9466   0.0244  0.050  -0.0582 0.34  
2140: 53 44 10  0 52   53 42 11  0 52        99330.9466   0.0292  0.050  -0.0582 0.33  
2141: 53 44 10  0 53   53 42 11  0 53        99330.9466  -0.2288  0.050  -0.0582 0.33  
2142: 37 27 10  0 38   37 27 11  0 38        99337.4952  -0.0045  0.050   0.0025 0.34  
2143: 37 27 10  0 36   37 27 11  0 36        99337.4952  -0.0050  0.050   0.0025 0.32  
2144: 37 27 10  0 37   37 27 11  0 37        99337.4952   0.0170  0.050   0.0025 0.33  
2145: 37 27 10  0 36   37 26 11  0 36        99342.5399   0.0147  0.050   0.0222 0.32  
2146: 37 27 10  0 38   37 26 11  0 38        99342.5399   0.0153  0.050   0.0222 0.34  
2147: 37 27 10  0 37   37 26 11  0 37        99342.5399   0.0365  0.050   0.0222 0.33  
2148: 37 28 10  0 36   37 27 11  0 36        99407.6070   0.0073  0.050   0.0133 0.32  
2149: 37 28 10  0 38   37 27 11  0 38        99407.6070   0.0077  0.050   0.0133 0.34  
2150: 37 28 10  0 37   37 27 11  0 37        99407.6070   0.0247  0.050   0.0133 0.33  
2151: 37 28 10  0 38   37 26 11  0 38        99412.6188  -0.0053  0.050   0.0001 0.34  
2152: 37 28 10  0 36   37 26 11  0 36        99412.6188  -0.0057  0.050   0.0001 0.32  
2153: 37 28 10  0 37   37 26 11  0 37        99412.6188   0.0112  0.050   0.0001 0.33  
2154: 36 36  1  0 37   36 35  2  0 37        99462.9171   0.0419  0.050  -0.0614 0.17  
2155: 36 36  1  0 35   36 35  2  0 35        99462.9171   0.0541  0.050  -0.0614 0.16  
2156: 36 36  0  0 37   36 35  1  0 37        99462.9171   0.1209  0.050  -0.0614 0.17  
2157: 36 36  0  0 35   36 35  1  0 35        99462.9171   0.1332  0.050  -0.0614 0.16  
2158: 36 36  0  0 36   36 35  1  0 36        99462.9171  -0.3204  0.050  -0.0614 0.17  
2159: 36 36  1  0 36   36 35  2  0 36        99462.9171  -0.3994  0.050  -0.0614 0.17  
2160: 56 46 11  0 55   56 45 12  0 55        99689.9507   0.0156  0.050   0.0154 0.33  
2161: 56 46 11  0 57   56 45 12  0 57        99689.9507   0.0156  0.050   0.0154 0.34  
2162: 56 46 11  0 56   56 45 12  0 56        99689.9507   0.0148  0.050   0.0154 0.33  
2163: 22 21  1  0 23   22 19  4  0 23        99714.1176  -0.0030  0.050   0.0232 0.52  
2164: 22 21  1  0 21   22 19  4  0 21        99714.1176   0.0517  0.050   0.0232 0.48  
2165: 22 21  1  0 22   22 19  4  0 22        99715.3482   0.0243  0.050               
2166: 36 26 10  0 35   36 26 11  0 35        99791.4208   0.0164  0.050   0.0215 0.32  
2167: 36 26 10  0 37   36 26 11  0 37        99791.4208   0.0168  0.050   0.0215 0.34  
2168: 36 26 10  0 36   36 26 11  0 36        99791.4208   0.0311  0.050   0.0215 0.33  
2169: 36 26 10  0 35   36 25 11  0 35        99794.1941   0.0127  0.050   0.0177 0.32  
2170: 36 26 10  0 37   36 25 11  0 37        99794.1941   0.0131  0.050   0.0177 0.34  
2171: 36 26 10  0 36   36 25 11  0 36        99794.1941   0.0273  0.050   0.0177 0.33  
2172: 50 42  9  0 51   50 40 10  0 51        99804.5626   0.0409  0.050   0.0456 0.51  
2173: 50 42  9  0 49   50 40 10  0 49        99804.5626   0.0503  0.050   0.0456 0.49  
2174: 36 27 10  0 35   36 26 11  0 35        99832.8708   0.0241  0.050   0.0282 0.32  
2175: 36 27 10  0 37   36 26 11  0 37        99832.8708   0.0245  0.050   0.0282 0.34  
2176: 36 27 10  0 36   36 26 11  0 36        99832.8708   0.0359  0.050   0.0282 0.33  
2177: 36 27 10  0 35   36 25 11  0 35        99835.6638   0.0402  0.050   0.0442 0.32  
2178: 36 27 10  0 37   36 25 11  0 37        99835.6638   0.0405  0.050   0.0442 0.34  
2179: 36 27 10  0 36   36 25 11  0 36        99835.6638   0.0518  0.050   0.0442 0.33  
2180: 43 40  3  0 44   43 39  4  0 44        99922.9675   0.1186  0.050  -0.0021 0.34  
2181: 43 40  3  0 42   43 39  4  0 42        99922.9675   0.1272  0.050  -0.0021 0.33  
2182: 43 40  3  0 43   43 39  4  0 43        99922.9675  -0.2524  0.050  -0.0021 0.33  
2183: 43 40  4  0 44   43 39  5  0 44        99964.9657   0.0652  0.050  -0.0549 0.34  
2184: 43 40  4  0 42   43 39  5  0 42        99964.9657   0.0738  0.050  -0.0549 0.33  
2185: 43 40  4  0 43   43 39  5  0 43        99964.9657  -0.3038  0.050  -0.0549 0.33  
2186: 55 45 11  0 56   55 44 12  0 56        99988.3929  -0.0059  0.050  -0.0018 0.34  
2187: 55 45 11  0 54   55 44 12  0 54        99988.3929  -0.0061  0.050  -0.0018 0.33  
2188: 55 45 11  0 55   55 44 12  0 55        99988.3929   0.0068  0.050  -0.0018 0.33  
2189: 20 20  0  0 21   20 18  3  0 21       100137.7165   0.0276  0.050   0.0626 0.52  
2190: 20 20  0  0 19   20 18  3  0 19       100137.7165   0.1012  0.050   0.0626 0.48  
2191: 20 20  0  0 20   20 18  3  0 20       100139.2072   0.0477  0.050               
2192: 35 25 10  0 35   35 25 11  0 35       100198.3651  -0.0196  0.050  -0.0249 0.33  
2193: 35 25 10  0 36   35 25 11  0 36       100198.3651  -0.0273  0.050  -0.0249 0.34  
2194: 35 25 10  0 34   35 25 11  0 34       100198.3651  -0.0275  0.050  -0.0249 0.32  
2195: 35 25 10  0 35   35 24 11  0 35       100199.8853  -0.0039  0.050  -0.0090 0.33  
2196: 35 25 10  0 36   35 24 11  0 36       100199.8853  -0.0114  0.050  -0.0090 0.34  
2197: 35 25 10  0 34   35 24 11  0 34       100199.8853  -0.0116  0.050  -0.0090 0.32  
2198: 35 26 10  0 34   35 25 11  0 34       100222.4858   0.0513  0.050   0.0534 0.32  
2199: 35 26 10  0 36   35 25 11  0 36       100222.4858   0.0514  0.050   0.0534 0.34  
2200: 35 26 10  0 35   35 25 11  0 35       100222.4858   0.0573  0.050   0.0534 0.33  
2201: 35 26 10  0 34   35 24 11  0 34       100223.9711   0.0322  0.050   0.0343 0.32  
2202: 35 26 10  0 36   35 24 11  0 36       100223.9711   0.0323  0.050   0.0343 0.34  
2203: 35 26 10  0 35   35 24 11  0 35       100223.9711   0.0381  0.050   0.0343 0.33  
2204:  6  5  2  0  6    5  5  1  0  5       100375.7255   0.0412  0.050               
2205:  6  5  2  0  5    5  5  1  0  4       100376.9851  -0.1086  0.050   0.0432 0.41  
2206:  6  5  2  0  7    5  5  1  0  6       100376.9851   0.1506  0.050   0.0432 0.59  
2207: 54 44 11  0 53   54 43 12  0 53       100429.9246   0.0141  0.050   0.0224 0.33  
2208: 54 44 11  0 55   54 43 12  0 55       100429.9246   0.0146  0.050   0.0224 0.34  
2209: 54 44 11  0 54   54 43 12  0 54       100429.9246   0.0384  0.050   0.0224 0.33  
2210: 34 24 10  0 34   34 24 11  0 34       100564.4284  -0.0234  0.050  -0.0243 0.33  
2211: 34 24 10  0 35   34 24 11  0 35       100564.4284  -0.0246  0.050  -0.0243 0.34  
2212: 34 24 10  0 33   34 24 11  0 33       100564.4284  -0.0246  0.050  -0.0243 0.32  
2213: 34 24 10  0 33   34 23 11  0 33       100565.2665   0.0154  0.050   0.0158 0.32  
2214: 34 24 10  0 35   34 23 11  0 35       100565.2665   0.0154  0.050   0.0158 0.34  
2215: 34 24 10  0 34   34 23 11  0 34       100565.2665   0.0165  0.050   0.0158 0.33  
2216: 34 25 10  0 34   34 24 11  0 34       100578.1113  -0.0172  0.050  -0.0174 0.33  
2217: 34 25 10  0 35   34 24 11  0 35       100578.1113  -0.0173  0.050  -0.0174 0.34  
2218: 34 25 10  0 33   34 24 11  0 33       100578.1113  -0.0173  0.050  -0.0174 0.32  
2219: 34 25 10  0 33   34 23 11  0 33       100578.9376   0.0108  0.050   0.0109 0.32  
2220: 34 25 10  0 35   34 23 11  0 35       100578.9376   0.0108  0.050   0.0109 0.34  
2221: 34 25 10  0 34   34 23 11  0 34       100578.9376   0.0109  0.050   0.0109 0.33  
2222: 50 39 11  0 49   50 39 12  0 49       100590.9039   0.0310  0.050   0.0768 0.33  
2223: 50 39 11  0 51   50 39 12  0 51       100590.9039   0.0336  0.050   0.0768 0.34  
2224: 50 39 11  0 50   50 39 12  0 50       100590.9039   0.1658  0.050   0.0768 0.33  
2225: 33 23 10  0 34   33 23 11  0 34       100894.3080  -0.0049  0.050  -0.0066 0.34  
2226: 33 23 10  0 32   33 23 11  0 32       100894.3080  -0.0048  0.050  -0.0066 0.32  
2227: 33 23 10  0 33   33 23 11  0 33       100894.3080  -0.0100  0.050  -0.0066 0.33  
2228: 33 24 10  0 32   33 22 11  0 32       100902.2986  -0.0488  0.050  -0.0509 0.32  
2229: 33 24 10  0 34   33 22 11  0 34       100902.2986  -0.0490  0.050  -0.0509 0.34  
2230: 33 24 10  0 33   33 22 11  0 33       100902.2986  -0.0547  0.050  -0.0509 0.33  
2231: 53 43 11  0 54   53 42 12  0 54       100982.6472  -0.0093  0.050   0.0013 0.34  
2232: 53 43 11  0 52   53 42 12  0 52       100982.6472  -0.0099  0.050   0.0013 0.33  
2233: 53 43 11  0 53   53 42 12  0 53       100982.6472   0.0232  0.050   0.0013 0.33  
2234: 46 42  4  0 47   46 41  5  0 47       101030.3130   0.0778  0.050  -0.0379 0.34  
2235: 46 42  4  0 45   46 41  5  0 45       101030.3130   0.0855  0.050  -0.0379 0.33  
2236: 46 42  4  0 46   46 41  5  0 46       101030.3130  -0.2769  0.050  -0.0379 0.33  
2237: 46 42  5  0 47   46 41  6  0 47       101187.6470   0.0391  0.050  -0.0744 0.34  
2238: 46 42  5  0 45   46 41  6  0 45       101187.6470   0.0467  0.050  -0.0744 0.33  
2239: 46 42  5  0 46   46 41  6  0 46       101187.6470  -0.3093  0.050  -0.0744 0.33  
2240: 32 22 10  0 32   32 22 11  0 32       101191.8255   0.0200  0.050   0.0158 0.31  
2241: 32 22 10  0 33   32 22 11  0 33       101191.8255   0.0313  0.050   0.0158 0.32  
2242: 32 22 10  0 31   32 22 11  0 31       101191.8255   0.0317  0.050   0.0158 0.30  
2243: 32 22 10  0 31   32 21 11  0 31       101191.8255  -0.1781  0.050   0.0158 0.02  
2244: 32 22 10  0 33   32 21 11  0 33       101191.8255  -0.1785  0.050   0.0158 0.02  
2245: 32 22 10  0 32   32 21 11  0 32       101191.8255  -0.1898  0.050   0.0158 0.02  
2246: 32 23 10  0 31   32 21 11  0 31       101196.1359  -0.0234  0.050  -0.0157 0.30  
2247: 32 23 10  0 33   32 21 11  0 33       101196.1359  -0.0238  0.050  -0.0157 0.32  
2248: 32 23 10  0 32   32 21 11  0 32       101196.1359  -0.0355  0.050  -0.0157 0.31  
2249: 32 23 10  0 32   32 22 11  0 32       101196.1359   0.1743  0.050  -0.0157 0.02  
2250: 32 23 10  0 33   32 22 11  0 33       101196.1359   0.1860  0.050  -0.0157 0.02  
2251: 32 23 10  0 31   32 22 11  0 31       101196.1359   0.1864  0.050  -0.0157 0.02  
2252: 41 39  2  0 42   41 38  3  0 42       101227.2192   0.0535  0.050  -0.0716 0.34  
2253: 41 39  2  0 40   41 38  3  0 40       101227.2192   0.0630  0.050  -0.0716 0.33  
2254: 41 39  2  0 41   41 38  3  0 41       101227.2192  -0.3317  0.050  -0.0716 0.33  
2255: 41 39  3  0 42   41 38  4  0 42       101233.2349   0.0235  0.050   0.0282 0.51  
2256: 41 39  3  0 40   41 38  4  0 40       101233.2349   0.0329  0.050   0.0282 0.49  
2257: 49 44  5  0 50   49 43  6  0 50       101451.3136   0.0906  0.050  -0.0231 0.34  
2258: 49 44  5  0 48   49 43  6  0 48       101451.3136   0.0977  0.050  -0.0231 0.33  
2259: 49 44  5  0 49   49 43  6  0 49       101451.3136  -0.2575  0.050  -0.0231 0.33  
2260: 31 21 10  0 30   31 20 11  0 30       101460.1345  -0.0340  0.050   0.0577 0.02  
2261: 31 21 10  0 32   31 20 11  0 32       101460.1345  -0.0345  0.050   0.0577 0.02  
2262: 31 21 10  0 31   31 20 11  0 31       101460.1345  -0.0521  0.050   0.0577 0.02  
2263: 31 21 10  0 31   31 21 11  0 31       101460.1345   0.0516  0.050   0.0577 0.31  
2264: 31 21 10  0 32   31 21 11  0 32       101460.1345   0.0692  0.050   0.0577 0.32  
2265: 31 21 10  0 30   31 21 11  0 30       101460.1345   0.0697  0.050   0.0577 0.30  
2266: 31 22 10  0 31   31 20 11  0 31       101462.4033   0.0013  0.050   0.0192 0.31  
2267: 31 22 10  0 32   31 20 11  0 32       101462.4033   0.0191  0.050   0.0192 0.32  
2268: 31 22 10  0 30   31 20 11  0 30       101462.4033   0.0197  0.050   0.0192 0.30  
2269: 31 22 10  0 31   31 21 11  0 31       101462.4033   0.1051  0.050   0.0192 0.02  
2270: 31 22 10  0 32   31 21 11  0 32       101462.4033   0.1229  0.050   0.0192 0.02  
2271: 31 22 10  0 30   31 21 11  0 30       101462.4033   0.1234  0.050   0.0192 0.02  
2272: 24 22  2  0 25   24 20  5  0 25       101499.5632  -0.0031  0.050   0.0140 0.52  
2273: 24 22  2  0 23   24 20  5  0 23       101499.5632   0.0326  0.050   0.0140 0.48  
2274: 24 22  2  0 24   24 20  5  0 24       101500.4350   0.0117  0.050               
2275: 52 42 11  0 51   52 41 12  0 51       101616.4049   0.0184  0.050   0.0319 0.33  
2276: 52 42 11  0 53   52 41 12  0 53       101616.4049   0.0192  0.050   0.0319 0.34  
2277: 52 42 11  0 52   52 41 12  0 52       101616.4049   0.0580  0.050   0.0319 0.33  
2278: 30 20 10  0 31   30 19 11  0 31       101701.8718   0.0033  0.050   0.0428 0.02  
2279: 30 20 10  0 29   30 19 11  0 29       101701.8718   0.0041  0.050   0.0428 0.02  
2280: 30 20 10  0 30   30 19 11  0 30       101701.8718  -0.0206  0.050   0.0428 0.02  
2281: 30 20 10  0 30   30 20 11  0 30       101701.8718   0.0293  0.050   0.0428 0.31  
2282: 30 20 10  0 31   30 20 11  0 31       101701.8718   0.0532  0.050   0.0428 0.33  
2283: 30 20 10  0 29   30 20 11  0 29       101701.8718   0.0540  0.050   0.0428 0.30  
2284: 30 21 10  0 30   30 19 11  0 30       101703.0662   0.0211  0.050   0.0402 0.31  
2285: 30 21 10  0 31   30 19 11  0 31       101703.0662   0.0451  0.050   0.0402 0.33  
2286: 30 21 10  0 29   30 19 11  0 29       101703.0662   0.0460  0.050   0.0402 0.30  
2287: 30 21 10  0 30   30 20 11  0 30       101703.0662   0.0711  0.050   0.0402 0.02  
2288: 30 21 10  0 31   30 20 11  0 31       101703.0662   0.0951  0.050   0.0402 0.02  
2289: 30 21 10  0 29   30 20 11  0 29       101703.0662   0.0959  0.050   0.0402 0.02  
2290: 29 19 10  0 28   29 19 11  0 28       101919.3898  -0.0008  0.050  -0.0130 0.30  
2291: 29 19 10  0 30   29 19 11  0 30       101919.3898  -0.0018  0.050  -0.0130 0.33  
2292: 29 19 10  0 28   29 18 11  0 28       101919.3898  -0.0242  0.050  -0.0130 0.02  
2293: 29 19 10  0 30   29 18 11  0 30       101919.3898  -0.0252  0.050  -0.0130 0.02  
2294: 29 19 10  0 29   29 19 11  0 29       101919.3898  -0.0324  0.050  -0.0130 0.31  
2295: 29 19 10  0 29   29 18 11  0 29       101919.3898  -0.0558  0.050  -0.0130 0.02  
2296: 29 20 10  0 29   29 18 11  0 29       101920.0608   0.0307  0.050   0.0528 0.31  
2297: 29 20 10  0 29   29 19 11  0 29       101920.0608   0.0541  0.050   0.0528 0.02  
2298: 29 20 10  0 30   29 18 11  0 30       101920.0608   0.0613  0.050   0.0528 0.33  
2299: 29 20 10  0 28   29 18 11  0 28       101920.0608   0.0623  0.050   0.0528 0.30  
2300: 29 20 10  0 30   29 19 11  0 30       101920.0608   0.0847  0.050   0.0528 0.02  
2301: 29 20 10  0 28   29 19 11  0 28       101920.0608   0.0857  0.050   0.0528 0.02  
2302: 49 44  6  0 50   49 43  7  0 50       101961.9950   0.0767  0.050  -0.0311 0.34  
2303: 49 44  6  0 48   49 43  7  0 48       101961.9950   0.0834  0.050  -0.0311 0.33  
2304: 49 44  6  0 49   49 43  7  0 49       101961.9950  -0.2533  0.050  -0.0311 0.33  
2305: 39 38  2  0 38   39 37  3  0 38       102006.7601  -0.0091  0.050  -0.0145 0.49  
2306: 39 38  2  0 40   39 37  3  0 40       102006.7601  -0.0195  0.050  -0.0145 0.51  
2307: 54 44 11  0 54   54 42 12  0 54       102023.7014   0.0104  0.050   0.0310 0.33  
2308: 54 44 11  0 55   54 42 12  0 55       102023.7014   0.0410  0.050   0.0310 0.34  
2309: 54 44 11  0 53   54 42 12  0 53       102023.7014   0.0415  0.050   0.0310 0.33  
2310: 53 43 11  0 53   53 41 12  0 53       102059.3639  -0.0025  0.050   0.0016 0.33  
2311: 53 43 11  0 54   53 41 12  0 54       102059.3639   0.0036  0.050   0.0016 0.34  
2312: 53 43 11  0 52   53 41 12  0 52       102059.3639   0.0038  0.050   0.0016 0.33  
2313: 49 38 11  0 50   49 38 12  0 50       102088.7920  -0.0169  0.050   0.0185 0.34  
2314: 49 38 11  0 48   49 38 12  0 48       102088.7920  -0.0191  0.050   0.0185 0.33  
2315: 49 38 11  0 49   49 38 12  0 49       102088.7920   0.0917  0.050   0.0185 0.33  
2316: 28 18 10  0 28   28 17 11  0 28       102115.0289   0.1274  0.050  -0.0669 0.01  
2317: 28 18 10  0 28   28 18 11  0 28       102115.0289   0.1380  0.050  -0.0669 0.24  
2318: 28 19 10  0 27   28 18 11  0 27       102115.0289  -0.1116  0.050  -0.0669 0.01  
2319: 28 19 10  0 29   28 18 11  0 29       102115.0289  -0.1129  0.050  -0.0669 0.01  
2320: 28 19 10  0 27   28 17 11  0 27       102115.0289  -0.1222  0.050  -0.0669 0.23  
2321: 28 19 10  0 29   28 17 11  0 29       102115.0289  -0.1235  0.050  -0.0669 0.24  
2322: 28 19 10  0 28   28 18 11  0 28       102115.0289  -0.1503  0.050  -0.0669 0.01  
2323: 28 19 10  0 28   28 17 11  0 28       102115.0289  -0.1609  0.050  -0.0669 0.24  
2324: 58 46 12  0 59   58 46 13  0 59       102254.7241   0.0057  0.050   0.0760 0.34  
2325: 58 46 12  0 57   58 46 13  0 57       102254.7241   0.0020  0.050   0.0760 0.33  
2326: 58 46 12  0 58   58 46 13  0 58       102254.7241   0.2202  0.050   0.0760 0.33  
2327: 49 38 11  0 48   49 37 12  0 48       102284.3397   0.0027  0.050   0.0375 0.33  
2328: 49 38 11  0 50   49 37 12  0 50       102284.3397   0.0048  0.050   0.0375 0.34  
2329: 49 38 11  0 49   49 37 12  0 49       102284.3397   0.1048  0.050   0.0375 0.33  
2330: 27 17 10  0 27   27 16 11  0 27       102290.1649   0.0528  0.050   0.0163 0.01  
2331: 27 17 10  0 27   27 17 11  0 27       102290.1649   0.0575  0.050   0.0163 0.16  
2332: 27 17 10  0 28   27 16 11  0 28       102290.1649   0.0973  0.050   0.0163 0.01  
2333: 27 17 10  0 26   27 16 11  0 26       102290.1649   0.0989  0.050   0.0163 0.01  
2334: 27 17 10  0 28   27 17 11  0 28       102290.1649   0.1020  0.050   0.0163 0.16  
2335: 27 17 10  0 26   27 17 11  0 26       102290.1649   0.1036  0.050   0.0163 0.15  
2336: 27 18 10  0 26   27 17 11  0 26       102290.1649  -0.0344  0.050   0.0163 0.01  
2337: 27 18 10  0 28   27 17 11  0 28       102290.1649  -0.0361  0.050   0.0163 0.01  
2338: 27 18 10  0 26   27 16 11  0 26       102290.1649  -0.0391  0.050   0.0163 0.15  
2339: 27 18 10  0 28   27 16 11  0 28       102290.1649  -0.0408  0.050   0.0163 0.16  
2340: 27 18 10  0 27   27 17 11  0 27       102290.1649  -0.0806  0.050   0.0163 0.01  
2341: 27 18 10  0 27   27 16 11  0 27       102290.1649  -0.0853  0.050   0.0163 0.16  
2342: 51 41 11  0 52   51 40 12  0 52       102303.5513   0.0001  0.050   0.0142 0.34  
2343: 51 41 11  0 50   51 40 12  0 50       102303.5513  -0.0006  0.050   0.0142 0.33  
2344: 51 41 11  0 51   51 40 12  0 51       102303.5513   0.0431  0.050   0.0142 0.33  
2345: 55 45 11  0 55   55 43 12  0 55       102314.2208  -0.0258  0.050   0.0161 0.33  
2346: 55 45 11  0 56   55 43 12  0 56       102314.2208   0.0364  0.050   0.0161 0.34  
2347: 55 45 11  0 54   55 43 12  0 54       102314.2208   0.0376  0.050   0.0161 0.33  
2348: 52 42 11  0 51   52 40 12  0 51       102333.7843   0.0174  0.050   0.0215 0.33  
2349: 52 42 11  0 53   52 40 12  0 53       102333.7843   0.0176  0.050   0.0215 0.34  
2350: 52 42 11  0 52   52 40 12  0 52       102333.7843   0.0293  0.050   0.0215 0.33  
2351: 54 45 10  0 55   54 43 11  0 55       102344.4683   0.0506  0.050  -0.0564 0.34  
2352: 54 45 10  0 53   54 43 11  0 53       102344.4683   0.0566  0.050  -0.0564 0.33  
2353: 54 45 10  0 54   54 43 11  0 54       102344.4683  -0.2764  0.050  -0.0564 0.33  
2354: 52 46  7  0 53   52 45  8  0 53       102349.0613   0.0437  0.050  -0.0579 0.34  
2355: 52 46  7  0 51   52 45  8  0 51       102349.0613   0.0497  0.050  -0.0579 0.33  
2356: 52 46  7  0 52   52 45  8  0 52       102349.0613  -0.2670  0.050  -0.0579 0.33  
2357: 37 37  1  0 38   37 36  2  0 38       102353.0956   0.0551  0.050  -0.0603 0.17  
2358: 37 37  1  0 36   37 36  2  0 36       102353.0956   0.0667  0.050  -0.0603 0.16  
2359: 37 37  0  0 38   37 36  1  0 38       102353.0956   0.1028  0.050  -0.0603 0.17  
2360: 37 37  0  0 36   37 36  1  0 36       102353.0956   0.1144  0.050  -0.0603 0.16  
2361: 37 37  0  0 37   37 36  1  0 37       102353.0956  -0.3271  0.050  -0.0603 0.17  
2362: 37 37  1  0 37   37 36  2  0 37       102353.0956  -0.3748  0.050  -0.0603 0.17  
2363: 26 16 10  0 26   26 15 11  0 26       102446.7679   0.0042  0.050   0.0085 0.01  
2364: 26 16 10  0 26   26 16 11  0 26       102446.7679   0.0061  0.050   0.0085 0.16  
2365: 26 16 10  0 27   26 15 11  0 27       102446.7679   0.0562  0.050   0.0085 0.01  
2366: 26 16 10  0 25   26 15 11  0 25       102446.7679   0.0582  0.050   0.0085 0.01  
2367: 26 16 10  0 27   26 16 11  0 27       102446.7679   0.0582  0.050   0.0085 0.16  
2368: 26 16 10  0 25   26 16 11  0 25       102446.7679   0.0602  0.050   0.0085 0.15  
2369: 26 17 10  0 25   26 16 11  0 25       102446.7679  -0.0038  0.050   0.0085 0.01  
2370: 26 17 10  0 27   26 16 11  0 27       102446.7679  -0.0058  0.050   0.0085 0.01  
2371: 26 17 10  0 25   26 15 11  0 25       102446.7679  -0.0058  0.050   0.0085 0.15  
2372: 26 17 10  0 27   26 15 11  0 27       102446.7679  -0.0078  0.050   0.0085 0.16  
2373: 26 17 10  0 26   26 16 11  0 26       102446.7679  -0.0579  0.050   0.0085 0.01  
2374: 26 17 10  0 26   26 15 11  0 26       102446.7679  -0.0599  0.050   0.0085 0.16  
2375: 25 15 10  0 25   25 15 11  0 25       102586.3950  -0.0089  0.050   0.0171 0.16  
2376: 25 15 10  0 25   25 14 11  0 25       102586.3950  -0.0098  0.050   0.0171 0.01  
2377: 25 15 10  0 26   25 14 11  0 26       102586.3950   0.0503  0.050   0.0171 0.01  
2378: 25 15 10  0 26   25 15 11  0 26       102586.3950   0.0511  0.050   0.0171 0.16  
2379: 25 15 10  0 24   25 14 11  0 24       102586.3950   0.0527  0.050   0.0171 0.01  
2380: 25 15 10  0 24   25 15 11  0 24       102586.3950   0.0536  0.050   0.0171 0.15  
2381: 25 16 10  0 26   25 14 11  0 26       102586.3950   0.0216  0.050   0.0171 0.16  
2382: 25 16 10  0 26   25 15 11  0 26       102586.3950   0.0224  0.050   0.0171 0.01  
2383: 25 16 10  0 24   25 14 11  0 24       102586.3950   0.0240  0.050   0.0171 0.15  
2384: 25 16 10  0 24   25 15 11  0 24       102586.3950   0.0248  0.050   0.0171 0.01  
2385: 25 16 10  0 25   25 15 11  0 25       102586.3950  -0.0377  0.050   0.0171 0.01  
2386: 25 16 10  0 25   25 14 11  0 25       102586.3950  -0.0385  0.050   0.0171 0.16  
2387: 24 14 10  0 24   24 14 11  0 24       102710.4633  -0.0026  0.050   0.0379 0.16  
2388: 24 14 10  0 24   24 13 11  0 24       102710.4633  -0.0029  0.050   0.0379 0.01  
2389: 24 14 10  0 25   24 13 11  0 25       102710.4633   0.0660  0.050   0.0379 0.01  
2390: 24 14 10  0 25   24 14 11  0 25       102710.4633   0.0663  0.050   0.0379 0.16  
2391: 24 14 10  0 23   24 13 11  0 23       102710.4633   0.0688  0.050   0.0379 0.01  
2392: 24 14 10  0 23   24 14 11  0 23       102710.4633   0.0692  0.050   0.0379 0.15  
2393: 24 15 10  0 24   24 14 11  0 24       102710.4633  -0.0150  0.050   0.0379 0.01  
2394: 24 15 10  0 24   24 13 11  0 24       102710.4633  -0.0153  0.050   0.0379 0.16  
2395: 24 15 10  0 25   24 13 11  0 25       102710.4633   0.0535  0.050   0.0379 0.16  
2396: 24 15 10  0 25   24 14 11  0 25       102710.4633   0.0539  0.050   0.0379 0.01  
2397: 24 15 10  0 23   24 13 11  0 23       102710.4633   0.0564  0.050   0.0379 0.15  
2398: 24 15 10  0 23   24 14 11  0 23       102710.4633   0.0567  0.050   0.0379 0.01  
2399: 51 41 11  0 52   51 39 12  0 52       102775.0250  -0.0129  0.050  -0.0051 0.34  
2400: 51 41 11  0 51   51 39 12  0 51       102775.0250   0.0111  0.050  -0.0051 0.33  
2401: 51 41 11  0 50   51 39 12  0 50       102775.0250  -0.0134  0.050  -0.0051 0.33  
2402: 27 25  3  0 26   27 23  4  0 26       102816.4515   0.0096  0.050  -0.0175 0.48  
2403: 27 25  3  0 28   27 23  4  0 28       102816.4515  -0.0427  0.050  -0.0175 0.52  
2404: 27 25  3  0 27   27 23  4  0 27       102817.9107   0.0020  0.050               
2405: 23 13 10  0 24   23 12 11  0 24       102820.2226   0.0247  0.050  -0.0027 0.01  
2406: 23 13 10  0 24   23 13 11  0 24       102820.2226   0.0249  0.050  -0.0027 0.16  
2407: 23 13 10  0 22   23 12 11  0 22       102820.2226   0.0282  0.050  -0.0027 0.01  
2408: 23 13 10  0 22   23 13 11  0 22       102820.2226   0.0283  0.050  -0.0027 0.15  
2409: 23 13 10  0 23   23 13 11  0 23       102820.2226  -0.0535  0.050  -0.0027 0.16  
2410: 23 13 10  0 23   23 12 11  0 23       102820.2226  -0.0536  0.050  -0.0027 0.01  
2411: 23 14 10  0 24   23 12 11  0 24       102820.2226   0.0196  0.050  -0.0027 0.16  
2412: 23 14 10  0 24   23 13 11  0 24       102820.2226   0.0197  0.050  -0.0027 0.01  
2413: 23 14 10  0 22   23 12 11  0 22       102820.2226   0.0230  0.050  -0.0027 0.15  
2414: 23 14 10  0 22   23 13 11  0 22       102820.2226   0.0231  0.050  -0.0027 0.01  
2415: 23 14 10  0 23   23 13 11  0 23       102820.2226  -0.0586  0.050  -0.0027 0.01  
2416: 23 14 10  0 23   23 12 11  0 23       102820.2226  -0.0588  0.050  -0.0027 0.16  
2417: 22 12 10  0 22   22 12 11  0 22       102917.0558  -0.0165  0.050   0.0430 0.16  
2418: 22 12 10  0 22   22 11 11  0 22       102917.0558  -0.0165  0.050   0.0430 0.01  
2419: 22 12 10  0 23   22 11 11  0 23       102917.0558   0.0723  0.050   0.0430 0.01  
2420: 22 12 10  0 23   22 12 11  0 23       102917.0558   0.0723  0.050   0.0430 0.17  
2421: 22 12 10  0 21   22 11 11  0 21       102917.0558   0.0763  0.050   0.0430 0.01  
2422: 22 12 10  0 21   22 12 11  0 21       102917.0558   0.0764  0.050   0.0430 0.15  
2423: 22 13 10  0 22   22 12 11  0 22       102917.0558  -0.0185  0.050   0.0430 0.01  
2424: 22 13 10  0 22   22 11 11  0 22       102917.0558  -0.0185  0.050   0.0430 0.16  
2425: 22 13 10  0 23   22 11 11  0 23       102917.0558   0.0702  0.050   0.0430 0.17  
2426: 22 13 10  0 23   22 12 11  0 23       102917.0558   0.0703  0.050   0.0430 0.01  
2427: 22 13 10  0 21   22 11 11  0 21       102917.0558   0.0743  0.050   0.0430 0.15  
2428: 22 13 10  0 21   22 12 11  0 21       102917.0558   0.0743  0.050   0.0430 0.01  
2429: 44 41  4  0 45   44 40  5  0 45       102951.5327   0.0612  0.050   0.0653 0.51  
2430: 44 41  4  0 43   44 40  5  0 43       102951.5327   0.0694  0.050   0.0653 0.49  
2431: 21 11 10  0 21   21 10 11  0 21       103001.9684  -0.0416  0.050   0.0265 0.01  
2432: 21 11 10  0 21   21 11 11  0 21       103001.9684  -0.0416  0.050   0.0265 0.16  
2433: 21 11 10  0 22   21 11 11  0 22       103001.9684   0.0588  0.050   0.0265 0.17  
2434: 21 11 10  0 22   21 10 11  0 22       103001.9684   0.0588  0.050   0.0265 0.01  
2435: 21 11 10  0 20   21 11 11  0 20       103001.9684   0.0636  0.050   0.0265 0.15  
2436: 21 11 10  0 20   21 10 11  0 20       103001.9684   0.0636  0.050   0.0265 0.01  
2437: 21 12 10  0 21   21 11 11  0 21       103001.9684  -0.0423  0.050   0.0265 0.01  
2438: 21 12 10  0 21   21 10 11  0 21       103001.9684  -0.0423  0.050   0.0265 0.16  
2439: 21 12 10  0 22   21 10 11  0 22       103001.9684   0.0580  0.050   0.0265 0.17  
2440: 21 12 10  0 22   21 11 11  0 22       103001.9684   0.0580  0.050   0.0265 0.01  
2441: 21 12 10  0 20   21 10 11  0 20       103001.9684   0.0628  0.050   0.0265 0.15  
2442: 21 12 10  0 20   21 11 11  0 20       103001.9684   0.0628  0.050   0.0265 0.01  
2443: 50 40 11  0 51   50 39 12  0 51       103020.0974  -0.0129  0.050   0.0018 0.34  
2444: 50 40 11  0 49   50 39 12  0 49       103020.0974  -0.0138  0.050   0.0018 0.33  
2445: 50 40 11  0 50   50 39 12  0 50       103020.0974   0.0321  0.050   0.0018 0.33  
2446: 56 46 11  0 56   56 44 12  0 56       103034.4085  -0.0174  0.050   0.0516 0.33  
2447: 56 46 11  0 57   56 44 12  0 57       103034.4085   0.0852  0.050   0.0516 0.34  
2448: 56 46 11  0 55   56 44 12  0 55       103034.4085   0.0870  0.050   0.0516 0.33  
2449: 20 10 10  0 20   20 10 11  0 20       103076.1267  -0.0435  0.050   0.0338 0.16  
2450: 20 10 10  0 20   20  9 11  0 20       103076.1267  -0.0435  0.050   0.0338 0.01  
2451: 20 10 10  0 21   20  9 11  0 21       103076.1267   0.0698  0.050   0.0338 0.01  
2452: 20 10 10  0 21   20 10 11  0 21       103076.1267   0.0698  0.050   0.0338 0.17  
2453: 20 10 10  0 19   20  9 11  0 19       103076.1267   0.0755  0.050   0.0338 0.01  
2454: 20 10 10  0 19   20 10 11  0 19       103076.1267   0.0755  0.050   0.0338 0.15  
2455: 20 11 10  0 20   20  9 11  0 20       103076.1267  -0.0437  0.050   0.0338 0.16  
2456: 20 11 10  0 20   20 10 11  0 20       103076.1267  -0.0437  0.050   0.0338 0.01  
2457: 20 11 10  0 21   20  9 11  0 21       103076.1267   0.0695  0.050   0.0338 0.17  
2458: 20 11 10  0 21   20 10 11  0 21       103076.1267   0.0695  0.050   0.0338 0.01  
2459: 20 11 10  0 19   20  9 11  0 19       103076.1267   0.0752  0.050   0.0338 0.15  
2460: 20 11 10  0 19   20 10 11  0 19       103076.1267   0.0752  0.050   0.0338 0.01  
2461:  4  2  2  0  4    3  0  3  0  3       103098.8907  -0.0003  0.050               
2462: 19  9 10  0 20   19  9 11  0 20       103140.4870   0.0494  0.050   0.0090 0.17  
2463: 19  9 10  0 20   19  8 11  0 20       103140.4870   0.0494  0.050   0.0090 0.01  
2464: 19  9 10  0 18   19  8 11  0 18       103140.4870   0.0561  0.050   0.0090 0.01  
2465: 19  9 10  0 18   19  9 11  0 18       103140.4870   0.0561  0.050   0.0090 0.15  
2466: 19  9 10  0 19   19  8 11  0 19       103140.4870  -0.0785  0.050   0.0090 0.01  
2467: 19  9 10  0 19   19  9 11  0 19       103140.4870  -0.0785  0.050   0.0090 0.16  
2468: 19 10 10  0 20   19  8 11  0 20       103140.4870   0.0493  0.050   0.0090 0.17  
2469: 19 10 10  0 20   19  9 11  0 20       103140.4870   0.0493  0.050   0.0090 0.01  
2470: 19 10 10  0 18   19  8 11  0 18       103140.4870   0.0560  0.050   0.0090 0.15  
2471: 19 10 10  0 18   19  9 11  0 18       103140.4870   0.0560  0.050   0.0090 0.01  
2472: 19 10 10  0 19   19  8 11  0 19       103140.4870  -0.0786  0.050   0.0090 0.16  
2473: 19 10 10  0 19   19  9 11  0 19       103140.4870  -0.0786  0.050   0.0090 0.01  
2474: 18  8 10  0 18   18  8 11  0 19       103196.0632   0.0507  0.050   0.0178 0.00  
2475: 18  8 10  0 18   18  8 11  0 17       103196.0632   0.0580  0.050   0.0178 0.00  
2476: 18  8 10  0 19   18  8 11  0 19       103196.0632   0.0635  0.050   0.0178 0.17  
2477: 18  8 10  0 19   18  7 11  0 19       103196.0632   0.0635  0.050   0.0178 0.01  
2478: 18  8 10  0 17   18  8 11  0 18       103196.0632  -0.0676  0.050   0.0178 0.00  
2479: 18  8 10  0 19   18  8 11  0 18       103196.0632  -0.0683  0.050   0.0178 0.00  
2480: 18  8 10  0 17   18  8 11  0 17       103196.0632   0.0715  0.050   0.0178 0.15  
2481: 18  8 10  0 17   18  7 11  0 17       103196.0632   0.0715  0.050   0.0178 0.01  
2482: 18  8 10  0 18   18  7 11  0 18       103196.0632  -0.0811  0.050   0.0178 0.01  
2483: 18  8 10  0 18   18  8 11  0 18       103196.0632  -0.0811  0.050   0.0178 0.16  
2484: 18  9 10  0 18   18  7 11  0 19       103196.0632   0.0507  0.050   0.0178 0.00  
2485: 18  9 10  0 18   18  7 11  0 17       103196.0632   0.0580  0.050   0.0178 0.00  
2486: 18  9 10  0 19   18  7 11  0 19       103196.0632   0.0634  0.050   0.0178 0.17  
2487: 18  9 10  0 19   18  8 11  0 19       103196.0632   0.0634  0.050   0.0178 0.01  
2488: 18  9 10  0 17   18  7 11  0 18       103196.0632  -0.0677  0.050   0.0178 0.00  
2489: 18  9 10  0 19   18  7 11  0 18       103196.0632  -0.0684  0.050   0.0178 0.00  
2490: 18  9 10  0 17   18  8 11  0 17       103196.0632   0.0715  0.050   0.0178 0.01  
2491: 18  9 10  0 17   18  7 11  0 17       103196.0632   0.0715  0.050   0.0178 0.15  
2492: 18  9 10  0 18   18  7 11  0 18       103196.0632  -0.0812  0.050   0.0178 0.16  
2493: 18  9 10  0 18   18  8 11  0 18       103196.0632  -0.0812  0.050   0.0178 0.01  
2494: 17  7 10  0 17   17  7 11  0 17       103243.7209  -0.0746  0.050   0.0378 0.16  
2495: 17  7 10  0 17   17  6 11  0 17       103243.7209  -0.0746  0.050   0.0378 0.01  
2496: 17  7 10  0 18   17  6 11  0 18       103243.7209   0.0892  0.050   0.0378 0.01  
2497: 17  7 10  0 18   17  7 11  0 18       103243.7209   0.0892  0.050   0.0378 0.17  
2498: 17  7 10  0 16   17  6 11  0 16       103243.7209   0.0989  0.050   0.0378 0.01  
2499: 17  7 10  0 16   17  7 11  0 16       103243.7209   0.0989  0.050   0.0378 0.15  
2500: 17  8 10  0 17   17  7 11  0 17       103243.7209  -0.0746  0.050   0.0378 0.01  
2501: 17  8 10  0 17   17  6 11  0 17       103243.7209  -0.0746  0.050   0.0378 0.16  
2502: 17  8 10  0 18   17  6 11  0 18       103243.7209   0.0892  0.050   0.0378 0.17  
2503: 17  8 10  0 18   17  7 11  0 18       103243.7209   0.0892  0.050   0.0378 0.01  
2504: 17  8 10  0 16   17  7 11  0 16       103243.7209   0.0989  0.050   0.0378 0.01  
2505: 17  8 10  0 16   17  6 11  0 16       103243.7209   0.0989  0.050   0.0378 0.15  
2506: 16  6 10  0 17   16  6 11  0 17       103284.2370   0.0723  0.050   0.0139 0.17  
2507: 16  6 10  0 17   16  5 11  0 17       103284.2370   0.0723  0.050   0.0139 0.01  
2508: 16  6 10  0 15   16  5 11  0 15       103284.2370   0.0840  0.050   0.0139 0.01  
2509: 16  6 10  0 15   16  6 11  0 15       103284.2370   0.0840  0.050   0.0139 0.15  
2510: 16  6 10  0 16   16  5 11  0 16       103284.2370  -0.1141  0.050   0.0139 0.01  
2511: 16  6 10  0 16   16  6 11  0 16       103284.2370  -0.1141  0.050   0.0139 0.15  
2512: 16  6 10  0 17   16  6 11  0 16       103284.2370  -0.2797  0.050   0.0139 0.00  
2513: 16  7 10  0 17   16  6 11  0 17       103284.2370   0.0723  0.050   0.0139 0.01  
2514: 16  7 10  0 17   16  5 11  0 17       103284.2370   0.0723  0.050   0.0139 0.17  
2515: 16  7 10  0 15   16  6 11  0 15       103284.2370   0.0840  0.050   0.0139 0.01  
2516: 16  7 10  0 15   16  5 11  0 15       103284.2370   0.0840  0.050   0.0139 0.15  
2517: 16  7 10  0 16   16  5 11  0 16       103284.2370  -0.1141  0.050   0.0139 0.15  
2518: 16  7 10  0 16   16  6 11  0 16       103284.2370  -0.1141  0.050   0.0139 0.01  
2519: 10  0 10  0 10    9  1  9  0  9       103310.9470  -0.0127  0.050  -0.0201 0.00  
2520: 10  0 10  0 10    9  0  9  0  9       103310.9470  -0.0127  0.050  -0.0201 0.17  
2521: 10  0 10  0  9    9  1  9  0  8       103310.9470  -0.0153  0.050  -0.0201 0.01  
2522: 10  0 10  0  9    9  0  9  0  8       103310.9470  -0.0153  0.050  -0.0201 0.14  
2523: 10  0 10  0 11    9  0  9  0 10       103310.9470  -0.0305  0.050  -0.0201 0.18  
2524: 10  0 10  0 11    9  1  9  0 10       103310.9470  -0.0305  0.050  -0.0201 0.00  
2525: 10  1 10  0 10    9  0  9  0  9       103310.9470  -0.0127  0.050  -0.0201 0.00  
2526: 10  1 10  0 10    9  1  9  0  9       103310.9470  -0.0127  0.050  -0.0201 0.17  
2527: 10  1 10  0  9    9  1  9  0  8       103310.9470  -0.0153  0.050  -0.0201 0.14  
2528: 10  1 10  0  9    9  0  9  0  8       103310.9470  -0.0153  0.050  -0.0201 0.01  
2529: 10  1 10  0 11    9  1  9  0 10       103310.9470  -0.0305  0.050  -0.0201 0.18  
2530: 10  1 10  0 11    9  0  9  0 10       103310.9470  -0.0305  0.050  -0.0201 0.00  
2531: 15  5 10  0 16   15  4 11  0 16       103318.4239   0.0473  0.050  -0.0191 0.01  
2532: 15  5 10  0 16   15  5 11  0 16       103318.4239   0.0473  0.050  -0.0191 0.17  
2533: 15  5 10  0 14   15  5 11  0 14       103318.4239   0.0615  0.050  -0.0191 0.15  
2534: 15  5 10  0 14   15  4 11  0 14       103318.4239   0.0615  0.050  -0.0191 0.01  
2535: 15  5 10  0 15   15  4 11  0 15       103318.4239  -0.1657  0.050  -0.0191 0.01  
2536: 15  5 10  0 15   15  5 11  0 15       103318.4239  -0.1657  0.050  -0.0191 0.16  
2537: 15  6 10  0 16   15  5 11  0 16       103318.4239   0.0473  0.050  -0.0191 0.01  
2538: 15  6 10  0 16   15  4 11  0 16       103318.4239   0.0473  0.050  -0.0191 0.17  
2539: 15  6 10  0 14   15  4 11  0 14       103318.4239   0.0615  0.050  -0.0191 0.15  
2540: 15  6 10  0 14   15  5 11  0 14       103318.4239   0.0615  0.050  -0.0191 0.01  
2541: 15  6 10  0 15   15  5 11  0 15       103318.4239  -0.1657  0.050  -0.0191 0.01  
2542: 15  6 10  0 15   15  4 11  0 15       103318.4239  -0.1657  0.050  -0.0191 0.16  
2543:  9  1  8  0  9    8  1  7  0  8       103321.9473   0.0329  0.050  -0.0169 0.16  
2544:  9  1  8  0  9    8  2  7  0  8       103321.9473   0.0329  0.050  -0.0169 0.01  
2545:  9  1  8  0  8    8  2  7  0  7       103321.9473  -0.0389  0.050  -0.0169 0.01  
2546:  9  1  8  0  8    8  1  7  0  7       103321.9473  -0.0389  0.050  -0.0169 0.14  
2547:  9  1  8  0 10    8  2  7  0  9       103321.9473  -0.0437  0.050  -0.0169 0.01  
2548:  9  1  8  0 10    8  1  7  0  9       103321.9473  -0.0438  0.050  -0.0169 0.18  
2549:  9  2  8  0  9    8  1  7  0  8       103321.9473   0.0329  0.050  -0.0169 0.01  
2550:  9  2  8  0  9    8  2  7  0  8       103321.9473   0.0329  0.050  -0.0169 0.16  
2551:  9  2  8  0  8    8  1  7  0  7       103321.9473  -0.0389  0.050  -0.0169 0.01  
2552:  9  2  8  0  8    8  2  7  0  7       103321.9473  -0.0389  0.050  -0.0169 0.14  
2553:  9  2  8  0 10    8  1  7  0  9       103321.9473  -0.0438  0.050  -0.0169 0.01  
2554:  9  2  8  0 10    8  2  7  0  9       103321.9473  -0.0437  0.050  -0.0169 0.18  
2555: 50 40 11  0 51   50 38 12  0 51       103325.8096   0.0024  0.050   0.0129 0.34  
2556: 50 40 11  0 49   50 38 12  0 49       103325.8096   0.0017  0.050   0.0129 0.33  
2557: 50 40 11  0 50   50 38 12  0 50       103325.8096   0.0346  0.050   0.0129 0.33  
2558:  8  2  6  0  7    7  3  5  0  6       103335.7722   0.0017  0.050   0.0233 0.01  
2559:  8  2  6  0  9    7  3  5  0  8       103335.7722   0.0121  0.050   0.0233 0.01  
2560:  8  2  6  0  9    7  2  5  0  8       103335.7722  -0.0464  0.050   0.0233 0.18  
2561:  8  2  6  0  7    7  2  5  0  6       103335.7722  -0.0568  0.050   0.0233 0.14  
2562:  8  2  6  0  8    7  2  5  0  7       103335.7722   0.0881  0.050   0.0233 0.16  
2563:  8  2  6  0  8    7  3  5  0  7       103335.7722   0.1467  0.050   0.0233 0.01  
2564:  8  3  6  0  7    7  3  5  0  6       103335.7722  -0.0004  0.050   0.0233 0.14  
2565:  8  3  6  0  9    7  3  5  0  8       103335.7722   0.0099  0.050   0.0233 0.18  
2566:  8  3  6  0  9    7  2  5  0  8       103335.7722  -0.0486  0.050   0.0233 0.01  
2567:  8  3  6  0  7    7  2  5  0  6       103335.7722  -0.0589  0.050   0.0233 0.01  
2568:  8  3  6  0  8    7  2  5  0  7       103335.7722   0.0859  0.050   0.0233 0.01  
2569:  8  3  6  0  8    7  3  5  0  7       103335.7722   0.1445  0.050   0.0233 0.16  
2570:  7  4  4  0  8    6  4  3  0  7       103339.8402  -0.0246  0.050   0.0263 0.38  
2571:  7  4  4  0  6    6  4  3  0  5       103339.8402  -0.0556  0.050   0.0263 0.28  
2572:  7  4  4  0  7    6  4  3  0  7       103339.8402  -0.0554  0.050   0.0263 0.01  
2573:  7  4  4  0  7    6  4  3  0  6       103339.8402   0.1546  0.050   0.0263 0.33  
2574:  7  4  4  0  6    6  4  3  0  6       103339.8402   0.1899  0.050   0.0263 0.01  
2575: 14  4 10  0 15   14  4 11  0 15       103347.0437   0.0506  0.050  -0.0252 0.16  
2576: 14  4 10  0 15   14  3 11  0 15       103347.0437   0.0506  0.050  -0.0252 0.02  
2577: 14  4 10  0 13   14  3 11  0 13       103347.0437   0.0681  0.050  -0.0252 0.01  
2578: 14  4 10  0 13   14  4 11  0 13       103347.0437   0.0681  0.050  -0.0252 0.15  
2579: 14  4 10  0 14   14  4 11  0 14       103347.0437  -0.1942  0.050  -0.0252 0.17  
2580: 14  5 10  0 15   14  4 11  0 15       103347.0437   0.0506  0.050  -0.0252 0.02  
2581: 14  5 10  0 15   14  3 11  0 15       103347.0437   0.0506  0.050  -0.0252 0.16  
2582: 14  5 10  0 13   14  4 11  0 13       103347.0437   0.0681  0.050  -0.0252 0.01  
2583: 14  5 10  0 13   14  3 11  0 13       103347.0437   0.0681  0.050  -0.0252 0.15  
2584: 14  5 10  0 14   14  3 11  0 14       103347.0437  -0.1942  0.050  -0.0252 0.17  
2585: 48 37 11  0 49   48 37 12  0 49       103351.9791  -0.0335  0.050  -0.0044 0.34  
2586: 48 37 11  0 47   48 37 12  0 47       103351.9791  -0.0354  0.050  -0.0044 0.33  
2587: 48 37 11  0 48   48 37 12  0 48       103351.9791   0.0558  0.050  -0.0044 0.33  
2588: 13  3 10  0 14   13  3 11  0 14       103370.7530   0.0634  0.050  -0.0265 0.16  
2589: 13  3 10  0 12   13  3 11  0 12       103370.7530   0.0853  0.050  -0.0265 0.15  
2590: 13  3 10  0 12   13  2 11  0 12       103370.7530   0.0853  0.050  -0.0265 0.01  
2591: 13  3 10  0 13   13  3 11  0 13       103370.7530  -0.2202  0.050  -0.0265 0.17  
2592: 13  4 10  0 14   13  3 11  0 14       103370.7530   0.0634  0.050  -0.0265 0.03  
2593: 13  4 10  0 14   13  2 11  0 14       103370.7530   0.0634  0.050  -0.0265 0.16  
2594: 13  4 10  0 12   13  2 11  0 12       103370.7530   0.0853  0.050  -0.0265 0.15  
2595: 13  4 10  0 12   13  3 11  0 12       103370.7530   0.0853  0.050  -0.0265 0.01  
2596: 13  4 10  0 13   13  2 11  0 13       103370.7530  -0.2202  0.050  -0.0265 0.17  
2597: 12  2 10  0 13   12  2 11  0 13       103390.1262   0.0328  0.050  -0.0686 0.14  
2598: 12  2 10  0 13   12  1 11  0 13       103390.1262   0.0328  0.050  -0.0686 0.05  
2599: 12  2 10  0 11   12  1 11  0 11       103390.1262   0.0605  0.050  -0.0686 0.01  
2600: 12  2 10  0 11   12  2 11  0 11       103390.1262   0.0605  0.050  -0.0686 0.15  
2601: 12  2 10  0 12   12  2 11  0 12       103390.1262  -0.2988  0.050  -0.0686 0.17  
2602: 12  3 10  0 13   12  2 11  0 13       103390.1262   0.0328  0.050  -0.0686 0.05  
2603: 12  3 10  0 13   12  1 11  0 13       103390.1262   0.0328  0.050  -0.0686 0.14  
2604: 12  3 10  0 11   12  1 11  0 11       103390.1262   0.0605  0.050  -0.0686 0.15  
2605: 12  3 10  0 11   12  2 11  0 11       103390.1262   0.0605  0.050  -0.0686 0.01  
2606: 12  3 10  0 12   12  1 11  0 12       103390.1262  -0.2988  0.050  -0.0686 0.17  
2607: 11  1 10  0 12   11  0 11  0 12       103405.8271   0.0433  0.050  -0.0759 0.05  
2608: 11  1 10  0 12   11  1 11  0 12       103405.8271   0.0433  0.050  -0.0759 0.13  
2609: 11  1 10  0 10   11  1 11  0 10       103405.8271   0.0790  0.050  -0.0759 0.15  
2610: 11  1 10  0 10   11  0 11  0 10       103405.8271   0.0790  0.050  -0.0759 0.01  
2611: 11  1 10  0 11   11  0 11  0 11       103405.8271  -0.3488  0.050  -0.0759 0.02  
2612: 11  1 10  0 11   11  1 11  0 11       103405.8271  -0.3488  0.050  -0.0759 0.15  
2613: 11  2 10  0 12   11  1 11  0 12       103405.8271   0.0433  0.050  -0.0759 0.05  
2614: 11  2 10  0 12   11  0 11  0 12       103405.8271   0.0433  0.050  -0.0759 0.13  
2615: 11  2 10  0 10   11  1 11  0 10       103405.8271   0.0790  0.050  -0.0759 0.01  
2616: 11  2 10  0 10   11  0 11  0 10       103405.8271   0.0790  0.050  -0.0759 0.15  
2617: 11  2 10  0 11   11  1 11  0 11       103405.8271  -0.3488  0.050  -0.0759 0.02  
2618: 11  2 10  0 11   11  0 11  0 11       103405.8271  -0.3488  0.050  -0.0759 0.15  
2619:  7  3  4  0  8    6  3  3  0  7       103414.5817  -0.0074  0.050   0.0294 0.38  
2620:  7  3  4  0  6    6  3  3  0  5       103414.5817  -0.0299  0.050   0.0294 0.28  
2621:  7  3  4  0  7    6  3  3  0  7       103414.5817  -0.0348  0.050   0.0294 0.01  
2622:  7  3  4  0  7    6  3  3  0  6       103414.5817   0.1220  0.050   0.0294 0.33  
2623:  7  3  4  0  6    6  3  3  0  6       103414.5817   0.1534  0.050   0.0294 0.01  
2624:  7  4  4  0  8    6  3  3  0  7       103419.6150  -0.0148  0.050   0.0207 0.38  
2625:  7  4  4  0  6    6  3  3  0  5       103419.6150  -0.0368  0.050   0.0207 0.29  
2626:  7  4  4  0  7    6  3  3  0  6       103419.6150   0.1112  0.050   0.0207 0.33  
2627:  4  3  2  0  5    3  1  3  0  4       103464.9663   0.0225  0.050               
2628:  4  3  2  0  4    3  1  3  0  3       103466.3158  -0.0669  0.050               
2629: 48 37 11  0 49   48 36 12  0 49       103475.3536  -0.0160  0.050   0.0113 0.34  
2630: 48 37 11  0 47   48 36 12  0 47       103475.3536  -0.0177  0.050   0.0113 0.33  
2631: 48 37 11  0 48   48 36 12  0 48       103475.3536   0.0677  0.050   0.0113 0.33  
2632: 49 39 11  0 48   49 38 12  0 48       103745.9631   0.0077  0.050   0.0235 0.33  
2633: 49 39 11  0 50   49 38 12  0 50       103745.9631   0.0086  0.050   0.0235 0.34  
2634: 49 39 11  0 49   49 38 12  0 49       103745.9631   0.0540  0.050   0.0235 0.33  
2635: 49 39 11  0 50   49 37 12  0 50       103941.4665  -0.0139  0.050  -0.0019 0.34  
2636: 49 39 11  0 48   49 37 12  0 48       103941.4665  -0.0146  0.050  -0.0019 0.33  
2637: 49 39 11  0 49   49 37 12  0 49       103941.4665   0.0229  0.050  -0.0019 0.33  
2638: 21 21  1  0 20   21 19  2  0 20       104115.7759   0.0313  0.050  -0.0073 0.48  
2639: 21 21  1  0 22   21 19  2  0 22       104115.7759  -0.0426  0.050  -0.0073 0.52  
2640: 21 21  1  0 21   21 19  2  0 21       104117.3760   0.0056  0.050               
2641: 47 43  4  0 48   47 42  5  0 48       104124.1544   0.1241  0.050   0.0113 0.34  
2642: 47 43  4  0 46   47 42  5  0 46       104124.1544   0.1315  0.050   0.0113 0.33  
2643: 47 43  4  0 47   47 42  5  0 47       104124.1544  -0.2211  0.050   0.0113 0.33  
2644: 42 40  2  0 43   42 39  3  0 43       104166.9444   0.1259  0.050   0.0036 0.34  
2645: 42 40  2  0 41   42 39  3  0 41       104166.9444   0.1349  0.050   0.0036 0.33  
2646: 42 40  2  0 42   42 39  3  0 42       104166.9444  -0.2503  0.050   0.0036 0.33  
2647: 42 40  3  0 43   42 39  4  0 43       104170.7732   0.1016  0.050  -0.0206 0.34  
2648: 42 40  3  0 41   42 39  4  0 41       104170.7732   0.1106  0.050  -0.0206 0.33  
2649: 42 40  3  0 42   42 39  4  0 42       104170.7732  -0.2744  0.050  -0.0206 0.33  
2650: 47 43  5  0 48   47 42  6  0 48       104230.1357   0.0594  0.050   0.0630 0.51  
2651: 47 43  5  0 46   47 42  6  0 46       104230.1357   0.0666  0.050   0.0630 0.49  
2652: 57 47 11  0 58   57 45 12  0 58       104301.8344   0.0489  0.050  -0.0008 0.34  
2653: 57 47 11  0 56   57 45 12  0 56       104301.8344   0.0516  0.050  -0.0008 0.33  
2654: 57 47 11  0 57   57 45 12  0 57       104301.8344  -0.1029  0.050  -0.0008 0.33  
2655: 47 36 11  0 48   47 36 12  0 48       104428.7321  -0.0229  0.050   0.0011 0.34  
2656: 47 36 11  0 46   47 36 12  0 46       104428.7321  -0.0245  0.050   0.0011 0.33  
2657: 47 36 11  0 47   47 36 12  0 47       104428.7321   0.0508  0.050   0.0011 0.33  
2658: 53 47  6  0 54   53 46  7  0 54       104431.6741   0.0648  0.050  -0.0462 0.34  
2659: 53 47  6  0 52   53 46  7  0 52       104431.6741   0.0712  0.050  -0.0462 0.33  
2660: 53 47  6  0 53   53 46  7  0 53       104431.6741  -0.2745  0.050  -0.0462 0.33  
2661: 48 38 11  0 47   48 37 12  0 47       104465.0077   0.0104  0.050   0.0258 0.33  
2662: 48 38 11  0 49   48 37 12  0 49       104465.0077   0.0113  0.050   0.0258 0.34  
2663: 48 38 11  0 48   48 37 12  0 48       104465.0077   0.0558  0.050   0.0258 0.33  
2664: 47 36 11  0 48   47 35 12  0 48       104505.5054  -0.0016  0.050   0.0213 0.34  
2665: 47 36 11  0 46   47 35 12  0 46       104505.5054  -0.0031  0.050   0.0213 0.33  
2666: 47 36 11  0 47   47 35 12  0 47       104505.5054   0.0684  0.050   0.0213 0.33  
2667: 48 38 11  0 47   48 36 12  0 47       104588.3570   0.0028  0.050   0.0163 0.33  
2668: 48 38 11  0 49   48 36 12  0 49       104588.3570   0.0036  0.050   0.0163 0.34  
2669: 48 38 11  0 48   48 36 12  0 48       104588.3570   0.0423  0.050   0.0163 0.33  
2670: 50 45  5  0 51   50 44  6  0 51       104705.7739   0.1152  0.050   0.0051 0.34  
2671: 50 45  5  0 49   50 44  6  0 49       104705.7739   0.1220  0.050   0.0051 0.33  
2672: 50 45  5  0 50   50 44  6  0 50       104705.7739  -0.2213  0.050   0.0051 0.33  
2673:  6  4  2  0  7    5  4  1  0  6       104803.5277  -0.0051  0.050  -0.0321 0.39  
2674:  6  4  2  0  5    5  4  1  0  4       104803.5277   0.0135  0.050  -0.0321 0.27  
2675:  6  4  2  0  6    5  4  1  0  6       104803.5277  -0.0328  0.050  -0.0321 0.01  
2676:  6  4  2  0  5    5  4  1  0  5       104803.5277  -0.0692  0.050  -0.0321 0.01  
2677:  6  4  2  0  6    5  4  1  0  5       104803.5277  -0.1015  0.050  -0.0321 0.32  
2678: 57 45 12  0 58   57 45 13  0 58       104848.7759  -0.0837  0.050  -0.0252 0.34  
2679: 57 45 12  0 56   57 45 13  0 56       104848.7759  -0.0868  0.050  -0.0252 0.33  
2680: 57 45 12  0 57   57 45 13  0 57       104848.7759   0.0950  0.050  -0.0252 0.33  
2681: 47 40  8  0 48   47 38  9  0 48       104870.0461   0.0255  0.050   0.0330 0.51  
2682: 47 40  8  0 46   47 38  9  0 46       104870.0461   0.0408  0.050   0.0330 0.49  
2683: 47 40  8  0 47   47 38  9  0 47       104870.7918   0.0538  0.050               
2684: 23 22  1  0 24   23 20  4  0 24       104880.3986  -0.0039  0.050   0.0211 0.52  
2685: 23 22  1  0 22   23 20  4  0 22       104880.3986   0.0482  0.050   0.0211 0.48  
2686: 23 22  1  0 23   23 20  4  0 23       104881.6177   0.0173  0.050               
2687: 40 39  2  0 39   40 38  3  0 39       104912.7653  -0.0265  0.050   0.0374 0.16  
2688: 40 39  1  0 40   40 38  2  0 40       104912.7653  -0.0269  0.050   0.0374 0.17  
2689: 40 39  2  0 41   40 38  3  0 41       104912.7653  -0.0364  0.050   0.0374 0.17  
2690: 40 39  1  0 41   40 38  2  0 41       104912.7653   0.3684  0.050   0.0374 0.17  
2691: 40 39  1  0 39   40 38  2  0 39       104912.7653   0.3783  0.050   0.0374 0.16  
2692: 40 39  2  0 40   40 38  3  0 40       104912.7653  -0.4318  0.050   0.0374 0.17  
2693: 51 43  9  0 52   51 41 10  0 52       104995.6676   0.0106  0.050   0.0160 0.51  
2694: 51 43  9  0 50   51 41 10  0 50       104995.6676   0.0215  0.050   0.0160 0.49  
2695: 50 45  6  0 51   50 44  7  0 51       105059.1648   0.0466  0.050  -0.0591 0.34  
2696: 50 45  6  0 49   50 44  7  0 49       105059.1648   0.0531  0.050  -0.0591 0.33  
2697: 50 45  6  0 50   50 44  7  0 50       105059.1648  -0.2774  0.050  -0.0591 0.33  
2698: 47 37 11  0 46   47 36 12  0 46       105164.9949   0.0135  0.050   0.0283 0.33  
2699: 47 37 11  0 48   47 36 12  0 48       105164.9949   0.0144  0.050   0.0283 0.34  
2700: 47 37 11  0 47   47 36 12  0 47       105164.9949   0.0567  0.050   0.0283 0.33  
2701: 24 23  2  0 23   24 21  3  0 23       105175.8106   0.0135  0.050  -0.0184 0.48  
2702: 24 23  2  0 25   24 21  3  0 25       105175.8106  -0.0477  0.050  -0.0184 0.52  
2703: 24 23  2  0 24   24 21  3  0 24       105177.2808  -0.0451  0.050               
2704: 47 37 11  0 46   47 35 12  0 46       105241.7582   0.0250  0.050   0.0384 0.33  
2705: 47 37 11  0 48   47 35 12  0 48       105241.7582   0.0258  0.050   0.0384 0.34  
2706: 47 37 11  0 47   47 35 12  0 47       105241.7582   0.0644  0.050   0.0384 0.33  
2707: 46 35 11  0 45   46 35 12  0 45       105357.3614   0.0098  0.050   0.0310 0.33  
2708: 46 35 11  0 47   46 35 12  0 47       105357.3614   0.0111  0.050   0.0310 0.34  
2709: 46 35 11  0 46   46 35 12  0 46       105357.3614   0.0721  0.050   0.0310 0.33  
2710: 46 35 11  0 45   46 34 12  0 45       105404.4484   0.0131  0.050   0.0335 0.33  
2711: 46 35 11  0 47   46 34 12  0 47       105404.4484   0.0144  0.050   0.0335 0.34  
2712: 46 35 11  0 46   46 34 12  0 46       105404.4484   0.0730  0.050   0.0335 0.33  
2713: 31 28  4  0 32   31 26  5  0 32       105413.6245   0.0048  0.050   0.0250 0.52  
2714: 31 28  4  0 30   31 26  5  0 30       105413.6245   0.0465  0.050   0.0250 0.48  
2715: 31 28  4  0 31   31 26  5  0 31       105414.9241   0.0119  0.050               
2716: 43 37  7  0 44   43 35  8  0 44       105463.0768  -0.0162  0.050  -0.0063 0.51  
2717: 43 37  7  0 42   43 35  8  0 42       105463.0768   0.0041  0.050  -0.0063 0.49  
2718: 43 37  7  0 43   43 35  8  0 43       105463.9577  -0.0128  0.050               
2719: 53 47  7  0 54   53 46  8  0 54       105472.4995   0.0826  0.050  -0.0176 0.34  
2720: 53 47  7  0 52   53 46  8  0 52       105472.4995   0.0884  0.050  -0.0176 0.33  
2721: 53 47  7  0 53   53 46  8  0 53       105472.4995  -0.2246  0.050  -0.0176 0.33  
2722: 25 23  2  0 26   25 21  5  0 26       105572.3784   0.0117  0.050   0.0291 0.52  
2723: 25 23  2  0 24   25 21  5  0 24       105572.3784   0.0478  0.050   0.0291 0.48  
2724: 25 23  2  0 25   25 21  5  0 25       105573.3012   0.0329  0.050               
2725: 21 21  0  0 22   21 19  3  0 22       105765.0652  -0.0312  0.050   0.0011 0.52  
2726: 21 21  0  0 20   21 19  3  0 20       105765.0652   0.0365  0.050   0.0011 0.48  
2727: 46 36 11  0 47   46 35 12  0 47       105837.0814  -0.0106  0.050   0.0022 0.34  
2728: 46 36 11  0 45   46 35 12  0 45       105837.0814  -0.0115  0.050   0.0022 0.33  
2729: 46 36 11  0 46   46 35 12  0 46       105837.0814   0.0287  0.050   0.0022 0.33  
2730: 46 36 11  0 46   46 34 12  0 46       105884.1392   0.0002  0.050  -0.0247 0.33  
2731: 46 36 11  0 47   46 34 12  0 47       105884.1392  -0.0367  0.050  -0.0247 0.34  
2732: 46 36 11  0 45   46 34 12  0 45       105884.1392  -0.0375  0.050  -0.0247 0.33  
2733: 45 42  3  0 46   45 41  4  0 46       105914.1856   0.0814  0.050  -0.0340 0.34  
2734: 45 42  3  0 44   45 41  4  0 44       105914.1856   0.0892  0.050  -0.0340 0.33  
2735: 45 42  3  0 45   45 41  4  0 45       105914.1856  -0.2721  0.050  -0.0340 0.33  
2736: 45 42  4  0 46   45 41  5  0 46       105932.2005   0.0515  0.050  -0.0635 0.34  
2737: 45 42  4  0 44   45 41  5  0 44       105932.2005   0.0593  0.050  -0.0635 0.33  
2738: 45 42  4  0 45   45 41  5  0 45       105932.2005  -0.3012  0.050  -0.0635 0.33  
2739: 45 34 11  0 46   45 34 12  0 46       106167.4756  -0.0145  0.050   0.0019 0.34  
2740: 45 34 11  0 44   45 34 12  0 44       106167.4756  -0.0156  0.050   0.0019 0.33  
2741: 45 34 11  0 45   45 34 12  0 45       106167.4756   0.0359  0.050   0.0019 0.33  
2742: 39 34  6  0 38   39 32  7  0 38       106175.6470  -0.0128  0.050  -0.0263 0.49  
2743: 39 34  6  0 40   39 32  7  0 40       106175.6470  -0.0391  0.050  -0.0263 0.51  
2744: 39 34  6  0 39   39 32  7  0 39       106176.6819  -0.0327  0.050               
2745: 45 34 11  0 44   45 33 12  0 44       106195.9751   0.0148  0.050   0.0319 0.33  
2746: 45 34 11  0 46   45 33 12  0 46       106195.9751   0.0159  0.050   0.0319 0.34  
2747: 45 34 11  0 45   45 33 12  0 45       106195.9751   0.0648  0.050   0.0319 0.33  
2748:  5  5  0  0  6    4  3  1  0  5       106208.5956  -0.0504  0.050   0.0782 0.59  
2749:  5  5  0  0  4    4  3  1  0  4       106208.5956   0.0662  0.050   0.0782 0.02  
2750:  5  5  0  0  4    4  3  1  0  3       106208.5956   0.2743  0.050   0.0782 0.39  
2751:  5  5  0  0  5    4  3  1  0  4       106210.1751  -0.0217  0.050  -0.0151 0.96  
2752:  5  5  0  0  5    4  3  1  0  5       106210.1751   0.1438  0.050  -0.0151 0.04  
2753: 58 48 11  0 59   58 46 12  0 59       106244.3712   0.0422  0.050  -0.0267 0.34  
2754: 58 48 11  0 57   58 46 12  0 57       106244.3712   0.0458  0.050  -0.0267 0.33  
2755: 58 48 11  0 58   58 46 12  0 58       106244.3712  -0.1682  0.050  -0.0267 0.33  
2756: 35 31  5  0 36   35 29  6  0 36       106362.1870   0.0077  0.050   0.0240 0.51  
2757: 35 31  5  0 34   35 29  6  0 34       106362.1870   0.0411  0.050   0.0240 0.49  
2758: 35 31  5  0 35   35 29  6  0 35       106363.3730   0.0271  0.050               
2759:  6  5  2  0  7    5  4  1  0  6       106428.3829  -0.0623  0.050  -0.0064 0.59  
2760:  6  5  2  0  5    5  4  1  0  4       106428.3829   0.0726  0.050  -0.0064 0.41  
2761:  6  5  2  0  6    5  4  1  0  5       106429.2435   0.0132  0.050               
2762: 45 35 11  0 44   45 34 12  0 44       106475.4628   0.0097  0.050   0.0221 0.33  
2763: 45 35 11  0 46   45 34 12  0 46       106475.4628   0.0104  0.050   0.0221 0.34  
2764: 45 35 11  0 45   45 34 12  0 45       106475.4628   0.0462  0.050   0.0221 0.33  
2765: 45 35 11  0 45   45 33 12  0 45       106503.8889   0.0017  0.050  -0.0213 0.33  
2766: 45 35 11  0 46   45 33 12  0 46       106503.8889  -0.0324  0.050  -0.0213 0.34  
2767: 45 35 11  0 44   45 33 12  0 44       106503.8889  -0.0332  0.050  -0.0213 0.33  
2768: 23 20  3  0 23   23 18  6  0 23       106664.5403  -0.0135  0.050   0.0119 0.33  
2769: 23 20  3  0 24   23 18  6  0 24       106664.5403   0.0238  0.050   0.0119 0.35  
2770: 23 20  3  0 22   23 18  6  0 22       106664.5403   0.0254  0.050   0.0119 0.32  
2771: 24 21  3  0 25   24 19  6  0 25       106671.9914   0.0210  0.050  -0.0326 0.35  
2772: 24 21  3  0 23   24 19  6  0 23       106671.9914   0.0280  0.050  -0.0326 0.32  
2773: 24 21  3  0 24   24 19  6  0 24       106671.9914  -0.1465  0.050  -0.0326 0.33  
2774: 44 33 11  0 44   44 33 12  0 44       106881.7917  -0.0016  0.050  -0.0297 0.33  
2775: 44 33 11  0 45   44 33 12  0 45       106881.7917  -0.0431  0.050  -0.0297 0.34  
2776: 44 33 11  0 43   44 33 12  0 43       106881.7917  -0.0441  0.050  -0.0297 0.33  
2777: 44 33 11  0 43   44 32 12  0 43       106898.8300   0.0340  0.050   0.0482 0.33  
2778: 44 33 11  0 45   44 32 12  0 45       106898.8300   0.0349  0.050   0.0482 0.34  
2779: 44 33 11  0 44   44 32 12  0 44       106898.8300   0.0754  0.050   0.0482 0.33  
2780: 56 44 12  0 57   56 44 13  0 57       107018.0411  -0.0082  0.050   0.0402 0.34  
2781: 56 44 12  0 55   56 44 13  0 55       107018.0411  -0.0109  0.050   0.0402 0.33  
2782: 56 44 12  0 56   56 44 13  0 56       107018.0411   0.1400  0.050   0.0402 0.33  
2783: 44 34 11  0 45   44 33 12  0 45       107076.5667  -0.0032  0.050   0.0070 0.34  
2784: 44 34 11  0 43   44 33 12  0 43       107076.5667  -0.0040  0.050   0.0070 0.33  
2785: 44 34 11  0 44   44 33 12  0 44       107076.5667   0.0283  0.050   0.0070 0.33  
2786: 44 34 11  0 45   44 32 12  0 45       107093.5169  -0.0133  0.050  -0.0033 0.34  
2787: 44 34 11  0 43   44 32 12  0 43       107093.5169  -0.0140  0.050  -0.0033 0.33  
2788: 44 34 11  0 44   44 32 12  0 44       107093.5169   0.0174  0.050  -0.0033 0.33  
2789: 43 41  2  0 44   43 40  3  0 44       107102.2638   0.1372  0.050   0.0173 0.34  
2790: 43 41  2  0 42   43 40  3  0 42       107102.2638   0.1457  0.050   0.0173 0.33  
2791: 43 41  2  0 43   43 40  3  0 43       107102.2638  -0.2304  0.050   0.0173 0.33  
2792: 43 41  3  0 44   43 40  4  0 44       107104.6301   0.0570  0.050   0.0613 0.51  
2793: 43 41  3  0 42   43 40  4  0 42       107104.6301   0.0656  0.050   0.0613 0.49  
2794: 48 44  4  0 49   48 43  5  0 49       107195.0662   0.1166  0.050   0.0069 0.34  
2795: 48 44  4  0 47   48 43  5  0 47       107195.0662   0.1236  0.050   0.0069 0.33  
2796: 48 44  4  0 48   48 43  5  0 48       107195.0662  -0.2200  0.050   0.0069 0.33  
2797: 48 44  5  0 49   48 43  6  0 49       107266.0866   0.0932  0.050  -0.0158 0.34  
2798: 48 44  5  0 47   48 43  6  0 47       107266.0866   0.1001  0.050  -0.0158 0.33  
2799: 48 44  5  0 48   48 43  6  0 48       107266.0866  -0.2406  0.050  -0.0158 0.33  
2800: 22 19  3  0 23   22 17  6  0 23       107327.4563  -0.0193  0.050   0.0101 0.35  
2801: 22 19  3  0 21   22 17  6  0 21       107327.4563  -0.0236  0.050   0.0101 0.32  
2802: 22 19  3  0 22   22 17  6  0 22       107327.4563   0.0732  0.050   0.0101 0.33  
2803: 25 22  3  0 26   25 20  6  0 26       107380.0603   0.0320  0.050  -0.0612 0.35  
2804: 25 22  3  0 24   25 20  6  0 24       107380.0603   0.0436  0.050  -0.0612 0.32  
2805: 25 22  3  0 25   25 20  6  0 25       107380.0603  -0.2591  0.050  -0.0612 0.33  
2806: 56 44 12  0 55   56 43 13  0 55       107475.8295   0.0312  0.050   0.0768 0.33  
2807: 56 44 12  0 57   56 43 13  0 57       107475.8295   0.0335  0.050   0.0768 0.34  
2808: 56 44 12  0 56   56 43 13  0 56       107475.8295   0.1655  0.050   0.0768 0.33  
2809: 43 32 11  0 42   43 32 12  0 42       107517.5811   0.0436  0.050   0.0554 0.33  
2810: 43 32 11  0 44   43 32 12  0 44       107517.5811   0.0444  0.050   0.0554 0.34  
2811: 43 32 11  0 43   43 32 12  0 43       107517.5811   0.0782  0.050   0.0554 0.33  
2812: 43 32 11  0 42   43 31 12  0 42       107527.5016   0.0135  0.050   0.0251 0.33  
2813: 43 32 11  0 44   43 31 12  0 44       107527.5016   0.0143  0.050   0.0251 0.34  
2814: 43 32 11  0 43   43 31 12  0 43       107527.5016   0.0474  0.050   0.0251 0.33  
2815: 43 33 11  0 42   43 32 12  0 42       107638.8293   0.0182  0.050   0.0278 0.33  
2816: 43 33 11  0 44   43 32 12  0 44       107638.8293   0.0188  0.050   0.0278 0.34  
2817: 43 33 11  0 43   43 32 12  0 43       107638.8293   0.0461  0.050   0.0278 0.33  
2818: 43 33 11  0 42   43 31 12  0 42       107648.7831   0.0213  0.050   0.0307 0.33  
2819: 43 33 11  0 44   43 31 12  0 44       107648.7831   0.0219  0.050   0.0307 0.34  
2820: 43 33 11  0 43   43 31 12  0 43       107648.7831   0.0486  0.050   0.0307 0.33  
2821: 23 20  3  0 24   23 17  6  0 24       107662.4309   0.0352  0.050  -0.0076 0.35  
2822: 23 20  3  0 22   23 17  6  0 22       107662.4309   0.0410  0.050  -0.0076 0.32  
2823: 23 20  3  0 23   23 17  6  0 23       107662.4309  -0.0994  0.050  -0.0076 0.33  
2824: 41 40  2  0 40   41 39  3  0 40       107817.2197  -0.0030  0.050  -0.0131 0.16  
2825: 41 40  2  0 42   41 39  3  0 42       107817.2197  -0.0124  0.050  -0.0131 0.17  
2826: 41 40  1  0 41   41 39  2  0 41       107817.2197  -0.1485  0.050  -0.0131 0.17  
2827: 41 40  1  0 42   41 39  2  0 42       107817.2197   0.2375  0.050  -0.0131 0.17  
2828: 41 40  1  0 40   41 39  2  0 40       107817.2197   0.2470  0.050  -0.0131 0.16  
2829: 41 40  2  0 41   41 39  3  0 41       107817.2197  -0.3985  0.050  -0.0131 0.17  
2830: 54 48  6  0 55   54 47  7  0 55       107875.4422   0.0331  0.050  -0.0735 0.34  
2831: 54 48  6  0 53   54 47  7  0 53       107875.4422   0.0391  0.050  -0.0735 0.33  
2832: 54 48  6  0 54   54 47  7  0 54       107875.4422  -0.2927  0.050  -0.0735 0.33  
2833: 51 46  5  0 52   51 45  6  0 52       107911.5957   0.0855  0.050  -0.0212 0.34  
2834: 51 46  5  0 50   51 45  6  0 50       107911.5957   0.0919  0.050  -0.0212 0.33  
2835: 51 46  5  0 51   51 45  6  0 51       107911.5957  -0.2410  0.050  -0.0212 0.33  
2836: 42 31 11  0 41   42 31 12  0 41       108087.5632   0.0069  0.050   0.0163 0.33  
2837: 42 31 11  0 43   42 31 12  0 43       108087.5632   0.0075  0.050   0.0163 0.34  
2838: 42 31 11  0 42   42 31 12  0 42       108087.5632   0.0344  0.050   0.0163 0.33  
2839: 42 31 11  0 41   42 30 12  0 41       108093.3200   0.0169  0.050   0.0263 0.33  
2840: 42 31 11  0 43   42 30 12  0 43       108093.3200   0.0176  0.050   0.0263 0.34  
2841: 42 31 11  0 42   42 30 12  0 42       108093.3200   0.0441  0.050   0.0263 0.33  
2842: 39 39  1  0 40   39 38  2  0 40       108131.8612   0.0826  0.050  -0.0419 0.17  
2843: 39 39  1  0 38   39 38  2  0 38       108131.8612   0.0931  0.050  -0.0419 0.16  
2844: 39 39  0  0 40   39 38  1  0 40       108131.8612   0.0999  0.050  -0.0419 0.17  
2845: 39 39  0  0 38   39 38  1  0 38       108131.8612   0.1104  0.050  -0.0419 0.16  
2846: 39 39  0  0 39   39 38  1  0 39       108131.8612  -0.3087  0.050  -0.0419 0.17  
2847: 39 39  1  0 39   39 38  2  0 39       108131.8612  -0.3260  0.050  -0.0419 0.17  
2848: 51 46  6  0 52   51 45  7  0 52       108154.5131   0.0901  0.050  -0.0138 0.34  
2849: 51 46  6  0 50   51 45  7  0 50       108154.5131   0.0964  0.050  -0.0138 0.33  
2850: 51 46  6  0 51   51 45  7  0 51       108154.5131  -0.2278  0.050  -0.0138 0.33  
2851: 42 32 11  0 41   42 31 12  0 41       108161.9198   0.0030  0.050   0.0110 0.33  
2852: 42 32 11  0 43   42 31 12  0 43       108161.9198   0.0035  0.050   0.0110 0.34  
2853: 42 32 11  0 42   42 31 12  0 42       108161.9198   0.0263  0.050   0.0110 0.33  
2854: 42 32 11  0 41   42 30 12  0 41       108167.6681   0.0045  0.050   0.0124 0.33  
2855: 42 32 11  0 43   42 30 12  0 43       108167.6681   0.0051  0.050   0.0124 0.34  
2856: 42 32 11  0 42   42 30 12  0 42       108167.6681   0.0275  0.050   0.0124 0.33  
2857: 24 21  3  0 25   24 18  6  0 25       108257.8478   0.0848  0.050  -0.0133 0.35  
2858: 24 21  3  0 23   24 18  6  0 23       108257.8478   0.0976  0.050  -0.0133 0.32  
2859: 24 21  3  0 24   24 18  6  0 24       108257.8478  -0.2220  0.050  -0.0133 0.33  
2860:  6  5  1  0  6    5  5  0  0  5       108566.9761  -0.0012  0.050  -0.0003 0.97  
2861:  6  5  1  0  5    5  5  0  0  5       108566.9761   0.0323  0.050  -0.0003 0.03  
2862:  6  5  1  0  6    5  5  0  0  6       108568.4070   0.0443  0.050  -0.0407 0.01  
2863:  6  5  1  0  7    5  5  0  0  6       108568.4070   0.0731  0.050  -0.0407 0.58  
2864:  6  5  1  0  5    5  5  0  0  4       108568.4070  -0.2042  0.050  -0.0407 0.41  
2865: 21 18  3  0 22   21 16  6  0 22       108594.5017  -0.0217  0.050   0.0462 0.35  
2866: 21 18  3  0 20   21 16  6  0 20       108594.5017  -0.0319  0.050   0.0462 0.32  
2867: 21 18  3  0 21   21 16  6  0 21       108594.5017   0.1927  0.050   0.0462 0.33  
2868: 41 30 11  0 40   41 30 12  0 40       108601.7360   0.0086  0.050   0.0159 0.32  
2869: 41 30 11  0 42   41 30 12  0 42       108601.7360   0.0091  0.050   0.0159 0.34  
2870: 41 30 11  0 41   41 30 12  0 41       108601.7360   0.0298  0.050   0.0159 0.33  
2871: 41 30 11  0 40   41 29 12  0 40       108605.0036   0.0112  0.050   0.0184 0.33  
2872: 41 30 11  0 42   41 29 12  0 42       108605.0036   0.0117  0.050   0.0184 0.34  
2873: 41 30 11  0 41   41 29 12  0 41       108605.0036   0.0322  0.050   0.0184 0.33  
2874: 41 31 11  0 40   41 30 12  0 40       108646.6204   0.0174  0.050   0.0238 0.33  
2875: 41 31 11  0 42   41 30 12  0 42       108646.6204   0.0178  0.050   0.0238 0.34  
2876: 41 31 11  0 41   41 30 12  0 41       108646.6204   0.0359  0.050   0.0238 0.33  
2877: 41 31 11  0 40   41 29 12  0 40       108649.8763   0.0083  0.050   0.0146 0.32  
2878: 41 31 11  0 42   41 29 12  0 42       108649.8763   0.0087  0.050   0.0146 0.34  
2879: 41 31 11  0 41   41 29 12  0 41       108649.8763   0.0266  0.050   0.0146 0.33  
2880: 26 23  3  0 27   26 21  6  0 27       108785.1219   0.0370  0.050   0.0445 0.52  
2881: 26 23  3  0 25   26 21  6  0 25       108785.1219   0.0525  0.050   0.0445 0.48  
2882: 55 43 12  0 56   55 43 13  0 56       108836.7445  -0.0053  0.050   0.0349 0.34  
2883: 55 43 12  0 54   55 43 13  0 54       108836.7445  -0.0075  0.050   0.0349 0.33  
2884: 55 43 12  0 55   55 43 13  0 55       108836.7445   0.1176  0.050   0.0349 0.33  
2885: 46 43  3  0 47   46 42  4  0 47       108895.3689   0.0946  0.050  -0.0181 0.34  
2886: 46 43  3  0 45   46 42  4  0 45       108895.3689   0.1022  0.050  -0.0181 0.33  
2887: 46 43  3  0 46   46 42  4  0 46       108895.3689  -0.2508  0.050  -0.0181 0.33  
2888: 46 43  4  0 47   46 42  5  0 47       108907.0829   0.0707  0.050  -0.0418 0.34  
2889: 46 43  4  0 45   46 42  5  0 45       108907.0829   0.0782  0.050  -0.0418 0.33  
2890: 46 43  4  0 46   46 42  5  0 46       108907.0829  -0.2742  0.050  -0.0418 0.33  
2891: 59 49 11  0 60   59 47 12  0 60       108991.9299   0.0472  0.050  -0.0437 0.34  
2892: 59 49 11  0 58   59 47 12  0 58       108991.9299   0.0519  0.050  -0.0437 0.33  
2893: 59 49 11  0 59   59 47 12  0 59       108991.9299  -0.2301  0.050  -0.0437 0.33  
2894: 40 29 11  0 41   40 29 12  0 41       109067.5817  -0.0070  0.050  -0.0021 0.34  
2895: 40 29 11  0 39   40 29 12  0 39       109067.5817  -0.0073  0.050  -0.0021 0.33  
2896: 40 29 11  0 40   40 29 12  0 40       109067.5817   0.0079  0.050  -0.0021 0.33  
2897: 40 29 11  0 39   40 28 12  0 39       109069.4147   0.0018  0.050   0.0070 0.33  
2898: 40 29 11  0 41   40 28 12  0 41       109069.4147   0.0022  0.050   0.0070 0.34  
2899: 40 29 11  0 40   40 28 12  0 40       109069.4147   0.0170  0.050   0.0070 0.33  
2900: 40 30 11  0 39   40 29 12  0 39       109094.2429   0.0113  0.050   0.0160 0.33  
2901: 40 30 11  0 41   40 29 12  0 41       109094.2429   0.0117  0.050   0.0160 0.34  
2902: 40 30 11  0 40   40 29 12  0 40       109094.2429   0.0250  0.050   0.0160 0.33  
2903: 40 30 11  0 39   40 28 12  0 39       109096.0577   0.0024  0.050   0.0070 0.33  
2904: 40 30 11  0 41   40 28 12  0 41       109096.0577   0.0027  0.050   0.0070 0.34  
2905: 40 30 11  0 40   40 28 12  0 40       109096.0577   0.0159  0.050   0.0070 0.33  
2906: 55 43 12  0 56   55 42 13  0 56       109135.9834  -0.0151  0.050   0.0213 0.34  
2907: 55 43 12  0 54   55 42 13  0 54       109135.9834  -0.0172  0.050   0.0213 0.33  
2908: 55 43 12  0 55   55 42 13  0 55       109135.9834   0.0966  0.050   0.0213 0.33  
2909:  8  5  3  0  8    7  7  0  0  7       109396.8359   0.0478  0.050               
2910:  8  5  3  0  9    7  7  0  0  8       109398.3471   0.0631  0.050  -0.0332 0.56  
2911:  8  5  3  0  7    7  7  0  0  6       109398.3471  -0.1573  0.050  -0.0332 0.44  
2912: 39 28 11  0 38   39 28 12  0 38       109491.0230   0.0145  0.050   0.0179 0.32  
2913: 39 28 11  0 40   39 28 12  0 40       109491.0230   0.0148  0.050   0.0179 0.34  
2914: 39 28 11  0 39   39 28 12  0 39       109491.0230   0.0243  0.050   0.0179 0.33  
2915: 39 28 11  0 38   39 27 12  0 38       109492.0353   0.0259  0.050   0.0293 0.32  
2916: 39 28 11  0 40   39 27 12  0 40       109492.0353   0.0262  0.050   0.0293 0.34  
2917: 39 28 11  0 39   39 27 12  0 39       109492.0353   0.0357  0.050   0.0293 0.33  
2918: 39 29 11  0 39   39 28 12  0 39       109506.5432  -0.0090  0.050  -0.0148 0.33  
2919: 39 29 11  0 40   39 28 12  0 40       109506.5432  -0.0175  0.050  -0.0148 0.34  
2920: 39 29 11  0 38   39 28 12  0 38       109506.5432  -0.0177  0.050  -0.0148 0.33  
2921: 39 29 11  0 39   39 27 12  0 39       109507.5557   0.0025  0.050  -0.0031 0.33  
2922: 39 29 11  0 40   39 27 12  0 40       109507.5557  -0.0058  0.050  -0.0031 0.34  
2923: 39 29 11  0 38   39 27 12  0 38       109507.5557  -0.0061  0.050  -0.0031 0.32  
2924: 57 46 12  0 56   57 45 13  0 56       109584.1891   0.0040  0.050   0.0189 0.33  
2925: 57 46 12  0 58   57 45 13  0 58       109584.1891   0.0047  0.050   0.0189 0.34  
2926: 57 46 12  0 57   57 45 13  0 57       109584.1891   0.0480  0.050   0.0189 0.33  
2927: 59 48 12  0 59   59 46 13  0 59       109708.0028   0.0032  0.050   0.0140 0.33  
2928: 59 48 12  0 60   59 46 13  0 60       109708.0028   0.0192  0.050   0.0140 0.34  
2929: 59 48 12  0 58   59 46 13  0 58       109708.0028   0.0195  0.050   0.0140 0.33  
2930: 60 49 12  0 59   60 47 13  0 59       109836.2202  -0.0013  0.050  -0.0163 0.33  
2931: 60 49 12  0 61   60 47 13  0 61       109836.2202  -0.0020  0.050  -0.0163 0.34  
2932: 60 49 12  0 60   60 47 13  0 60       109836.2202  -0.0454  0.050  -0.0163 0.33  
2933: 38 27 11  0 38   38 27 12  0 38       109876.6312  -0.0060  0.050  -0.0090 0.33  
2934: 38 27 11  0 39   38 27 12  0 39       109876.6312  -0.0104  0.050  -0.0090 0.34  
2935: 38 27 11  0 37   38 27 12  0 37       109876.6312  -0.0105  0.050  -0.0090 0.33  
2936: 58 47 12  0 58   58 45 13  0 58       109882.3014  -0.0192  0.050  -0.0224 0.33  
2937: 58 47 12  0 59   58 45 13  0 59       109882.3014  -0.0238  0.050  -0.0224 0.34  
2938: 58 47 12  0 57   58 45 13  0 57       109882.3014  -0.0239  0.050  -0.0224 0.33  
2939: 38 28 11  0 38   38 26 12  0 38       109886.0927  -0.0055  0.050  -0.0080 0.33  
2940: 38 28 11  0 39   38 26 12  0 39       109886.0927  -0.0092  0.050  -0.0080 0.34  
2941: 38 28 11  0 37   38 26 12  0 37       109886.0927  -0.0093  0.050  -0.0080 0.33  
2942: 26 24  2  0 27   26 22  5  0 27       110023.4666   0.0006  0.050   0.0179 0.52  
2943: 26 24  2  0 25   26 22  5  0 25       110023.4666   0.0365  0.050   0.0179 0.48  
2944: 26 24  2  0 26   26 22  5  0 26       110024.4174   0.0178  0.050               
2945: 44 42  2  0 45   44 41  3  0 45       110033.6799   0.0802  0.050  -0.0367 0.34  
2946: 44 42  2  0 43   44 41  3  0 43       110033.6799   0.0884  0.050  -0.0367 0.33  
2947: 44 42  2  0 44   44 41  3  0 44       110033.6799  -0.2791  0.050  -0.0367 0.33  
2948: 44 42  3  0 45   44 41  4  0 45       110035.1807   0.0333  0.050  -0.0836 0.34  
2949: 44 42  3  0 43   44 41  4  0 43       110035.1807   0.0415  0.050  -0.0836 0.33  
2950: 44 42  3  0 44   44 41  4  0 44       110035.1807  -0.3260  0.050  -0.0836 0.33  
2951: 37 26 11  0 36   37 26 12  0 36       110228.3424   0.0746  0.050   0.0579 0.31  
2952: 37 26 11  0 38   37 26 12  0 38       110228.3424   0.0746  0.050   0.0579 0.32  
2953: 37 26 11  0 37   37 26 12  0 37       110228.3424   0.0738  0.050   0.0579 0.31  
2954: 37 26 11  0 37   37 25 12  0 37       110228.3424  -0.2110  0.050   0.0579 0.02  
2955: 37 26 11  0 38   37 25 12  0 38       110228.3424  -0.2102  0.050   0.0579 0.02  
2956: 37 26 11  0 36   37 25 12  0 36       110228.3424  -0.2101  0.050   0.0579 0.02  
2957: 37 27 11  0 36   37 25 12  0 36       110233.5901   0.0125  0.050   0.0122 0.32  
2958: 37 27 11  0 38   37 25 12  0 38       110233.5901   0.0125  0.050   0.0122 0.34  
2959: 37 27 11  0 37   37 25 12  0 37       110233.5901   0.0113  0.050   0.0122 0.33  
2960: 24 23  1  0 24   24 21  4  0 24       110235.1229   0.0429  0.050               
2961: 49 45  4  0 50   49 44  5  0 50       110247.3182   0.0934  0.050  -0.0692 0.51  
2962: 49 45  4  0 49   49 44  5  0 49       110247.3182  -0.2353  0.050  -0.0692 0.49  
2963: 57 46 12  0 56   57 44 13  0 56       110275.7433   0.0192  0.050   0.0260 0.33  
2964: 57 46 12  0 58   57 44 13  0 58       110275.7433   0.0195  0.050   0.0260 0.34  
2965: 57 46 12  0 57   57 44 13  0 57       110275.7433   0.0392  0.050   0.0260 0.33  
2966: 49 45  5  0 50   49 44  6  0 50       110294.6015   0.0396  0.050  -0.0669 0.34  
2967: 49 45  5  0 48   49 44  6  0 48       110294.6015   0.0463  0.050  -0.0669 0.33  
2968: 49 45  5  0 49   49 44  6  0 49       110294.6015  -0.2872  0.050  -0.0669 0.33  
2969: 22 22  1  0 21   22 20  2  0 21       110310.3576   0.0301  0.050  -0.0046 0.48  
2970: 22 22  1  0 23   22 20  2  0 23       110310.3576  -0.0364  0.050  -0.0046 0.52  
2971: 22 22  1  0 22   22 20  2  0 22       110311.8316  -0.0277  0.050               
2972: 56 45 12  0 57   56 44 13  0 57       110362.4183  -0.0192  0.050  -0.0041 0.34  
2973: 56 45 12  0 55   56 44 13  0 55       110362.4183  -0.0200  0.050  -0.0041 0.33  
2974: 56 45 12  0 56   56 44 13  0 56       110362.4183   0.0271  0.050  -0.0041 0.33  
2975: 61 50 12  0 61   61 48 13  0 61       110366.8348  -0.0166  0.050   0.0360 0.33  
2976: 61 50 12  0 62   61 48 13  0 62       110366.8348   0.0617  0.050   0.0360 0.34  
2977: 61 50 12  0 60   61 48 13  0 60       110366.8348   0.0630  0.050   0.0360 0.33  
2978: 54 42 12  0 55   54 42 13  0 55       110371.8658  -0.0253  0.050   0.0082 0.34  
2979: 54 42 12  0 53   54 42 13  0 53       110371.8658  -0.0272  0.050   0.0082 0.33  
2980: 54 42 12  0 54   54 42 13  0 54       110371.8658   0.0770  0.050   0.0082 0.33  
2981: 28 26  3  0 27   28 24  4  0 27       110382.9166   0.0106  0.050  -0.0144 0.48  
2982: 28 26  3  0 29   28 24  4  0 29       110382.9166  -0.0378  0.050  -0.0144 0.52  
2983: 28 26  3  0 28   28 24  4  0 28       110384.2918  -0.0167  0.050               
2984:  5  4  1  0  6    4  3  2  0  5       110398.3011   0.0451  0.050   0.0025 0.60  
2985:  5  4  1  0  4    4  3  2  0  3       110398.3011  -0.0622  0.050   0.0025 0.40  
2986: 63 50 13  0 64   63 50 14  0 64       110438.4057   0.0076  0.050   0.0721 0.34  
2987: 63 50 13  0 62   63 50 14  0 62       110438.4057   0.0045  0.050   0.0721 0.33  
2988: 63 50 13  0 63   63 50 14  0 63       110438.4057   0.2040  0.050   0.0721 0.33  
2989: 36 25 11  0 36   36 25 12  0 36       110549.0674   0.0350  0.050   0.0305 0.31  
2990: 36 25 11  0 35   36 25 12  0 35       110549.0674   0.0410  0.050   0.0305 0.31  
2991: 36 25 11  0 37   36 25 12  0 37       110549.0674   0.0409  0.050   0.0305 0.32  
2992: 36 25 11  0 37   36 24 12  0 37       110549.0674  -0.1065  0.050   0.0305 0.02  
2993: 36 25 11  0 35   36 24 12  0 35       110549.0674  -0.1064  0.050   0.0305 0.02  
2994: 36 25 11  0 36   36 24 12  0 36       110549.0674  -0.1124  0.050   0.0305 0.02  
2995: 36 26 11  0 37   36 24 12  0 37       110551.9362  -0.0147  0.050  -0.0083 0.32  
2996: 36 26 11  0 35   36 24 12  0 35       110551.9362  -0.0146  0.050  -0.0083 0.31  
2997: 36 26 11  0 36   36 24 12  0 36       110551.9362  -0.0208  0.050  -0.0083 0.31  
2998: 36 26 11  0 36   36 25 12  0 36       110551.9362   0.1266  0.050  -0.0083 0.02  
2999: 36 26 11  0 35   36 25 12  0 35       110551.9362   0.1328  0.050  -0.0083 0.02  
3000: 36 26 11  0 37   36 25 12  0 37       110551.9362   0.1327  0.050  -0.0083 0.02  
3001: 54 42 12  0 53   54 41 13  0 53       110565.1400   0.0298  0.050               
3002: 54 42 12  0 55   54 41 13  0 55       110565.1419   0.0334  0.050   0.0804 0.50  
3003: 54 42 12  0 54   54 41 13  0 54       110565.1419   0.1282  0.050   0.0804 0.50  
3004: 42 41  2  0 43   42 40  3  0 43       110720.2563   0.0654  0.050   0.0198 0.17  
3005: 42 41  2  0 41   42 40  3  0 41       110720.2563   0.0744  0.050   0.0198 0.16  
3006: 42 41  1  0 42   42 40  2  0 42       110720.2563  -0.1578  0.050   0.0198 0.17  
3007: 42 41  1  0 43   42 40  2  0 43       110720.2563   0.2193  0.050   0.0198 0.17  
3008: 42 41  1  0 41   42 40  2  0 41       110720.2563   0.2283  0.050   0.0198 0.16  
3009: 42 41  2  0 42   42 40  3  0 42       110720.2563  -0.3117  0.050   0.0198 0.17  
3010:  5  4  1  0  6    4  2  2  0  5       110766.3796   0.0029  0.050   0.0294 0.39  
3011:  5  4  1  0  4    4  2  2  0  3       110766.3796  -0.0182  0.050   0.0294 0.26  
3012:  5  4  1  0  4    4  2  2  0  4       110766.3796   0.0166  0.050   0.0294 0.01  
3013:  5  4  1  0  5    4  2  2  0  5       110766.3796   0.0716  0.050   0.0294 0.01  
3014:  5  4  1  0  5    4  2  2  0  4       110766.3796   0.0994  0.050   0.0294 0.32  
3015: 56 45 12  0 57   56 43 13  0 57       110820.1865   0.0023  0.050   0.0121 0.34  
3016: 56 45 12  0 55   56 43 13  0 55       110820.1865   0.0017  0.050   0.0121 0.33  
3017: 56 45 12  0 56   56 43 13  0 56       110820.1865   0.0323  0.050   0.0121 0.33  
3018: 35 24 11  0 35   35 24 12  0 35       110841.6155   0.0173  0.050   0.0205 0.31  
3019: 35 24 11  0 36   35 24 12  0 36       110841.6155   0.0282  0.050   0.0205 0.32  
3020: 35 24 11  0 34   35 24 12  0 34       110841.6155   0.0285  0.050   0.0205 0.31  
3021: 35 24 11  0 34   35 23 12  0 34       110841.6155  -0.0461  0.050   0.0205 0.02  
3022: 35 24 11  0 36   35 23 12  0 36       110841.6155  -0.0464  0.050   0.0205 0.02  
3023: 35 24 11  0 35   35 23 12  0 35       110841.6155  -0.0573  0.050   0.0205 0.02  
3024: 35 25 11  0 34   35 23 12  0 34       110843.1614  -0.0045  0.050  -0.0042 0.31  
3025: 35 25 11  0 36   35 23 12  0 36       110843.1614  -0.0048  0.050  -0.0042 0.32  
3026: 35 25 11  0 35   35 23 12  0 35       110843.1614  -0.0159  0.050  -0.0042 0.31  
3027: 35 25 11  0 35   35 24 12  0 35       110843.1614   0.0588  0.050  -0.0042 0.02  
3028: 35 25 11  0 36   35 24 12  0 36       110843.1614   0.0698  0.050  -0.0042 0.02  
3029: 35 25 11  0 34   35 24 12  0 34       110843.1614   0.0701  0.050  -0.0042 0.02  
3030: 27 24  3  0 28   27 22  6  0 28       110857.3679   0.0218  0.050   0.0308 0.52  
3031: 27 24  3  0 26   27 22  6  0 26       110857.3679   0.0404  0.050   0.0308 0.48  
3032: 52 47  5  0 53   52 46  6  0 53       111078.7164   0.0781  0.050  -0.0257 0.34  
3033: 52 47  5  0 51   52 46  6  0 51       111078.7164   0.0842  0.050  -0.0257 0.33  
3034: 52 47  5  0 52   52 46  6  0 52       111078.7164  -0.2395  0.050  -0.0257 0.33  
3035: 34 23 11  0 34   34 23 12  0 34       111108.2853   0.0022  0.050   0.0110 0.31  
3036: 34 23 11  0 35   34 23 12  0 35       111108.2853   0.0182  0.050   0.0110 0.32  
3037: 34 23 11  0 33   34 23 12  0 33       111108.2853   0.0187  0.050   0.0110 0.31  
3038: 34 23 11  0 33   34 22 12  0 33       111108.2853  -0.0183  0.050   0.0110 0.02  
3039: 34 23 11  0 35   34 22 12  0 35       111108.2853  -0.0187  0.050   0.0110 0.02  
3040: 34 23 11  0 34   34 22 12  0 34       111108.2853  -0.0348  0.050   0.0110 0.02  
3041: 34 24 11  0 34   34 22 12  0 34       111109.1230   0.0048  0.050   0.0178 0.31  
3042: 34 24 11  0 35   34 22 12  0 35       111109.1230   0.0209  0.050   0.0178 0.32  
3043: 34 24 11  0 33   34 22 12  0 33       111109.1230   0.0214  0.050   0.0178 0.31  
3044: 34 24 11  0 34   34 23 12  0 34       111109.1230   0.0418  0.050   0.0178 0.02  
3045: 34 24 11  0 35   34 23 12  0 35       111109.1230   0.0579  0.050   0.0178 0.02  
3046: 34 24 11  0 33   34 23 12  0 33       111109.1230   0.0584  0.050   0.0178 0.02  
3047: 55 49  6  0 56   55 48  7  0 56       111239.6682   0.0182  0.050  -0.0846 0.34  
3048: 55 49  6  0 54   55 48  7  0 54       111239.6682   0.0240  0.050  -0.0846 0.33  
3049: 55 49  6  0 55   55 48  7  0 55       111239.6682  -0.2960  0.050  -0.0846 0.33  
3050: 52 47  6  0 53   52 46  7  0 53       111244.5260   0.0285  0.050  -0.0732 0.34  
3051: 52 47  6  0 51   52 46  7  0 51       111244.5260   0.0345  0.050  -0.0732 0.33  
3052: 52 47  6  0 52   52 46  7  0 52       111244.5260  -0.2832  0.050  -0.0732 0.33  
3053: 56 47 10  0 57   56 45 11  0 57       111252.6567  -0.0051  0.050  -0.0009 0.51  
3054: 56 47 10  0 55   56 45 11  0 55       111252.6567   0.0035  0.050  -0.0009 0.49  
3055: 33 23 11  0 32   33 22 12  0 32       111351.4780  -0.0495  0.050  -0.0740 0.02  
3056: 33 23 11  0 34   33 22 12  0 34       111351.4780  -0.0501  0.050  -0.0740 0.02  
3057: 33 23 11  0 33   33 22 12  0 33       111351.4780  -0.0714  0.050  -0.0740 0.02  
3058: 33 23 11  0 32   33 21 12  0 32       111351.4780  -0.0674  0.050  -0.0740 0.31  
3059: 33 23 11  0 34   33 21 12  0 34       111351.4780  -0.0680  0.050  -0.0740 0.32  
3060: 33 23 11  0 33   33 21 12  0 33       111351.4780  -0.0893  0.050  -0.0740 0.31  
3061: 22 22  0  0 23   22 20  3  0 23       111459.3152  -0.0124  0.050   0.0174 0.52  
3062: 22 22  0  0 21   22 20  3  0 21       111459.3152   0.0501  0.050   0.0174 0.48  
3063: 22 22  0  0 22   22 20  3  0 22       111460.7091   0.0057  0.050               
3064: 55 44 12  0 56   55 42 13  0 56       111461.7746  -0.0094  0.050   0.0026 0.34  
3065: 55 44 12  0 54   55 42 13  0 54       111461.7746  -0.0101  0.050   0.0026 0.33  
3066: 55 44 12  0 55   55 42 13  0 55       111461.7746   0.0272  0.050   0.0026 0.33  
3067: 32 21 11  0 32   32 20 12  0 32       111572.0698   0.0687  0.050  -0.0140 0.01  
3068: 32 21 11  0 32   32 21 12  0 32       111572.0698   0.0771  0.050  -0.0140 0.16  
3069: 32 21 11  0 33   32 20 12  0 33       111572.0698   0.0953  0.050  -0.0140 0.01  
3070: 32 21 11  0 31   32 20 12  0 31       111572.0698   0.0961  0.050  -0.0140 0.01  
3071: 32 21 11  0 33   32 21 12  0 33       111572.0698   0.1037  0.050  -0.0140 0.16  
3072: 32 21 11  0 31   32 21 12  0 31       111572.0698   0.1046  0.050  -0.0140 0.15  
3073: 32 22 11  0 31   32 21 12  0 31       111572.0698  -0.1052  0.050  -0.0140 0.01  
3074: 32 22 11  0 33   32 21 12  0 33       111572.0698  -0.1061  0.050  -0.0140 0.01  
3075: 32 22 11  0 31   32 20 12  0 31       111572.0698  -0.1137  0.050  -0.0140 0.15  
3076: 32 22 11  0 33   32 20 12  0 33       111572.0698  -0.1145  0.050  -0.0140 0.16  
3077: 32 22 11  0 32   32 21 12  0 32       111572.0698  -0.1327  0.050  -0.0140 0.01  
3078: 32 22 11  0 32   32 20 12  0 32       111572.0698  -0.1412  0.050  -0.0140 0.16  
3079: 53 41 12  0 54   53 41 13  0 54       111680.1684  -0.0084  0.050   0.0195 0.34  
3080: 53 41 12  0 52   53 41 13  0 52       111680.1684  -0.0100  0.050   0.0195 0.33  
3081: 53 41 12  0 53   53 41 13  0 53       111680.1684   0.0770  0.050   0.0195 0.33  
3082: 31 20 11  0 31   31 19 12  0 31       111772.5612   0.0339  0.050   0.0058 0.01  
3083: 31 20 11  0 31   31 20 12  0 31       111772.5612   0.0378  0.050   0.0058 0.16  
3084: 31 20 11  0 32   31 19 12  0 32       111772.5612   0.0661  0.050   0.0058 0.01  
3085: 31 20 11  0 30   31 19 12  0 30       111772.5612   0.0672  0.050   0.0058 0.01  
3086: 31 20 11  0 32   31 20 12  0 32       111772.5612   0.0700  0.050   0.0058 0.16  
3087: 31 20 11  0 30   31 20 12  0 30       111772.5612   0.0710  0.050   0.0058 0.15  
3088: 31 21 11  0 30   31 20 12  0 30       111772.5612  -0.0327  0.050   0.0058 0.01  
3089: 31 21 11  0 32   31 20 12  0 32       111772.5612  -0.0337  0.050   0.0058 0.01  
3090: 31 21 11  0 30   31 19 12  0 30       111772.5612  -0.0365  0.050   0.0058 0.15  
3091: 31 21 11  0 32   31 19 12  0 32       111772.5612  -0.0376  0.050   0.0058 0.16  
3092: 31 21 11  0 31   31 20 12  0 31       111772.5612  -0.0659  0.050   0.0058 0.01  
3093: 31 21 11  0 31   31 19 12  0 31       111772.5612  -0.0698  0.050   0.0058 0.16  
3094: 47 44  3  0 48   47 43  4  0 48       111868.7355   0.0703  0.050               
3095: 47 44  3  0 47   47 43  4  0 47       111868.9460  -0.0571  0.050               
3096: 47 44  4  0 48   47 43  5  0 48       111876.3464   0.0786  0.050  -0.0314 0.34  
3097: 47 44  4  0 46   47 43  5  0 46       111876.3464   0.0858  0.050  -0.0314 0.33  
3098: 47 44  4  0 47   47 43  5  0 47       111876.3464  -0.2590  0.050  -0.0314 0.33  
3099: 30 19 11  0 30   30 18 12  0 30       111954.2581   0.0000  0.050   0.0016 0.01  
3100: 30 19 11  0 30   30 19 12  0 30       111954.2581   0.0016  0.050   0.0016 0.16  
3101: 30 19 11  0 31   30 18 12  0 31       111954.2581   0.0379  0.050   0.0016 0.01  
3102: 30 19 11  0 29   30 18 12  0 29       111954.2581   0.0392  0.050   0.0016 0.01  
3103: 30 19 11  0 31   30 19 12  0 31       111954.2581   0.0396  0.050   0.0016 0.16  
3104: 30 19 11  0 29   30 19 12  0 29       111954.2581   0.0409  0.050   0.0016 0.15  
3105: 30 20 11  0 29   30 19 12  0 29       111954.2581  -0.0090  0.050   0.0016 0.01  
3106: 30 20 11  0 31   30 19 12  0 31       111954.2581  -0.0103  0.050   0.0016 0.01  
3107: 30 20 11  0 29   30 18 12  0 29       111954.2581  -0.0107  0.050   0.0016 0.15  
3108: 30 20 11  0 31   30 18 12  0 31       111954.2581  -0.0120  0.050   0.0016 0.16  
3109: 30 20 11  0 30   30 19 12  0 30       111954.2581  -0.0483  0.050   0.0016 0.01  
3110: 30 20 11  0 30   30 18 12  0 30       111954.2581  -0.0500  0.050   0.0016 0.16  
3111: 54 43 12  0 55   54 42 13  0 55       111965.6314  -0.0100  0.050   0.0057 0.34  
3112: 54 43 12  0 53   54 42 13  0 53       111965.6314  -0.0108  0.050   0.0057 0.33  
3113: 54 43 12  0 54   54 42 13  0 54       111965.6314   0.0378  0.050   0.0057 0.33  
3114: 25 24  2  0 24   25 22  3  0 24       111990.8291   0.0066  0.050  -0.0221 0.48  
3115: 25 24  2  0 26   25 22  3  0 26       111990.8291  -0.0487  0.050  -0.0221 0.52  
3116: 25 24  2  0 25   25 22  3  0 25       111992.2235  -0.0376  0.050               
3117: 48 41  8  0 49   48 39  9  0 49       112107.4242   0.0042  0.050   0.0123 0.51  
3118: 48 41  8  0 47   48 39  9  0 47       112107.4242   0.0207  0.050   0.0123 0.49  
3119: 48 41  8  0 48   48 39  9  0 48       112108.2457   0.0358  0.050               
3120: 29 18 11  0 29   29 18 12  0 29       112118.5829  -0.0200  0.050  -0.0022 0.16  
3121: 29 18 11  0 29   29 17 12  0 29       112118.5829  -0.0208  0.050  -0.0022 0.01  
3122: 29 18 11  0 30   29 17 12  0 30       112118.5829   0.0233  0.050  -0.0022 0.01  
3123: 29 18 11  0 30   29 18 12  0 30       112118.5829   0.0240  0.050  -0.0022 0.16  
3124: 29 18 11  0 28   29 17 12  0 28       112118.5829   0.0248  0.050  -0.0022 0.01  
3125: 29 18 11  0 28   29 18 12  0 28       112118.5829   0.0255  0.050  -0.0022 0.15  
3126: 29 19 11  0 28   29 17 12  0 28       112118.5829   0.0014  0.050  -0.0022 0.15  
3127: 29 19 11  0 30   29 18 12  0 30       112118.5829   0.0006  0.050  -0.0022 0.01  
3128: 29 19 11  0 28   29 18 12  0 28       112118.5829   0.0021  0.050  -0.0022 0.01  
3129: 29 19 11  0 30   29 17 12  0 30       112118.5829  -0.0001  0.050  -0.0022 0.16  
3130: 29 19 11  0 29   29 18 12  0 29       112118.5829  -0.0434  0.050  -0.0022 0.01  
3131: 29 19 11  0 29   29 17 12  0 29       112118.5829  -0.0442  0.050  -0.0022 0.16  
3132: 54 43 12  0 54   54 41 13  0 54       112158.8366   0.0181  0.050  -0.0090 0.33  
3133: 54 43 12  0 55   54 41 13  0 55       112158.8366  -0.0221  0.050  -0.0090 0.34  
3134: 54 43 12  0 53   54 41 13  0 53       112158.8366  -0.0229  0.050  -0.0090 0.33  
3135: 28 17 11  0 28   28 17 12  0 28       112266.8648  -0.0080  0.050   0.0208 0.16  
3136: 28 17 11  0 28   28 16 12  0 28       112266.8648  -0.0083  0.050   0.0208 0.01  
3137: 28 17 11  0 29   28 16 12  0 29       112266.8648   0.0421  0.050   0.0208 0.01  
3138: 28 17 11  0 29   28 17 12  0 29       112266.8648   0.0425  0.050   0.0208 0.16  
3139: 28 17 11  0 27   28 16 12  0 27       112266.8648   0.0440  0.050   0.0208 0.01  
3140: 28 17 11  0 27   28 17 12  0 27       112266.8648   0.0443  0.050   0.0208 0.15  
3141: 28 18 11  0 28   28 17 12  0 28       112266.8648  -0.0186  0.050   0.0208 0.01  
3142: 28 18 11  0 28   28 16 12  0 28       112266.8648  -0.0190  0.050   0.0208 0.16  
3143: 28 18 11  0 29   28 16 12  0 29       112266.8648   0.0315  0.050   0.0208 0.16  
3144: 28 18 11  0 29   28 17 12  0 29       112266.8648   0.0318  0.050   0.0208 0.01  
3145: 28 18 11  0 27   28 16 12  0 27       112266.8648   0.0333  0.050   0.0208 0.15  
3146: 28 18 11  0 27   28 17 12  0 27       112266.8648   0.0336  0.050   0.0208 0.01  
3147: 27 16 11  0 28   27 15 12  0 28       112400.2395   0.0098  0.050  -0.0109 0.01  
3148: 27 16 11  0 28   27 16 12  0 28       112400.2395   0.0099  0.050  -0.0109 0.16  
3149: 27 16 11  0 26   27 15 12  0 26       112400.2395   0.0119  0.050  -0.0109 0.01  
3150: 27 16 11  0 26   27 16 12  0 26       112400.2395   0.0121  0.050  -0.0109 0.15  
3151: 27 16 11  0 27   27 16 12  0 27       112400.2395  -0.0474  0.050  -0.0109 0.16  
3152: 27 16 11  0 27   27 15 12  0 27       112400.2395  -0.0475  0.050  -0.0109 0.01  
3153: 27 17 11  0 28   27 15 12  0 28       112400.2395   0.0051  0.050  -0.0109 0.16  
3154: 27 17 11  0 28   27 16 12  0 28       112400.2395   0.0053  0.050  -0.0109 0.01  
3155: 27 17 11  0 26   27 15 12  0 26       112400.2395   0.0073  0.050  -0.0109 0.15  
3156: 27 17 11  0 26   27 16 12  0 26       112400.2395   0.0074  0.050  -0.0109 0.01  
3157: 27 17 11  0 27   27 16 12  0 27       112400.2395  -0.0521  0.050  -0.0109 0.01  
3158: 27 17 11  0 27   27 15 12  0 27       112400.2395  -0.0522  0.050  -0.0109 0.16  
3159:  7  4  3  0  8    6  5  2  0  7       112443.3643   0.0298  0.050  -0.0071 0.57  
3160:  7  4  3  0  6    6  5  2  0  5       112443.3643  -0.0566  0.050  -0.0071 0.43  
3161: 26 15 11  0 27   26 14 12  0 27       112519.9409   0.0188  0.050  -0.0029 0.01  
3162: 26 15 11  0 27   26 15 12  0 27       112519.9409   0.0189  0.050  -0.0029 0.16  
3163: 26 15 11  0 25   26 14 12  0 25       112519.9409   0.0213  0.050  -0.0029 0.01  
3164: 26 15 11  0 25   26 15 12  0 25       112519.9409   0.0214  0.050  -0.0029 0.15  
3165: 26 15 11  0 26   26 15 12  0 26       112519.9409  -0.0459  0.050  -0.0029 0.16  
3166: 26 15 11  0 26   26 14 12  0 26       112519.9409  -0.0459  0.050  -0.0029 0.01  
3167: 26 16 11  0 27   26 14 12  0 27       112519.9409   0.0169  0.050  -0.0029 0.16  
3168: 26 16 11  0 27   26 15 12  0 27       112519.9409   0.0169  0.050  -0.0029 0.01  
3169: 26 16 11  0 25   26 14 12  0 25       112519.9409   0.0194  0.050  -0.0029 0.15  
3170: 26 16 11  0 25   26 15 12  0 25       112519.9409   0.0194  0.050  -0.0029 0.01  
3171: 26 16 11  0 26   26 15 12  0 26       112519.9409  -0.0479  0.050  -0.0029 0.01  
3172: 26 16 11  0 26   26 14 12  0 26       112519.9409  -0.0479  0.050  -0.0029 0.16  
3173: 25 14 11  0 25   25 14 12  0 25       112627.0257  -0.0170  0.050   0.0320 0.16  
3174: 25 14 11  0 25   25 13 12  0 25       112627.0257  -0.0170  0.050   0.0320 0.01  
3175: 25 14 11  0 26   25 13 12  0 26       112627.0257   0.0557  0.050   0.0320 0.01  
3176: 25 14 11  0 26   25 14 12  0 26       112627.0257   0.0558  0.050   0.0320 0.16  
3177: 25 14 11  0 24   25 13 12  0 24       112627.0257   0.0587  0.050   0.0320 0.01  
3178: 25 14 11  0 24   25 14 12  0 24       112627.0257   0.0587  0.050   0.0320 0.15  
3179: 25 15 11  0 25   25 14 12  0 25       112627.0257  -0.0178  0.050   0.0320 0.01  
3180: 25 15 11  0 25   25 13 12  0 25       112627.0257  -0.0179  0.050   0.0320 0.16  
3181: 25 15 11  0 26   25 13 12  0 26       112627.0257   0.0549  0.050   0.0320 0.16  
3182: 25 15 11  0 26   25 14 12  0 26       112627.0257   0.0549  0.050   0.0320 0.01  
3183: 25 15 11  0 24   25 13 12  0 24       112627.0257   0.0578  0.050   0.0320 0.15  
3184: 25 15 11  0 24   25 14 12  0 24       112627.0257   0.0579  0.050   0.0320 0.01  
3185: 24 13 11  0 25   24 12 12  0 25       112722.4093   0.0308  0.050   0.0046 0.01  
3186: 24 13 11  0 25   24 13 12  0 25       112722.4093   0.0308  0.050   0.0046 0.16  
3187: 24 13 11  0 23   24 12 12  0 23       112722.4093   0.0342  0.050   0.0046 0.01  
3188: 24 13 11  0 23   24 13 12  0 23       112722.4093   0.0342  0.050   0.0046 0.15  
3189: 24 13 11  0 24   24 13 12  0 24       112722.4093  -0.0507  0.050   0.0046 0.16  
3190: 24 13 11  0 24   24 12 12  0 24       112722.4093  -0.0507  0.050   0.0046 0.01  
3191: 24 14 11  0 25   24 12 12  0 25       112722.4093   0.0305  0.050   0.0046 0.16  
3192: 24 14 11  0 25   24 13 12  0 25       112722.4093   0.0305  0.050   0.0046 0.01  
3193: 24 14 11  0 23   24 12 12  0 23       112722.4093   0.0339  0.050   0.0046 0.15  
3194: 24 14 11  0 23   24 13 12  0 23       112722.4093   0.0339  0.050   0.0046 0.01  
3195: 24 14 11  0 24   24 13 12  0 24       112722.4093  -0.0510  0.050   0.0046 0.01  
3196: 24 14 11  0 24   24 12 12  0 24       112722.4093  -0.0510  0.050   0.0046 0.16  
3197: 53 42 12  0 52   53 41 13  0 52       112756.8951   0.0136  0.050   0.0298 0.33  
3198: 53 42 12  0 54   53 41 13  0 54       112756.8951   0.0145  0.050   0.0298 0.34  
3199: 53 42 12  0 53   53 41 13  0 53       112756.8951   0.0612  0.050   0.0298 0.33  
3200: 23 12 11  0 24   23 11 12  0 24       112807.1301   0.0367  0.050   0.0076 0.01  
3201: 23 12 11  0 24   23 12 12  0 24       112807.1301   0.0367  0.050   0.0076 0.17  
3202: 23 12 11  0 22   23 12 12  0 22       112807.1301   0.0407  0.050   0.0076 0.15  
3203: 23 12 11  0 22   23 11 12  0 22       112807.1301   0.0407  0.050   0.0076 0.01  
3204: 23 12 11  0 23   23 11 12  0 23       112807.1301  -0.0544  0.050   0.0076 0.01  
3205: 23 12 11  0 23   23 12 12  0 23       112807.1301  -0.0544  0.050   0.0076 0.16  
3206: 23 13 11  0 24   23 12 12  0 24       112807.1301   0.0366  0.050   0.0076 0.01  
3207: 23 13 11  0 24   23 11 12  0 24       112807.1301   0.0366  0.050   0.0076 0.17  
3208: 23 13 11  0 22   23 12 12  0 22       112807.1301   0.0406  0.050   0.0076 0.01  
3209: 23 13 11  0 22   23 11 12  0 22       112807.1301   0.0406  0.050   0.0076 0.15  
3210: 23 13 11  0 23   23 11 12  0 23       112807.1301  -0.0546  0.050   0.0076 0.16  
3211: 23 13 11  0 23   23 12 12  0 23       112807.1301  -0.0546  0.050   0.0076 0.01  
3212: 53 42 12  0 52   53 40 13  0 52       112880.1222   0.0317  0.050   0.0462 0.33  
3213: 53 42 12  0 54   53 40 13  0 54       112880.1222   0.0325  0.050   0.0462 0.34  
3214: 53 42 12  0 53   53 40 13  0 53       112880.1222   0.0741  0.050   0.0462 0.33  
3215: 22 11 11  0 22   22 11 12  0 22       112882.0639  -0.0429  0.050   0.0265 0.16  
3216: 22 11 11  0 22   22 10 12  0 22       112882.0639  -0.0429  0.050   0.0265 0.01  
3217: 22 11 11  0 23   22 10 12  0 23       112882.0639   0.0589  0.050   0.0265 0.01  
3218: 22 11 11  0 23   22 11 12  0 23       112882.0639   0.0589  0.050   0.0265 0.17  
3219: 22 11 11  0 21   22 11 12  0 21       112882.0639   0.0635  0.050   0.0265 0.15  
3220: 22 11 11  0 21   22 10 12  0 21       112882.0639   0.0635  0.050   0.0265 0.01  
3221: 22 12 11  0 22   22 11 12  0 22       112882.0639  -0.0429  0.050   0.0265 0.01  
3222: 22 12 11  0 22   22 10 12  0 22       112882.0639  -0.0429  0.050   0.0265 0.16  
3223: 22 12 11  0 23   22 10 12  0 23       112882.0639   0.0589  0.050   0.0265 0.17  
3224: 22 12 11  0 23   22 11 12  0 23       112882.0639   0.0589  0.050   0.0265 0.01  
3225: 22 12 11  0 21   22 11 12  0 21       112882.0639   0.0635  0.050   0.0265 0.01  
3226: 22 12 11  0 21   22 10 12  0 21       112882.0639   0.0635  0.050   0.0265 0.15  
3227: 52 40 12  0 53   52 39 13  0 53       112885.2572  -0.0121  0.050   0.0102 0.34  
3228: 52 40 12  0 51   52 39 13  0 51       112885.2572  -0.0134  0.050   0.0102 0.33  
3229: 52 40 12  0 52   52 39 13  0 52       112885.2572   0.0563  0.050   0.0102 0.33  
3230: 21 10 11  0 22   21 10 12  0 22       112947.9971   0.0445  0.050   0.0084 0.17  
3231: 21 10 11  0 22   21  9 12  0 22       112947.9971   0.0445  0.050   0.0084 0.01  
3232: 21 10 11  0 20   21 10 12  0 20       112947.9971   0.0499  0.050   0.0084 0.15  
3233: 21 10 11  0 20   21  9 12  0 20       112947.9971   0.0499  0.050   0.0084 0.01  
3234: 21 10 11  0 21   21  9 12  0 21       112947.9971  -0.0692  0.050   0.0084 0.01  
3235: 21 10 11  0 21   21 10 12  0 21       112947.9971  -0.0692  0.050   0.0084 0.16  
3236: 21 11 11  0 22   21 10 12  0 22       112947.9971   0.0445  0.050   0.0084 0.01  
3237: 21 11 11  0 22   21  9 12  0 22       112947.9971   0.0445  0.050   0.0084 0.17  
3238: 21 11 11  0 20   21 10 12  0 20       112947.9971   0.0499  0.050   0.0084 0.01  
3239: 21 11 11  0 20   21  9 12  0 20       112947.9971   0.0499  0.050   0.0084 0.15  
3240: 21 11 11  0 21   21  9 12  0 21       112947.9971  -0.0692  0.050   0.0084 0.16  
3241: 21 11 11  0 21   21 10 12  0 21       112947.9971  -0.0692  0.050   0.0084 0.01  
3242: 20  9 11  0 21   20  8 12  0 21       113005.7668   0.0399  0.050  -0.0003 0.01  
3243: 20  9 11  0 21   20  9 12  0 21       113005.7668   0.0399  0.050  -0.0003 0.17  
3244: 20  9 11  0 19   20  8 12  0 19       113005.7668   0.0463  0.050  -0.0003 0.01  
3245: 20  9 11  0 19   20  9 12  0 19       113005.7668   0.0463  0.050  -0.0003 0.15  
3246: 20  9 11  0 20   20  8 12  0 20       113005.7668  -0.0872  0.050  -0.0003 0.01  
3247: 20  9 11  0 20   20  9 12  0 20       113005.7668  -0.0872  0.050  -0.0003 0.16  
3248: 20 10 11  0 21   20  9 12  0 21       113005.7668   0.0399  0.050  -0.0003 0.01  
3249: 20 10 11  0 21   20  8 12  0 21       113005.7668   0.0399  0.050  -0.0003 0.17  
3250: 20 10 11  0 19   20  9 12  0 19       113005.7668   0.0463  0.050  -0.0003 0.01  
3251: 20 10 11  0 19   20  8 12  0 19       113005.7668   0.0463  0.050  -0.0003 0.15  
3252: 20 10 11  0 20   20  8 12  0 20       113005.7668  -0.0872  0.050  -0.0003 0.16  
3253: 20 10 11  0 20   20  9 12  0 20       113005.7668  -0.0872  0.050  -0.0003 0.01  
3254: 19  8 11  0 20   19  8 12  0 20       113056.1237   0.0504  0.050   0.0054 0.17  
3255: 19  8 11  0 20   19  7 12  0 20       113056.1237   0.0504  0.050   0.0054 0.01  
3256: 19  8 11  0 18   19  8 12  0 18       113056.1237   0.0579  0.050   0.0054 0.15  
3257: 19  8 11  0 18   19  7 12  0 18       113056.1237   0.0579  0.050   0.0054 0.01  
3258: 19  8 11  0 19   19  7 12  0 19       113056.1237  -0.0919  0.050   0.0054 0.01  
3259: 19  8 11  0 19   19  8 12  0 19       113056.1237  -0.0919  0.050   0.0054 0.16  
3260: 19  9 11  0 20   19  7 12  0 20       113056.1237   0.0504  0.050   0.0054 0.17  
3261: 19  9 11  0 20   19  8 12  0 20       113056.1237   0.0504  0.050   0.0054 0.01  
3262: 19  9 11  0 18   19  7 12  0 18       113056.1237   0.0579  0.050   0.0054 0.15  
3263: 19  9 11  0 18   19  8 12  0 18       113056.1237   0.0579  0.050   0.0054 0.01  
3264: 19  9 11  0 19   19  7 12  0 19       113056.1237  -0.0919  0.050   0.0054 0.16  
3265: 19  9 11  0 19   19  8 12  0 19       113056.1237  -0.0919  0.050   0.0054 0.01  
3266: 18  7 11  0 19   18  6 12  0 19       113099.7450   0.0512  0.050   0.0008 0.02  
3267: 18  7 11  0 19   18  7 12  0 19       113099.7450   0.0512  0.050   0.0008 0.16  
3268: 18  7 11  0 17   18  6 12  0 17       113099.7450   0.0601  0.050   0.0008 0.01  
3269: 18  7 11  0 17   18  7 12  0 17       113099.7450   0.0601  0.050   0.0008 0.15  
3270: 18  7 11  0 18   18  7 12  0 18       113099.7450  -0.1087  0.050   0.0008 0.16  
3271: 18  7 11  0 18   18  6 12  0 18       113099.7450  -0.1087  0.050   0.0008 0.00  
3272: 18  8 11  0 19   18  6 12  0 19       113099.7450   0.0512  0.050   0.0008 0.16  
3273: 18  8 11  0 19   18  7 12  0 19       113099.7450   0.0512  0.050   0.0008 0.02  
3274: 18  8 11  0 17   18  7 12  0 17       113099.7450   0.0601  0.050   0.0008 0.01  
3275: 18  8 11  0 17   18  6 12  0 17       113099.7450   0.0601  0.050   0.0008 0.15  
3276: 18  8 11  0 18   18  7 12  0 18       113099.7450  -0.1087  0.050   0.0008 0.00  
3277: 18  8 11  0 18   18  6 12  0 18       113099.7450  -0.1087  0.050   0.0008 0.16  
3278: 17  6 11  0 18   17  6 12  0 18       113137.3010   0.0518  0.050  -0.0047 0.17  
3279: 17  6 11  0 18   17  5 12  0 18       113137.3010   0.0518  0.050  -0.0047 0.01  
3280: 17  6 11  0 16   17  6 12  0 16       113137.3010   0.0625  0.050  -0.0047 0.15  
3281: 17  6 11  0 16   17  5 12  0 16       113137.3010   0.0625  0.050  -0.0047 0.01  
3282: 17  6 11  0 17   17  6 12  0 17       113137.3010  -0.1284  0.050  -0.0047 0.16  
3283: 17  6 11  0 17   17  5 12  0 17       113137.3010  -0.1284  0.050  -0.0047 0.01  
3284: 17  7 11  0 18   17  6 12  0 18       113137.3010   0.0518  0.050  -0.0047 0.01  
3285: 17  7 11  0 18   17  5 12  0 18       113137.3010   0.0518  0.050  -0.0047 0.17  
3286: 17  7 11  0 16   17  5 12  0 16       113137.3010   0.0625  0.050  -0.0047 0.15  
3287: 17  7 11  0 16   17  6 12  0 16       113137.3010   0.0625  0.050  -0.0047 0.01  
3288: 17  7 11  0 17   17  6 12  0 17       113137.3010  -0.1284  0.050  -0.0047 0.01  
3289: 17  7 11  0 17   17  5 12  0 17       113137.3010  -0.1284  0.050  -0.0047 0.16  
3290: 11  0 11  0 10   10  1 10  0  9       113149.1453  -0.0205  0.050  -0.0257 0.01  
3291: 11  0 11  0 10   10  0 10  0  9       113149.1453  -0.0205  0.050  -0.0257 0.14  
3292: 11  0 11  0 11   10  0 10  0 10       113149.1453  -0.0220  0.050  -0.0257 0.16  
3293: 11  0 11  0 11   10  1 10  0 10       113149.1453  -0.0220  0.050  -0.0257 0.01  
3294: 11  0 11  0 12   10  0 10  0 11       113149.1453  -0.0334  0.050  -0.0257 0.18  
3295: 11  0 11  0 12   10  1 10  0 11       113149.1453  -0.0334  0.050  -0.0257 0.00  
3296: 11  1 11  0 10   10  1 10  0  9       113149.1453  -0.0205  0.050  -0.0257 0.14  
3297: 11  1 11  0 10   10  0 10  0  9       113149.1453  -0.0205  0.050  -0.0257 0.01  
3298: 11  1 11  0 11   10  0 10  0 10       113149.1453  -0.0220  0.050  -0.0257 0.01  
3299: 11  1 11  0 11   10  1 10  0 10       113149.1453  -0.0220  0.050  -0.0257 0.16  
3300: 11  1 11  0 12   10  1 10  0 11       113149.1453  -0.0334  0.050  -0.0257 0.18  
3301: 11  1 11  0 12   10  0 10  0 11       113149.1453  -0.0334  0.050  -0.0257 0.00  
3302: 10  1  9  0 11    9  2  8  0 10       113160.0603   0.0028  0.050   0.0248 0.01  
3303: 10  1  9  0 11    9  1  8  0 10       113160.0603   0.0028  0.050   0.0248 0.17  
3304: 10  1  9  0  9    9  2  8  0  8       113160.0603   0.0082  0.050   0.0248 0.01  
3305: 10  1  9  0  9    9  1  8  0  8       113160.0603   0.0082  0.050   0.0248 0.14  
3306: 10  1  9  0 10    9  2  8  0  9       113160.0603   0.0641  0.050   0.0248 0.01  
3307: 10  1  9  0 10    9  1  8  0  9       113160.0603   0.0641  0.050   0.0248 0.16  
3308: 10  2  9  0 11    9  1  8  0 10       113160.0603   0.0028  0.050   0.0248 0.01  
3309: 10  2  9  0 11    9  2  8  0 10       113160.0603   0.0028  0.050   0.0248 0.17  
3310: 10  2  9  0  9    9  1  8  0  8       113160.0603   0.0082  0.050   0.0248 0.01  
3311: 10  2  9  0  9    9  2  8  0  8       113160.0603   0.0082  0.050   0.0248 0.14  
3312: 10  2  9  0 10    9  1  8  0  9       113160.0603   0.0641  0.050   0.0248 0.01  
3313: 10  2  9  0 10    9  2  8  0  9       113160.0603   0.0641  0.050   0.0248 0.16  
3314: 16  5 11  0 17   16  5 12  0 17       113169.4321   0.0718  0.050   0.0079 0.07  
3315: 16  5 11  0 17   16  4 12  0 17       113169.4321   0.0718  0.050   0.0079 0.11  
3316: 16  5 11  0 15   16  5 12  0 15       113169.4321   0.0846  0.050   0.0079 0.15  
3317: 16  5 11  0 15   16  4 12  0 15       113169.4321   0.0846  0.050   0.0079 0.01  
3318: 16  5 11  0 16   16  4 12  0 16       113169.4321  -0.1323  0.050   0.0079 0.01  
3319: 16  5 11  0 16   16  5 12  0 16       113169.4321  -0.1323  0.050   0.0079 0.16  
3320: 16  6 11  0 17   16  5 12  0 17       113169.4321   0.0718  0.050   0.0079 0.11  
3321: 16  6 11  0 17   16  4 12  0 17       113169.4321   0.0718  0.050   0.0079 0.07  
3322: 16  6 11  0 15   16  5 12  0 15       113169.4321   0.0846  0.050   0.0079 0.01  
3323: 16  6 11  0 15   16  4 12  0 15       113169.4321   0.0846  0.050   0.0079 0.15  
3324: 16  6 11  0 16   16  5 12  0 16       113169.4321  -0.1323  0.050   0.0079 0.01  
3325: 16  6 11  0 16   16  4 12  0 16       113169.4321  -0.1323  0.050   0.0079 0.16  
3326:  9  2  7  0 10    8  3  6  0  9       113172.6391  -0.0276  0.050   0.0068 0.01  
3327:  9  2  7  0 10    8  2  6  0  9       113172.6391  -0.0298  0.050   0.0068 0.18  
3328:  9  2  7  0  8    8  3  6  0  7       113172.6391  -0.0331  0.050   0.0068 0.01  
3329:  9  2  7  0  8    8  2  6  0  7       113172.6391  -0.0353  0.050   0.0068 0.14  
3330:  9  2  7  0  9    8  2  6  0  8       113172.6391   0.0821  0.050   0.0068 0.16  
3331:  9  2  7  0  9    8  3  6  0  8       113172.6391   0.0843  0.050   0.0068 0.01  
3332:  9  3  7  0 10    8  3  6  0  9       113172.6391  -0.0277  0.050   0.0068 0.18  
3333:  9  3  7  0 10    8  2  6  0  9       113172.6391  -0.0298  0.050   0.0068 0.01  
3334:  9  3  7  0  8    8  3  6  0  7       113172.6391  -0.0332  0.050   0.0068 0.14  
3335:  9  3  7  0  8    8  2  6  0  7       113172.6391  -0.0354  0.050   0.0068 0.01  
3336:  9  3  7  0  9    8  2  6  0  8       113172.6391   0.0820  0.050   0.0068 0.01  
3337:  9  3  7  0  9    8  3  6  0  8       113172.6391   0.0842  0.050   0.0068 0.16  
3338:  8  4  5  0  8    7  4  4  0  7       113195.1685   0.0687  0.050  -0.0355 0.33  
3339:  8  4  5  0  9    7  4  4  0  8       113195.1685  -0.0787  0.050  -0.0355 0.38  
3340:  8  4  5  0  7    7  4  4  0  6       113195.1685  -0.0979  0.050  -0.0355 0.29  
3341: 15  4 11  0 16   15  3 12  0 16       113196.6763   0.0666  0.050  -0.0056 0.05  
3342: 15  4 11  0 16   15  4 12  0 16       113196.6763   0.0666  0.050  -0.0056 0.13  
3343: 15  4 11  0 14   15  3 12  0 14       113196.6763   0.0822  0.050  -0.0056 0.01  
3344: 15  4 11  0 14   15  4 12  0 14       113196.6763   0.0822  0.050  -0.0056 0.15  
3345: 15  4 11  0 15   15  4 12  0 15       113196.6763  -0.1657  0.050  -0.0056 0.17  
3346: 15  5 11  0 16   15  4 12  0 16       113196.6763   0.0666  0.050  -0.0056 0.05  
3347: 15  5 11  0 16   15  3 12  0 16       113196.6763   0.0666  0.050  -0.0056 0.13  
3348: 15  5 11  0 14   15  4 12  0 14       113196.6763   0.0822  0.050  -0.0056 0.01  
3349: 15  5 11  0 14   15  3 12  0 14       113196.6763   0.0822  0.050  -0.0056 0.15  
3350: 15  5 11  0 15   15  3 12  0 15       113196.6763  -0.1657  0.050  -0.0056 0.17  
3351:  8  3  5  0  7    7  3  4  0  6       113200.0711   0.0175  0.050   0.0786 0.29  
3352:  8  3  5  0  9    7  3  4  0  8       113200.0711   0.0362  0.050   0.0786 0.38  
3353:  8  3  5  0  8    7  3  4  0  7       113200.0711   0.1805  0.050   0.0786 0.33  
3354: 14  3 11  0 15   14  2 12  0 15       113219.5880   0.0457  0.050  -0.0370 0.11  
3355: 14  3 11  0 15   14  3 12  0 15       113219.5880   0.0457  0.050  -0.0370 0.06  
3356: 14  3 11  0 13   14  2 12  0 13       113219.5880   0.0647  0.050  -0.0370 0.01  
3357: 14  3 11  0 13   14  3 12  0 13       113219.5880   0.0647  0.050  -0.0370 0.15  
3358: 14  3 11  0 14   14  2 12  0 14       113219.5880  -0.2206  0.050  -0.0370 0.01  
3359: 14  3 11  0 14   14  3 12  0 14       113219.5880  -0.2206  0.050  -0.0370 0.15  
3360: 14  4 11  0 15   14  3 12  0 15       113219.5880   0.0457  0.050  -0.0370 0.11  
3361: 14  4 11  0 15   14  2 12  0 15       113219.5880   0.0457  0.050  -0.0370 0.06  
3362: 14  4 11  0 13   14  3 12  0 13       113219.5880   0.0647  0.050  -0.0370 0.01  
3363: 14  4 11  0 13   14  2 12  0 13       113219.5880   0.0647  0.050  -0.0370 0.15  
3364: 14  4 11  0 14   14  2 12  0 14       113219.5880  -0.2206  0.050  -0.0370 0.15  
3365: 14  4 11  0 14   14  3 12  0 14       113219.5880  -0.2206  0.050  -0.0370 0.01  
3366: 13  2 11  0 14   13  1 12  0 14       113238.7089   0.0419  0.050  -0.0530 0.00  
3367: 13  2 11  0 14   13  2 12  0 14       113238.7089   0.0419  0.050  -0.0530 0.18  
3368: 13  2 11  0 12   13  1 12  0 12       113238.7089   0.0657  0.050  -0.0530 0.01  
3369: 13  2 11  0 12   13  2 12  0 12       113238.7089   0.0657  0.050  -0.0530 0.15  
3370: 13  2 11  0 13   13  1 12  0 13       113238.7089  -0.2659  0.050  -0.0530 0.09  
3371: 13  2 11  0 13   13  2 12  0 13       113238.7089  -0.2659  0.050  -0.0530 0.08  
3372: 13  3 11  0 14   13  2 12  0 14       113238.7089   0.0419  0.050  -0.0530 0.00  
3373: 13  3 11  0 14   13  1 12  0 14       113238.7089   0.0419  0.050  -0.0530 0.18  
3374: 13  3 11  0 12   13  1 12  0 12       113238.7089   0.0657  0.050  -0.0530 0.15  
3375: 13  3 11  0 12   13  2 12  0 12       113238.7089   0.0657  0.050  -0.0530 0.01  
3376: 13  3 11  0 13   13  2 12  0 13       113238.7089  -0.2659  0.050  -0.0530 0.09  
3377: 13  3 11  0 13   13  1 12  0 13       113238.7089  -0.2659  0.050  -0.0530 0.08  
3378: 12  1 11  0 13   12  0 12  0 13       113254.4937   0.0373  0.050  -0.0727 0.16  
3379: 12  1 11  0 13   12  1 12  0 13       113254.4937   0.0373  0.050  -0.0727 0.02  
3380: 12  1 11  0 11   12  0 12  0 11       113254.4937   0.0673  0.050  -0.0727 0.01  
3381: 12  1 11  0 11   12  1 12  0 11       113254.4937   0.0673  0.050  -0.0727 0.15  
3382: 12  1 11  0 12   12  0 12  0 12       113254.4937  -0.3218  0.050  -0.0727 0.01  
3383: 12  1 11  0 12   12  1 12  0 12       113254.4937  -0.3218  0.050  -0.0727 0.16  
3384: 12  2 11  0 13   12  0 12  0 13       113254.4937   0.0373  0.050  -0.0727 0.02  
3385: 12  2 11  0 13   12  1 12  0 13       113254.4937   0.0373  0.050  -0.0727 0.16  
3386: 12  2 11  0 11   12  1 12  0 11       113254.4937   0.0673  0.050  -0.0727 0.01  
3387: 12  2 11  0 11   12  0 12  0 11       113254.4937   0.0673  0.050  -0.0727 0.15  
3388: 12  2 11  0 12   12  1 12  0 12       113254.4937  -0.3218  0.050  -0.0727 0.01  
3389: 12  2 11  0 12   12  0 12  0 12       113254.4937  -0.3218  0.050  -0.0727 0.16  
3390: 50 46  4  0 50   50 45  5  0 50       113284.2385  -0.1510  0.050   0.0653 0.33  
3391: 50 46  4  0 51   50 45  5  0 51       113284.2385   0.1703  0.050   0.0653 0.34  
3392: 50 46  4  0 49   50 45  5  0 49       113284.2385   0.1767  0.050   0.0653 0.33  
3393: 50 46  5  0 51   50 45  6  0 51       113315.5886   0.1389  0.050   0.0343 0.34  
3394: 50 46  5  0 49   50 45  6  0 49       113315.5886   0.1453  0.050   0.0343 0.33  
3395: 50 46  5  0 50   50 45  6  0 50       113315.5886  -0.1811  0.050   0.0343 0.33  
3396: 44 38  7  0 45   44 36  8  0 45       113429.0157  -0.0112  0.050  -0.0009 0.51  
3397: 44 38  7  0 43   44 36  8  0 43       113429.0157   0.0099  0.050  -0.0009 0.49  
3398: 44 38  7  0 44   44 36  8  0 44       113429.9759   0.0170  0.050               
3399: 32 29  4  0 31   32 27  5  0 31       113481.4898   0.0029  0.050  -0.0174 0.48  
3400: 32 29  4  0 33   32 27  5  0 33       113481.4898  -0.0365  0.050  -0.0174 0.52  
3401: 32 29  4  0 32   32 27  5  0 32       113482.7676  -0.0217  0.050               
3402: 52 41 12  0 51   52 40 13  0 51       113525.0756   0.0082  0.050   0.0237 0.33  
3403: 52 41 12  0 53   52 40 13  0 53       113525.0756   0.0091  0.050   0.0237 0.34  
3404: 52 41 12  0 52   52 40 13  0 52       113525.0756   0.0536  0.050   0.0237 0.33  
3405: 28 25  3  0 29   28 23  6  0 29       113549.9545  -0.0108  0.050  -0.0008 0.52  
3406: 28 25  3  0 27   28 23  6  0 27       113549.9545   0.0100  0.050  -0.0008 0.48  
3407: 28 25  3  0 28   28 23  6  0 28       113550.6354   0.0861  0.050               
3408: 52 41 12  0 53   52 39 13  0 53       113602.6374  -0.0129  0.050   0.0006 0.34  
3409: 52 41 12  0 51   52 39 13  0 51       113602.6374  -0.0136  0.050   0.0006 0.33  
3410: 52 41 12  0 52   52 39 13  0 52       113602.6374   0.0283  0.050   0.0006 0.33  
3411: 43 42  2  0 44   43 41  3  0 44       113621.8645   0.0767  0.050   0.0041 0.17  
3412: 43 42  2  0 42   43 41  3  0 42       113621.8645   0.0852  0.050   0.0041 0.16  
3413: 43 42  1  0 44   43 41  2  0 44       113621.8645   0.1712  0.050   0.0041 0.17  
3414: 43 42  1  0 42   43 41  2  0 42       113621.8645   0.1798  0.050   0.0041 0.16  
3415: 43 42  1  0 43   43 41  2  0 43       113621.8645  -0.1975  0.050   0.0041 0.17  
3416: 43 42  2  0 43   43 41  3  0 43       113621.8645  -0.2920  0.050   0.0041 0.17  
3417: 51 39 12  0 50   51 39 13  0 50       113790.7970   0.0139  0.050   0.0349 0.33  
3418: 51 39 12  0 52   51 39 13  0 52       113790.7970   0.0151  0.050   0.0349 0.34  
3419: 51 39 12  0 51   51 39 13  0 51       113790.7970   0.0756  0.050   0.0349 0.33  
3420: 51 39 12  0 52   51 38 13  0 52       113838.9999  -0.0165  0.050   0.0026 0.34  
3421: 51 39 12  0 50   51 38 13  0 50       113838.9999  -0.0176  0.050   0.0026 0.33  
3422: 51 39 12  0 51   51 38 13  0 51       113838.9999   0.0418  0.050   0.0026 0.33  
3423: 41 41  1  0 42   41 40  2  0 42       113908.7647   0.1333  0.050   0.0097 0.17  
3424: 41 41  0  0 42   41 40  1  0 42       113908.7647   0.1395  0.050   0.0097 0.17  
3425: 41 41  1  0 40   41 40  2  0 40       113908.7647   0.1428  0.050   0.0097 0.16  
3426: 41 41  0  0 40   41 40  1  0 40       113908.7647   0.1490  0.050   0.0097 0.16  
3427: 41 41  0  0 41   41 40  1  0 41       113908.7647  -0.2499  0.050   0.0097 0.17  
3428: 41 41  1  0 41   41 40  2  0 41       113908.7647  -0.2561  0.050   0.0097 0.17  
3429:  7  4  3  0  8    6  4  2  0  7       114068.2954   0.0485  0.050  -0.0133 0.38  
3430:  7  4  3  0  6    6  4  2  0  5       114068.2954   0.0783  0.050  -0.0133 0.28  
3431:  7  4  3  0  6    6  4  2  0  6       114068.2954   0.1106  0.050  -0.0133 0.01  
3432:  7  4  3  0  7    6  4  2  0  6       114068.2954  -0.1629  0.050  -0.0133 0.33  
3433:  7  4  3  0  7    6  4  2  0  7       114068.2954  -0.1906  0.050  -0.0133 0.01  
3434: 53 48  5  0 54   53 47  6  0 54       114214.6789   0.0632  0.050  -0.0381 0.34  
3435: 53 48  5  0 52   53 47  6  0 52       114214.6789   0.0690  0.050  -0.0381 0.33  
3436: 53 48  5  0 53   53 47  6  0 53       114214.6789  -0.2464  0.050  -0.0381 0.33  
3437: 51 40 12  0 52   51 39 13  0 52       114262.2566  -0.0121  0.050   0.0014 0.34  
3438: 51 40 12  0 50   51 39 13  0 50       114262.2566  -0.0130  0.050   0.0014 0.33  
3439: 51 40 12  0 51   51 39 13  0 51       114262.2566   0.0295  0.050   0.0014 0.33  
3440:  7  5  3  0  8    6  4  2  0  7       114265.3471   0.0236  0.050  -0.0667 0.38  
3441:  7  5  3  0  6    6  4  2  0  5       114265.3471   0.0676  0.050  -0.0667 0.29  
3442:  7  5  3  0  7    6  4  2  0  6       114265.3471  -0.2864  0.050  -0.0667 0.33  
3443: 51 40 12  0 50   51 38 13  0 50       114310.5202   0.0160  0.050   0.0298 0.33  
3444: 51 40 12  0 52   51 38 13  0 52       114310.5202   0.0168  0.050   0.0298 0.34  
3445: 51 40 12  0 51   51 38 13  0 51       114310.5202   0.0564  0.050   0.0298 0.33  
3446: 53 48  6  0 54   53 47  7  0 54       114327.2499   0.0657  0.050  -0.0340 0.34  
3447: 53 48  6  0 52   53 47  7  0 52       114327.2499   0.0715  0.050  -0.0340 0.33  
3448: 53 48  6  0 53   53 47  7  0 53       114327.2499  -0.2399  0.050  -0.0340 0.33  
3449: 40 35  6  0 41   40 33  7  0 41       114511.2065  -0.0138  0.050  -0.0009 0.51  
3450: 40 35  6  0 39   40 33  7  0 39       114511.2065   0.0126  0.050  -0.0009 0.49  
3451: 40 35  6  0 40   40 33  7  0 40       114512.2731  -0.0058  0.050               
3452: 50 38 12  0 49   50 38 13  0 49       114657.6090   0.0083  0.050   0.0261 0.33  
3453: 50 38 12  0 51   50 38 13  0 51       114657.6090   0.0093  0.050   0.0261 0.34  
3454: 50 38 12  0 50   50 38 13  0 50       114657.6090   0.0606  0.050   0.0261 0.33  
3455: 50 38 12  0 49   50 37 13  0 49       114687.2106   0.0090  0.050   0.0263 0.33  
3456: 50 38 12  0 51   50 37 13  0 51       114687.2106   0.0100  0.050   0.0263 0.34  
3457: 50 38 12  0 50   50 37 13  0 50       114687.2106   0.0598  0.050   0.0263 0.33  
3458: 36 32  5  0 37   36 30  6  0 37       114715.5036  -0.0095  0.050   0.0062 0.51  
3459: 36 32  5  0 35   36 30  6  0 35       114715.5036   0.0228  0.050   0.0062 0.49  
3460: 36 32  5  0 36   36 30  6  0 36       114716.6882   0.0069  0.050               
3461: 27 25  2  0 28   27 23  5  0 28       114800.3680  -0.0181  0.050  -0.0011 0.52  
3462: 27 25  2  0 26   27 23  5  0 26       114800.3680   0.0171  0.050  -0.0011 0.48  
3463: 27 25  2  0 27   27 23  5  0 27       114801.3450   0.0044  0.050               
3464: 48 45  3  0 48   48 44  4  0 48       114835.4641  -0.1580  0.050   0.0648 0.33  
3465: 48 45  3  0 49   48 44  4  0 49       114835.4641   0.1727  0.050   0.0648 0.34  
3466: 48 45  3  0 47   48 44  4  0 47       114835.4641   0.1796  0.050   0.0648 0.33  
3467: 48 45  4  0 49   48 44  5  0 49       114840.3132   0.1175  0.050   0.0096 0.34  
3468: 48 45  4  0 47   48 44  5  0 47       114840.3132   0.1244  0.050   0.0096 0.33  
3469: 48 45  4  0 48   48 44  5  0 48       114840.3132  -0.2131  0.050   0.0096 0.33  
3470: 50 39 12  0 50   50 38 13  0 50       114963.2717   0.0136  0.050  -0.0122 0.33  
3471: 50 39 12  0 51   50 38 13  0 51       114963.2717  -0.0247  0.050  -0.0122 0.34  
3472: 50 39 12  0 49   50 38 13  0 49       114963.2717  -0.0254  0.050  -0.0122 0.33  
3473: 15 14  2  0 14   15 10  5  0 14       114973.6908   0.0039  0.050  -0.0369 0.47  
3474: 15 14  2  0 16   15 10  5  0 16       114973.6908  -0.0727  0.050  -0.0369 0.53  
3475: 15 14  2  0 15   15 10  5  0 15       114974.9503   0.0386  0.050               
3476: 50 39 12  0 49   50 37 13  0 49       114992.9015   0.0034  0.050   0.0163 0.33  
3477: 50 39 12  0 51   50 37 13  0 51       114992.9015   0.0041  0.050   0.0163 0.34  
3478: 50 39 12  0 50   50 37 13  0 50       114992.9015   0.0411  0.050   0.0163 0.33  
3479: 61 48 13  0 60   61 48 14  0 60       115203.8033   0.0303  0.050   0.0775 0.33  
3480: 61 48 13  0 62   61 48 14  0 62       115203.8033   0.0325  0.050   0.0775 0.34  
3481: 61 48 13  0 61   61 48 14  0 61       115203.8033   0.1696  0.050   0.0775 0.33  
3482: 49 37 12  0 48   49 37 13  0 48       115429.6746   0.0377  0.050   0.0528 0.33  
3483: 49 37 12  0 50   49 37 13  0 50       115429.6746   0.0386  0.050   0.0528 0.34  
3484: 49 37 12  0 49   49 37 13  0 49       115429.6746   0.0819  0.050   0.0528 0.33  
3485: 49 37 12  0 49   49 36 13  0 49       115447.5361   0.0161  0.050  -0.0125 0.33  
3486: 49 37 12  0 50   49 36 13  0 50       115447.5361  -0.0263  0.050  -0.0125 0.34  
3487: 49 37 12  0 48   49 36 13  0 48       115447.5361  -0.0271  0.050  -0.0125 0.33  
3488: 49 38 12  0 48   49 37 13  0 48       115625.1936   0.0309  0.050   0.0430 0.33  
3489: 49 38 12  0 50   49 37 13  0 50       115625.1936   0.0316  0.050   0.0430 0.34  
3490: 49 38 12  0 49   49 37 13  0 49       115625.1936   0.0663  0.050   0.0430 0.33  
3491: 49 38 12  0 48   49 36 13  0 48       115643.1238   0.0347  0.050   0.0465 0.33  
3492: 49 38 12  0 50   49 36 13  0 50       115643.1238   0.0354  0.050   0.0465 0.34  
3493: 49 38 12  0 49   49 36 13  0 49       115643.1238   0.0692  0.050   0.0465 0.33  
3494: 25 24  1  0 26   25 22  4  0 26       115737.2903  -0.0005  0.050   0.0218 0.52  
3495: 25 24  1  0 24   25 22  4  0 24       115737.2903   0.0461  0.050   0.0218 0.48  
3496: 25 24  1  0 25   25 22  4  0 25       115738.4821   0.0244  0.050               
3497:  7  5  2  0  7    6  6  1  0  6       116085.5307   0.0441  0.050               
3498:  7  5  2  0  8    6  6  1  0  7       116087.5700   0.0964  0.050  -0.0467 0.57  
3499:  7  5  2  0  6    6  6  1  0  5       116087.5700  -0.2382  0.050  -0.0467 0.43  
3500: 48 36 12  0 47   48 36 13  0 47       116123.2300   0.0104  0.050   0.0231 0.33  
3501: 48 36 12  0 49   48 36 13  0 49       116123.2300   0.0111  0.050   0.0231 0.34  
3502: 48 36 12  0 48   48 36 13  0 48       116123.2300   0.0477  0.050   0.0231 0.33  
3503: 48 36 12  0 47   48 35 13  0 47       116133.9594   0.0299  0.050   0.0425 0.33  
3504: 48 36 12  0 49   48 35 13  0 49       116133.9594   0.0307  0.050   0.0425 0.34  
3505: 48 36 12  0 48   48 35 13  0 48       116133.9594   0.0666  0.050   0.0425 0.33  
3506: 27 24  3  0 28   27 21  6  0 28       116166.0646   0.0003  0.050   0.0153 0.52  
3507: 27 24  3  0 26   27 21  6  0 26       116166.0646   0.0312  0.050   0.0153 0.48  
3508: 48 37 12  0 49   48 36 13  0 49       116246.5705  -0.0053  0.050   0.0047 0.34  
3509: 48 37 12  0 47   48 36 13  0 47       116246.5705  -0.0059  0.050   0.0047 0.33  
3510: 48 37 12  0 48   48 36 13  0 48       116246.5705   0.0254  0.050   0.0047 0.33  
3511: 48 37 12  0 47   48 35 13  0 47       116257.2922   0.0059  0.050   0.0164 0.33  
3512: 48 37 12  0 49   48 35 13  0 49       116257.2922   0.0065  0.050   0.0164 0.34  
3513: 48 37 12  0 48   48 35 13  0 48       116257.2922   0.0367  0.050   0.0164 0.33  
3514: 51 47  5  0 52   51 46  6  0 52       116328.7142   0.0751  0.050  -0.0274 0.34  
3515: 51 47  5  0 50   51 46  6  0 50       116328.7142   0.0812  0.050  -0.0274 0.33  
3516: 51 47  5  0 51   51 46  6  0 51       116328.7142  -0.2385  0.050  -0.0274 0.33  
3517: 23 23  1  0 22   23 21  2  0 22       116412.7273  -0.0444  0.050  -0.0760 0.48  
3518: 23 23  1  0 24   23 21  2  0 24       116412.7273  -0.1049  0.050  -0.0760 0.52  
3519: 23 23  1  0 23   23 21  2  0 23       116414.2019  -0.0200  0.050               
3520:  5  5  1  0  6    4  3  2  0  5       116449.8265  -0.0402  0.050   0.0736 0.60  
3521:  5  5  1  0  4    4  3  2  0  3       116449.8265   0.2466  0.050   0.0736 0.40  
3522:  5  5  1  0  5    4  3  2  0  4       116451.3491  -0.0209  0.050               
3523: 44 43  1  0 45   44 42  2  0 45       116522.1879   0.1230  0.050   0.0054 0.34  
3524: 44 43  1  0 43   44 42  2  0 43       116522.1879   0.1312  0.050   0.0054 0.33  
3525: 44 43  1  0 44   44 42  2  0 44       116522.1879  -0.2376  0.050   0.0054 0.33  
3526: 47 35 12  0 46   47 35 13  0 46       116750.7555   0.0075  0.050   0.0181 0.33  
3527: 47 35 12  0 48   47 35 13  0 48       116750.7555   0.0081  0.050   0.0181 0.34  
3528: 47 35 12  0 47   47 35 13  0 47       116750.7555   0.0386  0.050   0.0181 0.33  
3529: 47 35 12  0 46   47 34 13  0 46       116757.0749   0.0170  0.050   0.0276 0.33  
3530: 47 35 12  0 48   47 34 13  0 48       116757.0749   0.0177  0.050   0.0276 0.34  
3531: 47 35 12  0 47   47 34 13  0 47       116757.0749   0.0478  0.050   0.0276 0.33  
3532: 42 42  1  0 43   42 41  2  0 43       116796.5440   0.1178  0.050  -0.0038 0.17  
3533: 42 42  0  0 43   42 41  1  0 43       116796.5440   0.1215  0.050  -0.0038 0.17  
3534: 42 42  1  0 41   42 41  2  0 41       116796.5440   0.1268  0.050  -0.0038 0.16  
3535: 42 42  0  0 41   42 41  1  0 41       116796.5440   0.1305  0.050  -0.0038 0.16  
3536: 42 42  0  0 42   42 41  1  0 42       116796.5440  -0.2590  0.050  -0.0038 0.17  
3537: 42 42  1  0 42   42 41  2  0 42       116796.5440  -0.2627  0.050  -0.0038 0.17  
3538: 29 26  3  0 28   29 24  6  0 28       116806.8000   0.0037  0.050  -0.0079 0.48  
3539: 29 26  3  0 30   29 24  6  0 30       116806.8000  -0.0187  0.050  -0.0079 0.52  
3540: 29 26  3  0 29   29 24  6  0 29       116807.5254   0.0544  0.050               
3541:  5  5  1  0  6    4  2  2  0  5       116817.9734  -0.0140  0.050               
3542:  5  5  1  0  5    4  2  2  0  4       116819.7851  -0.0410  0.050               
3543: 47 36 12  0 46   47 35 13  0 46       116827.5154   0.0156  0.050   0.0249 0.33  
3544: 47 36 12  0 48   47 35 13  0 48       116827.5154   0.0161  0.050   0.0249 0.34  
3545: 47 36 12  0 47   47 35 13  0 47       116827.5154   0.0429  0.050   0.0249 0.33  
3546: 47 36 12  0 46   47 34 13  0 46       116833.8428   0.0331  0.050   0.0423 0.33  
3547: 47 36 12  0 48   47 34 13  0 48       116833.8428   0.0336  0.050   0.0423 0.34  
3548: 47 36 12  0 47   47 34 13  0 47       116833.8428   0.0601  0.050   0.0423 0.33  
3549:  6  6  1  0  7    5  5  0  0  6       116998.4768  -0.0048  0.050   0.0153 0.58  
3550:  6  6  1  0  5    5  5  0  0  4       116998.4768   0.0434  0.050   0.0153 0.42  
3551: 60 47 13  0 61   60 47 14  0 61       117042.4463   0.0004  0.050   0.0381 0.34  
3552: 60 47 13  0 59   60 47 14  0 59       117042.4463  -0.0014  0.050   0.0381 0.33  
3553: 60 47 13  0 60   60 47 14  0 60       117042.4463   0.1151  0.050   0.0381 0.33  
3554: 23 23  0  0 24   23 21  3  0 24       117201.6269   0.0445  0.050   0.0722 0.52  
3555: 23 23  0  0 22   23 21  3  0 22       117201.6269   0.1024  0.050   0.0722 0.48  
3556: 23 23  0  0 23   23 21  3  0 23       117202.9652   0.0543  0.050               
3557: 57 48 10  0 58   57 46 11  0 58       117262.2003   0.0528  0.050   0.0578 0.51  
3558: 57 48 10  0 56   57 46 11  0 56       117262.2003   0.0628  0.050   0.0578 0.49  
3559: 46 34 12  0 47   46 34 13  0 47       117321.6743  -0.0129  0.050  -0.0048 0.34  
3560: 46 34 12  0 45   46 34 13  0 45       117321.6743  -0.0134  0.050  -0.0048 0.33  
3561: 46 34 12  0 46   46 34 13  0 46       117321.6743   0.0121  0.050  -0.0048 0.33  
3562: 46 34 12  0 47   46 33 13  0 47       117325.3443  -0.0074  0.050   0.0032 0.28  
3563: 46 34 12  0 45   46 33 13  0 45       117325.3443  -0.0079  0.050   0.0032 0.27  
3564: 46 34 12  0 46   46 33 13  0 46       117325.3443   0.0174  0.050   0.0032 0.27  
3565: 54 49  5  0 55   54 48  6  0 55       117325.3443   0.1137  0.050   0.0032 0.06  
3566: 54 49  5  0 53   54 48  6  0 53       117325.3443   0.1193  0.050   0.0032 0.06  
3567: 54 49  5  0 54   54 48  6  0 54       117325.3443  -0.1886  0.050   0.0032 0.06  
3568: 64 52 13  0 63   64 50 14  0 63       117352.1536   0.0282  0.050   0.0268 0.33  
3569: 64 52 13  0 65   64 50 14  0 65       117352.1536   0.0281  0.050   0.0268 0.34  
3570: 64 52 13  0 64   64 50 14  0 64       117352.1536   0.0239  0.050   0.0268 0.33  
3571: 46 35 12  0 45   46 34 13  0 45       117368.7771   0.0055  0.050   0.0134 0.33  
3572: 46 35 12  0 47   46 34 13  0 47       117368.7771   0.0060  0.050   0.0134 0.34  
3573: 46 35 12  0 46   46 34 13  0 46       117368.7771   0.0286  0.050   0.0134 0.33  
3574: 46 35 12  0 45   46 33 13  0 45       117372.4544   0.0183  0.050   0.0262 0.33  
3575: 46 35 12  0 47   46 33 13  0 47       117372.4544   0.0188  0.050   0.0262 0.34  
3576: 46 35 12  0 46   46 33 13  0 46       117372.4544   0.0413  0.050   0.0262 0.33  
3577: 54 49  6  0 55   54 48  7  0 55       117401.2397   0.0354  0.050   0.0381 0.51  
3578: 54 49  6  0 53   54 48  7  0 53       117401.2397   0.0409  0.050   0.0381 0.49  
3579: 54 49  6  0 54   54 48  7  0 54       117401.4527  -0.0513  0.050               
3580: 17 14  3  0 16   17 12  6  0 16       117512.1841   0.0486  0.050   0.0640 0.47  
3581: 17 14  3  0 18   17 12  6  0 18       117512.1841   0.0777  0.050   0.0640 0.53  
3582: 63 51 13  0 64   63 49 14  0 64       117660.8800   0.0004  0.050   0.0049 0.34  
3583: 63 51 13  0 62   63 49 14  0 62       117660.8800   0.0002  0.050   0.0049 0.33  
3584: 63 51 13  0 63   63 49 14  0 63       117660.8800   0.0139  0.050   0.0049 0.33  
3585: 29 27  3  0 28   29 25  4  0 28       117819.9352   0.0046  0.050  -0.0183 0.48  
3586: 29 27  3  0 30   29 25  4  0 30       117819.9352  -0.0397  0.050  -0.0183 0.52  
3587: 29 27  3  0 29   29 25  4  0 29       117821.2352  -0.0257  0.050               
3588: 45 33 12  0 44   45 33 13  0 44       117843.3560   0.0148  0.050   0.0219 0.33  
3589: 45 33 12  0 46   45 33 13  0 46       117843.3560   0.0153  0.050   0.0219 0.34  
3590: 45 33 12  0 45   45 33 13  0 45       117843.3560   0.0353  0.050   0.0219 0.33  
3591: 45 33 12  0 44   45 32 13  0 44       117845.4447   0.0067  0.050   0.0137 0.33  
3592: 45 33 12  0 46   45 32 13  0 46       117845.4447   0.0072  0.050   0.0137 0.34  
3593: 45 33 12  0 45   45 32 13  0 45       117845.4447   0.0271  0.050   0.0137 0.33  
3594: 45 34 12  0 44   45 33 13  0 44       117871.8305   0.0203  0.050   0.0268 0.33  
3595: 45 34 12  0 46   45 33 13  0 46       117871.8305   0.0207  0.050   0.0268 0.34  
3596: 45 34 12  0 45   45 33 13  0 45       117871.8305   0.0393  0.050   0.0268 0.33  
3597: 45 34 12  0 44   45 32 13  0 44       117873.9291   0.0220  0.050   0.0285 0.33  
3598: 45 34 12  0 46   45 32 13  0 46       117873.9291   0.0224  0.050   0.0285 0.34  
3599: 45 34 12  0 45   45 32 13  0 45       117873.9291   0.0408  0.050   0.0285 0.33  
3600: 62 50 13  0 61   62 48 14  0 61       118169.2315   0.0598  0.050   0.0688 0.33  
3601: 62 50 13  0 63   62 48 14  0 63       118169.2315   0.0602  0.050   0.0688 0.34  
3602: 62 50 13  0 62   62 48 14  0 62       118169.2315   0.0863  0.050   0.0688 0.33  
3603: 44 32 12  0 43   44 32 13  0 43       118321.4344   0.0078  0.050   0.0132 0.33  
3604: 44 32 12  0 45   44 32 13  0 45       118321.4344   0.0082  0.050   0.0132 0.34  
3605: 44 32 12  0 44   44 32 13  0 44       118321.4344   0.0235  0.050   0.0132 0.33  
3606: 44 32 12  0 43   44 31 13  0 43       118322.6311   0.0230  0.050   0.0284 0.33  
3607: 44 32 12  0 45   44 31 13  0 45       118322.6311   0.0233  0.050   0.0284 0.34  
3608: 44 32 12  0 44   44 31 13  0 44       118322.6311   0.0386  0.050   0.0284 0.33  
3609: 44 33 12  0 45   44 32 13  0 45       118338.3816  -0.0047  0.050  -0.0001 0.34  
3610: 44 33 12  0 43   44 32 13  0 43       118338.3816  -0.0051  0.050  -0.0001 0.33  
3611: 44 33 12  0 44   44 32 13  0 44       118338.3816   0.0096  0.050  -0.0001 0.33  
3612: 44 33 12  0 43   44 31 13  0 43       118339.5812   0.0129  0.050   0.0179 0.33  
3613: 44 33 12  0 45   44 31 13  0 45       118339.5812   0.0132  0.050   0.0179 0.34  
3614: 44 33 12  0 44   44 31 13  0 44       118339.5812   0.0275  0.050   0.0179 0.33  
3615: 53 45  9  0 54   53 43 10  0 54       118365.1946  -0.0098  0.050  -0.0032 0.51  
3616: 53 45  9  0 52   53 43 10  0 52       118365.1946   0.0036  0.050  -0.0032 0.49  
3617: 53 45  9  0 53   53 43 10  0 53       118365.9832   0.0657  0.050               
3618: 59 46 13  0 59   59 46 14  0 59       118608.2921   0.0260  0.050  -0.0388 0.33  
3619: 59 46 13  0 60   59 46 14  0 60       118608.2921  -0.0703  0.050  -0.0388 0.34  
3620: 59 46 13  0 58   59 46 14  0 58       118608.2921  -0.0720  0.050  -0.0388 0.33  
3621: 26 25  2  0 27   26 23  3  0 27       118637.2582   0.0007  0.050   0.0249 0.52  
3622: 26 25  2  0 25   26 23  3  0 25       118637.2582   0.0510  0.050   0.0249 0.48  
3623: 26 25  2  0 26   26 23  3  0 26       118638.5293  -0.0330  0.050               
3624: 43 31 12  0 44   43 31 13  0 44       118760.5025  -0.0046  0.050  -0.0011 0.34  
3625: 43 31 12  0 42   43 31 13  0 42       118760.5025  -0.0048  0.050  -0.0011 0.33  
3626: 43 31 12  0 43   43 31 13  0 43       118760.5025   0.0062  0.050  -0.0011 0.33  
3627: 43 31 12  0 42   43 30 13  0 42       118761.2418   0.0791  0.050   0.0829 0.33  
3628: 43 31 12  0 44   43 30 13  0 44       118761.2418   0.0793  0.050   0.0829 0.34  
3629: 43 31 12  0 43   43 30 13  0 43       118761.2418   0.0902  0.050   0.0829 0.33  
3630: 43 32 12  0 43   43 31 13  0 43       118770.3832  -0.0643  0.050  -0.0712 0.33  
3631: 43 32 12  0 44   43 31 13  0 44       118770.3832  -0.0745  0.050  -0.0712 0.34  
3632: 43 32 12  0 42   43 31 13  0 42       118770.3832  -0.0748  0.050  -0.0712 0.33  
3633: 43 32 12  0 44   43 30 13  0 44       118771.1112  -0.0019  0.050   0.0014 0.34  
3634: 43 32 12  0 42   43 30 13  0 42       118771.1112  -0.0021  0.050   0.0014 0.33  
3635: 43 32 12  0 43   43 30 13  0 43       118771.1112   0.0083  0.050   0.0014 0.33  
3636: 61 49 13  0 62   61 47 14  0 62       118812.9102  -0.0168  0.050  -0.0055 0.34  
3637: 61 49 13  0 60   61 47 14  0 60       118812.9102  -0.0174  0.050  -0.0055 0.33  
3638: 61 49 13  0 61   61 47 14  0 61       118812.9102   0.0178  0.050  -0.0055 0.33  
3639:  7  6  2  0  7    6  6  1  0  6       118873.5088   0.0098  0.050               
3640:  7  6  2  0  8    6  6  1  0  7       118874.7137   0.0870  0.050  -0.0031 0.57  
3641:  7  6  2  0  6    6  6  1  0  5       118874.7137  -0.1237  0.050  -0.0031 0.43  
3642: 42 30 12  0 41   42 30 13  0 41       119164.3663   0.0628  0.050   0.0439 0.31  
3643: 42 30 12  0 43   42 30 13  0 43       119164.3663   0.0629  0.050   0.0439 0.32  
3644: 42 30 12  0 42   42 30 13  0 42       119164.3663   0.0695  0.050   0.0439 0.31  
3645: 42 30 12  0 42   42 29 13  0 42       119164.3663  -0.2879  0.050   0.0439 0.02  
3646: 42 30 12  0 43   42 29 13  0 43       119164.3663  -0.2944  0.050   0.0439 0.02  
3647: 42 30 12  0 41   42 29 13  0 41       119164.3663  -0.2946  0.050   0.0439 0.02  
3648: 42 31 12  0 41   42 29 13  0 41       119170.4107   0.0030  0.050   0.0052 0.32  
3649: 42 31 12  0 43   42 29 13  0 43       119170.4107   0.0031  0.050   0.0052 0.34  
3650: 42 31 12  0 42   42 29 13  0 42       119170.4107   0.0093  0.050   0.0052 0.33  
3651: 52 48  4  0 53   52 47  5  0 53       119320.7416   0.0267  0.050  -0.0742 0.34  
3652: 52 48  4  0 51   52 47  5  0 51       119320.7416   0.0327  0.050  -0.0742 0.33  
3653: 52 48  4  0 52   52 47  5  0 52       119320.7416  -0.2811  0.050  -0.0742 0.33  
3654: 52 48  5  0 53   52 47  6  0 53       119334.3847   0.0699  0.050  -0.0308 0.34  
3655: 52 48  5  0 51   52 47  6  0 51       119334.3847   0.0758  0.050  -0.0308 0.33  
3656: 52 48  5  0 52   52 47  6  0 52       119334.3847  -0.2374  0.050  -0.0308 0.33  
3657: 45 44  2  0 46   45 43  3  0 46       119421.3656   0.0794  0.050  -0.0180 0.17  
3658: 45 44  2  0 44   45 43  3  0 44       119421.3656   0.0872  0.050  -0.0180 0.16  
3659: 45 44  1  0 46   45 43  2  0 46       119421.3656   0.1148  0.050  -0.0180 0.17  
3660: 45 44  1  0 44   45 43  2  0 44       119421.3656   0.1226  0.050  -0.0180 0.16  
3661: 45 44  1  0 45   45 43  2  0 45       119421.3656  -0.2381  0.050  -0.0180 0.17  
3662: 45 44  2  0 45   45 43  3  0 45       119421.3656  -0.2735  0.050  -0.0180 0.17  
3663: 41 29 12  0 40   41 29 13  0 40       119535.9748   0.0599  0.050   0.0495 0.31  
3664: 41 29 12  0 42   41 29 13  0 42       119535.9748   0.0600  0.050   0.0495 0.32  
3665: 41 29 12  0 41   41 29 13  0 41       119535.9748   0.0622  0.050   0.0495 0.31  
3666: 41 29 12  0 41   41 28 13  0 41       119535.9748  -0.1294  0.050   0.0495 0.02  
3667: 41 29 12  0 42   41 28 13  0 42       119535.9748  -0.1316  0.050   0.0495 0.02  
3668: 41 29 12  0 40   41 28 13  0 40       119535.9748  -0.1316  0.050   0.0495 0.02  
3669: 41 30 12  0 41   41 28 13  0 41       119539.3632  -0.0063  0.050   0.0036 0.31  
3670: 41 30 12  0 42   41 28 13  0 42       119539.3632  -0.0083  0.050   0.0036 0.32  
3671: 41 30 12  0 40   41 28 13  0 40       119539.3632  -0.0084  0.050   0.0036 0.31  
3672: 41 30 12  0 40   41 29 13  0 40       119539.3632   0.1832  0.050   0.0036 0.02  
3673: 41 30 12  0 42   41 29 13  0 42       119539.3632   0.1833  0.050   0.0036 0.02  
3674: 41 30 12  0 41   41 29 13  0 41       119539.3632   0.1853  0.050   0.0036 0.02  
3675: 60 48 13  0 61   60 46 14  0 61       119541.6723  -0.0028  0.050   0.0103 0.34  
3676: 60 48 13  0 59   60 46 14  0 59       119541.6723  -0.0034  0.050   0.0103 0.33  
3677: 60 48 13  0 60   60 46 14  0 60       119541.6723   0.0372  0.050   0.0103 0.33  
3678: 28 26  2  0 27   28 24  5  0 27       119852.9152   0.0083  0.050  -0.0095 0.48  
3679: 28 26  2  0 29   28 24  5  0 29       119852.9152  -0.0261  0.050  -0.0095 0.52  
3680: 28 26  2  0 28   28 24  5  0 28       119853.8851  -0.0220  0.050               
3681: 40 28 12  0 40   40 27 13  0 40       119878.0376  -0.0469  0.050   0.0494 0.02  
3682: 40 28 12  0 41   40 27 13  0 41       119878.0376  -0.0450  0.050   0.0494 0.02  
3683: 40 28 12  0 39   40 27 13  0 39       119878.0376  -0.0449  0.050   0.0494 0.02  
3684: 40 28 12  0 39   40 28 13  0 39       119878.0376   0.0559  0.050   0.0494 0.31  
3685: 40 28 12  0 41   40 28 13  0 41       119878.0376   0.0559  0.050   0.0494 0.32  
3686: 40 28 12  0 40   40 28 13  0 40       119878.0376   0.0539  0.050   0.0494 0.31  
3687: 40 29 12  0 39   40 27 13  0 39       119879.9180   0.0116  0.050   0.0168 0.31  
3688: 40 29 12  0 41   40 27 13  0 41       119879.9180   0.0116  0.050   0.0168 0.32  
3689: 40 29 12  0 40   40 27 13  0 40       119879.9180   0.0095  0.050   0.0168 0.31  
3690: 40 29 12  0 39   40 28 13  0 39       119879.9180   0.1125  0.050   0.0168 0.02  
3691: 40 29 12  0 41   40 28 13  0 41       119879.9180   0.1125  0.050   0.0168 0.02  
3692: 40 29 12  0 40   40 28 13  0 40       119879.9180   0.1104  0.050   0.0168 0.02  
3693: 58 45 13  0 59   58 45 14  0 59       119955.8468  -0.0181  0.050   0.0086 0.34  
3694: 58 45 13  0 57   58 45 14  0 57       119955.8468  -0.0195  0.050   0.0086 0.33  
3695: 58 45 13  0 58   58 45 14  0 58       119955.8468   0.0635  0.050   0.0086 0.33  
3696: 58 45 13  0 57   58 44 14  0 57       120077.1916   0.0168  0.050   0.0434 0.33  
3697: 58 45 13  0 59   58 44 14  0 59       120077.1916   0.0181  0.050   0.0434 0.34  
3698: 58 45 13  0 58   58 44 14  0 58       120077.1916   0.0953  0.050   0.0434 0.33  
3699: 16 13  3  0 15   16 11  6  0 15       120086.7659   0.0210  0.050   0.0374 0.47  
3700: 16 13  3  0 17   16 11  6  0 17       120086.7659   0.0518  0.050   0.0374 0.53  
3701: 49 42  8  0 50   49 40  9  0 50       120154.2445   0.0394  0.050   0.0479 0.51  
3702: 49 42  8  0 48   49 40  9  0 48       120154.2445   0.0567  0.050   0.0479 0.49  
3703: 49 42  8  0 49   49 40  9  0 49       120155.0769   0.0228  0.050               
3704: 39 27 12  0 39   39 27 13  0 39       120192.7995  -0.0034  0.050  -0.0023 0.31  
3705: 39 27 12  0 38   39 27 13  0 38       120192.7995   0.0028  0.050  -0.0023 0.31  
3706: 39 27 12  0 40   39 27 13  0 40       120192.7995   0.0026  0.050  -0.0023 0.32  
3707: 39 27 12  0 40   39 26 13  0 40       120192.7995  -0.0494  0.050  -0.0023 0.02  
3708: 39 27 12  0 38   39 26 13  0 38       120192.7995  -0.0493  0.050  -0.0023 0.02  
3709: 39 27 12  0 39   39 26 13  0 39       120192.7995  -0.0556  0.050  -0.0023 0.02  
3710: 39 28 12  0 39   39 26 13  0 39       120193.8582   0.0021  0.050   0.0093 0.31  
3711: 39 28 12  0 38   39 26 13  0 38       120193.8582   0.0085  0.050   0.0093 0.31  
3712: 39 28 12  0 40   39 26 13  0 40       120193.8582   0.0083  0.050   0.0093 0.32  
3713: 39 28 12  0 39   39 27 13  0 39       120193.8582   0.0542  0.050   0.0093 0.02  
3714: 39 28 12  0 38   39 27 13  0 38       120193.8582   0.0606  0.050   0.0093 0.02  
3715: 39 28 12  0 40   39 27 13  0 40       120193.8582   0.0604  0.050   0.0093 0.02  
3716: 59 47 13  0 58   59 45 14  0 58       120316.6675   0.0129  0.050   0.0276 0.33  
3717: 59 47 13  0 60   59 45 14  0 60       120316.6675   0.0136  0.050   0.0276 0.34  
3718: 59 47 13  0 59   59 45 14  0 59       120316.6675   0.0564  0.050   0.0276 0.33  
3719: 38 26 12  0 39   38 26 13  0 39       120482.3908   0.0039  0.050  -0.0032 0.47  
3720: 38 26 12  0 38   38 26 13  0 38       120482.3908  -0.0064  0.050  -0.0032 0.45  
3721: 38 26 12  0 37   38 25 13  0 37       120482.3908  -0.0222  0.050  -0.0032 0.03  
3722: 38 26 12  0 39   38 25 13  0 39       120482.3908  -0.0225  0.050  -0.0032 0.03  
3723: 38 26 12  0 38   38 25 13  0 38       120482.3908  -0.0328  0.050  -0.0032 0.03  
3724: 38 27 12  0 38   38 25 13  0 38       120483.0052   0.0422  0.050   0.0508 0.31  
3725: 38 27 12  0 39   38 25 13  0 39       120483.0052   0.0526  0.050   0.0508 0.32  
3726: 38 27 12  0 37   38 25 13  0 37       120483.0052   0.0529  0.050   0.0508 0.31  
3727: 38 27 12  0 38   38 26 13  0 38       120483.0052   0.0686  0.050   0.0508 0.02  
3728: 38 27 12  0 39   38 26 13  0 39       120483.0052   0.0790  0.050   0.0508 0.02  
3729: 38 27 12  0 37   38 26 13  0 37       120483.0052   0.0793  0.050   0.0508 0.02  
3730: 30 27  3  0 29   30 25  6  0 29       120567.8731   0.0064  0.050  -0.0057 0.48  
3731: 30 27  3  0 31   30 25  6  0 31       120567.8731  -0.0171  0.050  -0.0057 0.52  
3732: 30 27  3  0 30   30 25  6  0 30       120568.6433   0.0464  0.050               
3733: 37 25 12  0 37   37 24 13  0 37       120748.7395   0.1431  0.050   0.0171 0.01  
3734: 37 25 12  0 38   37 24 13  0 38       120748.7395   0.1577  0.050   0.0171 0.01  
3735: 37 25 12  0 36   37 24 13  0 36       120748.7395   0.1581  0.050   0.0171 0.01  
3736: 37 25 12  0 37   37 25 13  0 37       120748.7395   0.1562  0.050   0.0171 0.16  
3737: 37 25 12  0 38   37 25 13  0 38       120748.7395   0.1708  0.050   0.0171 0.16  
3738: 37 25 12  0 36   37 25 13  0 36       120748.7395   0.1712  0.050   0.0171 0.15  
3739: 37 26 12  0 36   37 25 13  0 36       120748.7395  -0.1136  0.050   0.0171 0.01  
3740: 37 26 12  0 38   37 25 13  0 38       120748.7395  -0.1140  0.050   0.0171 0.01  
3741: 37 26 12  0 37   37 25 13  0 37       120748.7395  -0.1286  0.050   0.0171 0.01  
3742: 37 26 12  0 36   37 24 13  0 36       120748.7395  -0.1267  0.050   0.0171 0.15  
3743: 37 26 12  0 38   37 24 13  0 38       120748.7395  -0.1271  0.050   0.0171 0.16  
3744: 37 26 12  0 37   37 24 13  0 37       120748.7395  -0.1417  0.050   0.0171 0.16  
3745: 58 46 13  0 59   58 45 14  0 59       120987.5692  -0.0172  0.050  -0.0015 0.34  
3746: 58 46 13  0 57   58 45 14  0 57       120987.5692  -0.0181  0.050  -0.0015 0.33  
3747: 58 46 13  0 58   58 45 14  0 58       120987.5692   0.0307  0.050  -0.0015 0.33  
3748: 36 24 12  0 36   36 23 13  0 36       120993.0723   0.0569  0.050  -0.0015 0.01  
3749: 36 24 12  0 36   36 24 13  0 36       120993.0723   0.0633  0.050  -0.0015 0.16  
3750: 36 24 12  0 35   36 23 13  0 35       120993.0723   0.0765  0.050  -0.0015 0.01  
3751: 36 24 12  0 37   36 24 13  0 37       120993.0723   0.0823  0.050  -0.0015 0.16  
3752: 36 24 12  0 35   36 24 13  0 35       120993.0723   0.0828  0.050  -0.0015 0.15  
3753: 36 25 12  0 35   36 24 13  0 35       120993.0723  -0.0646  0.050  -0.0015 0.01  
3754: 36 25 12  0 37   36 24 13  0 37       120993.0723  -0.0651  0.050  -0.0015 0.01  
3755: 36 25 12  0 35   36 23 13  0 35       120993.0723  -0.0709  0.050  -0.0015 0.15  
3756: 36 25 12  0 37   36 23 13  0 37       120993.0723  -0.0715  0.050  -0.0015 0.16  
3757: 36 25 12  0 36   36 24 13  0 36       120993.0723  -0.0841  0.050  -0.0015 0.01  
3758: 36 25 12  0 36   36 23 13  0 36       120993.0723  -0.0905  0.050  -0.0015 0.16  
3759: 28 25  3  0 29   28 22  6  0 29       121022.6880  -0.0116  0.050   0.0056 0.52  
3760: 28 25  3  0 27   28 22  6  0 27       121022.6880   0.0240  0.050   0.0056 0.48  
3761: 28 25  3  0 28   28 22  6  0 28       121023.7480   0.0495  0.050               
3762: 58 46 13  0 58   58 44 14  0 58       121108.8539   0.0025  0.050  -0.0268 0.33  
3763: 58 46 13  0 59   58 44 14  0 59       121108.8539  -0.0410  0.050  -0.0268 0.34  
3764: 58 46 13  0 57   58 44 14  0 57       121108.8539  -0.0417  0.050  -0.0268 0.33  
3765: 57 44 13  0 57   57 44 14  0 57       121128.6720   0.0292  0.050  -0.0175 0.33  
3766: 57 44 13  0 58   57 44 14  0 58       121128.6720  -0.0402  0.050  -0.0175 0.34  
3767: 57 44 13  0 56   57 44 14  0 56       121128.6720  -0.0414  0.050  -0.0175 0.33  
3768: 67 53 14  0 66   67 53 15  0 66       121176.0471   0.0113  0.050   0.0632 0.33  
3769: 67 53 14  0 68   67 53 15  0 68       121176.0471   0.0136  0.050   0.0632 0.34  
3770: 67 53 14  0 67   67 53 15  0 67       121176.0471   0.1648  0.050   0.0632 0.33  
3771: 35 23 12  0 35   35 22 13  0 35       121217.1953   0.0087  0.050  -0.0112 0.01  
3772: 35 23 12  0 35   35 23 13  0 35       121217.1953   0.0118  0.050  -0.0112 0.16  
3773: 35 23 12  0 36   35 22 13  0 36       121217.1953   0.0322  0.050  -0.0112 0.01  
3774: 35 23 12  0 34   35 22 13  0 34       121217.1953   0.0329  0.050  -0.0112 0.01  
3775: 35 23 12  0 36   35 23 13  0 36       121217.1953   0.0352  0.050  -0.0112 0.16  
3776: 35 23 12  0 34   35 23 13  0 34       121217.1953   0.0359  0.050  -0.0112 0.15  
3777: 35 24 12  0 34   35 23 13  0 34       121217.1953  -0.0387  0.050  -0.0112 0.01  
3778: 35 24 12  0 36   35 23 13  0 36       121217.1953  -0.0394  0.050  -0.0112 0.01  
3779: 35 24 12  0 34   35 22 13  0 34       121217.1953  -0.0417  0.050  -0.0112 0.15  
3780: 35 24 12  0 36   35 22 13  0 36       121217.1953  -0.0424  0.050  -0.0112 0.16  
3781: 35 24 12  0 35   35 23 13  0 35       121217.1953  -0.0629  0.050  -0.0112 0.01  
3782: 35 24 12  0 35   35 22 13  0 35       121217.1953  -0.0659  0.050  -0.0112 0.16  
3783: 26 25  1  0 27   26 23  4  0 27       121357.5761   0.0641  0.050   0.0853 0.52  
3784: 26 25  1  0 25   26 23  4  0 25       121357.5761   0.1082  0.050   0.0853 0.48  
3785: 26 25  1  0 26   26 23  4  0 26       121358.6876   0.0314  0.050               
3786: 34 22 12  0 34   34 21 13  0 34       121422.5048   0.0050  0.050   0.0063 0.01  
3787: 34 22 12  0 34   34 22 13  0 34       121422.5048   0.0064  0.050   0.0063 0.16  
3788: 34 22 12  0 35   34 21 13  0 35       121422.5048   0.0331  0.050   0.0063 0.01  
3789: 34 22 12  0 33   34 21 13  0 33       121422.5048   0.0339  0.050   0.0063 0.01  
3790: 34 22 12  0 35   34 22 13  0 35       121422.5048   0.0345  0.050   0.0063 0.16  
3791: 34 22 12  0 33   34 22 13  0 33       121422.5048   0.0353  0.050   0.0063 0.15  
3792: 34 23 12  0 33   34 22 13  0 33       121422.5048  -0.0016  0.050   0.0063 0.01  
3793: 34 23 12  0 35   34 22 13  0 35       121422.5048  -0.0024  0.050   0.0063 0.01  
3794: 34 23 12  0 33   34 21 13  0 33       121422.5048  -0.0030  0.050   0.0063 0.15  
3795: 34 23 12  0 35   34 21 13  0 35       121422.5048  -0.0038  0.050   0.0063 0.16  
3796: 34 23 12  0 34   34 22 13  0 34       121422.5048  -0.0305  0.050   0.0063 0.01  
3797: 34 23 12  0 34   34 21 13  0 34       121422.5048  -0.0319  0.050   0.0063 0.16  
3798: 33 30  4  0 32   33 28  5  0 32       121529.9642  -0.0002  0.050  -0.0192 0.49  
3799: 33 30  4  0 34   33 28  5  0 34       121529.9642  -0.0371  0.050  -0.0192 0.51  
3800:  6  6  0  0  7    5  5  1  0  6       121531.2299   0.0053  0.050   0.0518 0.27  
3801:  6  6  0  0  5    5  5  1  0  4       121531.2299  -0.1088  0.050   0.0518 0.19  
3802:  6  6  0  0  6    5  5  1  0  5       121531.2299   0.2961  0.050   0.0518 0.23  
3803: 33 30  4  0 33   33 28  5  0 33       121531.2299   0.0104  0.050   0.0518 0.30  
3804: 33 21 12  0 33   33 21 13  0 33       121610.2296  -0.0152  0.050  -0.0022 0.16  
3805: 33 21 12  0 33   33 20 13  0 33       121610.2296  -0.0158  0.050  -0.0022 0.01  
3806: 33 21 12  0 34   33 20 13  0 34       121610.2296   0.0170  0.050  -0.0022 0.01  
3807: 33 21 12  0 34   33 21 13  0 34       121610.2296   0.0176  0.050  -0.0022 0.16  
3808: 33 21 12  0 32   33 20 13  0 32       121610.2296   0.0180  0.050  -0.0022 0.01  
3809: 33 21 12  0 32   33 21 13  0 32       121610.2296   0.0186  0.050  -0.0022 0.15  
3810: 33 22 12  0 32   33 21 13  0 32       121610.2296   0.0007  0.050  -0.0022 0.01  
3811: 33 22 12  0 32   33 20 13  0 32       121610.2296   0.0001  0.050  -0.0022 0.15  
3812: 33 22 12  0 34   33 21 13  0 34       121610.2296  -0.0002  0.050  -0.0022 0.01  
3813: 33 22 12  0 34   33 20 13  0 34       121610.2296  -0.0008  0.050  -0.0022 0.16  
3814: 33 22 12  0 33   33 21 13  0 33       121610.2296  -0.0331  0.050  -0.0022 0.01  
3815: 33 22 12  0 33   33 20 13  0 33       121610.2296  -0.0337  0.050  -0.0022 0.16  
3816: 48 46  3  0 47   48 45  4  0 47       121728.6392  -0.0041  0.050   0.0011 0.16  
3817: 48 46  3  0 49   48 45  4  0 49       121728.6392  -0.0110  0.050   0.0011 0.17  
3818: 48 46  2  0 48   48 45  3  0 48       121728.6392  -0.1012  0.050   0.0011 0.17  
3819: 48 46  2  0 49   48 45  3  0 49       121728.6392   0.2289  0.050   0.0011 0.17  
3820: 48 46  2  0 47   48 45  3  0 47       121728.6392   0.2358  0.050   0.0011 0.16  
3821: 48 46  3  0 48   48 45  4  0 48       121728.6392  -0.3412  0.050   0.0011 0.17  
3822: 32 20 12  0 32   32 20 13  0 32       121781.6080  -0.0180  0.050   0.0033 0.16  
3823: 32 20 12  0 32   32 19 13  0 32       121781.6080  -0.0183  0.050   0.0033 0.01  
3824: 32 20 12  0 33   32 19 13  0 33       121781.6080   0.0195  0.050   0.0033 0.01  
3825: 32 20 12  0 33   32 20 13  0 33       121781.6080   0.0198  0.050   0.0033 0.16  
3826: 32 20 12  0 31   32 19 13  0 31       121781.6080   0.0207  0.050   0.0033 0.01  
3827: 32 20 12  0 31   32 20 13  0 31       121781.6080   0.0210  0.050   0.0033 0.15  
3828: 32 21 12  0 33   32 19 13  0 33       121781.6080   0.0111  0.050   0.0033 0.16  
3829: 32 21 12  0 33   32 20 13  0 33       121781.6080   0.0114  0.050   0.0033 0.01  
3830: 32 21 12  0 31   32 19 13  0 31       121781.6080   0.0123  0.050   0.0033 0.15  
3831: 32 21 12  0 31   32 20 13  0 31       121781.6080   0.0126  0.050   0.0033 0.01  
3832: 32 21 12  0 32   32 20 13  0 32       121781.6080  -0.0264  0.050   0.0033 0.01  
3833: 32 21 12  0 32   32 19 13  0 32       121781.6080  -0.0267  0.050   0.0033 0.16  
3834: 57 45 13  0 57   57 44 14  0 57       121820.2071   0.0014  0.050  -0.0295 0.33  
3835: 57 45 13  0 58   57 44 14  0 58       121820.2071  -0.0445  0.050  -0.0295 0.34  
3836: 57 45 13  0 56   57 44 14  0 56       121820.2071  -0.0453  0.050  -0.0295 0.33  
3837: 17 16  2  0 17   17 12  5  0 17       121822.1882  -0.0607  0.050               
3838: 57 45 13  0 56   57 43 14  0 56       121897.4401   0.0326  0.050   0.0474 0.33  
3839: 57 45 13  0 58   57 43 14  0 58       121897.4401   0.0333  0.050   0.0474 0.34  
3840: 57 45 13  0 57   57 43 14  0 57       121897.4401   0.0763  0.050   0.0474 0.33  
3841: 31 19 12  0 31   31 19 13  0 31       121937.7390  -0.0283  0.050  -0.0304 0.47  
3842: 31 19 12  0 31   31 18 13  0 31       121937.7390  -0.0285  0.050  -0.0304 0.03  
3843: 31 20 12  0 31   31 19 13  0 31       121937.7390  -0.0322  0.050  -0.0304 0.03  
3844: 31 20 12  0 31   31 18 13  0 31       121937.7390  -0.0323  0.050  -0.0304 0.47  
3845: 31 19 12  0 32   31 18 13  0 32       121937.7395   0.0151  0.050   0.0139 0.01  
3846: 31 19 12  0 32   31 19 13  0 32       121937.7395   0.0152  0.050   0.0139 0.24  
3847: 31 19 12  0 30   31 18 13  0 30       121937.7395   0.0165  0.050   0.0139 0.01  
3848: 31 19 12  0 30   31 19 13  0 30       121937.7395   0.0166  0.050   0.0139 0.23  
3849: 31 20 12  0 32   31 18 13  0 32       121937.7395   0.0112  0.050   0.0139 0.24  
3850: 31 20 12  0 32   31 19 13  0 32       121937.7395   0.0113  0.050   0.0139 0.01  
3851: 31 20 12  0 30   31 18 13  0 30       121937.7395   0.0126  0.050   0.0139 0.23  
3852: 31 20 12  0 30   31 19 13  0 30       121937.7395   0.0127  0.050   0.0139 0.01  
3853: 45 39  7  0 46   45 37  8  0 46       121991.6078  -0.0102  0.050   0.0003 0.51  
3854: 45 39  7  0 44   45 37  8  0 44       121991.6078   0.0113  0.050   0.0003 0.49  
3855: 45 39  7  0 45   45 37  8  0 45       121992.5814  -0.0060  0.050               
3856: 30 18 12  0 30   30 18 13  0 30       122079.7005  -0.0241  0.050   0.0080 0.16  
3857: 30 18 12  0 30   30 17 13  0 30       122079.7005  -0.0241  0.050   0.0080 0.01  
3858: 30 18 12  0 31   30 17 13  0 31       122079.7005   0.0245  0.050   0.0080 0.01  
3859: 30 18 12  0 31   30 18 13  0 31       122079.7005   0.0246  0.050   0.0080 0.16  
3860: 30 18 12  0 29   30 17 13  0 29       122079.7005   0.0261  0.050   0.0080 0.01  
3861: 30 18 12  0 29   30 18 13  0 29       122079.7005   0.0262  0.050   0.0080 0.15  
3862: 30 19 12  0 31   30 17 13  0 31       122079.7005   0.0228  0.050   0.0080 0.16  
3863: 30 19 12  0 31   30 18 13  0 31       122079.7005   0.0228  0.050   0.0080 0.01  
3864: 30 19 12  0 30   30 18 13  0 30       122079.7005  -0.0258  0.050   0.0080 0.01  
3865: 30 19 12  0 30   30 17 13  0 30       122079.7005  -0.0258  0.050   0.0080 0.16  
3866: 30 19 12  0 29   30 17 13  0 29       122079.7005   0.0244  0.050   0.0080 0.15  
3867: 30 19 12  0 29   30 18 13  0 29       122079.7005   0.0245  0.050   0.0080 0.01  
3868: 29 17 12  0 30   29 16 13  0 30       122208.4402   0.0044  0.050  -0.0135 0.01  
3869: 29 17 12  0 30   29 17 13  0 30       122208.4402   0.0044  0.050  -0.0135 0.16  
3870: 29 17 12  0 28   29 16 13  0 28       122208.4402   0.0063  0.050  -0.0135 0.01  
3871: 29 17 12  0 28   29 17 13  0 28       122208.4402   0.0063  0.050  -0.0135 0.15  
3872: 29 17 12  0 29   29 17 13  0 29       122208.4402  -0.0501  0.050  -0.0135 0.16  
3873: 29 17 12  0 29   29 16 13  0 29       122208.4402  -0.0501  0.050  -0.0135 0.01  
3874: 29 18 12  0 30   29 16 13  0 30       122208.4402   0.0036  0.050  -0.0135 0.16  
3875: 29 18 12  0 30   29 17 13  0 30       122208.4402   0.0037  0.050  -0.0135 0.01  
3876: 29 18 12  0 28   29 16 13  0 28       122208.4402   0.0055  0.050  -0.0135 0.15  
3877: 29 18 12  0 28   29 17 13  0 28       122208.4402   0.0055  0.050  -0.0135 0.01  
3878: 29 18 12  0 29   29 17 13  0 29       122208.4402  -0.0509  0.050  -0.0135 0.01  
3879: 29 18 12  0 29   29 16 13  0 29       122208.4402  -0.0509  0.050  -0.0135 0.16  
3880: 46 45  2  0 47   46 44  3  0 47       122319.4547   0.0953  0.050  -0.0321 0.20  
3881: 46 45  2  0 45   46 44  3  0 45       122319.4547   0.1028  0.050  -0.0321 0.19  
3882: 46 45  1  0 47   46 44  2  0 47       122319.4547   0.1169  0.050  -0.0321 0.20  
3883: 46 45  1  0 46   46 44  2  0 46       122319.4547  -0.2286  0.050  -0.0321 0.20  
3884: 46 45  2  0 46   46 44  3  0 46       122319.4547  -0.2502  0.050  -0.0321 0.20  
3885: 28 16 12  0 29   28 15 13  0 29       122324.9572   0.0179  0.050  -0.0019 0.01  
3886: 28 16 12  0 29   28 16 13  0 29       122324.9572   0.0179  0.050  -0.0019 0.16  
3887: 28 16 12  0 27   28 15 13  0 27       122324.9572   0.0200  0.050  -0.0019 0.01  
3888: 28 16 12  0 27   28 16 13  0 27       122324.9572   0.0200  0.050  -0.0019 0.15  
3889: 28 16 12  0 28   28 16 13  0 28       122324.9572  -0.0430  0.050  -0.0019 0.16  
3890: 28 16 12  0 28   28 15 13  0 28       122324.9572  -0.0430  0.050  -0.0019 0.01  
3891: 28 17 12  0 29   28 15 13  0 29       122324.9572   0.0175  0.050  -0.0019 0.16  
3892: 28 17 12  0 29   28 16 13  0 29       122324.9572   0.0175  0.050  -0.0019 0.01  
3893: 28 17 12  0 27   28 15 13  0 27       122324.9572   0.0197  0.050  -0.0019 0.15  
3894: 28 17 12  0 27   28 16 13  0 27       122324.9572   0.0197  0.050  -0.0019 0.01  
3895: 28 17 12  0 28   28 16 13  0 28       122324.9572  -0.0433  0.050  -0.0019 0.01  
3896: 28 17 12  0 28   28 15 13  0 28       122324.9572  -0.0433  0.050  -0.0019 0.16  
3897: 27 15 12  0 28   27 14 13  0 28       122430.0851   0.0159  0.050  -0.0059 0.01  
3898: 27 15 12  0 28   27 15 13  0 28       122430.0851   0.0159  0.050  -0.0059 0.16  
3899: 27 15 12  0 26   27 14 13  0 26       122430.0851   0.0185  0.050  -0.0059 0.01  
3900: 27 15 12  0 26   27 15 13  0 26       122430.0851   0.0185  0.050  -0.0059 0.15  
3901: 27 15 12  0 27   27 15 13  0 27       122430.0851  -0.0518  0.050  -0.0059 0.16  
3902: 27 15 12  0 27   27 14 13  0 27       122430.0851  -0.0518  0.050  -0.0059 0.01  
3903: 27 16 12  0 28   27 15 13  0 28       122430.0851   0.0158  0.050  -0.0059 0.01  
3904: 27 16 12  0 28   27 14 13  0 28       122430.0851   0.0158  0.050  -0.0059 0.16  
3905: 27 16 12  0 26   27 14 13  0 26       122430.0851   0.0183  0.050  -0.0059 0.15  
3906: 27 16 12  0 26   27 15 13  0 26       122430.0851   0.0183  0.050  -0.0059 0.01  
3907: 27 16 12  0 27   27 15 13  0 27       122430.0851  -0.0519  0.050  -0.0059 0.01  
3908: 27 16 12  0 27   27 14 13  0 27       122430.0851  -0.0519  0.050  -0.0059 0.16  
3909: 24 24  1  0 25   24 22  2  0 25       122442.3168  -0.0105  0.050   0.0159 0.52  
3910: 24 24  1  0 23   24 22  2  0 23       122442.3168   0.0446  0.050   0.0159 0.48  
3911: 24 24  1  0 24   24 22  2  0 24       122443.6283  -0.0226  0.050               
3912: 26 14 12  0 27   26 13 13  0 27       122524.6834   0.0239  0.050  -0.0002 0.01  
3913: 26 14 12  0 27   26 14 13  0 27       122524.6834   0.0239  0.050  -0.0002 0.16  
3914: 26 14 12  0 25   26 13 13  0 25       122524.6834   0.0268  0.050  -0.0002 0.01  
3915: 26 14 12  0 25   26 14 13  0 25       122524.6834   0.0268  0.050  -0.0002 0.15  
3916: 26 14 12  0 26   26 13 13  0 26       122524.6834  -0.0512  0.050  -0.0002 0.01  
3917: 26 14 12  0 26   26 14 13  0 26       122524.6834  -0.0512  0.050  -0.0002 0.16  
3918: 26 15 12  0 27   26 13 13  0 27       122524.6834   0.0239  0.050  -0.0002 0.16  
3919: 26 15 12  0 27   26 14 13  0 27       122524.6834   0.0239  0.050  -0.0002 0.01  
3920: 26 15 12  0 25   26 13 13  0 25       122524.6834   0.0268  0.050  -0.0002 0.15  
3921: 26 15 12  0 25   26 14 13  0 25       122524.6834   0.0268  0.050  -0.0002 0.01  
3922: 26 15 12  0 26   26 13 13  0 26       122524.6834  -0.0512  0.050  -0.0002 0.16  
3923: 26 15 12  0 26   26 14 13  0 26       122524.6834  -0.0512  0.050  -0.0002 0.01  
3924: 25 13 12  0 25   25 12 13  0 25       122609.5503  -0.0322  0.050   0.0244 0.01  
3925: 25 13 12  0 25   25 13 13  0 25       122609.5503  -0.0322  0.050   0.0244 0.16  
3926: 25 13 12  0 26   25 12 13  0 26       122609.5503   0.0510  0.050   0.0244 0.01  
3927: 25 13 12  0 26   25 13 13  0 26       122609.5503   0.0510  0.050   0.0244 0.16  
3928: 25 13 12  0 24   25 12 13  0 24       122609.5503   0.0544  0.050   0.0244 0.01  
3929: 25 13 12  0 24   25 13 13  0 24       122609.5503   0.0544  0.050   0.0244 0.15  
3930: 25 14 12  0 25   25 13 13  0 25       122609.5503  -0.0322  0.050   0.0244 0.01  
3931: 25 14 12  0 25   25 12 13  0 25       122609.5503  -0.0322  0.050   0.0244 0.16  
3932: 25 14 12  0 26   25 12 13  0 26       122609.5503   0.0510  0.050   0.0244 0.16  
3933: 25 14 12  0 26   25 13 13  0 26       122609.5503   0.0510  0.050   0.0244 0.01  
3934: 25 14 12  0 24   25 12 13  0 24       122609.5503   0.0543  0.050   0.0244 0.15  
3935: 25 14 12  0 24   25 13 13  0 24       122609.5503   0.0543  0.050   0.0244 0.01  
3936: 56 44 13  0 55   56 43 14  0 55       122619.0768   0.0473  0.050   0.0623 0.33  
3937: 56 44 13  0 57   56 43 14  0 57       122619.0768   0.0481  0.050   0.0623 0.34  
3938: 56 44 13  0 56   56 43 14  0 56       122619.0768   0.0913  0.050   0.0623 0.33  
3939: 56 44 13  0 57   56 42 14  0 57       122667.5196  -0.0134  0.050   0.0001 0.34  
3940: 56 44 13  0 55   56 42 14  0 55       122667.5196  -0.0141  0.050   0.0001 0.33  
3941: 56 44 13  0 56   56 42 14  0 56       122667.5196   0.0278  0.050   0.0001 0.33  
3942: 24 12 12  0 25   24 11 13  0 25       122685.3770   0.0415  0.050   0.0062 0.01  
3943: 24 12 12  0 23   24 11 13  0 23       122685.3770   0.0453  0.050   0.0062 0.01  
3944: 24 12 12  0 23   24 12 13  0 23       122685.3770   0.0453  0.050   0.0062 0.18  
3945: 24 12 12  0 24   24 11 13  0 24       122685.3770  -0.0506  0.050   0.0062 0.01  
3946: 24 12 12  0 24   24 12 13  0 24       122685.3770  -0.0506  0.050   0.0062 0.19  
3947: 24 13 12  0 25   24 12 13  0 25       122685.3770   0.0415  0.050   0.0062 0.01  
3948: 24 13 12  0 25   24 11 13  0 25       122685.3770   0.0415  0.050   0.0062 0.20  
3949: 24 13 12  0 23   24 11 13  0 23       122685.3770   0.0453  0.050   0.0062 0.18  
3950: 24 13 12  0 23   24 12 13  0 23       122685.3770   0.0453  0.050   0.0062 0.01  
3951: 24 13 12  0 24   24 11 13  0 24       122685.3770  -0.0506  0.050   0.0062 0.19  
3952: 24 13 12  0 24   24 12 13  0 24       122685.3770  -0.0506  0.050   0.0062 0.01  
3953: 23 11 12  0 24   23 10 13  0 24       122752.8896   0.0140  0.050  -0.0185 0.01  
3954: 23 11 12  0 24   23 11 13  0 24       122752.8896   0.0140  0.050  -0.0185 0.16  
3955: 23 11 12  0 22   23 11 13  0 22       122752.8896   0.0185  0.050  -0.0185 0.15  
3956: 23 11 12  0 22   23 10 13  0 22       122752.8896   0.0185  0.050  -0.0185 0.01  
3957: 23 11 12  0 23   23 10 13  0 23       122752.8896  -0.0879  0.050  -0.0185 0.01  
3958: 23 11 12  0 23   23 11 13  0 23       122752.8896  -0.0879  0.050  -0.0185 0.16  
3959: 23 12 12  0 24   23 11 13  0 24       122752.8896   0.0140  0.050  -0.0185 0.01  
3960: 23 12 12  0 24   23 10 13  0 24       122752.8896   0.0140  0.050  -0.0185 0.16  
3961: 23 12 12  0 22   23 11 13  0 22       122752.8896   0.0185  0.050  -0.0185 0.01  
3962: 23 12 12  0 22   23 10 13  0 22       122752.8896   0.0185  0.050  -0.0185 0.15  
3963: 23 12 12  0 23   23 11 13  0 23       122752.8896  -0.0879  0.050  -0.0185 0.01  
3964: 23 12 12  0 23   23 10 13  0 23       122752.8896  -0.0879  0.050  -0.0185 0.16  
3965: 22 10 12  0 23   22 10 13  0 23       122812.8153   0.0259  0.050  -0.0100 0.16  
3966: 22 10 12  0 23   22  9 13  0 23       122812.8153   0.0259  0.050  -0.0100 0.01  
3967: 22 10 12  0 21   22 10 13  0 21       122812.8153   0.0311  0.050  -0.0100 0.15  
3968: 22 10 12  0 21   22  9 13  0 21       122812.8153   0.0311  0.050  -0.0100 0.01  
3969: 22 10 12  0 22   22  9 13  0 22       122812.8153  -0.0870  0.050  -0.0100 0.01  
3970: 22 10 12  0 22   22 10 13  0 22       122812.8153  -0.0870  0.050  -0.0100 0.16  
3971: 22 11 12  0 23   22 10 13  0 23       122812.8153   0.0259  0.050  -0.0100 0.01  
3972: 22 11 12  0 23   22  9 13  0 23       122812.8153   0.0259  0.050  -0.0100 0.16  
3973: 22 11 12  0 21   22  9 13  0 21       122812.8153   0.0311  0.050  -0.0100 0.15  
3974: 22 11 12  0 21   22 10 13  0 21       122812.8153   0.0311  0.050  -0.0100 0.01  
3975: 22 11 12  0 22   22  9 13  0 22       122812.8153  -0.0870  0.050  -0.0100 0.16  
3976: 22 11 12  0 22   22 10 13  0 22       122812.8153  -0.0870  0.050  -0.0100 0.01  
3977: 21  9 12  0 22   21  8 13  0 22       122865.7454   0.0339  0.050  -0.0059 0.01  
3978: 21  9 12  0 22   21  9 13  0 22       122865.7454   0.0339  0.050  -0.0059 0.17  
3979: 21  9 12  0 20   21  8 13  0 20       122865.7454   0.0399  0.050  -0.0059 0.01  
3980: 21  9 12  0 20   21  9 13  0 20       122865.7454   0.0399  0.050  -0.0059 0.15  
3981: 21  9 12  0 21   21  9 13  0 22       122865.7454   0.0675  0.050  -0.0059 0.00  
3982: 21  9 12  0 21   21  9 13  0 20       122865.7454   0.0750  0.050  -0.0059 0.00  
3983: 21  9 12  0 21   21  8 13  0 21       122865.7454  -0.0913  0.050  -0.0059 0.00  
3984: 21  9 12  0 21   21  9 13  0 21       122865.7454  -0.0913  0.050  -0.0059 0.16  
3985: 21  9 12  0 22   21  9 13  0 21       122865.7454  -0.1249  0.050  -0.0059 0.00  
3986: 21  9 12  0 20   21  9 13  0 21       122865.7454  -0.1265  0.050  -0.0059 0.00  
3987: 21 10 12  0 22   21  9 13  0 22       122865.7454   0.0339  0.050  -0.0059 0.01  
3988: 21 10 12  0 22   21  8 13  0 22       122865.7454   0.0339  0.050  -0.0059 0.17  
3989: 21 10 12  0 20   21  8 13  0 20       122865.7454   0.0399  0.050  -0.0059 0.15  
3990: 21 10 12  0 20   21  9 13  0 20       122865.7454   0.0399  0.050  -0.0059 0.01  
3991: 21 10 12  0 21   21  8 13  0 22       122865.7454   0.0675  0.050  -0.0059 0.00  
3992: 21 10 12  0 21   21  8 13  0 20       122865.7454   0.0750  0.050  -0.0059 0.00  
3993: 21 10 12  0 21   21  9 13  0 21       122865.7454  -0.0913  0.050  -0.0059 0.00  
3994: 21 10 12  0 21   21  8 13  0 21       122865.7454  -0.0913  0.050  -0.0059 0.16  
3995: 21 10 12  0 22   21  8 13  0 21       122865.7454  -0.1249  0.050  -0.0059 0.00  
3996: 21 10 12  0 20   21  8 13  0 21       122865.7454  -0.1265  0.050  -0.0059 0.00  
3997: 20  8 12  0 21   20  7 13  0 21       122912.2686   0.0260  0.050  -0.0183 0.03  
3998: 20  8 12  0 21   20  8 13  0 21       122912.2686   0.0260  0.050  -0.0183 0.14  
3999: 20  8 12  0 19   20  8 13  0 19       122912.2686   0.0329  0.050  -0.0183 0.15  
4000: 20  8 12  0 19   20  7 13  0 19       122912.2686   0.0329  0.050  -0.0183 0.01  
4001: 20  8 12  0 20   20  8 13  0 20       122912.2686  -0.1132  0.050  -0.0183 0.16  
4002: 20  8 12  0 20   20  7 13  0 20       122912.2686  -0.1132  0.050  -0.0183 0.01  
4003: 20  8 12  0 20   20  8 13  0 19       122912.2686   0.1440  0.050  -0.0183 0.00  
4004: 20  8 12  0 21   20  8 13  0 20       122912.2686  -0.2190  0.050  -0.0183 0.00  
4005: 20  8 12  0 19   20  8 13  0 20       122912.2686  -0.2243  0.050  -0.0183 0.00  
4006: 20  9 12  0 21   20  7 13  0 21       122912.2686   0.0260  0.050  -0.0183 0.14  
4007: 20  9 12  0 21   20  8 13  0 21       122912.2686   0.0260  0.050  -0.0183 0.03  
4008: 20  9 12  0 19   20  7 13  0 19       122912.2686   0.0329  0.050  -0.0183 0.15  
4009: 20  9 12  0 19   20  8 13  0 19       122912.2686   0.0329  0.050  -0.0183 0.01  
4010: 20  9 12  0 20   20  8 13  0 20       122912.2686  -0.1132  0.050  -0.0183 0.01  
4011: 20  9 12  0 20   20  7 13  0 20       122912.2686  -0.1132  0.050  -0.0183 0.16  
4012: 20  9 12  0 20   20  7 13  0 19       122912.2686   0.1440  0.050  -0.0183 0.00  
4013: 20  9 12  0 21   20  7 13  0 20       122912.2686  -0.2190  0.050  -0.0183 0.00  
4014: 20  9 12  0 19   20  7 13  0 20       122912.2686  -0.2243  0.050  -0.0183 0.00  
4015: 19  7 12  0 20   19  6 13  0 20       122953.0022   0.0510  0.050   0.0021 0.08  
4016: 19  7 12  0 20   19  7 13  0 20       122953.0022   0.0510  0.050   0.0021 0.10  
4017: 19  7 12  0 18   19  6 13  0 18       122953.0022   0.0592  0.050   0.0021 0.01  
4018: 19  7 12  0 18   19  7 13  0 18       122953.0022   0.0592  0.050   0.0021 0.15  
4019: 19  7 12  0 19   19  6 13  0 19       122953.0022  -0.1041  0.050   0.0021 0.00  
4020: 19  7 12  0 19   19  7 13  0 19       122953.0022  -0.1041  0.050   0.0021 0.17  
4021: 19  8 12  0 20   19  7 13  0 20       122953.0022   0.0510  0.050   0.0021 0.08  
4022: 19  8 12  0 20   19  6 13  0 20       122953.0022   0.0510  0.050   0.0021 0.10  
4023: 19  8 12  0 18   19  6 13  0 18       122953.0022   0.0592  0.050   0.0021 0.15  
4024: 19  8 12  0 18   19  7 13  0 18       122953.0022   0.0592  0.050   0.0021 0.01  
4025: 19  8 12  0 19   19  6 13  0 19       122953.0022  -0.1041  0.050   0.0021 0.17  
4026: 24 24  0  0 25   24 22  3  0 25       122977.0578   0.0205  0.050   0.0462 0.52  
4027: 24 24  0  0 23   24 22  3  0 23       122977.0578   0.0740  0.050   0.0462 0.48  
4028: 12  0 12  0 11   11  1 11  0 10       122987.2427  -0.0152  0.050  -0.0210 0.01  
4029: 12  0 12  0 11   11  0 11  0 10       122987.2427  -0.0152  0.050  -0.0210 0.15  
4030: 12  0 12  0 12   11  1 11  0 11       122987.2427  -0.0203  0.050  -0.0210 0.00  
4031: 12  0 12  0 12   11  0 11  0 11       122987.2427  -0.0203  0.050  -0.0210 0.16  
4032: 12  0 12  0 13   11  0 11  0 12       122987.2427  -0.0264  0.050  -0.0210 0.18  
4033: 12  0 12  0 13   11  1 11  0 12       122987.2427  -0.0264  0.050  -0.0210 0.00  
4034: 12  1 12  0 11   11  0 11  0 10       122987.2427  -0.0152  0.050  -0.0210 0.01  
4035: 12  1 12  0 11   11  1 11  0 10       122987.2427  -0.0152  0.050  -0.0210 0.15  
4036: 12  1 12  0 12   11  1 11  0 11       122987.2427  -0.0203  0.050  -0.0210 0.16  
4037: 12  1 12  0 12   11  0 11  0 11       122987.2427  -0.0203  0.050  -0.0210 0.00  
4038: 12  1 12  0 13   11  1 11  0 12       122987.2427  -0.0264  0.050  -0.0210 0.18  
4039: 12  1 12  0 13   11  0 11  0 12       122987.2427  -0.0264  0.050  -0.0210 0.00  
4040: 18  6 12  0 18   18  5 13  0 18       122988.4706  -0.0772  0.050   0.0416 0.02  
4041: 18  6 12  0 18   18  6 13  0 18       122988.4706  -0.0772  0.050   0.0416 0.15  
4042: 18  6 12  0 19   18  6 13  0 19       122988.4706   0.0963  0.050   0.0416 0.11  
4043: 18  6 12  0 19   18  5 13  0 19       122988.4706   0.0963  0.050   0.0416 0.07  
4044: 18  6 12  0 17   18  6 13  0 17       122988.4706   0.1060  0.050   0.0416 0.15  
4045: 18  6 12  0 17   18  5 13  0 17       122988.4706   0.1060  0.050   0.0416 0.01  
4046: 18  7 12  0 18   18  5 13  0 18       122988.4706  -0.0772  0.050   0.0416 0.15  
4047: 18  7 12  0 18   18  6 13  0 18       122988.4706  -0.0772  0.050   0.0416 0.02  
4048: 18  7 12  0 19   18  6 13  0 19       122988.4706   0.0963  0.050   0.0416 0.07  
4049: 18  7 12  0 19   18  5 13  0 19       122988.4706   0.0963  0.050   0.0416 0.11  
4050: 18  7 12  0 17   18  6 13  0 17       122988.4706   0.1060  0.050   0.0416 0.01  
4051: 18  7 12  0 17   18  5 13  0 17       122988.4706   0.1060  0.050   0.0416 0.15  
4052: 11  1 10  0 11   10  2  9  0 10       122998.0172   0.0169  0.050  -0.0200 0.01  
4053: 11  1 10  0 10   10  2  9  0  9       122998.0172  -0.0265  0.050  -0.0200 0.01  
4054: 11  1 10  0 10   10  1  9  0  9       122998.0172  -0.0265  0.050  -0.0200 0.17  
4055: 11  1 10  0 12   10  2  9  0 11       122998.0172  -0.0321  0.050  -0.0200 0.05  
4056: 11  1 10  0 12   10  1  9  0 11       122998.0172  -0.0321  0.050  -0.0200 0.17  
4057: 11  2 10  0 11   10  1  9  0 10       122998.0172   0.0169  0.050  -0.0200 0.01  
4058: 11  2 10  0 11   10  2  9  0 10       122998.0172   0.0169  0.050  -0.0200 0.19  
4059: 11  2 10  0 10   10  1  9  0  9       122998.0172  -0.0265  0.050  -0.0200 0.01  
4060: 11  2 10  0 10   10  2  9  0  9       122998.0172  -0.0265  0.050  -0.0200 0.17  
4061: 11  2 10  0 12   10  1  9  0 11       122998.0172  -0.0321  0.050  -0.0200 0.05  
4062: 11  2 10  0 12   10  2  9  0 11       122998.0172  -0.0321  0.050  -0.0200 0.17  
4063:  8  4  4  0  9    7  5  3  0  8       122999.9895  -0.0426  0.050   0.0051 0.38  
4064:  8  4  4  0  7    7  5  3  0  6       122999.9895  -0.0700  0.050   0.0051 0.29  
4065:  8  4  4  0  8    7  5  3  0  7       122999.9895   0.1254  0.050   0.0051 0.33  
4066: 10  2  8  0 11    9  3  7  0 10       123009.9349  -0.0345  0.050  -0.0043 0.01  
4067: 10  2  8  0 11    9  2  7  0 10       123009.9349  -0.0346  0.050  -0.0043 0.18  
4068: 10  2  8  0  9    9  3  7  0  8       123009.9349  -0.0370  0.050  -0.0043 0.01  
4069: 10  2  8  0  9    9  2  7  0  8       123009.9349  -0.0371  0.050  -0.0043 0.14  
4070: 10  2  8  0 10    9  2  7  0  9       123009.9349   0.0586  0.050  -0.0043 0.16  
4071: 10  2  8  0 10    9  3  7  0  9       123009.9349   0.0587  0.050  -0.0043 0.01  
4072: 10  3  8  0 11    9  3  7  0 10       123009.9349  -0.0345  0.050  -0.0043 0.18  
4073: 10  3  8  0 11    9  2  7  0 10       123009.9349  -0.0346  0.050  -0.0043 0.01  
4074: 10  3  8  0  9    9  3  7  0  8       123009.9349  -0.0370  0.050  -0.0043 0.14  
4075: 10  3  8  0  9    9  2  7  0  8       123009.9349  -0.0371  0.050  -0.0043 0.01  
4076: 10  3  8  0 10    9  2  7  0  9       123009.9349   0.0586  0.050  -0.0043 0.01  
4077: 10  3  8  0 10    9  3  7  0  9       123009.9349   0.0587  0.050  -0.0043 0.16  
4078:  8  5  4  0  9    7  5  3  0  8       123015.0314  -0.0359  0.050   0.0094 0.38  
4079:  8  5  4  0  7    7  5  3  0  6       123015.0314  -0.0623  0.050   0.0094 0.29  
4080:  8  5  4  0  8    7  5  3  0  7       123015.0314   0.1242  0.050   0.0094 0.33  
4081: 17  5 12  0 18   17  5 13  0 18       123019.0727   0.0539  0.050  -0.0073 0.18  
4082: 17  5 12  0 16   17  4 13  0 16       123019.0727   0.0654  0.050  -0.0073 0.01  
4083: 17  5 12  0 16   17  5 13  0 16       123019.0727   0.0654  0.050  -0.0073 0.15  
4084: 17  5 12  0 17   17  4 13  0 17       123019.0727  -0.1410  0.050  -0.0073 0.00  
4085: 17  5 12  0 17   17  5 13  0 17       123019.0727  -0.1410  0.050  -0.0073 0.17  
4086: 17  6 12  0 18   17  4 13  0 18       123019.0727   0.0539  0.050  -0.0073 0.18  
4087: 17  6 12  0 16   17  4 13  0 16       123019.0727   0.0654  0.050  -0.0073 0.15  
4088: 17  6 12  0 16   17  5 13  0 16       123019.0727   0.0654  0.050  -0.0073 0.01  
4089: 17  6 12  0 17   17  4 13  0 17       123019.0727  -0.1410  0.050  -0.0073 0.17  
4090: 17  6 12  0 17   17  5 13  0 17       123019.0727  -0.1410  0.050  -0.0073 0.00  
4091:  9  3  6  0  8    8  4  5  0  7       123028.6203   0.0476  0.050  -0.0323 0.01  
4092:  9  3  6  0  9    8  3  5  0  9       123028.6203   0.0536  0.050  -0.0323 0.00  
4093:  9  3  6  0 10    8  4  5  0  9       123028.6203   0.0604  0.050  -0.0323 0.01  
4094:  9  3  6  0  9    8  3  5  0  8       123028.6203  -0.0632  0.050  -0.0323 0.16  
4095:  9  3  6  0  9    8  4  5  0  8       123028.6203   0.1900  0.050  -0.0323 0.01  
4096:  9  3  6  0 10    8  3  5  0  9       123028.6203  -0.1926  0.050  -0.0323 0.18  
4097:  9  3  6  0  8    8  3  5  0  7       123028.6203  -0.2054  0.050  -0.0323 0.14  
4098:  9  4  6  0  8    8  4  5  0  7       123028.6203   0.0367  0.050  -0.0323 0.14  
4099:  9  4  6  0 10    8  4  5  0  9       123028.6203   0.0495  0.050  -0.0323 0.18  
4100:  9  4  6  0  9    8  3  5  0  8       123028.6203  -0.0741  0.050  -0.0323 0.01  
4101:  9  4  6  0  8    8  4  5  0  8       123028.6203  -0.0947  0.050  -0.0323 0.00  
4102:  9  4  6  0  9    8  4  5  0  8       123028.6203   0.1791  0.050  -0.0323 0.16  
4103:  9  4  6  0 10    8  3  5  0  9       123028.6203  -0.2035  0.050  -0.0323 0.01  
4104:  9  4  6  0  8    8  3  5  0  7       123028.6203  -0.2163  0.050  -0.0323 0.01  
4105: 16  4 12  0 17   16  4 13  0 17       123045.4222   0.0599  0.050  -0.0090 0.15  
4106: 16  4 12  0 17   16  3 13  0 17       123045.4222   0.0599  0.050  -0.0090 0.03  
4107: 16  4 12  0 15   16  3 13  0 15       123045.4222   0.0737  0.050  -0.0090 0.01  
4108: 16  4 12  0 15   16  4 13  0 15       123045.4222   0.0737  0.050  -0.0090 0.15  
4109: 16  4 12  0 16   16  4 13  0 16       123045.4222  -0.1601  0.050  -0.0090 0.11  
4110: 16  4 12  0 16   16  3 13  0 16       123045.4222  -0.1601  0.050  -0.0090 0.06  
4111: 16  5 12  0 17   16  3 13  0 17       123045.4222   0.0599  0.050  -0.0090 0.15  
4112: 16  5 12  0 17   16  4 13  0 17       123045.4222   0.0599  0.050  -0.0090 0.03  
4113: 16  5 12  0 15   16  4 13  0 15       123045.4222   0.0737  0.050  -0.0090 0.01  
4114: 16  5 12  0 15   16  3 13  0 15       123045.4222   0.0737  0.050  -0.0090 0.15  
4115: 16  5 12  0 16   16  4 13  0 16       123045.4222  -0.1601  0.050  -0.0090 0.06  
4116: 16  5 12  0 16   16  3 13  0 16       123045.4222  -0.1601  0.050  -0.0090 0.11  
4117: 15  3 12  0 16   15  3 13  0 16       123067.9015   0.0479  0.050  -0.0298 0.11  
4118: 15  3 12  0 16   15  2 13  0 16       123067.9015   0.0479  0.050  -0.0298 0.07  
4119: 15  3 12  0 14   15  3 13  0 14       123067.9015   0.0646  0.050  -0.0298 0.15  
4120: 15  3 12  0 14   15  2 13  0 14       123067.9015   0.0646  0.050  -0.0298 0.01  
4121: 15  3 12  0 15   15  2 13  0 15       123067.9015  -0.2020  0.050  -0.0298 0.02  
4122: 15  3 12  0 15   15  3 13  0 15       123067.9015  -0.2020  0.050  -0.0298 0.15  
4123: 15  4 12  0 16   15  3 13  0 16       123067.9015   0.0479  0.050  -0.0298 0.07  
4124: 15  4 12  0 16   15  2 13  0 16       123067.9015   0.0479  0.050  -0.0298 0.11  
4125: 15  4 12  0 14   15  2 13  0 14       123067.9015   0.0646  0.050  -0.0298 0.15  
4126: 15  4 12  0 14   15  3 13  0 14       123067.9015   0.0646  0.050  -0.0298 0.01  
4127: 15  4 12  0 15   15  2 13  0 15       123067.9015  -0.2020  0.050  -0.0298 0.15  
4128: 15  4 12  0 15   15  3 13  0 15       123067.9015  -0.2020  0.050  -0.0298 0.02  
4129: 55 42 13  0 56   55 42 14  0 56       123080.1144  -0.0259  0.050  -0.0092 0.34  
4130: 55 42 13  0 54   55 42 14  0 54       123080.1144  -0.0268  0.050  -0.0092 0.33  
4131: 55 42 13  0 55   55 42 14  0 55       123080.1144   0.0253  0.050  -0.0092 0.33  
4132: 14  2 12  0 15   14  1 13  0 15       123086.9483   0.0350  0.050  -0.0535 0.01  
4133: 14  2 12  0 15   14  2 13  0 15       123086.9483   0.0350  0.050  -0.0535 0.17  
4134: 14  2 12  0 13   14  2 13  0 13       123086.9483   0.0555  0.050  -0.0535 0.15  
4135: 14  2 12  0 13   14  1 13  0 13       123086.9483   0.0555  0.050  -0.0535 0.01  
4136: 14  2 12  0 14   14  2 13  0 14       123086.9483  -0.2510  0.050  -0.0535 0.16  
4137: 14  2 12  0 14   14  1 13  0 14       123086.9483  -0.2510  0.050  -0.0535 0.01  
4138: 14  3 12  0 15   14  2 13  0 15       123086.9483   0.0350  0.050  -0.0535 0.01  
4139: 14  3 12  0 15   14  1 13  0 15       123086.9483   0.0350  0.050  -0.0535 0.17  
4140: 14  3 12  0 13   14  1 13  0 13       123086.9483   0.0555  0.050  -0.0535 0.15  
4141: 14  3 12  0 13   14  2 13  0 13       123086.9483   0.0555  0.050  -0.0535 0.01  
4142: 14  3 12  0 14   14  2 13  0 14       123086.9483  -0.2510  0.050  -0.0535 0.01  
4143: 14  3 12  0 14   14  1 13  0 14       123086.9483  -0.2510  0.050  -0.0535 0.16  
4144: 13  1 12  0 14   13  0 13  0 14       123102.9859   0.0514  0.050  -0.0500 0.15  
4145: 13  1 12  0 14   13  1 13  0 14       123102.9859   0.0514  0.050  -0.0500 0.02  
4146: 13  1 12  0 12   13  0 13  0 12       123102.9859   0.0769  0.050  -0.0500 0.01  
4147: 13  1 12  0 12   13  1 13  0 12       123102.9859   0.0769  0.050  -0.0500 0.15  
4148: 13  1 12  0 13   13  0 13  0 13       123102.9859  -0.2786  0.050  -0.0500 0.01  
4149: 13  1 12  0 13   13  1 13  0 13       123102.9859  -0.2786  0.050  -0.0500 0.16  
4150: 13  2 12  0 14   13  1 13  0 14       123102.9859   0.0514  0.050  -0.0500 0.15  
4151: 13  2 12  0 14   13  0 13  0 14       123102.9859   0.0514  0.050  -0.0500 0.02  
4152: 13  2 12  0 12   13  0 13  0 12       123102.9859   0.0769  0.050  -0.0500 0.15  
4153: 13  2 12  0 12   13  1 13  0 12       123102.9859   0.0769  0.050  -0.0500 0.01  
4154: 13  2 12  0 13   13  0 13  0 13       123102.9859  -0.2786  0.050  -0.0500 0.16  
4155: 13  2 12  0 13   13  1 13  0 13       123102.9859  -0.2786  0.050  -0.0500 0.01  
4156: 55 42 13  0 56   55 41 14  0 56       123110.2619  -0.0132  0.050   0.0031 0.34  
4157: 55 42 13  0 54   55 41 14  0 54       123110.2619  -0.0141  0.050   0.0031 0.33  
4158: 55 42 13  0 55   55 41 14  0 55       123110.2619   0.0367  0.050   0.0031 0.33  
4159:  8  4  4  0  9    7  4  3  0  8       123197.0760  -0.0327  0.050  -0.0135 0.38  
4160:  8  4  4  0  8    7  4  3  0  7       123197.0760   0.0367  0.050  -0.0135 0.33  
4161:  8  4  4  0  7    7  4  3  0  6       123197.0760  -0.0458  0.050  -0.0135 0.29  
4162:  8  5  4  0  9    7  4  3  0  8       123212.1432  -0.0007  0.050   0.0162 0.38  
4163:  8  5  4  0  7    7  4  3  0  6       123212.1432  -0.0128  0.050   0.0162 0.29  
4164:  8  5  4  0  8    7  4  3  0  7       123212.1432   0.0608  0.050   0.0162 0.33  
4165: 41 36  6  0 42   41 34  7  0 42       123216.7677   0.0067  0.050   0.0195 0.51  
4166: 41 36  6  0 40   41 34  7  0 40       123216.7677   0.0328  0.050   0.0195 0.49  
4167: 41 36  6  0 41   41 34  7  0 41       123217.8721   0.0408  0.050               
4168: 37 33  5  0 38   37 31  6  0 38       123225.0050  -0.0090  0.050   0.0061 0.51  
4169: 37 33  5  0 36   37 31  6  0 36       123225.0050   0.0221  0.050   0.0061 0.49  
4170: 37 33  5  0 37   37 31  6  0 37       123226.1743   0.0089  0.050               
4171:  5  4  2  0  6    4  2  3  0  5       123263.2403  -0.0248  0.050   0.0580 0.60  
4172:  5  4  2  0  4    4  2  3  0  3       123263.2403   0.1837  0.050   0.0580 0.40  
4173:  5  4  2  0  5    4  2  3  0  4       123264.2100   0.0148  0.050               
4174:  5  4  2  0  6    4  1  3  0  5       123269.9771  -0.0104  0.050   0.0732 0.60  
4175:  5  4  2  0  4    4  1  3  0  3       123269.9771   0.2004  0.050   0.0732 0.40  
4176:  5  4  2  0  5    4  1  3  0  4       123270.9312   0.0043  0.050               
4177: 66 52 14  0 67   66 52 15  0 67       123353.6030  -0.0455  0.050  -0.0039 0.34  
4178: 66 52 14  0 65   66 52 15  0 65       123353.6030  -0.0474  0.050  -0.0039 0.33  
4179: 66 52 14  0 66   66 52 15  0 66       123353.6030   0.0814  0.050  -0.0039 0.33  
4180: 55 43 13  0 54   55 42 14  0 54       123379.4031   0.0133  0.050   0.0272 0.33  
4181: 55 43 13  0 56   55 42 14  0 56       123379.4031   0.0140  0.050   0.0272 0.34  
4182: 55 43 13  0 55   55 42 14  0 55       123379.4031   0.0541  0.050   0.0272 0.33  
4183: 55 43 13  0 55   55 41 14  0 55       123409.5026   0.0175  0.050  -0.0086 0.33  
4184: 55 43 13  0 56   55 41 14  0 56       123409.5026  -0.0212  0.050  -0.0086 0.34  
4185: 55 43 13  0 54   55 41 14  0 54       123409.5026  -0.0219  0.050  -0.0086 0.33  
4186: 54 41 13  0 54   54 41 14  0 54       123905.5838   0.0129  0.050  -0.0169 0.33  
4187: 54 41 13  0 55   54 41 14  0 55       123905.5838  -0.0313  0.050  -0.0169 0.34  
4188: 54 41 13  0 53   54 41 14  0 53       123905.5838  -0.0321  0.050  -0.0169 0.33  
4189: 54 41 13  0 53   54 40 14  0 53       123924.1341   0.0192  0.050   0.0343 0.33  
4190: 54 41 13  0 55   54 40 14  0 55       123924.1341   0.0200  0.050   0.0343 0.34  
4191: 54 41 13  0 54   54 40 14  0 54       123924.1341   0.0635  0.050   0.0343 0.33  
4192: 54 42 13  0 53   54 41 14  0 53       124098.8449   0.0117  0.050   0.0244 0.33  
4193: 54 42 13  0 55   54 41 14  0 55       124098.8449   0.0124  0.050   0.0244 0.34  
4194: 54 42 13  0 54   54 41 14  0 54       124098.8449   0.0491  0.050   0.0244 0.33  
4195: 54 42 13  0 54   54 40 14  0 54       124117.3107   0.0153  0.050  -0.0088 0.33  
4196: 54 42 13  0 55   54 40 14  0 55       124117.3107  -0.0205  0.050  -0.0088 0.34  
4197: 54 42 13  0 53   54 40 14  0 53       124117.3107  -0.0212  0.050  -0.0088 0.33  
4198:  7  5  2  0  8    6  5  1  0  7       124517.6205  -0.0008  0.050   0.0160 0.38  
4199:  7  5  2  0  6    6  5  1  0  5       124517.6205  -0.0099  0.050   0.0160 0.28  
4200:  7  5  2  0  7    6  5  1  0  7       124517.6205   0.0287  0.050   0.0160 0.01  
4201:  7  5  2  0  6    6  5  1  0  6       124517.6205   0.0236  0.050   0.0160 0.01  
4202:  7  5  2  0  7    6  5  1  0  6       124517.6205   0.0575  0.050   0.0160 0.33  
4203: 49 47  3  0 50   49 46  4  0 50       124645.8747   0.0407  0.050   0.0101 0.17  
4204: 49 47  3  0 48   49 46  4  0 48       124645.8747   0.0473  0.050   0.0101 0.16  
4205: 49 47  2  0 49   49 46  3  0 49       124645.8747  -0.1333  0.050   0.0101 0.17  
4206: 49 47  2  0 50   49 46  3  0 50       124645.8747   0.1903  0.050   0.0101 0.17  
4207: 49 47  2  0 48   49 46  3  0 48       124645.8747   0.1969  0.050   0.0101 0.16  
4208: 49 47  3  0 49   49 46  4  0 49       124645.8747  -0.2828  0.050   0.0101 0.17  
4209: 30 26  4  0 31   30 24  7  0 31       124651.6283   0.0422  0.050   0.0006 0.34  
4210: 30 26  4  0 29   30 24  7  0 29       124651.6283   0.0465  0.050   0.0006 0.32  
4211: 30 26  4  0 30   30 24  7  0 30       124651.6283  -0.0866  0.050   0.0006 0.33  
4212: 53 40 13  0 53   53 40 14  0 53       124653.1404  -0.0201  0.050  -0.0459 0.33  
4213: 53 40 13  0 54   53 40 14  0 54       124653.1404  -0.0583  0.050  -0.0459 0.34  
4214: 53 40 13  0 52   53 40 14  0 52       124653.1404  -0.0590  0.050  -0.0459 0.33  
4215: 53 40 13  0 54   53 39 14  0 54       124664.4058  -0.0106  0.050   0.0016 0.34  
4216: 53 40 13  0 52   53 39 14  0 52       124664.4058  -0.0113  0.050   0.0016 0.33  
4217: 53 40 13  0 53   53 39 14  0 53       124664.4058   0.0270  0.050   0.0016 0.33  
4218: 29 25  4  0 29   29 23  7  0 29       124694.8049  -0.0009  0.050   0.0059 0.33  
4219: 29 25  4  0 30   29 23  7  0 30       124694.8049   0.0091  0.050   0.0059 0.34  
4220: 29 25  4  0 28   29 23  7  0 28       124694.8049   0.0095  0.050   0.0059 0.32  
4221: 31 28  3  0 30   31 26  6  0 30       124772.5188  -0.0125  0.050  -0.0251 0.48  
4222: 31 28  3  0 32   31 26  6  0 32       124772.5188  -0.0367  0.050  -0.0251 0.52  
4223: 31 28  3  0 31   31 26  6  0 31       124773.3329   0.0283  0.050               
4224: 53 41 13  0 53   53 40 14  0 53       124776.3818   0.0071  0.050  -0.0152 0.33  
4225: 53 41 13  0 54   53 40 14  0 54       124776.3818  -0.0260  0.050  -0.0152 0.34  
4226: 53 41 13  0 52   53 40 14  0 52       124776.3818  -0.0266  0.050  -0.0152 0.33  
4227: 53 41 13  0 52   53 39 14  0 52       124787.6359   0.0097  0.050   0.0210 0.33  
4228: 53 41 13  0 54   53 39 14  0 54       124787.6359   0.0103  0.050   0.0210 0.34  
4229: 53 41 13  0 53   53 39 14  0 53       124787.6359   0.0430  0.050   0.0210 0.33  
4230: 30 28  3  0 29   30 26  4  0 29       125072.5740   0.0081  0.050  -0.0128 0.48  
4231: 30 28  3  0 31   30 26  4  0 31       125072.5740  -0.0323  0.050  -0.0128 0.52  
4232: 30 28  3  0 30   30 26  4  0 30       125073.8645   0.0422  0.050               
4233: 27 26  2  0 28   27 24  3  0 28       125124.9458  -0.0235  0.050  -0.0016 0.52  
4234: 27 26  2  0 26   27 24  3  0 26       125124.9458   0.0221  0.050  -0.0016 0.48  
4235: 27 26  2  0 27   27 24  3  0 27       125126.1853  -0.0188  0.050               
4236: 29 27  2  0 30   29 25  5  0 30       125134.0458  -0.0044  0.050   0.0117 0.52  
4237: 29 27  2  0 28   29 25  5  0 28       125134.0458   0.0290  0.050   0.0117 0.48  
4238: 29 27  2  0 29   29 25  5  0 29       125135.0310   0.0115  0.050               
4239: 47 46  2  0 48   47 45  3  0 48       125216.5393   0.1236  0.050   0.0194 0.17  
4240: 47 46  2  0 46   47 45  3  0 46       125216.5393   0.1308  0.050   0.0194 0.16  
4241: 47 46  1  0 48   47 45  2  0 48       125216.5393   0.1368  0.050   0.0194 0.17  
4242: 47 46  1  0 46   47 45  2  0 46       125216.5393   0.1440  0.050   0.0194 0.16  
4243: 47 46  1  0 47   47 45  2  0 47       125216.5393  -0.2017  0.050   0.0194 0.17  
4244: 47 46  2  0 47   47 45  3  0 47       125216.5393  -0.2148  0.050   0.0194 0.17  
4245: 52 39 13  0 51   52 39 14  0 51       125334.7225   0.0093  0.050   0.0207 0.33  
4246: 52 39 13  0 53   52 39 14  0 53       125334.7225   0.0099  0.050   0.0207 0.34  
4247: 52 39 13  0 52   52 39 14  0 52       125334.7225   0.0428  0.050   0.0207 0.33  
4248: 52 39 13  0 53   52 38 14  0 53       125341.4333   0.0029  0.050   0.0136 0.34  
4249: 52 39 13  0 51   52 38 14  0 51       125341.4333   0.0023  0.050   0.0136 0.33  
4250: 52 39 13  0 52   52 38 14  0 52       125341.4333   0.0355  0.050   0.0136 0.33  
4251: 31 27  4  0 32   31 25  7  0 32       125376.7851   0.0612  0.050  -0.0161 0.34  
4252: 31 27  4  0 30   31 25  7  0 30       125376.7851   0.0690  0.050  -0.0161 0.32  
4253: 31 27  4  0 31   31 25  7  0 31       125376.7851  -0.1787  0.050  -0.0161 0.33  
4254: 52 40 13  0 53   52 39 14  0 53       125412.2929  -0.0034  0.050   0.0062 0.34  
4255: 52 40 13  0 51   52 39 14  0 51       125412.2929  -0.0040  0.050   0.0062 0.33  
4256: 52 40 13  0 52   52 39 14  0 52       125412.2929   0.0260  0.050   0.0062 0.33  
4257: 52 40 13  0 53   52 38 14  0 53       125419.0103  -0.0039  0.050   0.0056 0.34  
4258: 52 40 13  0 51   52 38 14  0 51       125419.0103  -0.0044  0.050   0.0056 0.33  
4259: 52 40 13  0 52   52 38 14  0 52       125419.0103   0.0252  0.050   0.0056 0.33  
4260: 28 24  4  0 29   28 22  7  0 29       125494.5011  -0.0132  0.050   0.0225 0.35  
4261: 28 24  4  0 27   28 22  7  0 27       125494.5011  -0.0172  0.050   0.0225 0.32  
4262: 28 24  4  0 28   28 22  7  0 28       125494.5011   0.0976  0.050   0.0225 0.33  
4263: 51 38 13  0 50   51 38 14  0 50       125959.2360   0.0026  0.050   0.0124 0.33  
4264: 51 38 13  0 52   51 38 14  0 52       125959.2360   0.0032  0.050   0.0124 0.34  
4265: 51 38 13  0 51   51 38 14  0 51       125959.2360   0.0312  0.050   0.0124 0.33  
4266: 51 38 13  0 52   51 37 14  0 52       125963.2036  -0.0008  0.050   0.0082 0.34  
4267: 51 38 13  0 50   51 37 14  0 50       125963.2036  -0.0014  0.050   0.0082 0.33  
4268: 51 38 13  0 51   51 37 14  0 51       125963.2036   0.0269  0.050   0.0082 0.33  
4269: 51 39 13  0 51   51 38 14  0 51       126007.4496   0.0081  0.050  -0.0092 0.33  
4270: 51 39 13  0 52   51 38 14  0 52       126007.4496  -0.0176  0.050  -0.0092 0.34  
4271: 51 39 13  0 50   51 38 14  0 50       126007.4496  -0.0182  0.050  -0.0092 0.33  
4272: 51 39 13  0 52   51 37 14  0 52       126011.4298  -0.0092  0.050  -0.0008 0.34  
4273: 51 39 13  0 50   51 37 14  0 50       126011.4298  -0.0097  0.050  -0.0008 0.33  
4274: 51 39 13  0 51   51 37 14  0 51       126011.4298   0.0164  0.050  -0.0008 0.33  
4275: 29 25  4  0 29   29 22  7  0 29       126376.7685  -0.0627  0.050   0.0238 0.33  
4276: 29 25  4  0 30   29 22  7  0 30       126376.7685   0.0650  0.050   0.0238 0.34  
4277: 29 25  4  0 28   29 22  7  0 28       126376.7685   0.0694  0.050   0.0238 0.32  
4278: 54 46  9  0 55   54 44 10  0 55       126428.7957   0.0337  0.050   0.0408 0.51  
4279: 54 46  9  0 53   54 44 10  0 53       126428.7957   0.0481  0.050   0.0408 0.49  
4280: 54 46  9  0 54   54 44 10  0 54       126429.5497   0.0120  0.050               
4281:  7  6  1  0  7    6  6  0  0  6       126447.2769   0.0186  0.050               
4282:  7  6  1  0  8    6  6  0  0  7       126448.7844   0.0880  0.050  -0.0173 0.57  
4283:  7  6  1  0  6    6  6  0  0  5       126448.7844  -0.1581  0.050  -0.0173 0.43  
4284: 50 37 13  0 51   50 37 14  0 51       126533.8049  -0.0001  0.050   0.0076 0.34  
4285: 50 37 13  0 49   50 37 14  0 49       126533.8049  -0.0005  0.050   0.0076 0.33  
4286: 50 37 13  0 50   50 37 14  0 50       126533.8049   0.0235  0.050   0.0076 0.33  
4287: 50 37 13  0 50   50 36 14  0 50       126536.1028   0.0037  0.050  -0.0120 0.33  
4288: 50 37 13  0 51   50 36 14  0 51       126536.1028  -0.0196  0.050  -0.0120 0.34  
4289: 50 37 13  0 49   50 36 14  0 49       126536.1028  -0.0201  0.050  -0.0120 0.33  
4290: 50 38 13  0 49   50 37 14  0 49       126563.4253   0.0189  0.050   0.0266 0.33  
4291: 50 38 13  0 51   50 37 14  0 51       126563.4253   0.0193  0.050   0.0266 0.34  
4292: 50 38 13  0 50   50 37 14  0 50       126563.4253   0.0416  0.050   0.0266 0.33  
4293: 50 38 13  0 51   50 36 14  0 51       126565.7243   0.0009  0.050   0.0081 0.34  
4294: 50 38 13  0 49   50 36 14  0 49       126565.7243   0.0004  0.050   0.0081 0.33  
4295: 50 38 13  0 50   50 36 14  0 50       126565.7243   0.0230  0.050   0.0081 0.33  
4296: 28 24  4  0 29   28 21  7  0 29       126576.1945  -0.0007  0.050   0.0083 0.35  
4297: 28 24  4  0 27   28 21  7  0 27       126576.1945  -0.0017  0.050   0.0083 0.32  
4298: 28 24  4  0 28   28 21  7  0 28       126576.1945   0.0273  0.050   0.0083 0.33  
4299: 66 53 14  0 65   66 51 15  0 65       126758.6190   0.0154  0.050   0.0286 0.33  
4300: 66 53 14  0 67   66 51 15  0 67       126758.6190   0.0160  0.050   0.0286 0.34  
4301: 66 53 14  0 66   66 51 15  0 66       126758.6190   0.0542  0.050   0.0286 0.33  
4302: 64 50 14  0 65   64 50 15  0 65       126798.7431   0.0030  0.050   0.0330 0.34  
4303: 64 50 14  0 63   64 50 15  0 63       126798.7431   0.0016  0.050   0.0330 0.33  
4304: 64 50 14  0 64   64 50 15  0 64       126798.7431   0.0941  0.050   0.0330 0.33  
4305: 32 28  4  0 33   32 26  7  0 33       126849.6435   0.0434  0.050   0.0486 0.52  
4306: 32 28  4  0 31   32 26  7  0 31       126849.6435   0.0541  0.050   0.0486 0.48  
4307:  9  6  3  0  9    8  8  0  0  8       126872.6177   0.0279  0.050               
4308:  9  6  3  0  8    8  8  0  0  7       126874.3874  -0.0946  0.050   0.0248 0.44  
4309:  9  6  3  0 10    8  8  0  0  9       126874.3874   0.1200  0.050   0.0248 0.56  
4310: 27 23  4  0 28   27 21  7  0 28       127000.9260  -0.0412  0.050   0.0320 0.35  
4311: 27 23  4  0 26   27 21  7  0 26       127000.9260  -0.0496  0.050   0.0320 0.32  
4312: 27 23  4  0 27   27 21  7  0 27       127000.9260   0.1864  0.050   0.0320 0.33  
4313: 29 26  3  0 30   29 23  6  0 30       127010.1973  -0.0162  0.050   0.0029 0.52  
4314: 29 26  3  0 28   29 23  6  0 28       127010.1973   0.0234  0.050   0.0029 0.48  
4315: 29 26  3  0 29   29 23  6  0 29       127011.3404  -0.0229  0.050               
4316: 49 36 13  0 48   49 36 14  0 48       127063.9854   0.0042  0.050   0.0110 0.33  
4317: 49 36 13  0 50   49 36 14  0 50       127063.9854   0.0046  0.050   0.0110 0.34  
4318: 49 36 13  0 49   49 36 14  0 49       127063.9854   0.0241  0.050   0.0110 0.33  
4319: 49 36 13  0 48   49 35 14  0 48       127065.3175   0.0024  0.050   0.0091 0.33  
4320: 49 36 13  0 50   49 35 14  0 50       127065.3175   0.0028  0.050   0.0091 0.34  
4321: 49 36 13  0 49   49 35 14  0 49       127065.3175   0.0221  0.050   0.0091 0.33  
4322: 49 37 13  0 50   49 36 14  0 50       127081.8976  -0.0095  0.050  -0.0035 0.34  
4323: 49 37 13  0 48   49 36 14  0 48       127081.8976  -0.0099  0.050  -0.0035 0.33  
4324: 49 37 13  0 49   49 36 14  0 49       127081.8976   0.0090  0.050  -0.0035 0.33  
4325: 49 37 13  0 49   49 35 14  0 49       127083.2270   0.0043  0.050  -0.0081 0.33  
4326: 49 37 13  0 50   49 35 14  0 50       127083.2270  -0.0141  0.050  -0.0081 0.34  
4327: 49 37 13  0 48   49 35 14  0 48       127083.2270  -0.0145  0.050  -0.0081 0.33  
4328: 30 26  4  0 31   30 23  7  0 31       127201.4434   0.0361  0.050   0.0409 0.52  
4329: 30 26  4  0 29   30 23  7  0 29       127201.4434   0.0459  0.050   0.0409 0.48  
4330:  7  6  2  0  8    6  5  1  0  7       127304.8103   0.0359  0.050   0.0851 0.57  
4331:  7  6  2  0  6    6  5  1  0  5       127304.8103   0.1507  0.050   0.0851 0.43  
4332:  7  6  2  0  7    6  5  1  0  6       127305.6234   0.0480  0.050               
4333: 48 35 13  0 47   48 35 14  0 47       127554.2176   0.0022  0.050   0.0076 0.33  
4334: 48 35 13  0 49   48 35 14  0 49       127554.2176   0.0025  0.050   0.0076 0.34  
4335: 48 35 13  0 48   48 35 14  0 48       127554.2176   0.0180  0.050   0.0076 0.33  
4336: 48 35 13  0 47   48 34 14  0 47       127555.0379   0.0653  0.050   0.0707 0.33  
4337: 48 35 13  0 49   48 34 14  0 49       127555.0379   0.0656  0.050   0.0707 0.34  
4338: 48 35 13  0 48   48 34 14  0 48       127555.0379   0.0811  0.050   0.0707 0.33  
4339: 50 48  3  0 51   50 47  4  0 51       127560.9827   0.0937  0.050   0.0362 0.17  
4340: 50 48  3  0 49   50 47  4  0 49       127560.9827   0.1001  0.050   0.0362 0.16  
4341: 50 48  2  0 50   50 47  3  0 50       127560.9827  -0.1306  0.050   0.0362 0.17  
4342: 50 48  2  0 51   50 47  3  0 51       127560.9827   0.1867  0.050   0.0362 0.17  
4343: 50 48  2  0 49   50 47  3  0 49       127560.9827   0.1930  0.050   0.0362 0.16  
4344: 50 48  3  0 50   50 47  4  0 50       127560.9827  -0.2235  0.050   0.0362 0.17  
4345: 48 36 13  0 48   48 35 14  0 48       127564.8956  -0.0143  0.050  -0.0244 0.33  
4346: 48 36 13  0 49   48 35 14  0 49       127564.8956  -0.0292  0.050  -0.0244 0.34  
4347: 48 36 13  0 47   48 35 14  0 47       127564.8956  -0.0295  0.050  -0.0244 0.33  
4348: 48 36 13  0 47   48 34 14  0 47       127565.7048   0.0223  0.050   0.0275 0.33  
4349: 48 36 13  0 49   48 34 14  0 49       127565.7048   0.0226  0.050   0.0275 0.34  
4350: 48 36 13  0 48   48 34 14  0 48       127565.7048   0.0375  0.050   0.0275 0.33  
4351: 65 52 14  0 66   65 50 15  0 66       127570.6412  -0.0166  0.050  -0.0027 0.34  
4352: 65 52 14  0 64   65 50 15  0 64       127570.6412  -0.0173  0.050  -0.0027 0.33  
4353: 65 52 14  0 65   65 50 15  0 65       127570.6412   0.0258  0.050  -0.0027 0.33  
4354:  6  6  0  0  7    5  4  1  0  6       127582.7647  -0.0705  0.050   0.0468 0.58  
4355:  6  6  0  0  5    5  4  1  0  5       127582.7647   0.1267  0.050   0.0468 0.01  
4356:  6  6  0  0  5    5  4  1  0  4       127582.7647   0.2094  0.050   0.0468 0.41  
4357:  6  6  0  0  6    5  4  1  0  5       127584.4579  -0.0217  0.050  -0.0199 0.97  
4358:  6  6  0  0  6    5  4  1  0  6       127584.4579   0.0469  0.050  -0.0199 0.03  
4359: 27 23  4  0 27   27 20  7  0 27       127679.1270   0.0790  0.050  -0.0369 0.33  
4360: 27 23  4  0 28   27 20  7  0 28       127679.1270  -0.0918  0.050  -0.0369 0.35  
4361: 27 23  4  0 26   27 20  7  0 26       127679.1270  -0.0982  0.050  -0.0369 0.32  
4362: 11  8  4  0 10   10 10  1  0  9       128008.1860   0.0053  0.050   0.0332 0.00  
4363: 47 34 13  0 46   47 34 14  0 46       128008.1860   0.0292  0.050   0.0332 0.33  
4364: 47 34 13  0 48   47 34 14  0 48       128008.1860   0.0294  0.050   0.0332 0.34  
4365: 47 34 13  0 47   47 34 14  0 47       128008.1860   0.0412  0.050   0.0332 0.33  
4366: 47 35 13  0 47   47 33 14  0 47       128014.8639  -0.0148  0.050  -0.0225 0.33  
4367: 47 35 13  0 48   47 33 14  0 48       128014.8639  -0.0261  0.050  -0.0225 0.34  
4368: 47 35 13  0 46   47 33 14  0 46       128014.8639  -0.0264  0.050  -0.0225 0.33  
4369: 63 49 14  0 63   63 49 15  0 63       128180.8142   0.0289  0.050  -0.0234 0.33  
4370: 63 49 14  0 64   63 49 15  0 64       128180.8142  -0.0489  0.050  -0.0234 0.34  
4371: 63 49 14  0 62   63 49 15  0 62       128180.8142  -0.0501  0.050  -0.0234 0.33  
4372: 25 25  1  0 25   25 23  2  0 25       128417.0356  -0.0574  0.050               
4373: 64 51 14  0 63   64 49 15  0 63       128420.0159   0.0162  0.050   0.0315 0.33  
4374: 64 51 14  0 65   64 49 15  0 65       128420.0159   0.0169  0.050   0.0315 0.34  
4375: 64 51 14  0 64   64 49 15  0 64       128420.0159   0.0614  0.050   0.0315 0.33  
4376: 46 33 13  0 45   46 33 14  0 45       128428.9020   0.0448  0.050   0.0337 0.31  
4377: 46 33 13  0 47   46 33 14  0 47       128428.9020   0.0450  0.050   0.0337 0.32  
4378: 46 33 13  0 46   46 33 14  0 46       128428.9020   0.0530  0.050   0.0337 0.31  
4379: 46 33 13  0 46   46 32 14  0 46       128428.9020  -0.1804  0.050   0.0337 0.02  
4380: 46 33 13  0 47   46 32 14  0 47       128428.9020  -0.1884  0.050   0.0337 0.02  
4381: 46 33 13  0 45   46 32 14  0 45       128428.9020  -0.1886  0.050   0.0337 0.02  
4382: 46 34 13  0 46   46 32 14  0 46       128432.7493   0.0021  0.050   0.0108 0.31  
4383: 46 34 13  0 47   46 32 14  0 47       128432.7493  -0.0057  0.050   0.0108 0.32  
4384: 46 34 13  0 45   46 32 14  0 45       128432.7493  -0.0058  0.050   0.0108 0.31  
4385: 46 34 13  0 45   46 33 14  0 45       128432.7493   0.2276  0.050   0.0108 0.02  
4386: 46 34 13  0 47   46 33 14  0 47       128432.7493   0.2277  0.050   0.0108 0.02  
4387: 46 34 13  0 46   46 33 14  0 46       128432.7493   0.2356  0.050   0.0108 0.02  
4388: 10  6  4  0 11    9  8  1  0 10       128715.5324  -0.0347  0.050  -0.0063 0.37  
4389: 10  6  4  0  9    9  8  1  0  8       128715.5324  -0.0493  0.050  -0.0063 0.30  
4390: 10  6  4  0 10    9  8  1  0  9       128715.5324   0.0641  0.050  -0.0063 0.33  
4391: 45 32 13  0 44   45 32 14  0 44       128818.9551   0.0335  0.050   0.0276 0.31  
4392: 45 32 13  0 46   45 32 14  0 46       128818.9551   0.0336  0.050   0.0276 0.32  
4393: 45 32 13  0 45   45 32 14  0 45       128818.9551   0.0381  0.050   0.0276 0.31  
4394: 45 32 13  0 45   45 31 14  0 45       128818.9551  -0.0885  0.050   0.0276 0.02  
4395: 45 32 13  0 46   45 31 14  0 46       128818.9551  -0.0930  0.050   0.0276 0.02  
4396: 45 32 13  0 44   45 31 14  0 44       128818.9551  -0.0931  0.050   0.0276 0.02  
4397: 45 33 13  0 45   45 31 14  0 45       128821.1396  -0.0010  0.050   0.0035 0.31  
4398: 45 33 13  0 46   45 31 14  0 46       128821.1396  -0.0054  0.050   0.0035 0.32  
4399: 45 33 13  0 44   45 31 14  0 44       128821.1396  -0.0054  0.050   0.0035 0.31  
4400: 45 33 13  0 44   45 32 14  0 44       128821.1396   0.1212  0.050   0.0035 0.02  
4401: 45 33 13  0 46   45 32 14  0 46       128821.1396   0.1213  0.050   0.0035 0.02  
4402: 45 33 13  0 45   45 32 14  0 45       128821.1396   0.1256  0.050   0.0035 0.02  
4403: 50 43  8  0 51   50 41  9  0 51       128885.4840   0.0307  0.050   0.0395 0.51  
4404: 50 43  8  0 49   50 41  9  0 49       128885.4840   0.0486  0.050   0.0395 0.49  
4405: 50 43  8  0 50   50 41  9  0 50       128886.4509   0.1049  0.050               
4406: 33 29  4  0 34   33 27  7  0 34       129026.2944   0.0162  0.050   0.0225 0.51  
4407: 33 29  4  0 32   33 27  7  0 32       129026.2944   0.0292  0.050   0.0225 0.49  
4408:  6  5  1  0  5    5  4  2  0  4       129049.7319   0.0030  0.050   0.0684 0.42  
4409:  6  5  1  0  7    5  4  2  0  6       129049.7319   0.1147  0.050   0.0684 0.58  
4410: 44 31 13  0 43   44 31 14  0 43       129180.6472   0.0312  0.050   0.0276 0.31  
4411: 44 31 13  0 45   44 31 14  0 45       129180.6472   0.0312  0.050   0.0276 0.32  
4412: 44 31 13  0 44   44 30 14  0 44       129180.6472  -0.0354  0.050   0.0276 0.02  
4413: 44 31 13  0 44   44 31 14  0 44       129180.6472   0.0321  0.050   0.0276 0.31  
4414: 44 31 13  0 45   44 30 14  0 45       129180.6472  -0.0363  0.050   0.0276 0.02  
4415: 44 31 13  0 43   44 30 14  0 43       129180.6472  -0.0363  0.050   0.0276 0.02  
4416: 44 32 13  0 43   44 30 14  0 43       129181.8827   0.0175  0.050   0.0218 0.31  
4417: 44 32 13  0 45   44 30 14  0 45       129181.8827   0.0175  0.050   0.0218 0.32  
4418: 44 32 13  0 44   44 30 14  0 44       129181.8827   0.0183  0.050   0.0218 0.31  
4419: 44 32 13  0 43   44 31 14  0 43       129181.8827   0.0852  0.050   0.0218 0.02  
4420: 44 32 13  0 45   44 31 14  0 45       129181.8827   0.0852  0.050   0.0218 0.02  
4421: 44 32 13  0 44   44 31 14  0 44       129181.8827   0.0860  0.050   0.0218 0.02  
4422: 32 29  3  0 33   32 27  6  0 33       129361.4952  -0.0028  0.050   0.0090 0.52  
4423: 32 29  3  0 31   32 27  6  0 31       129361.4952   0.0215  0.050   0.0090 0.48  
4424: 32 29  3  0 32   32 27  6  0 32       129362.3522   0.0740  0.050               
4425: 62 48 14  0 61   62 48 15  0 61       129394.7172   0.0407  0.050   0.0639 0.33  
4426: 62 48 14  0 63   62 48 15  0 63       129394.7172   0.0418  0.050   0.0639 0.34  
4427: 62 48 14  0 62   62 48 15  0 62       129394.7172   0.1090  0.050   0.0639 0.33  
4428: 34 31  4  0 35   34 29  5  0 35       129454.9383  -0.0044  0.050   0.0122 0.51  
4429: 34 31  4  0 33   34 29  5  0 33       129454.9383   0.0298  0.050   0.0122 0.49  
4430: 34 31  4  0 34   34 29  5  0 34       129456.1235   0.0177  0.050               
4431: 43 30 13  0 43   43 30 14  0 43       129515.9311  -0.0153  0.050  -0.0156 0.31  
4432: 43 30 13  0 44   43 30 14  0 44       129515.9311  -0.0126  0.050  -0.0156 0.32  
4433: 43 30 13  0 42   43 30 14  0 42       129515.9311  -0.0125  0.050  -0.0156 0.31  
4434: 43 30 13  0 43   43 29 14  0 43       129515.9311  -0.0508  0.050  -0.0156 0.02  
4435: 43 30 13  0 44   43 29 14  0 44       129515.9311  -0.0481  0.050  -0.0156 0.02  
4436: 43 30 13  0 42   43 29 14  0 42       129515.9311  -0.0481  0.050  -0.0156 0.02  
4437: 43 31 13  0 42   43 29 14  0 42       129516.6762   0.0416  0.050   0.0428 0.31  
4438: 43 31 13  0 44   43 29 14  0 44       129516.6762   0.0416  0.050   0.0428 0.32  
4439: 43 31 13  0 43   43 29 14  0 43       129516.6762   0.0389  0.050   0.0428 0.31  
4440: 43 31 13  0 42   43 30 14  0 42       129516.6762   0.0771  0.050   0.0428 0.02  
4441: 43 31 13  0 44   43 30 14  0 44       129516.6762   0.0771  0.050   0.0428 0.02  
4442: 43 31 13  0 43   43 30 14  0 43       129516.6762   0.0744  0.050   0.0428 0.02  
4443: 42 30 13  0 42   42 29 14  0 42       129826.9978  -0.0670  0.050  -0.0801 0.02  
4444: 42 30 13  0 43   42 29 14  0 43       129826.9978  -0.0608  0.050  -0.0801 0.02  
4445: 42 30 13  0 41   42 29 14  0 41       129826.9978  -0.0606  0.050  -0.0801 0.02  
4446: 42 30 13  0 42   42 28 14  0 42       129826.9978  -0.0854  0.050  -0.0801 0.31  
4447: 42 30 13  0 43   42 28 14  0 43       129826.9978  -0.0791  0.050  -0.0801 0.32  
4448: 42 30 13  0 41   42 28 14  0 41       129826.9978  -0.0790  0.050  -0.0801 0.31  
4449:  6  5  1  0  5    5  3  2  0  4       129890.3422  -0.0021  0.050   0.0155 0.27  
4450:  6  5  1  0  7    5  3  2  0  6       129890.3422   0.0060  0.050   0.0155 0.38  
4451:  6  5  1  0  6    5  3  2  0  6       129890.3422  -0.0227  0.050   0.0155 0.01  
4452:  6  5  1  0  6    5  3  2  0  5       129890.3422   0.0412  0.050   0.0155 0.32  
4453:  6  5  1  0  5    5  3  2  0  5       129890.3422   0.0748  0.050   0.0155 0.01  
4454: 40 27 13  0 40   40 27 14  0 40       130380.8905  -0.0045  0.050  -0.0483 0.16  
4455: 40 27 13  0 41   40 26 14  0 41       130380.8905   0.0042  0.050  -0.0483 0.01  
4456: 40 27 13  0 39   40 26 14  0 39       130380.8905   0.0046  0.050  -0.0483 0.01  
4457: 40 27 13  0 40   40 26 14  0 40       130380.8905  -0.0091  0.050  -0.0483 0.01  
4458: 40 27 13  0 41   40 27 14  0 41       130380.8905   0.0088  0.050  -0.0483 0.16  
4459: 40 27 13  0 39   40 27 14  0 39       130380.8905   0.0092  0.050  -0.0483 0.15  
4460: 40 28 13  0 39   40 27 14  0 39       130380.8905  -0.0917  0.050  -0.0483 0.01  
4461: 40 28 13  0 41   40 27 14  0 41       130380.8905  -0.0920  0.050  -0.0483 0.01  
4462: 40 28 13  0 39   40 26 14  0 39       130380.8905  -0.0963  0.050  -0.0483 0.15  
4463: 40 28 13  0 41   40 26 14  0 41       130380.8905  -0.0966  0.050  -0.0483 0.16  
4464: 40 28 13  0 40   40 27 14  0 40       130380.8905  -0.1054  0.050  -0.0483 0.01  
4465: 40 28 13  0 40   40 26 14  0 40       130380.8905  -0.1100  0.050  -0.0483 0.16  
4466: 39 26 13  0 39   39 26 14  0 39       130627.1781  -0.0077  0.050  -0.0234 0.16  
4467: 39 26 13  0 39   39 25 14  0 39       130627.1781  -0.0099  0.050  -0.0234 0.01  
4468: 39 26 13  0 40   39 25 14  0 40       130627.1781   0.0071  0.050  -0.0234 0.01  
4469: 39 26 13  0 38   39 25 14  0 38       130627.1781   0.0075  0.050  -0.0234 0.01  
4470: 39 26 13  0 40   39 26 14  0 40       130627.1781   0.0093  0.050  -0.0234 0.16  
4471: 39 26 13  0 38   39 26 14  0 38       130627.1781   0.0098  0.050  -0.0234 0.15  
4472: 39 27 13  0 38   39 26 14  0 38       130627.1781  -0.0423  0.050  -0.0234 0.01  
4473: 39 27 13  0 40   39 26 14  0 40       130627.1781  -0.0427  0.050  -0.0234 0.01  
4474: 39 27 13  0 38   39 25 14  0 38       130627.1781  -0.0445  0.050  -0.0234 0.15  
4475: 39 27 13  0 40   39 25 14  0 40       130627.1781  -0.0450  0.050  -0.0234 0.16  
4476: 39 27 13  0 39   39 26 14  0 39       130627.1781  -0.0598  0.050  -0.0234 0.01  
4477: 39 27 13  0 39   39 25 14  0 39       130627.1781  -0.0620  0.050  -0.0234 0.16  
4478: 38 25 13  0 38   38 25 14  0 38       130854.6692  -0.0039  0.050  -0.0036 0.16  
4479: 38 25 13  0 38   38 24 14  0 38       130854.6692  -0.0050  0.050  -0.0036 0.01  
4480: 38 25 13  0 39   38 24 14  0 39       130854.6692   0.0158  0.050  -0.0036 0.01  
4481: 38 25 13  0 37   38 24 14  0 37       130854.6692   0.0164  0.050  -0.0036 0.01  
4482: 38 25 13  0 39   38 25 14  0 39       130854.6692   0.0169  0.050  -0.0036 0.16  
4483: 38 25 13  0 37   38 25 14  0 37       130854.6692   0.0174  0.050  -0.0036 0.15  
4484: 38 26 13  0 37   38 25 14  0 37       130854.6692  -0.0089  0.050  -0.0036 0.01  
4485: 38 26 13  0 39   38 25 14  0 39       130854.6692  -0.0094  0.050  -0.0036 0.01  
4486: 38 26 13  0 37   38 24 14  0 37       130854.6692  -0.0100  0.050  -0.0036 0.15  
4487: 38 26 13  0 39   38 24 14  0 39       130854.6692  -0.0105  0.050  -0.0036 0.16  
4488: 38 26 13  0 38   38 25 14  0 38       130854.6692  -0.0303  0.050  -0.0036 0.01  
4489: 38 26 13  0 38   38 24 14  0 38       130854.6692  -0.0314  0.050  -0.0036 0.16  
4490: 34 21 13  0 33   34 21 14  0 33       131599.1663  -0.0103  0.050  -0.0242 0.15  
4491: 34 21 13  0 33   34 20 14  0 33       131599.1663  -0.0103  0.050  -0.0242 0.01  
4492: 34 21 13  0 35   34 21 14  0 35       131599.1663  -0.0114  0.050  -0.0242 0.16  
4493: 34 21 13  0 35   34 20 14  0 35       131599.1663  -0.0114  0.050  -0.0242 0.01  
4494: 34 21 13  0 34   34 21 14  0 34       131599.1663  -0.0486  0.050  -0.0242 0.16  
4495: 34 21 13  0 34   34 20 14  0 34       131599.1663  -0.0487  0.050  -0.0242 0.01  
4496: 34 22 13  0 33   34 21 14  0 33       131599.1663  -0.0117  0.050  -0.0242 0.01  
4497: 34 22 13  0 33   34 20 14  0 33       131599.1663  -0.0117  0.050  -0.0242 0.15  
4498: 34 22 13  0 35   34 21 14  0 35       131599.1663  -0.0128  0.050  -0.0242 0.01  
4499: 34 22 13  0 35   34 20 14  0 35       131599.1663  -0.0128  0.050  -0.0242 0.16  
4500: 34 22 13  0 34   34 21 14  0 34       131599.1663  -0.0500  0.050  -0.0242 0.01  
4501: 34 22 13  0 34   34 20 14  0 34       131599.1663  -0.0501  0.050  -0.0242 0.16  
4502: 33 20 13  0 32   33 20 14  0 32       131749.0130  -0.0053  0.050  -0.0205 0.15  
4503: 33 20 13  0 32   33 19 14  0 32       131749.0130  -0.0054  0.050  -0.0205 0.01  
4504: 33 20 13  0 34   33 20 14  0 34       131749.0130  -0.0066  0.050  -0.0205 0.16  
4505: 33 20 13  0 34   33 19 14  0 34       131749.0130  -0.0066  0.050  -0.0205 0.01  
4506: 33 20 13  0 33   33 20 14  0 33       131749.0130  -0.0485  0.050  -0.0205 0.16  
4507: 33 20 13  0 33   33 19 14  0 33       131749.0130  -0.0485  0.050  -0.0205 0.01  
4508: 33 21 13  0 32   33 20 14  0 32       131749.0130  -0.0060  0.050  -0.0205 0.01  
4509: 33 21 13  0 32   33 19 14  0 32       131749.0130  -0.0060  0.050  -0.0205 0.15  
4510: 33 21 13  0 34   33 20 14  0 34       131749.0130  -0.0072  0.050  -0.0205 0.01  
4511: 33 21 13  0 34   33 19 14  0 34       131749.0130  -0.0073  0.050  -0.0205 0.16  
4512: 33 21 13  0 33   33 20 14  0 33       131749.0130  -0.0491  0.050  -0.0205 0.01  
4513: 33 21 13  0 33   33 19 14  0 33       131749.0130  -0.0491  0.050  -0.0205 0.16  
4514: 32 19 13  0 33   32 19 14  0 33       131886.1715   0.0021  0.050  -0.0131 0.16  
4515: 32 19 13  0 33   32 18 14  0 33       131886.1715   0.0021  0.050  -0.0131 0.01  
4516: 32 19 13  0 31   32 18 14  0 31       131886.1715   0.0035  0.050  -0.0131 0.01  
4517: 32 19 13  0 31   32 19 14  0 31       131886.1715   0.0035  0.050  -0.0131 0.15  
4518: 32 19 13  0 32   32 18 14  0 32       131886.1715  -0.0445  0.050  -0.0131 0.01  
4519: 32 19 13  0 32   32 19 14  0 32       131886.1715  -0.0445  0.050  -0.0131 0.16  
4520: 32 20 13  0 33   32 18 14  0 33       131886.1715   0.0018  0.050  -0.0131 0.16  
4521: 32 20 13  0 33   32 19 14  0 33       131886.1715   0.0018  0.050  -0.0131 0.01  
4522: 32 20 13  0 31   32 19 14  0 31       131886.1715   0.0033  0.050  -0.0131 0.01  
4523: 32 20 13  0 31   32 18 14  0 31       131886.1715   0.0032  0.050  -0.0131 0.15  
4524: 32 20 13  0 32   32 19 14  0 32       131886.1715  -0.0448  0.050  -0.0131 0.01  
4525: 32 20 13  0 32   32 18 14  0 32       131886.1715  -0.0448  0.050  -0.0131 0.16  
4526:  8  6  3  0  9    7  6  2  0  8       131951.2669  -0.0515  0.050   0.0637 0.38  
4527:  8  6  3  0  7    7  6  2  0  6       131951.2669  -0.1178  0.050   0.0637 0.29  
4528:  8  6  3  0  8    7  6  2  0  7       131951.2669   0.3541  0.050   0.0637 0.33  
4529: 31 18 13  0 30   31 17 14  0 30       132011.4489  -0.0011  0.050  -0.0196 0.01  
4530: 31 18 13  0 30   31 18 14  0 30       132011.4489  -0.0011  0.050  -0.0196 0.15  
4531: 31 18 13  0 32   31 18 14  0 32       132011.4489  -0.0028  0.050  -0.0196 0.16  
4532: 31 18 13  0 32   31 17 14  0 32       132011.4489  -0.0028  0.050  -0.0196 0.01  
4533: 31 18 13  0 31   31 18 14  0 31       132011.4489  -0.0546  0.050  -0.0196 0.16  
4534: 31 18 13  0 31   31 17 14  0 31       132011.4489  -0.0546  0.050  -0.0196 0.01  
4535: 31 19 13  0 30   31 18 14  0 30       132011.4489  -0.0013  0.050  -0.0196 0.01  
4536: 31 19 13  0 30   31 17 14  0 30       132011.4489  -0.0013  0.050  -0.0196 0.15  
4537: 31 19 13  0 32   31 17 14  0 32       132011.4489  -0.0029  0.050  -0.0196 0.16  
4538: 31 19 13  0 32   31 18 14  0 32       132011.4489  -0.0029  0.050  -0.0196 0.01  
4539: 31 19 13  0 31   31 17 14  0 31       132011.4489  -0.0547  0.050  -0.0196 0.16  
4540: 31 19 13  0 31   31 18 14  0 31       132011.4489  -0.0547  0.050  -0.0196 0.01  
4541: 31 29  3  0 30   31 27  4  0 30       132117.3563  -0.0332  0.050  -0.0523 0.48
[truncated: 2,831,097 more chars]
