# Supplementary material for: Improved Accuracy in Semi-Experimental Structure Determination by Resolving Problems Associated with Rotation of Principal Inertial Axes of Isotopologues: Structures of 1,3-Oxazole (c‑C3H3NO)
Source: J Phys Chem A. 2026 Apr 24;130(18):3623–41. doi: 10.1021/acs.jpca.6c01535 (PMC13158917; doi:10.1021/acs.jpca.6c01535)
Supplement: Supplementary file 2 [file jp6c01535_si_002.zip › Supporting Information/magnetic/oxazole_magnetic_12.out]

 --invoking executable--
/home/besselman/CFOUR_18/cfour18/bin/xjoda


   *************************************************************************
         <<<     CCCCCC     CCCCCC   |||     CCCCCC     CCCCCC   >>>
       <<<      CCC        CCC       |||    CCC        CCC         >>>
      <<<      CCC        CCC        |||   CCC        CCC            >>>
    <<<        CCC        CCC        |||   CCC        CCC              >>>
      <<<      CCC        CCC        |||   CCC        CCC            >>>
       <<<      CCC        CCC       |||    CCC        CCC         >>>
         <<<     CCCCCC     CCCCCC   |||     CCCCCC     CCCCCC   >>>
   *************************************************************************

     ****************************************************************
     * CFOUR Coupled-Cluster techniques for Computational Chemistry *
     ****************************************************************
 

   Department of Chemistry                Institut fuer Physikalische Chemie
   University of Texas at Austin          Universitaet Mainz
   Austin, TX  78712, USA                 D-55099 Mainz, Germany
 
                       Version 1.2
 
                     compute-0-2.local                                 
                     Thu Oct 13 11:57:00 CDT 2022                      
                     integer*8 version is running
 
********************************************************************************
*                          Input from ZMAT file                                *
********************************************************************************
CCSD(T)/cc-pCVTZ magnetic of oxazole                                            
O                                                                               
C 1 R1                                                                          
C 1 R2 2 A1                                                                     
N 2 R3 1 A2 3 D0                                                                
C 3 R4 1 A3 2 D0                                                                
H 2 R5 1 A4 3 D180                                                              
H 3 R6 1 A5 2 D180                                                              
H 5 R7 3 A6 1 D180                                                              
                                                                                
R1   =        1.354245778042644                                                 
R2   =        1.369849078882718                                                 
A1   =      103.792333449428980                                                 
R3   =        1.292031907118153                                                 
A2   =      115.326598360007353                                                 
D0   =        0.000000000000000                                                 
R4   =        1.352387511911408                                                 
A3   =      108.135735420510926                                                 
R5   =        1.075757980740794                                                 
A4   =      116.647323409587145                                                 
D180 =      180.000000000000000                                                 
R6   =        1.073642831917304                                                 
A5   =      116.846279989472421                                                 
R7   =        1.075167405720157                                                 
A6   =      128.973798204328432                                                 
                                                                                
*CFOUR(CALC=CCSD(T)                                                             
BASIS=cc-pCVTZ                                                                  
PROP=MAGNETIC                                                                   
FCGRADNEW=2                                                                     
GEO_METHOD=NR                                                                   
ABCDTYPE=AOBASIS                                                                
CC_PROG=ECC                                                                     
GEO_CONV=7                                                                      
SCF_CONV=10                                                                     
CC_CONV=9                                                                       
LINEQ_CONV=9                                                                    
LINEQ_MAXCYC=200                                                                
GEO_MAXSTEP=150                                                                 
MULT=1                                                                          
FROZEN_CORE=OFF                                                                 
MEM_UNIT=GB                                                                     
MEM=120)                                                                        
                                                                                
%masses                                                                         
15.99491463                                                                     
12.0000000                                                                      
13.003354826                                                                    
14.003074002                                                                    
12.0000000                                                                      
2.014101779                                                                     
1.007825035                                                                     
1.007825035                                                                     
                                                                                
********************************************************************************
    -------------------------------------------------------------------
                    CFOUR Control Parameters 
    -------------------------------------------------------------------
        External           Internal           Value            Units
          Name               Name
    -------------------------------------------------------------------
       ABCDTYPE             IABCDT         AOBASIS     [  2]    ***   
       ANHARMONIC           IANHAR         OFF         [  0]    ***   
       ANH_ALGORIT          IANALG         STANDARD    [  0]    ***   
       ANH_DERIVAT          IANDER         SECOND      [  1]    ***   
       ANH_MODE             ANHMOD         VIBRATION   [  0]    ***   
       ANH_POINTS           IANPOI              1               ***   
       ANH_STEPSIZ          ICUBST             50000          x 10-6  
       ANH_SYMMETR          IANHSM         ABELIAN     [  0]    ***   
       AO_LADDERS           IAOLAD         SINGLEPASS  [  1]    ***   
       AV_SCF               IAVSCF         OFF         [  0]    ***   
       BASIS                IBASIS         PCVTZ       [ 24]    ***   
       BFIELD               IBFIEL         OFF         [  0]    a.u.  
       BOTHVECTORS          BOTHVC         OFF         [  0]    ***   
       BOX_POTENT           IPIAB          OFF         [  0]    ***   
       BREIT                IBREIT         OFF         [  0]    ***   
       BRUCK_CONV           IBRTOL          10D-  4             ***   
       BRUECKNER            IBRKNR         OFF         [  0]    ***   
       BUFFERSIZE           IBUFFS              4096            ***   
       CACHE_RECS           ICHREC             10               ***   
       CALCLEVEL            ICLLVL         CCSD(T)     [ 22]    ***   
       CAS_GECCO            ICMRCC         OFF         [  0]    ***   
       CAS_GUESS            ICGUES         CANONICAL   [  0]    ***   
       CAS_INPUT            ICSINP         ORBITALS    [  0]    ***   
       CAS_ITMAX            ICITMX          10D- 50           cycles  
       CAS_JACDAV           ICJDAV         OFF         [  0]    ***   
       CAS_MICMAX           ICMIMN          10D- 10             ***   
       CAS_MICMIN           ICMIMX          10D-  2             ***   
       CAS_MICRO            ICSALG         ILU/JACOBI  [  0]    ***   
       CAS_MITMAX           ICMIMX          10D-100           cycles  
       CAS_MMAX             ICMMAX          10D- 50             ***   
       CAS_PRINT            ICPRT           10D-  0             ***   
       CCORBOPT             ICCORB         OFF         [  0]  x 0.01  
       CC_CONV              ICCCNV          10D-  9             ***   
       CC_EXPORDER          ICCEOR              5               ***   
       CC_EXTRAPOL          ICCEXT         DIIS        [  1]    ***   
       CC_GUESS             ICCGES         MP2         [  0]    ***   
       CC_MAXCYC            ICCCYC            100              cycles 
       CC_PROGRAM           ICCPRO         ECC         [  1]    ***   
       CHARGE               ICHRGE              0               ***   
       CHOLESKY             ICHOLE         OFF         [  0]    ***   
       CIS_CONV             ICISTL              5               ***   
       COMM_SIZE            IPSIZE            ***               ***   
       CONSTANT             ICONST         OLD         [  1]    ***   
       CONTINUUM            ICONTU         NONE        [  0]    ***   
       CONTRACTION          ICNTYP         GENERAL     [  1]    ***   
       COORDINATES          ICOORD         INTERNAL    [  0]    ***   
       CPHF_CONVER          ICPHFT          10D- 16             ***   
       CPHF_MAXCYC          ICPHFC             64              cycles 
       CUBIC                ICUBIC         OFF         [  0]    ***   
       CURVILINEAR          ICURVY         OFF         [  0]    ***   
       CV_ELEMENT           ICVELM              0               ***   
       CV_ORBITALS          ICVORB      NONE         
       CV_SEPARATE          ICVSEP         OFF         [  0]    ***   
       DBOC                 IDBOC          OFF         [  0]    ***   
       DCT                  IDCT           OFF         [  0]    ***   
       DERIV_LEV            IDRLVL         SECOND      [  2]    ***   
       DEVMEM_SIZE          IDVMEM         *********           MByte  
       DIAG_MRCC            IEOMST          10D-  0             ***   
       DIFF_TYPE            IDIFTY         RELAXED     [  0]    ***   
       DIRECT               IDIRCT         OFF         [  0]    ***   
       DROPMO               IDRPMO      NONE         
       ECP                  IECP           OFF         [  0]    ***   
       EIGENVECTOR          IVEC                1               ***   
       EL_ANHARM            IELANH         OFF         [  0]    ***   
       EOMFOLLOW            IEOMSR         ENERGY      [  0]    ***   
       EOMIP                IEOMIP         OFF         [  0]    ***   
       EOMLEVEL             HBARFM         SAME        [  0]    ***   
       EOM_MRCC             IMRCCE         NEW         [  1]    ***   
       EOM_NONIT            EOMNON         OFF         [  0]    ***   
       EOM_NSING            IEOMSI          10D-  0             ***   
       EOM_NSTATES          IMRCCD         DAVIDSON    [  0]    ***   
       EOM_NTRIP            IEOMTR          10D-  0             ***   
       EOM_ORDER            IEXORD         ENERGY      [  0]    ***   
       EOM_PROPSTA          IEOMST              0               ***   
       ESTATE_CONV          IEXTOL          10D-  5             ***   
       ESTATE_DIAG          IEXDIG         ITERATIVE   [  0]    ***   
       ESTATE_LOCK          IESLOC         ON          [  1]    ***   
       ESTATE_MAXC          IEXMXC             40               ***   
       ESTATE_PROP          IEXPRP         OFF         [  0]    ***   
       EVAL_HESS            IRECAL              0            # of cyc.
       EXCITATION           IEXCIT              0               ***   
       EXCITE               IEXCIT         NONE        [  0]    ***   
       EXTERN_POT           IEXPOT         OFF         [  0]    ***   
       FCGRADNEW            IFCGNW         OFF         [  0]    ***   
       FC_FIELD             IFINFC              0             x 10-6  
       FD_CALTYPE           IFDCAL         GRADONLY    [  0]    ***   
       FD_PROJECT           IFDPRJ         OFF         [  1]    ***   
       FD_STEPSIZE          IDISFD              0            10-4 bohr
       FD_USEGROUP          IFDGRP         FULL        [  0]    ***   
       FILE_RECSIZ          IFLREC              4096           words  
       FINITE_PERT          IFIPER              0             x 10-6  
       FIXGEOM              IFIXGM         OFF         [  0]    ***   
       FOCK                 IFOCK          AO          [  1]    ***   
       FREQ_ALGORI          IVIALG         STANDARD    [  0]    ***   
       FROZEN_CORE          IFROCO         OFF         [  0]    ***   
       FROZEN_VIRT          IFROVI         OFF         [  0]    ***   
       GAMMA_ABCD           IGABCD         DIRECT      [  1]    ***   
       GAMMA_ABCI           IGABCI         STORE       [  0]    ***   
       GENBAS_1             IGNBS1              0               ***   
       GENBAS_2             IGNBS2              0               ***   
       GENBAS_3             IGNBS3              0               ***   
       GENBAS_4             IGNBS4              0               ***   
       GEO_CONV             ICONTL              7              H/bohr 
       GEO_MAXCYC           IOPTCY             50               ***   
       GEO_MAXSTEP          IMXSTP            150            millibohr
       GEO_METHOD           INR            SINGLE_POINT[  5]    ***   
       GIAO                 IGIAO          ON          [  0]    ***   
       GIMIC                IGIMIC         OFF         [  0]    ***   
       GRID                 IGRID          OFF         [  0]    ***   
       GRID_ALGO            IGALGO         SERIAL      [  0]    ***   
       GUESS                IGUESS         MOREAD      [  0]    ***   
       HBAR                 IHBAR          OFF         [  0]    ***   
       HESS_TYPE            IHESTP         SCF         [  0]    ***   
       HF2_FILE             IHF2Fl         USE         [  1]    ***   
       HFSTABILITY          ISTABL         OFF         [  0]    ***   
       INCORE               INCORE         OFF         [  0]    ***   
       INPUT_MRCC           IMRCC          ON          [  1]    ***   
       INTEGRALS            INTTYP         VMOL        [  1]    ***   
       JODA_PRINT           IJPRNT              0               ***   
       KEYWORD_OUT          IDMPKW         NO          [  0]    ***   
       LINDEP_TOL           ILINDP              8               ***   
       LINEQ_CONV           IZTACN          10D-  9           cycles  
       LINEQ_EXPOR          ILMAXD              5               ***   
       LINEQ_MAXCY          ILMAXC            200               ***   
       LINEQ_TYPE           ILTYPE         DIIS        [  1]    ***   
       LOCK_ORBOCC          ILOCOC         OFF         [  0]    ***   
       MEMORY_SIZE          IMEMSZ         *********           words  
       MEM_UNIT             IMEMU          GB          [  3]    ***   
       MRCC                 IMRCCC         OFF         [  0]    ***   
       MULTIPLICTY          IMULTP              1               ***   
       NACOUPLING           IVCOUP         OFF         [  0]    ***   
       NEGEVAL              IDIE           ABORT       [  0]    ***   
       NEWNORM              INEWNO         OFF         [  0]    ***   
       NON-HF               INONHF         OFF         [  0]    ***   
       NTOP_TAMP            ITOPT2             15               ***   
       NUC_MODEL            INUCMO         POINT       [  0]    ***   
       OCCUPATION           IOCCU   ESTIMATED BY SCF 
       OPEN-SHELL           IOPEN          SPIN-ORBITAL[  0]    ***   
       OPTVIB               IOPTVB         OFF         [  0]    ***   
       ORBITALS             IORBTP         STANDARD    [  0]    ***   
       PARALLEL             IPARAL         ON          [  1]    ***   
       PARA_INT             IPINTS         ON          [  1]    ***   
       PARA_PRINT           IPPRIN              0               ***   
       PERT_ORB             IPTORB         CANONICAL   [  1]    ***   
       POINTS               IGRDFD              0               ***   
       PRINT                IPRNT               0               ***   
       PROPS                IPROPS         MAGNETIC    [  6]    ***   
       PROP_INTEGR          IINTYP         INTERNAL    [  0]    ***   
       PSI                  IPSI           OFF         [  0]    ***   
       QC_ALG               IQCALG         FLM         [  0]    ***   
       QC_LINALG            IQCLIN         TRIDIAG     [  2]    ***   
       QC_MAXCYC            IQCMAX            100             cycles  
       QC_MAXSCFCY          IQCMSC             20             cycles  
       QC_RTRUST            IQCRTR          10D-  0           x 10-3  
       QC_SKIPSCF           IQCSKI         OFF         [  0]    ***   
       QC_START             IQCSTA          10D-  3             ***   
       QRHFGUESS            IQGUES         OFF         [  0]    ***   
       QUARTIC              IQUART         OFF         [  0]    ***   
       RAMAN_INT            IRAMIN         OFF         [  0]    ***   
       RAMAN_ORB            IRAMRE         UNRELAXED   [  0]    ***   
       RDO                  IRDOFM         ON          [  1]    ***   
       REDUCE_REPR          REDREP         Ir          [  0]    ***   
       REFERENCE            IREFNC         RHF         [  0]    ***   
       RELATIVIST           IRELAT         OFF         [  0]    ***   
       RELAX_DENS           IRDENS         ON          [  1]    ***   
       RESET_FLAGS          IRESET         OFF         [  0]    ***   
       RESTART_CC           ICCRES         OFF         [  0]    ***   
       ROT_EVEC             ROTVEC              0               ***   
       SAVE_INTS            ISVINT         OFF         [  0]    ***   
       SCALE_ON             ISTCRT              0               ***   
       SCF_CONV             ISCFCV          10D- 10             ***   
       SCF_DAMPING          IDAMP               0             x 10-3  
       SCF_EXPORDE          IRPPOR             10               ***   
       SCF_EXPSTAR          IRPPLS              2               ***   
       SCF_EXTRAPO          IRPP           ON          [  1]    ***   
       SCF_MAXCYC           ISCFCY            150              cycles 
       SCF_NOSTOP           ISCFST         OFF         [  0]    ***   
       SCF_ORBITAL          ISCFOR         REAL        [  0]    ***   
       SCF_PRINT            ISCFPR              0               ***   
       SCF_PROG             ISCFPR         SCF         [  0]    ***   
       SD_FIELD             IFINSD              0             x 10-6  
       SOPERT               IPERSO         OFF         [  0]    ***   
       SPHERICAL            IDFGHI         ON          [  1]    ***   
       SPINORBIT            ISOCAL         OFF         [  0]    ***   
       SPINROTATIO          ISRCON         OFF         [  0]    ***   
       SPIN_FLIP            ISPFLP         OFF         [  0]    ***   
       SPIN_ORBIT           ISPORB         OFF         [  0]    ***   
       SPIN_SCAL            ISCSMP         OFF         [  0]    ***   
       STEEPSCALE           ISTPSC              1000          x 10-3  
       SUBGROUP             ISUBGP         DEFAULT     [  0]    ***   
       SUBGRPAXIS           ISBXYZ         X           [  0]    ***   
       SYMMETRY             ISYM           ON          [  0]    ***   
       SYM_CHECK            ISYMCK         OVERRIDE    [  1]    ***   
       T3_EXTRAPOL          IT3EXT         OFF         [  0]    ***   
       T4_EXTRAPOL          IT4EXP         OFF         [  0]    ***   
       TAMP_SUM             IEVERY              5               ***   
       TESTSUITE            ITESTS         OFF         [  0]    ***   
       THERMOCH             ITHERM         OFF         [  0]    ***   
       TOL_CHOLESK          ITOLCH          10D-  4             ***   
       TRANGRAD             IRESRM         OFF         [  0]    ***   
       TRANS_INV            ITRAIN         USE         [  0]    ***   
       TREAT_PERT           ITREAT         SEQUENTIAL  [  1]    ***   
       TRIP_ALGORI          ITRALG         NORMAL      [  0]    ***   
       UIJ_THRESHO          IUIJTH              1               ***   
       UNITS                IUNITS         ANGSTROM    [  0]    ***   
       UNOS                 IUNOS          OFF         [  0]    ***   
       UPDATE_HESS          IHUPDT         ON          [  1]    ***   
       VIBPHASE             ISETPH         STANDARD    [  0]    ***   
       VIBRATION            IVIB           NO          [  0]    ***   
       VIB_ALGORIT          IGEALG         STANDARD    [  0]    ***   
       VNATORB              IVNORB         OFF         [  0]    ***   
       VTRAN                IVTRAN         PARTIAL     [  2]    ***   
       X2CKEY               IX2CKE         MOLVDINT    [  0]    ***   
       XFIELD               IXEFLD              0             x 10-6  
       XFORM_TOL            IXFTOL          10D- 11             ***   
       YFIELD               IYEFLD              0             x 10-6  
       ZFIELD               IZEFLD              0             x 10-6  
       ZSCALE_EXP           IZEXPS         OFF         [  0]    ***   
    -------------------------------------------------------------------
   8 entries found in Z-matrix 
   Job Title : CCSD(T)/cc-pCVTZ magnetic of oxazole                                            
   There are 15 unique internal coordinates.
   Of these,  0 will be optimized.
   User supplied Z-matrix: 
--------------------------------------------------------------------------------
       SYMBOL    BOND      LENGTH    ANGLE     ANGLE     DIHED     ANGLE
                  TO      (ANGST)    WRT      (DEG)      WRT      (DEG)
--------------------------------------------------------------------------------
        O    
        C          1         R1   
        C          1         R2         2        A1   
        N          2         R3         1        A2         3        D0   
        C          3         R4         1        A3         2        D0   
        H          2         R5         1        A4         3        D180 
        H          3         R6         1        A5         2        D180 
        H          5         R7         3        A6         1        D180 
                  *Initial values for internal coordinates* 
                      Name             Value
                        R1              1.3542457780
                        R2              1.3698490789
                        A1            103.7923334494
                        R3              1.2920319071
                        A2            115.3265983600
                        D0              0.0000000000
                        R4              1.3523875119
                        A3            108.1357354205
                        R5              1.0757579807
                        A4            116.6473234096
                        D180          180.0000000000
                        R6              1.0736428319
                        A5            116.8462799895
                        R7              1.0751674057
                        A6            128.9737982043
--------------------------------------------------------------------------------
  read masses from ZMAT file 
Line Symbol    AtNr   At. Mass
  1  O          8    15.99491
  2  C          6    12.00000
  3  C          6    13.00335
  4  N          7    14.00307
  5  C          6    12.00000
  6  H          1     2.01410
  7  H          1     1.00783
  8  H          1     1.00783
                     1                     4                    18
   1.00000000000000       0.903884060353647       0.971166188554808     
   1.00000000000000       0.950321777642405       0.971166188554808     
  -1.00000000000000       0.893784105578983       0.971166188554808     
  -1.00000000000000       0.892221336301487       0.971166188554808     
  -1.00000000000000       0.777433673185012       0.950321777642405     
  R VECTOR before symmetry
  0.000000000000000E+000  0.000000000000000E+000  0.000000000000000E+000
   2.55915416226939       0.000000000000000E+000  0.000000000000000E+000
   2.58864013367683        1.81151795702038       0.000000000000000E+000
   2.44158696042998        2.01282885650722       0.000000000000000E+000
   2.55564254747873        1.88732462215337       0.000000000000000E+000
   2.03288838602576        2.03587985713595        3.14159265358979     
   2.02889133319886        2.03935230452346        3.14159265358979     
   2.03177236074682        2.25101742746828        3.14159265358979     
   Rotational constants (in cm-1): 
          0.1557007650             0.3026977546             0.3206206610
   Rotational constants (in MHz): 
       4667.7921594275          9074.6516586271          9611.9669504710
********************************************************************************
   The full molecular point group is Cs  .
   The largest Abelian subgroup of the full molecular point group is Cs  .
   The computational point group is Cs  .
********************************************************************************
  R VECTOR 
  0.000000000000000E+000  0.000000000000000E+000  0.000000000000000E+000
   2.55915416226939       0.000000000000000E+000  0.000000000000000E+000
   2.58864013367683        1.81151795702038       0.000000000000000E+000
   2.44158696042998        2.01282885650722       0.000000000000000E+000
   2.55564254747873        1.88732462215337       0.000000000000000E+000
   2.03288838602576        2.03587985713595        3.14159265358979     
   2.02889133319886        2.03935230452346        3.14159265358979     
   2.03177236074682        2.25101742746828        3.14159265358979     
--------------------------------------------------------------------------------
   Analysis of internal coordinates specified by Z-matrix 
--------------------------------------------------------------------------------
   *The nuclear repulsion energy is  163.244124956955062 a.u.
   *There are  13 degrees of freedom within the tot. symm. molecular subspace.
   *Z-matrix requests optimization of   0 coordinates.
   *The optimization is constrained.
   *The following  13 parameters can have non-zero 
    derivatives within the totally symmetric subspace:
             A6   [17]  A5   [14]  A4   [11]  R7   [16]  R6   [13]  R5   [10]
             R3   [ 4]  R4   [ 7]  R1   [ 1]  R2   [ 2]  A2   [ 5]  A3   [ 8]
             A1   [ 3]
   *The following   0 parameters are to be optimized:

   *The following coordinates must be varied in an  unconstrained optimization.
             A6   [17]  A5   [14]  A4   [11]  R7   [16]  R6   [13]  R5   [10]
             R3   [ 4]  R4   [ 7]  R1   [ 1]  R2   [ 2]  A2   [ 5]  A3   [ 8]
             A1   [ 3]
--------------------------------------------------------------------------------


 ----------------------------------------------------------------
         Coordinates used in calculation (QCOMP) 
 ----------------------------------------------------------------
 Z-matrix   Atomic            Coordinates (in bohr)
  Symbol    Number           X              Y              Z
 ----------------------------------------------------------------
     O         8        -0.13753897     2.12495542    -0.00000000
     C         6        -1.97630650     0.34501048    -0.00000000
     C         6         2.05441957     0.74786591    -0.00000000
     N         7        -1.19180152    -1.96710950    -0.00000000
     C         6         1.43601524    -1.73182861    -0.00000000
     H         1        -3.89513670     1.01637167     0.00000000
     H         1         3.79324916     1.79327095    -0.00000000
     H         1         2.65941773    -3.35398313    -0.00000000
 ----------------------------------------------------------------
 
   Interatomic distance matrix (Angstroms) 
 
                 O             C             C             N             C    
                [ 1]        [ 2]        [ 3]        [ 4]        [ 5]
  O    [ 1]     0.00000
  C    [ 2]     1.35425     0.00000
  C    [ 3]     1.36985     2.14360     0.00000
  N    [ 4]     2.23614     1.29203     2.23943     0.00000
  C    [ 5]     2.20425     2.11388     1.35239     1.39614     0.00000
  H    [ 6]     2.07317     1.07576     3.15157     2.13050     3.17391
  H    [ 7]     2.08748     3.14784     1.07364     3.30434     2.24404
  H    [ 8]     3.25527     3.13836     2.19409     2.16609     1.07517
 
                 H             H             H    
                [ 6]        [ 7]        [ 8]
  H    [ 6]     0.00000
  H    [ 7]     4.08924     0.00000
  H    [ 8]     4.16883     2.78911     0.00000
   Rotational constants (order x, y, z, in cm-1): 
          0.3206206610             0.3026977546             0.1557007650
   Rotational constants (order x, y, z, in MHz): 
       9611.9669504710          9074.6516586271          4667.7921594275
  ECPDATA file not present.   Using default ECPDATA. 
  There are  257 basis functions.
 @CHECKOUT-I, Total execution time (CPU/WALL):         0.38/       1.12 seconds.
--executable xjoda finished with status     0 in        1.24 seconds (walltime).
 --invoking executable--
/home/besselman/CFOUR_18/cfour18/bin/xvmol
 SERIAL VERSION OF MOLECULE STARTED
********************************************************************************
                    INPUT FROM MOL FILE
********************************************************************************
INTGRL        1    0    1    0    0    0    0    0    0                         
         *** CFOUR Program System (Release V0.1) ***                            
CCSD(T)/cc-pCVTZ magnetic of oxazole                                            
    8    1 Z          0.10E-08              0    0                              
   9999.00      3.00                                                            
          8.00000000    1    4    1    1    1    1                              
O #1  -0.137538967405224   2.124955417968962  -0.000000000000000                
   12    6                                                                      
   15330.0000000000       5.080000000000000E-004 -1.150000000000000E-004        
  0.000000000000000E+000  0.000000000000000E+000  0.000000000000000E+000        
  0.000000000000000E+000                                                        
   2299.00000000000       3.929000000000000E-003 -8.950000000000000E-004        
  0.000000000000000E+000  0.000000000000000E+000  0.000000000000000E+000        
  0.000000000000000E+000                                                        
   522.400000000000       2.024300000000000E-002 -4.636000000000000E-003        
  0.000000000000000E+000  0.000000000000000E+000  0.000000000000000E+000        
  0.000000000000000E+000                                                        
   147.300000000000       7.918100000000000E-002 -1.872400000000000E-002        
  0.000000000000000E+000  0.000000000000000E+000  0.000000000000000E+000        
  0.000000000000000E+000                                                        
   47.5500000000000       0.230687000000000      -5.846300000000000E-002        
  0.000000000000000E+000  0.000000000000000E+000  0.000000000000000E+000        
  0.000000000000000E+000                                                        
   16.7600000000000       0.433118000000000      -0.136463000000000             
  0.000000000000000E+000  0.000000000000000E+000  0.000000000000000E+000        
  0.000000000000000E+000                                                        
   6.20700000000000       0.350260000000000      -0.175740000000000             
  0.000000000000000E+000  0.000000000000000E+000  0.000000000000000E+000        
  0.000000000000000E+000                                                        
   1.75200000000000       4.272800000000000E-002  0.160934000000000             
   1.00000000000000       0.000000000000000E+000  0.000000000000000E+000        
  0.000000000000000E+000                                                        
  0.688200000000000      -8.154000000000000E-003  0.603418000000000             
  0.000000000000000E+000  0.000000000000000E+000  0.000000000000000E+000        
  0.000000000000000E+000                                                        
  0.238400000000000       2.381000000000000E-003  0.378765000000000             
  0.000000000000000E+000   1.00000000000000       0.000000000000000E+000        
  0.000000000000000E+000                                                        
   7.84500000000000       0.000000000000000E+000  0.000000000000000E+000        
  0.000000000000000E+000  0.000000000000000E+000   1.00000000000000             
  0.000000000000000E+000                                                        
   21.0320000000000       0.000000000000000E+000  0.000000000000000E+000        
  0.000000000000000E+000  0.000000000000000E+000  0.000000000000000E+000        
   1.00000000000000                                                             
    7    5                                                                      
   34.4600000000000       1.592800000000000E-002  0.000000000000000E+000        
  0.000000000000000E+000  0.000000000000000E+000  0.000000000000000E+000        
   7.74900000000000       9.974000000000000E-002  0.000000000000000E+000        
  0.000000000000000E+000  0.000000000000000E+000  0.000000000000000E+000        
   2.28000000000000       0.310492000000000       0.000000000000000E+000        
  0.000000000000000E+000  0.000000000000000E+000  0.000000000000000E+000        
  0.715600000000000       0.491026000000000        1.00000000000000             
  0.000000000000000E+000  0.000000000000000E+000  0.000000000000000E+000        
  0.214000000000000       0.336337000000000       0.000000000000000E+000        
   1.00000000000000       0.000000000000000E+000  0.000000000000000E+000        
   15.1590000000000       0.000000000000000E+000  0.000000000000000E+000        
  0.000000000000000E+000   1.00000000000000       0.000000000000000E+000        
   57.4370000000000       0.000000000000000E+000  0.000000000000000E+000        
  0.000000000000000E+000  0.000000000000000E+000   1.00000000000000             
    3    3                                                                      
   2.31400000000000        1.00000000000000       0.000000000000000E+000        
  0.000000000000000E+000                                                        
  0.645000000000000       0.000000000000000E+000   1.00000000000000             
  0.000000000000000E+000                                                        
   15.8580000000000       0.000000000000000E+000  0.000000000000000E+000        
   1.00000000000000                                                             
    1    1                                                                      
   1.42800000000000        1.00000000000000                                     
          6.00000000    1    4    1    1    1    1                              
C #2  -1.976306503649648   0.345010482327877  -0.000000000000000                
   12    6                                                                      
   8236.00000000000       5.310000000000000E-004 -1.130000000000000E-004        
  0.000000000000000E+000  0.000000000000000E+000  0.000000000000000E+000        
  0.000000000000000E+000                                                        
   1235.00000000000       4.108000000000000E-003 -8.780000000000000E-004        
  0.000000000000000E+000  0.000000000000000E+000  0.000000000000000E+000        
  0.000000000000000E+000                                                        
   280.800000000000       2.108700000000000E-002 -4.540000000000000E-003        
  0.000000000000000E+000  0.000000000000000E+000  0.000000000000000E+000        
  0.000000000000000E+000                                                        
   79.2700000000000       8.185300000000000E-002 -1.813300000000000E-002        
  0.000000000000000E+000  0.000000000000000E+000  0.000000000000000E+000        
  0.000000000000000E+000                                                        
   25.5900000000000       0.234817000000000      -5.576000000000000E-002        
  0.000000000000000E+000  0.000000000000000E+000  0.000000000000000E+000        
  0.000000000000000E+000                                                        
   8.99700000000000       0.434401000000000      -0.126895000000000             
  0.000000000000000E+000  0.000000000000000E+000  0.000000000000000E+000        
  0.000000000000000E+000                                                        
   3.31900000000000       0.346129000000000      -0.170352000000000             
  0.000000000000000E+000  0.000000000000000E+000  0.000000000000000E+000        
  0.000000000000000E+000                                                        
  0.905900000000000       3.937800000000000E-002  0.140382000000000             
   1.00000000000000       0.000000000000000E+000  0.000000000000000E+000        
  0.000000000000000E+000                                                        
  0.364300000000000      -8.983000000000000E-003  0.598684000000000             
  0.000000000000000E+000  0.000000000000000E+000  0.000000000000000E+000        
  0.000000000000000E+000                                                        
  0.128500000000000       2.385000000000000E-003  0.395389000000000             
  0.000000000000000E+000   1.00000000000000       0.000000000000000E+000        
  0.000000000000000E+000                                                        
   4.29200000000000       0.000000000000000E+000  0.000000000000000E+000        
  0.000000000000000E+000  0.000000000000000E+000   1.00000000000000             
  0.000000000000000E+000                                                        
   11.8760000000000       0.000000000000000E+000  0.000000000000000E+000        
  0.000000000000000E+000  0.000000000000000E+000  0.000000000000000E+000        
   1.00000000000000                                                             
    7    5                                                                      
   18.7100000000000       1.403100000000000E-002  0.000000000000000E+000        
  0.000000000000000E+000  0.000000000000000E+000  0.000000000000000E+000        
   4.13300000000000       8.686600000000000E-002  0.000000000000000E+000        
  0.000000000000000E+000  0.000000000000000E+000  0.000000000000000E+000        
   1.20000000000000       0.290216000000000       0.000000000000000E+000        
  0.000000000000000E+000  0.000000000000000E+000  0.000000000000000E+000        
  0.382700000000000       0.501008000000000        1.00000000000000             
  0.000000000000000E+000  0.000000000000000E+000  0.000000000000000E+000        
  0.120900000000000       0.343406000000000       0.000000000000000E+000        
   1.00000000000000       0.000000000000000E+000  0.000000000000000E+000        
   8.77800000000000       0.000000000000000E+000  0.000000000000000E+000        
  0.000000000000000E+000   1.00000000000000       0.000000000000000E+000        
   33.1900000000000       0.000000000000000E+000  0.000000000000000E+000        
  0.000000000000000E+000  0.000000000000000E+000   1.00000000000000             
    3    3                                                                      
   1.09700000000000        1.00000000000000       0.000000000000000E+000        
  0.000000000000000E+000                                                        
  0.318000000000000       0.000000000000000E+000   1.00000000000000             
  0.000000000000000E+000                                                        
   14.8390000000000       0.000000000000000E+000  0.000000000000000E+000        
   1.00000000000000                                                             
    1    1                                                                      
  0.761000000000000        1.00000000000000                                     
          6.00000000    1    4    1    1    1    1                              
C #3   2.054419568270811   0.747865907603211  -0.000000000000000                
   12    6                                                                      
   8236.00000000000       5.310000000000000E-004 -1.130000000000000E-004        
  0.000000000000000E+000  0.000000000000000E+000  0.000000000000000E+000        
  0.000000000000000E+000                                                        
   1235.00000000000       4.108000000000000E-003 -8.780000000000000E-004        
  0.000000000000000E+000  0.000000000000000E+000  0.000000000000000E+000        
  0.000000000000000E+000                                                        
   280.800000000000       2.108700000000000E-002 -4.540000000000000E-003        
  0.000000000000000E+000  0.000000000000000E+000  0.000000000000000E+000        
  0.000000000000000E+000                                                        
   79.2700000000000       8.185300000000000E-002 -1.813300000000000E-002        
  0.000000000000000E+000  0.000000000000000E+000  0.000000000000000E+000        
  0.000000000000000E+000                                                        
   25.5900000000000       0.234817000000000      -5.576000000000000E-002        
  0.000000000000000E+000  0.000000000000000E+000  0.000000000000000E+000        
  0.000000000000000E+000                                                        
   8.99700000000000       0.434401000000000      -0.126895000000000             
  0.000000000000000E+000  0.000000000000000E+000  0.000000000000000E+000        
  0.000000000000000E+000                                                        
   3.31900000000000       0.346129000000000      -0.170352000000000             
  0.000000000000000E+000  0.000000000000000E+000  0.000000000000000E+000        
  0.000000000000000E+000                                                        
  0.905900000000000       3.937800000000000E-002  0.140382000000000             
   1.00000000000000       0.000000000000000E+000  0.000000000000000E+000        
  0.000000000000000E+000                                                        
  0.364300000000000      -8.983000000000000E-003  0.598684000000000             
  0.000000000000000E+000  0.000000000000000E+000  0.000000000000000E+000        
  0.000000000000000E+000                                                        
  0.128500000000000       2.385000000000000E-003  0.395389000000000             
  0.000000000000000E+000   1.00000000000000       0.000000000000000E+000        
  0.000000000000000E+000                                                        
   4.29200000000000       0.000000000000000E+000  0.000000000000000E+000        
  0.000000000000000E+000  0.000000000000000E+000   1.00000000000000             
  0.000000000000000E+000                                                        
   11.8760000000000       0.000000000000000E+000  0.000000000000000E+000        
  0.000000000000000E+000  0.000000000000000E+000  0.000000000000000E+000        
   1.00000000000000                                                             
    7    5                                                                      
   18.7100000000000       1.403100000000000E-002  0.000000000000000E+000        
  0.000000000000000E+000  0.000000000000000E+000  0.000000000000000E+000        
   4.13300000000000       8.686600000000000E-002  0.000000000000000E+000        
  0.000000000000000E+000  0.000000000000000E+000  0.000000000000000E+000        
   1.20000000000000       0.290216000000000       0.000000000000000E+000        
  0.000000000000000E+000  0.000000000000000E+000  0.000000000000000E+000        
  0.382700000000000       0.501008000000000        1.00000000000000             
  0.000000000000000E+000  0.000000000000000E+000  0.000000000000000E+000        
  0.120900000000000       0.343406000000000       0.000000000000000E+000        
   1.00000000000000       0.000000000000000E+000  0.000000000000000E+000        
   8.77800000000000       0.000000000000000E+000  0.000000000000000E+000        
  0.000000000000000E+000   1.00000000000000       0.000000000000000E+000        
   33.1900000000000       0.000000000000000E+000  0.000000000000000E+000        
  0.000000000000000E+000  0.000000000000000E+000   1.00000000000000             
    3    3                                                                      
   1.09700000000000        1.00000000000000       0.000000000000000E+000        
  0.000000000000000E+000                                                        
  0.318000000000000       0.000000000000000E+000   1.00000000000000             
  0.000000000000000E+000                                                        
   14.8390000000000       0.000000000000000E+000  0.000000000000000E+000        
   1.00000000000000                                                             
    1    1                                                                      
  0.761000000000000        1.00000000000000                                     
          7.00000000    1    4    1    1    1    1                              
N #4  -1.191801516118111  -1.967109499394497  -0.000000000000000                
   12    6                                                                      
   11420.0000000000       5.230000000000000E-004 -1.150000000000000E-004        
  0.000000000000000E+000  0.000000000000000E+000  0.000000000000000E+000        
  0.000000000000000E+000                                                        
   1712.00000000000       4.045000000000000E-003 -8.950000000000000E-004        
  0.000000000000000E+000  0.000000000000000E+000  0.000000000000000E+000        
  0.000000000000000E+000                                                        
   389.300000000000       2.077500000000000E-002 -4.624000000000000E-003        
  0.000000000000000E+000  0.000000000000000E+000  0.000000000000000E+000        
  0.000000000000000E+000                                                        
   110.000000000000       8.072699999999999E-002 -1.852800000000000E-002        
  0.000000000000000E+000  0.000000000000000E+000  0.000000000000000E+000        
  0.000000000000000E+000                                                        
   35.5700000000000       0.233074000000000      -5.733900000000000E-002        
  0.000000000000000E+000  0.000000000000000E+000  0.000000000000000E+000        
  0.000000000000000E+000                                                        
   12.5400000000000       0.433501000000000      -0.132076000000000             
  0.000000000000000E+000  0.000000000000000E+000  0.000000000000000E+000        
  0.000000000000000E+000                                                        
   4.64400000000000       0.347472000000000      -0.172510000000000             
  0.000000000000000E+000  0.000000000000000E+000  0.000000000000000E+000        
  0.000000000000000E+000                                                        
   1.29300000000000       4.126200000000000E-002  0.151814000000000             
   1.00000000000000       0.000000000000000E+000  0.000000000000000E+000        
  0.000000000000000E+000                                                        
  0.511800000000000      -8.508000000000000E-003  0.599944000000000             
  0.000000000000000E+000  0.000000000000000E+000  0.000000000000000E+000        
  0.000000000000000E+000                                                        
  0.178700000000000       2.384000000000000E-003  0.387462000000000             
  0.000000000000000E+000   1.00000000000000       0.000000000000000E+000        
  0.000000000000000E+000                                                        
   5.95200000000000       0.000000000000000E+000  0.000000000000000E+000        
  0.000000000000000E+000  0.000000000000000E+000   1.00000000000000             
  0.000000000000000E+000                                                        
   16.2010000000000       0.000000000000000E+000  0.000000000000000E+000        
  0.000000000000000E+000  0.000000000000000E+000  0.000000000000000E+000        
   1.00000000000000                                                             
    7    5                                                                      
   26.6300000000000       1.467000000000000E-002  0.000000000000000E+000        
  0.000000000000000E+000  0.000000000000000E+000  0.000000000000000E+000        
   5.94800000000000       9.176400000000000E-002  0.000000000000000E+000        
  0.000000000000000E+000  0.000000000000000E+000  0.000000000000000E+000        
   1.74200000000000       0.298683000000000       0.000000000000000E+000        
  0.000000000000000E+000  0.000000000000000E+000  0.000000000000000E+000        
  0.555000000000000       0.498487000000000        1.00000000000000             
  0.000000000000000E+000  0.000000000000000E+000  0.000000000000000E+000        
  0.172500000000000       0.337023000000000       0.000000000000000E+000        
   1.00000000000000       0.000000000000000E+000  0.000000000000000E+000        
   11.8710000000000       0.000000000000000E+000  0.000000000000000E+000        
  0.000000000000000E+000   1.00000000000000       0.000000000000000E+000        
   44.8490000000000       0.000000000000000E+000  0.000000000000000E+000        
  0.000000000000000E+000  0.000000000000000E+000   1.00000000000000             
    3    3                                                                      
   1.65400000000000        1.00000000000000       0.000000000000000E+000        
  0.000000000000000E+000                                                        
  0.469000000000000       0.000000000000000E+000   1.00000000000000             
  0.000000000000000E+000                                                        
   14.2000000000000       0.000000000000000E+000  0.000000000000000E+000        
   1.00000000000000                                                             
    1    1                                                                      
   1.09300000000000        1.00000000000000                                     
          6.00000000    1    4    1    1    1    1                              
C #5   1.436015237084999  -1.731828612625887  -0.000000000000000                
   12    6                                                                      
   8236.00000000000       5.310000000000000E-004 -1.130000000000000E-004        
  0.000000000000000E+000  0.000000000000000E+000  0.000000000000000E+000        
  0.000000000000000E+000                                                        
   1235.00000000000       4.108000000000000E-003 -8.780000000000000E-004        
  0.000000000000000E+000  0.000000000000000E+000  0.000000000000000E+000        
  0.000000000000000E+000                                                        
   280.800000000000       2.108700000000000E-002 -4.540000000000000E-003        
  0.000000000000000E+000  0.000000000000000E+000  0.000000000000000E+000        
  0.000000000000000E+000                                                        
   79.2700000000000       8.185300000000000E-002 -1.813300000000000E-002        
  0.000000000000000E+000  0.000000000000000E+000  0.000000000000000E+000        
  0.000000000000000E+000                                                        
   25.5900000000000       0.234817000000000      -5.576000000000000E-002        
  0.000000000000000E+000  0.000000000000000E+000  0.000000000000000E+000        
  0.000000000000000E+000                                                        
   8.99700000000000       0.434401000000000      -0.126895000000000             
  0.000000000000000E+000  0.000000000000000E+000  0.000000000000000E+000        
  0.000000000000000E+000                                                        
   3.31900000000000       0.346129000000000      -0.170352000000000             
  0.000000000000000E+000  0.000000000000000E+000  0.000000000000000E+000        
  0.000000000000000E+000                                                        
  0.905900000000000       3.937800000000000E-002  0.140382000000000             
   1.00000000000000       0.000000000000000E+000  0.000000000000000E+000        
  0.000000000000000E+000                                                        
  0.364300000000000      -8.983000000000000E-003  0.598684000000000             
  0.000000000000000E+000  0.000000000000000E+000  0.000000000000000E+000        
  0.000000000000000E+000                                                        
  0.128500000000000       2.385000000000000E-003  0.395389000000000             
  0.000000000000000E+000   1.00000000000000       0.000000000000000E+000        
  0.000000000000000E+000                                                        
   4.29200000000000       0.000000000000000E+000  0.000000000000000E+000        
  0.000000000000000E+000  0.000000000000000E+000   1.00000000000000             
  0.000000000000000E+000                                                        
   11.8760000000000       0.000000000000000E+000  0.000000000000000E+000        
  0.000000000000000E+000  0.000000000000000E+000  0.000000000000000E+000        
   1.00000000000000                                                             
    7    5                                                                      
   18.7100000000000       1.403100000000000E-002  0.000000000000000E+000        
  0.000000000000000E+000  0.000000000000000E+000  0.000000000000000E+000        
   4.13300000000000       8.686600000000000E-002  0.000000000000000E+000        
  0.000000000000000E+000  0.000000000000000E+000  0.000000000000000E+000        
   1.20000000000000       0.290216000000000       0.000000000000000E+000        
  0.000000000000000E+000  0.000000000000000E+000  0.000000000000000E+000        
  0.382700000000000       0.501008000000000        1.00000000000000             
  0.000000000000000E+000  0.000000000000000E+000  0.000000000000000E+000        
  0.120900000000000       0.343406000000000       0.000000000000000E+000        
   1.00000000000000       0.000000000000000E+000  0.000000000000000E+000        
   8.77800000000000       0.000000000000000E+000  0.000000000000000E+000        
  0.000000000000000E+000   1.00000000000000       0.000000000000000E+000        
   33.1900000000000       0.000000000000000E+000  0.000000000000000E+000        
  0.000000000000000E+000  0.000000000000000E+000   1.00000000000000             
    3    3                                                                      
   1.09700000000000        1.00000000000000       0.000000000000000E+000        
  0.000000000000000E+000                                                        
  0.318000000000000       0.000000000000000E+000   1.00000000000000             
  0.000000000000000E+000                                                        
   14.8390000000000       0.000000000000000E+000  0.000000000000000E+000        
   1.00000000000000                                                             
    1    1                                                                      
  0.761000000000000        1.00000000000000                                     
          1.00000000    1    3    1    1    1                                   
H #6  -3.895136704631018   1.016371674116791   0.000000000000000                
    5    3                                                                      
   33.8700000000000       6.068000000000000E-003  0.000000000000000E+000        
  0.000000000000000E+000                                                        
   5.09500000000000       4.530800000000000E-002  0.000000000000000E+000        
  0.000000000000000E+000                                                        
   1.15900000000000       0.202822000000000       0.000000000000000E+000        
  0.000000000000000E+000                                                        
  0.325800000000000       0.503903000000000        1.00000000000000             
  0.000000000000000E+000                                                        
  0.102700000000000       0.383421000000000       0.000000000000000E+000        
   1.00000000000000                                                             
    2    2                                                                      
   1.40700000000000        1.00000000000000       0.000000000000000E+000        
  0.388000000000000       0.000000000000000E+000   1.00000000000000             
    1    1                                                                      
   1.05700000000000        1.00000000000000                                     
          1.00000000    1    3    1    1    1                                   
H #7   3.793249155829925   1.793270952243055  -0.000000000000000                
    5    3                                                                      
   33.8700000000000       6.068000000000000E-003  0.000000000000000E+000        
  0.000000000000000E+000                                                        
   5.09500000000000       4.530800000000000E-002  0.000000000000000E+000        
  0.000000000000000E+000                                                        
   1.15900000000000       0.202822000000000       0.000000000000000E+000        
  0.000000000000000E+000                                                        
  0.325800000000000       0.503903000000000        1.00000000000000             
  0.000000000000000E+000                                                        
  0.102700000000000       0.383421000000000       0.000000000000000E+000        
   1.00000000000000                                                             
    2    2                                                                      
   1.40700000000000        1.00000000000000       0.000000000000000E+000        
  0.388000000000000       0.000000000000000E+000   1.00000000000000             
    1    1                                                                      
   1.05700000000000        1.00000000000000                                     
          1.00000000    1    3    1    1    1                                   
H #8   2.659417725143955  -3.353983129959509  -0.000000000000000                
    5    3                                                                      
   33.8700000000000       6.068000000000000E-003  0.000000000000000E+000        
  0.000000000000000E+000                                                        
   5.09500000000000       4.530800000000000E-002  0.000000000000000E+000        
  0.000000000000000E+000                                                        
   1.15900000000000       0.202822000000000       0.000000000000000E+000        
  0.000000000000000E+000                                                        
  0.325800000000000       0.503903000000000        1.00000000000000             
  0.000000000000000E+000                                                        
  0.102700000000000       0.383421000000000       0.000000000000000E+000        
   1.00000000000000                                                             
    2    2                                                                      
   1.40700000000000        1.00000000000000       0.000000000000000E+000        
  0.388000000000000       0.000000000000000E+000   1.00000000000000             
    1    1                                                                      
   1.05700000000000        1.00000000000000                                     
FINISH                                                                          
 
********************************************************************************
 ONE- AND TWO-ELECTRON INTEGRALS OVER SYMMETRY-ADAPTED AOS ARE CALCULATED.

  SPHERICAL HARMONICS ARE USED.
  
  INTEGRALS LESS THAN  0.10E-13 ARE NEGLECTED.

  NUCLEAR REPULSION ENERGY :  163.2441249570 A.U.
  @MOLECU-I, ONE ELECTRON INTEGRALS (CPU/WALL):        0.26/       0.28 SECONDS.
  @TWOEL-I,  105230410 INTEGRALS OF SYMMETRY TYPE  I I I I
  @TWOEL-I,   84291080 INTEGRALS OF SYMMETRY TYPE  I J I J
  @TWOEL-I,   43853446 INTEGRALS OF SYMMETRY TYPE  I I J J
  @TWOEL-I, TOTAL NUMBER OF 2-E INTEGRALS  233374936.
  @MOLECU-I, TWO ELECTRON INTEGRALS (CPU/WALL):      268.91/      13.61 SECONDS.
 @CHECKOUT-I, Total execution time (CPU/WALL):       269.21/      13.93 seconds.

Running with 20 threads/proc

--executable xvmol finished with status     0 in       50.44 seconds (walltime).
 --invoking executable--
/home/besselman/CFOUR_18/cfour18/bin/xvmol2ja
 @GETMEM-I,  Allocated  114440 MB of main memory.
 @CHECKOUT-I, Total execution time (CPU/WALL):         0.70/       0.70 seconds.
--executable xvmol2ja finished with status     0 in        0.75 seconds (walltime).
 --invoking executable--
/home/besselman/CFOUR_18/cfour18/bin/xvscf
  -------------------------------------------------
  Self-Consistent-Field Program for HF calculations
  -------------------------------------------------
    Integrals from VMOL are used
  There are  257 functions in the AO basis.

  There are 2 irreducible representations.

       Irrep        # of functions
         1                175
         2                 82


  Parameters for SCF calculation: 
        SCF reference function:  RHF  
  Maximum number of iterations:  150
     Full symmetry point group: Cs  
     Computational point group: Cs  
        Initial density matrix: MOREAD                 
     SCF convergence tolerance: 10**(-10)
  DIIS convergence acceleration:  ON
          Latest start for DIIS:   2
                     DIIS order:  10

 @GETMEM-I,  Allocated      25 MB of main memory.
   Smallest overlap matrix eigenvalues 
     Symmetry    Eigenvalue    
         1      .3405009174D-03              
         2      .1321837942D-01              
  @INITGES-I, Occupancies from core Hamiltonian:

          Alpha population by irrep:  15    3
           Beta population by irrep:  15    3


  --------------------------------------------------------------------
  Iteration         Total Energy            Largest Density Difference
  --------------------------------------------------------------------
       0           163.244124956955062              0.0000000000D+00
       1          -195.542329485195154              0.1249893809D+02
       2          -184.928603371271691              0.1131665502D+03
       3          -215.380408513725257              0.1131150681D+03
       4          -237.932967924726228              0.5673064056D+01
       5          -242.698765444780719              0.2566688867D+01
       6          -244.565561694963634              0.9030705055D+00
       7          -244.701134018131171              0.3223284328D+00
       8          -244.718817516423911              0.1129092387D+00
       9          -244.720051534290604              0.2784728025D-01
      10          -244.720278754248653              0.1261575856D-01
      11          -244.720312444982000              0.6444540540D-02
      12          -244.720319609573409              0.2502555065D-02
      13          -244.720321208186050              0.1555937673D-02
      14          -244.720321350663340              0.4822550210D-03
      15          -244.720321359305473              0.1010693716D-03
      16          -244.720321360810061              0.4672098658D-04
      17          -244.720321361019984              0.2030890506D-04
      18          -244.720321361034649              0.3975184439D-05
      19          -244.720321361032717              0.8639875289D-06
      20          -244.720321361031182              0.1954823163D-06
      21          -244.720321361033513              0.9097474640D-07
      22          -244.720321361033967              0.2499532881D-07
      23          -244.720321361032433              0.4753978544D-08
      24          -244.720321361033001              0.1084251688D-08
      25          -244.720321361030216              0.3941711402D-09
      26          -244.720321361035388              0.1796598426D-09
   final occupation vector 
    15  3
    15  3

  SCF has converged.

 Density matrix saved to file den.dat
 total electron number:   36.0000000000004     
     E(SCF)=      -244.720321361033228              0.7804501490D-10

  Eigenvector printing suppressed.


 
  ORBITAL EIGENVALUES (ALPHA)  (1H = 27.2113834 eV)

       MO #        E(hartree)               E(eV)           FULLSYM    COMPSYM
       ----   --------------------   --------------------   -------   ---------
    1     1         -20.6418256407        -561.6926315863     A'        A'  (1)
    2     2         -15.5683853250        -423.6373019976     A'        A'  (1)
    3     3         -11.3358282986        -308.4635699901     A'        A'  (1)
    4     4         -11.2963737864        -307.3899581311     A'        A'  (1)
    5     5         -11.2643660421        -306.5189831283     A'        A'  (1)
    6     6          -1.4889150334         -40.5154378250     A'        A'  (1)
    7     7          -1.2349531815         -33.6047845018     A'        A'  (1)
    8     8          -1.0359362131         -28.1892574732     A'        A'  (1)
    9     9          -0.8436073809         -22.9557238795     A'        A'  (1)
   10    10          -0.8214012189         -22.3514634927     A'        A'  (1)
   11    11          -0.7538643703         -20.5136924123     A'        A'  (1)
   12   176          -0.6606854064         -17.9781639007     A''       A'' (2)
   13    12          -0.6291583888         -17.1202701356     A'        A'  (1)
   14    13          -0.5954260384         -16.2023662180     A'        A'  (1)
   15    14          -0.5822691655         -15.8443495032     A'        A'  (1)
   16    15          -0.4666401411         -12.6979237882     A'        A'  (1)
   17   177          -0.4559600706         -12.4073042966     A''       A'' (2)
   18   178          -0.3486026887          -9.4859614170     A''       A'' (2)
  +++++++++++++++++++++++++++++++++++++++++++++++++++++++++++++++++++++++++++++
   19   179           0.1402366418           3.8160330266     A''       A'' (2)
   20    16           0.1597830135           4.3479168424     A'        A'  (1)
   21    17           0.1695625551           4.6140316961     A'        A'  (1)
   22    18           0.1824760448           4.9654256166     A'        A'  (1)
   23   180           0.2044143163           5.5623963319     A''       A'' (2)
   24    19           0.2533739963           6.8946569583     A'        A'  (1)
   25    20           0.2877359334           7.8296928026     A'        A'  (1)
   26    21           0.3302389638           8.9862590573     A'        A'  (1)
   27    22           0.3544806292           9.6459083082     A'        A'  (1)
   28   181           0.4155575917          11.3078969513     A''       A'' (2)
   29    23           0.4446106366          12.0984704949     A'        A'  (1)
   30    24           0.4595985367          12.5063119912     A'        A'  (1)
   31   182           0.4697789537          12.7833352223     A''       A'' (2)
   32    25           0.4827832904          13.1372012153     A'        A'  (1)
   33   183           0.5282426763          14.3742139936     A''       A'' (2)
   34    26           0.5344883151          14.5441664639     A'        A'  (1)
   35    27           0.5626795874          15.3112899829     A'        A'  (1)
   36    28           0.5781366169          15.7318971400     A'        A'  (1)
   37    29           0.5922231227          16.1152104494     A'        A'  (1)
   38    30           0.6153483042          16.7444786310     A'        A'  (1)
   39    31           0.6856173589          18.6565968185     A'        A'  (1)
   40   184           0.6967435418          18.9593556483     A''       A'' (2)
   41    32           0.7059970357          19.2111560180     A'        A'  (1)
   42    33           0.7091475369          19.2968855142     A'        A'  (1)
   43    34           0.7439952471          20.2451399160     A'        A'  (1)
   44   185           0.7607164465          20.7001468843     A''       A'' (2)
   45    35           0.7828483299          21.3023860502     A'        A'  (1)
   46    36           0.8109305793          22.0665429037     A'        A'  (1)
   47    37           0.8583409154          23.3566437373     A'        A'  (1)
   48   186           0.8673188154          23.6009448151     A''       A'' (2)
   49   187           0.9125119849          24.8307134793     A''       A'' (2)
   50   188           0.9276852025          25.2435977196     A''       A'' (2)
   51   189           0.9415095823          25.6197782185     A''       A'' (2)
   52    38           0.9720225360          26.4500779008     A'        A'  (1)
   53    39           1.0456661556          28.4540226683     A'        A'  (1)
   54   190           1.0935356472          29.7566177571     A''       A'' (2)
   55    40           1.1184720094          30.4351706710     A'        A'  (1)
   56    41           1.1388514610          30.9897237417     A'        A'  (1)
   57    42           1.1806812933          32.1279713463     A'        A'  (1)
   58    43           1.1883799957          32.3374636883     A'        A'  (1)
   59   191           1.2015306378          32.6953108512     A''       A'' (2)
   60    44           1.2106404856          32.9432024146     A'        A'  (1)
   61    45           1.2524714776          34.0814815756     A'        A'  (1)
   62    46           1.3156979655          35.8019617768     A'        A'  (1)
   63   192           1.3474893735          36.6670499702     A''       A'' (2)
   64    47           1.3675159172          37.2119999295     A'        A'  (1)
   65    48           1.4371774125          39.1075855855     A'        A'  (1)
   66   193           1.4415540233          39.2266792208     A''       A'' (2)
   67    49           1.4600900124          39.7310691248     A'        A'  (1)
   68   194           1.4860512057          40.4375091101     A''       A'' (2)
   69    50           1.5259307116          41.5226856346     A'        A'  (1)
   70    51           1.5601875878          42.4548626273     A'        A'  (1)
   71    52           1.6141930328          43.9244254959     A'        A'  (1)
   72    53           1.6154936971          43.9598183719     A'        A'  (1)
   73    54           1.6581893678          45.1216266367     A'        A'  (1)
   74    55           1.7628858787          47.9705635355     A'        A'  (1)
   75   195           1.7644080580          48.0119841411     A''       A'' (2)
   76    56           1.8282150700          49.7482612078     A'        A'  (1)
   77   196           1.8323716025          49.8613662069     A''       A'' (2)
   78    57           1.9611291449          53.3650370593     A'        A'  (1)
   79    58           2.0445183877          55.6341737152     A'        A'  (1)
   80   197           2.0803430107          56.6090112664     A''       A'' (2)
   81    59           2.1340693276          58.0709786761     A'        A'  (1)
   82   198           2.1373280969          58.1596542953     A''       A'' (2)
   83    60           2.2586810398          61.4618357522     A'        A'  (1)
   84   199           2.3104207564          62.8697450186     A''       A'' (2)
   85   200           2.3685423190          64.4513131416     A''       A'' (2)
   86    61           2.4243578708          65.9701315222     A'        A'  (1)
   87    62           2.4665493846          67.1182209783     A'        A'  (1)
   88    63           2.5320430019          68.9003929103     A'        A'  (1)
   89   201           2.5332034631          68.9319706659     A''       A'' (2)
   90    64           2.5487969756          69.3562917111     A'        A'  (1)
   91    65           2.7011114905          73.5009803752     A'        A'  (1)
   92    66           2.7141653308          73.8561934287     A'        A'  (1)
   93   202           2.7630341716          75.1859821917     A''       A'' (2)
   94    67           2.7824515262          75.7143552727     A'        A'  (1)
   95    68           2.8272320940          76.9328964703     A'        A'  (1)
   96    69           2.8723936109          78.1618038208     A'        A'  (1)
   97   203           2.9249444202          79.5917840418     A''       A'' (2)
   98   204           3.0326200767          82.5217876129     A''       A'' (2)
   99    70           3.0535972522          83.0926055778     A'        A'  (1)
  100    71           3.0758925265          83.6992908364     A'        A'  (1)
  101    72           3.1066673257          84.5367156964     A'        A'  (1)
  102   205           3.1304040389          85.1826244997     A''       A'' (2)
  103    73           3.1324423252          85.2380890898     A'        A'  (1)
  104   206           3.1574825499          85.9194682449     A''       A'' (2)
  105    74           3.1842850879          86.6488023807     A'        A'  (1)
  106   207           3.2434498299          88.2587568600     A''       A'' (2)
  107    75           3.2710154660          89.0088559518     A'        A'  (1)
  108   208           3.2727974577          89.0573464117     A''       A'' (2)
  109    76           3.2888364570          89.4937897726     A'        A'  (1)
  110   209           3.3043808906          89.9167753145     A''       A'' (2)
  111   210           3.3441277665          90.9983427941     A''       A'' (2)
  112   211           3.3526097720          91.2291498960     A''       A'' (2)
  113    77           3.3859220946          92.1356242792     A'        A'  (1)
  114    78           3.4024427049          92.5851729383     A'        A'  (1)
  115    79           3.4162452004          92.9607579370     A'        A'  (1)
  116   212           3.4446938606          93.7348853365     A''       A'' (2)
  117   213           3.4578362271          94.0925073103     A''       A'' (2)
  118    80           3.4728047756          94.4998222235     A'        A'  (1)
  119    81           3.5223988158          95.8493446657     A'        A'  (1)
  120    82           3.5750354154          97.2816593562     A'        A'  (1)
  121    83           3.5967298691          97.8719954545     A'        A'  (1)
  122   214           3.6243677178          98.6240595519     A''       A'' (2)
  123    84           3.6289092450          98.7476407898     A'        A'  (1)
  124   215           3.6773001415         100.0644240260     A''       A'' (2)
  125   216           3.6923332145         100.4734947397     A''       A'' (2)
  126    85           3.7173084180         101.1531045793     A'        A'  (1)
  127    86           3.7636863077         102.4151111157     A'        A'  (1)
  128    87           3.7865141146         103.0362873229     A'        A'  (1)
  129    88           3.8431618874         104.5777515875     A'        A'  (1)
  130    89           3.8753401096         105.4533655269     A'        A'  (1)
  131   217           3.9190232828         106.6420451016     A''       A'' (2)
  132    90           3.9462230074         107.3821872367     A'        A'  (1)
  133   218           3.9528593639         107.5627716775     A''       A'' (2)
  134    91           3.9923999828         108.6387266190     A'        A'  (1)
  135    92           4.0310726920         109.6910645357     A'        A'  (1)
  136   219           4.0673288999         110.6776461102     A''       A'' (2)
  137    93           4.0848161803         111.1534992006     A'        A'  (1)
  138   220           4.1591129021         113.1752157833     A''       A'' (2)
  139    94           4.2102145158         114.5657613870     A'        A'  (1)
  140   221           4.2417566462         115.4240663891     A''       A'' (2)
  141    95           4.2620631763         115.9766351648     A'        A'  (1)
  142   222           4.2841833872         116.5785567063     A''       A'' (2)
  143    96           4.3436257646         118.1960660267     A'        A'  (1)
  144    97           4.3563776725         118.5430630813     A'        A'  (1)
  145    98           4.3986424165         119.6931452350     A'        A'  (1)
  146   223           4.4335972094         120.6443135057     A''       A'' (2)
  147    99           4.4624288046         121.4288610983     A'        A'  (1)
  148   100           4.5677376460         124.2944603555     A'        A'  (1)
  149   101           4.6373143690         126.1877392411     A'        A'  (1)
  150   102           4.7300115561         128.7101579405     A'        A'  (1)
  151   224           4.7412297212         129.0154197299     A''       A'' (2)
  152   103           4.8120298240         130.9419884736     A'        A'  (1)
  153   104           4.8400657550         131.7048849417     A'        A'  (1)
  154   225           4.8521304764         132.0331827009     A''       A'' (2)
  155   105           4.9845602632         135.6367804014     A'        A'  (1)
  156   226           5.0873958812         138.4350798297     A''       A'' (2)
  157   106           5.1416566012         139.9115890863     A'        A'  (1)
  158   227           5.1791723119         140.9324434725     A''       A'' (2)
  159   228           5.2584746012         143.0903684711     A''       A'' (2)
  160   107           5.2838344496         143.7804450300     A'        A'  (1)
  161   229           5.2972065251         144.1443177023     A''       A'' (2)
  162   108           5.3259958346         144.9277146433     A'        A'  (1)
  163   109           5.4349782307         147.8932764052     A'        A'  (1)
  164   230           5.4704395588         148.8582282021     A''       A'' (2)
  165   110           5.5124609137         150.0016874009     A'        A'  (1)
  166   111           5.6301096147         153.2030713094     A'        A'  (1)
  167   231           5.6541636081         153.8576137471     A''       A'' (2)
  168   232           5.7036149426         155.2032529685     A''       A'' (2)
  169   112           5.7658375870         156.8964172008     A'        A'  (1)
  170   113           5.8026312224         157.8976229227     A'        A'  (1)
  171   114           5.9109290950         160.8445578536     A'        A'  (1)
  172   115           5.9653895322         162.3265016909     A'        A'  (1)
  173   233           5.9945527776         163.1200739427     A''       A'' (2)
  174   116           6.0006850151         163.2869406084     A'        A'  (1)
  175   117           6.0592055682         164.8793658161     A'        A'  (1)
  176   118           6.1270112315         166.7244517163     A'        A'  (1)
  177   234           6.2108917554         169.0069568113     A''       A'' (2)
  178   119           6.2591502944         170.3201384196     A'        A'  (1)
  179   235           6.3106738701         171.7221661921     A''       A'' (2)
  180   120           6.4106780056         174.4434170651     A'        A'  (1)
  181   121           6.5696803643         178.7700912094     A'        A'  (1)
  182   122           6.7117438129         182.6358341748     A'        A'  (1)
  183   123           6.8253758271         185.7279184790     A'        A'  (1)
  184   124           6.9115331258         188.0723777679     A'        A'  (1)
  185   125           7.0903069167         192.9370599348     A'        A'  (1)
  186   236           7.1893518973         195.6322108762     A''       A'' (2)
  187   237           7.2747723467         197.9566194726     A''       A'' (2)
  188   126           7.2908868397         198.3951171205     A'        A'  (1)
  189   127           7.4306503247         202.1982748970     A'        A'  (1)
  190   128           7.4969791144         204.0031730249     A'        A'  (1)
  191   129           7.7326781607         210.4168701409     A'        A'  (1)
  192   130           7.9651663931         216.7431965681     A'        A'  (1)
  193   238          15.2551958019         415.1149818066     A''       A'' (2)
  194   239          15.3143098326         416.7235563612     A''       A'' (2)
  195   240          15.4749143277         421.0938268523     A''       A'' (2)
  196   131          16.2362944124         441.8120322522     A'        A'  (1)
  197   132          16.2752534506         442.8721615777     A'        A'  (1)
  198   133          16.3594894648         445.1643400545     A'        A'  (1)
  199   134          16.4777831592         448.3832751269     A'        A'  (1)
  200   135          16.5436901443         450.1766953683     A'        A'  (1)
  201   136          16.6025195048         451.7775236505     A'        A'  (1)
  202   137          16.6447016090         452.9253570602     A'        A'  (1)
  203   138          17.0584336180         464.1835773816     A'        A'  (1)
  204   139          17.2918271474         470.5345381951     A'        A'  (1)
  205   241          20.8984033475         568.6744659379     A''       A'' (2)
  206   140          21.4204855161         582.8810439931     A'        A'  (1)
  207   141          22.1938714989         603.9259464869     A'        A'  (1)
  208   142          22.9789443333         625.2888643802     A'        A'  (1)
  209   242          26.1233385656         710.8521813974     A''       A'' (2)
  210   143          26.8348515149         730.2134330539     A'        A'  (1)
  211   144          27.4609061626         747.2492461015     A'        A'  (1)
  212   145          29.1040763165         791.9621791504     A'        A'  (1)
  213   243          39.1982198217        1066.6377881651     A''       A'' (2)
  214   244          39.2073165902        1066.8853238200     A''       A'' (2)
  215   146          39.2641098506        1068.4307470052     A'        A'  (1)
  216   147          39.3444099793        1070.6158245926     A'        A'  (1)
  217   148          39.4201249465        1072.6761335959     A'        A'  (1)
  218   245          41.4336521125        1127.4669932953     A''       A'' (2)
  219   246          41.4458959232        1127.8001643221     A''       A'' (2)
  220   149          41.4558477270        1128.0709666717     A'        A'  (1)
  221   247          41.4681231017        1128.4049965984     A''       A'' (2)
  222   248          41.4925007592        1129.0683463839     A''       A'' (2)
  223   249          41.5211139500        1129.8469508890     A''       A'' (2)
  224   250          41.5647151884        1131.0334009020     A''       A'' (2)
  225   150          41.6345220031        1132.9329409018     A'        A'  (1)
  226   151          41.6652690331        1133.7696101230     A'        A'  (1)
  227   152          41.6736184282        1133.9968087140     A'        A'  (1)
  228   153          41.7056093839        1134.8673268765     A'        A'  (1)
  229   154          41.7365754164        1135.7099554584     A'        A'  (1)
  230   155          41.7575666767        1136.2811566913     A'        A'  (1)
  231   156          41.7776238884        1136.8269411689     A'        A'  (1)
  232   157          41.9700997062        1142.0644744407     A'        A'  (1)
  233   251          43.8937996613        1194.4110114662     A''       A'' (2)
  234   252          43.8964698036        1194.4836697330     A''       A'' (2)
  235   158          43.9336832364        1195.4962987192     A'        A'  (1)
  236   159          44.0547529708        1198.7907736798     A'        A'  (1)
  237   160          44.0663569874        1199.1065350258     A'        A'  (1)
  238   253          80.9439324399        2202.5963795267     A''       A'' (2)
  239   254          80.9935977511        2203.9478413516     A''       A'' (2)
  240   255          81.1195375794        2207.3748383030     A''       A'' (2)
  241   161          81.6351537521        2221.4054676659     A'        A'  (1)
  242   162          81.6814509725        2222.6652790812     A'        A'  (1)
  243   163          81.7643693020        2224.9216015346     A'        A'  (1)
  244   164          81.8302353692        2226.7139083443     A'        A'  (1)
  245   165          81.8960101184        2228.5037302611     A'        A'  (1)
  246   166          81.9735257145        2230.6130368678     A'        A'  (1)
  247   167          85.6796525152        2331.4618741693     A'        A'  (1)
  248   168          86.4048589258        2351.1957438521     A'        A'  (1)
  249   169          87.0088386132        2367.6308666927     A'        A'  (1)
  250   256         109.0373923046        2967.0582869372     A''       A'' (2)
  251   170         109.5786503349        2981.7866667179     A'        A'  (1)
  252   171         109.9966031908        2993.1597421221     A'        A'  (1)
  253   172         116.5069013794        3170.3139621796     A'        A'  (1)
  254   257         138.2712808481        3762.5528363659     A''       A'' (2)
  255   173         138.8579953775        3778.5181503718     A'        A'  (1)
  256   174         139.2524737348        3789.2524521968     A'        A'  (1)
  257   175         149.7729133839        4075.5281690248     A'        A'  (1)


  VSCF finished.

 @CHECKOUT-I, Total execution time (CPU/WALL):       187.38/      75.47 seconds.
--executable xvscf finished with status     0 in       75.51 seconds (walltime).
 --invoking executable--
/home/besselman/CFOUR_18/cfour18/bin/xvtran
 @GETMEM-I,  Allocated  114440 MB of main memory.
  Partial RHF integral transformation
  Transformation of IIII integrals :
  1 pass through the AO integral file was required.
   105230410 AO integrals were read.
    36431586 MO integrals were written to HF2.
  Transformation of IIJJ integrals :
  1 pass through the AO integral file was required.
    43853446 AO integrals were read.
    11705400 MO integrals were written to HF2.
  Transformation of IJIJ integrals :
  1 pass through the AO integral file was required.
    84291080 AO integrals were read.
    23077305 MO integrals were written to HF2.
  Summary of active molecular orbitals: 
------------------------------------------------------------------------
 
  Index      Eigenvalue    Symmetry    Index      Eigenvalue    Symmetry
------------------------------------------------------------------------
     1       -20.6418256        1       130         7.4306503        1
     2       -15.5683853        1       131         7.4969791        1
     3       -11.3358283        1       132         7.7326782        1
     4       -11.2963738        1       133         7.9651664        1
     5       -11.2643660        1       134        16.2362944        1
     6        -1.4889150        1       135        16.2752535        1
     7        -1.2349532        1       136        16.3594895        1
     8        -1.0359362        1       137        16.4777832        1
     9        -0.8436074        1       138        16.5436901        1
    10        -0.8214012        1       139        16.6025195        1
    11        -0.7538644        1       140        16.6447016        1
    12        -0.6291584        1       141        17.0584336        1
    13        -0.5954260        1       142        17.2918271        1
    14        -0.5822692        1       143        21.4204855        1
    15        -0.4666401        1       144        22.1938715        1
    16        -0.6606854        2       145        22.9789443        1
    17        -0.4559601        2       146        26.8348515        1
    18        -0.3486027        2       147        27.4609062        1
    19         0.1597830        1       148        29.1040763        1
    20         0.1695626        1       149        39.2641099        1
    21         0.1824760        1       150        39.3444100        1
    22         0.2533740        1       151        39.4201249        1
    23         0.2877359        1       152        41.4558477        1
    24         0.3302390        1       153        41.6345220        1
    25         0.3544806        1       154        41.6652690        1
    26         0.4446106        1       155        41.6736184        1
    27         0.4595985        1       156        41.7056094        1
    28         0.4827833        1       157        41.7365754        1
    29         0.5344883        1       158        41.7575667        1
    30         0.5626796        1       159        41.7776239        1
    31         0.5781366        1       160        41.9700997        1
    32         0.5922231        1       161        43.9336832        1
    33         0.6153483        1       162        44.0547530        1
    34         0.6856174        1       163        44.0663570        1
    35         0.7059970        1       164        81.6351538        1
    36         0.7091475        1       165        81.6814510        1
    37         0.7439952        1       166        81.7643693        1
    38         0.7828483        1       167        81.8302354        1
    39         0.8109306        1       168        81.8960101        1
    40         0.8583409        1       169        81.9735257        1
    41         0.9720225        1       170        85.6796525        1
    42         1.0456662        1       171        86.4048589        1
    43         1.1184720        1       172        87.0088386        1
    44         1.1388515        1       173       109.5786503        1
    45         1.1806813        1       174       109.9966032        1
    46         1.1883800        1       175       116.5069014        1
    47         1.2106405        1       176       138.8579954        1
    48         1.2524715        1       177       139.2524737        1
    49         1.3156980        1       178       149.7729134        1
    50         1.3675159        1       179         0.1402366        2
    51         1.4371774        1       180         0.2044143        2
    52         1.4600900        1       181         0.4155576        2
    53         1.5259307        1       182         0.4697790        2
    54         1.5601876        1       183         0.5282427        2
    55         1.6141930        1       184         0.6967435        2
    56         1.6154937        1       185         0.7607164        2
    57         1.6581894        1       186         0.8673188        2
    58         1.7628859        1       187         0.9125120        2
    59         1.8282151        1       188         0.9276852        2
    60         1.9611291        1       189         0.9415096        2
    61         2.0445184        1       190         1.0935356        2
    62         2.1340693        1       191         1.2015306        2
    63         2.2586810        1       192         1.3474894        2
    64         2.4243579        1       193         1.4415540        2
    65         2.4665494        1       194         1.4860512        2
    66         2.5320430        1       195         1.7644081        2
    67         2.5487970        1       196         1.8323716        2
    68         2.7011115        1       197         2.0803430        2
    69         2.7141653        1       198         2.1373281        2
    70         2.7824515        1       199         2.3104208        2
    71         2.8272321        1       200         2.3685423        2
    72         2.8723936        1       201         2.5332035        2
    73         3.0535973        1       202         2.7630342        2
    74         3.0758925        1       203         2.9249444        2
    75         3.1066673        1       204         3.0326201        2
    76         3.1324423        1       205         3.1304040        2
    77         3.1842851        1       206         3.1574825        2
    78         3.2710155        1       207         3.2434498        2
    79         3.2888365        1       208         3.2727975        2
    80         3.3859221        1       209         3.3043809        2
    81         3.4024427        1       210         3.3441278        2
    82         3.4162452        1       211         3.3526098        2
    83         3.4728048        1       212         3.4446939        2
    84         3.5223988        1       213         3.4578362        2
    85         3.5750354        1       214         3.6243677        2
    86         3.5967299        1       215         3.6773001        2
    87         3.6289092        1       216         3.6923332        2
    88         3.7173084        1       217         3.9190233        2
    89         3.7636863        1       218         3.9528594        2
    90         3.7865141        1       219         4.0673289        2
    91         3.8431619        1       220         4.1591129        2
    92         3.8753401        1       221         4.2417566        2
    93         3.9462230        1       222         4.2841834        2
    94         3.9924000        1       223         4.4335972        2
    95         4.0310727        1       224         4.7412297        2
    96         4.0848162        1       225         4.8521305        2
    97         4.2102145        1       226         5.0873959        2
    98         4.2620632        1       227         5.1791723        2
    99         4.3436258        1       228         5.2584746        2
   100         4.3563777        1       229         5.2972065        2
   101         4.3986424        1       230         5.4704396        2
   102         4.4624288        1       231         5.6541636        2
   103         4.5677376        1       232         5.7036149        2
   104         4.6373144        1       233         5.9945528        2
   105         4.7300116        1       234         6.2108918        2
   106         4.8120298        1       235         6.3106739        2
   107         4.8400658        1       236         7.1893519        2
   108         4.9845603        1       237         7.2747723        2
   109         5.1416566        1       238        15.2551958        2
   110         5.2838344        1       239        15.3143098        2
   111         5.3259958        1       240        15.4749143        2
   112         5.4349782        1       241        20.8984033        2
   113         5.5124609        1       242        26.1233386        2
   114         5.6301096        1       243        39.1982198        2
   115         5.7658376        1       244        39.2073166        2
   116         5.8026312        1       245        41.4336521        2
   117         5.9109291        1       246        41.4458959        2
   118         5.9653895        1       247        41.4681231        2
   119         6.0006850        1       248        41.4925008        2
   120         6.0592056        1       249        41.5211140        2
   121         6.1270112        1       250        41.5647152        2
   122         6.2591503        1       251        43.8937997        2
   123         6.4106780        1       252        43.8964698        2
   124         6.5696804        1       253        80.9439324        2
   125         6.7117438        1       254        80.9935978        2
   126         6.8253758        1       255        81.1195376        2
   127         6.9115331        1       256       109.0373923        2
   128         7.0903069        1       257       138.2712808        2
   129         7.2908868        1
------------------------------------------------------------------------
 @CHECKOUT-I, Total execution time (CPU/WALL):       106.36/      39.87 seconds.
--executable xvtran finished with status     0 in       39.90 seconds (walltime).
 --invoking executable--
/home/besselman/CFOUR_18/cfour18/bin/xintprc
 @GETMEM-I,  Allocated  114440 MB of main memory.
  @GMOIAA-I, Processing MO integrals for spin case AA.
  @GMOIAA-I, Generation of integral list completed.
                      TYPE                NUMBER
                      ----               --------
                      PPPP                     0
                      PPPH              63343080
                      PPHH               4865148
                      PHPH               2589840
                      PHHH                407187
                      HHHH                  9036

                     TOTAL              71214291

  @FORMT2-I, Second-order MP correlation energies:
            ------------------------------------------------
            E(SCF)                  =   -244.720321361033 a.u.
            E2(AA)                  =     -0.130181816944 a.u.
            E2(AB)                  =     -0.896045573209 a.u.
            E2(TOT)                 =     -1.156409207098 a.u.
            Total MP2 energy        =   -245.876730568131 a.u.
            ------------------------------------------------
   Largest T2 amplitudes for spin case AB:
       _       _                 _       _                 _       _
   i   j   a   b             i   j   a   b             i   j   a   b
-----------------------------------------------------------------------------
[ 18  18 179 179]-0.05847 [ 18  18 180 180]-0.05104 [ 17  17 179 179]-0.04807
[ 17  17 180 180]-0.03831 [ 18  17 180 179] 0.03514 [ 17  18 179 180] 0.03514
[ 16  16 179 179]-0.02873 [ 18  18 179 183] 0.01946 [ 18  18 183 179] 0.01946
[ 18  18 181 181]-0.01912 [ 18  18 180 183]-0.01890 [ 18  18 183 180]-0.01890
[ 18  16 179 180]-0.01878 [ 16  18 180 179]-0.01878 [ 18  18 183 183]-0.01720
-----------------------------------------------------------------------------
   Norm of T2AB vector (  9725994 symmetry allowed elements):  0.4500453730.
-----------------------------------------------------------------------------
 @CHECKOUT-I, Total execution time (CPU/WALL):        26.46/       6.08 seconds.
--executable xintprc finished with status     0 in        6.11 seconds (walltime).
 --invoking executable--
/home/besselman/CFOUR_18/cfour18/bin/xecc
 @GETMEM-I,  Allocated  114440 MB of main memory.
 CCSD(T) energy will be calculated.
 AO based algorithm is used. 
 Largest T2 amplitudes for spin case AB:
        _       _                 _       _                 _       _
    i   j   a   b             i   j   a   b             i   j   a   b
 -----------------------------------------------------------------------------
 [ 18  18 179 179]-0.05847 [ 18  18 180 180]-0.05104 [ 17  17 179 179]-0.04807
 [ 17  17 180 180]-0.03831 [ 18  17 180 179] 0.03514 [ 17  18 179 180] 0.03514
 [ 16  16 179 179]-0.02873 [ 18  18 179 183] 0.01946 [ 18  18 183 179] 0.01946
 [ 18  18 181 181]-0.01912 [ 18  18 180 183]-0.01890 [ 18  18 183 180]-0.01890
 [ 18  16 179 180]-0.01878 [ 16  18 180 179]-0.01878 [ 18  18 183 183]-0.01720
 -----------------------------------------------------------------------------
 Norm of T2AB vector (  9725994 symmetry allowed elements):  0.4500453730.
 -----------------------------------------------------------------------------
 The total correlation energy is -1.156409207098 a.u.
 Resorts of amplitudes and integrals (CPU/WALL):       2.80/       0.32 seconds.
 Starting iterative solution of the CC equations.
 The DIIS procedure is used to accelerate convergence.
 5 expansion vectors are used in the DIIS extrapolation.
 Convergence criterium is 10**(-9).
 Maximum number of iterations is 100.
 >>>>>>>>>>>>>>>>>>>>>>>>>>>>>>>>>>>>>>>>>>>>>>>>>>>>>>>>>>>>>>>>>>>>>>>>>>>>>>>
 Iteration Nr.   1 started:
 Generation of Intermediates required (CPU/WALL):     67.49/       4.32 seconds.
 Transformation of t(ab,ij) amplitudes required    5.5 seconds.
 Contraction of t(mu nu,ij) with AO integrals required  161.0 seconds.
 Backtransformation of t(mu nu,ij) increments required    4.6 seconds.
 Construction of Hbar required (CPU/WALL):           218.53/     160.80 seconds.
 Amplitude changes are:
 -------------------------------------------------------------------
              Spin      RMS          Max.      Max. change for
  Amplitude   Case     Change       Change       i    j    a    b
 -------------------------------------------------------------------
     T1        AA    0.0000242201-0.0241547452   16       179
     T2        AB    0.0000000068 0.0120160177   17   17  179  179
 -------------------------------------------------------------------
 The total correlation energy is -1.139158482771 a.u.
 Convergence information after     1 iterations: 
 Largest element of residual vector : -0.24154745E-01.
 Largest element of DIIS residual   : -0.24154745E-01.
 Iteration Nr.   1 required (CPU/WALL):              304.27/     166.09 seconds.
 >>>>>>>>>>>>>>>>>>>>>>>>>>>>>>>>>>>>>>>>>>>>>>>>>>>>>>>>>>>>>>>>>>>>>>>>>>>>>>>
 Iteration Nr.   2 started:
 Generation of Intermediates required (CPU/WALL):     66.27/       3.97 seconds.
 Transformation of t(ab,ij) amplitudes required    5.2 seconds.
 Contraction of t(mu nu,ij) with AO integrals required  161.2 seconds.
 Backtransformation of t(mu nu,ij) increments required    4.6 seconds.
 Construction of Hbar required (CPU/WALL):           217.48/     160.83 seconds.
 Amplitude changes are:
 -------------------------------------------------------------------
              Spin      RMS          Max.      Max. change for
  Amplitude   Case     Change       Change       i    j    a    b
 -------------------------------------------------------------------
     T1        AA    0.0000035214 0.0036702571   17       179
     T2        AB    0.0000000034-0.0088302635   18   18  179  179
 -------------------------------------------------------------------
 The total correlation energy is -1.170499186375 a.u.
 Convergence information after     2 iterations: 
 Largest element of residual vector : -0.88302635E-02.
 Largest element of DIIS residual   : -0.73190169E-02.
 Iteration Nr.   2 required (CPU/WALL):              306.85/     166.01 seconds.
 >>>>>>>>>>>>>>>>>>>>>>>>>>>>>>>>>>>>>>>>>>>>>>>>>>>>>>>>>>>>>>>>>>>>>>>>>>>>>>>
 Iteration Nr.   3 started:
 Generation of Intermediates required (CPU/WALL):     68.96/       5.19 seconds.
 Transformation of t(ab,ij) amplitudes required    5.2 seconds.
 Contraction of t(mu nu,ij) with AO integrals required  161.1 seconds.
 Backtransformation of t(mu nu,ij) increments required    4.5 seconds.
 Construction of Hbar required (CPU/WALL):           217.15/     160.68 seconds.
 Amplitude changes are:
 -------------------------------------------------------------------
              Spin      RMS          Max.      Max. change for
  Amplitude   Case     Change       Change       i    j    a    b
 -------------------------------------------------------------------
     T1        AA    0.0000039399-0.0049387345   16       179
     T2        AB    0.0000000010-0.0025756389   18   18  179  179
 -------------------------------------------------------------------
 The total correlation energy is -1.168100455773 a.u.
 Convergence information after     3 iterations: 
 Largest element of residual vector : -0.49387345E-02.
 Largest element of DIIS residual   : -0.34772876E-02.
 Iteration Nr.   3 required (CPU/WALL):              314.31/     167.34 seconds.
 >>>>>>>>>>>>>>>>>>>>>>>>>>>>>>>>>>>>>>>>>>>>>>>>>>>>>>>>>>>>>>>>>>>>>>>>>>>>>>>
 Iteration Nr.   4 started:
 Generation of Intermediates required (CPU/WALL):     70.26/       5.03 seconds.
 Transformation of t(ab,ij) amplitudes required    5.2 seconds.
 Contraction of t(mu nu,ij) with AO integrals required  161.0 seconds.
 Backtransformation of t(mu nu,ij) increments required    4.5 seconds.
 Construction of Hbar required (CPU/WALL):           217.41/     160.60 seconds.
 Amplitude changes are:
 -------------------------------------------------------------------
              Spin      RMS          Max.      Max. change for
  Amplitude   Case     Change       Change       i    j    a    b
 -------------------------------------------------------------------
     T1        AA    0.0000007412-0.0007591514   18       179
     T2        AB    0.0000000003-0.0009231902   18   18  179  179
 -------------------------------------------------------------------
 The total correlation energy is -1.170637536245 a.u.
 Convergence information after     4 iterations: 
 Largest element of residual vector : -0.92319020E-03.
 Largest element of DIIS residual   : -0.65964276E-03.
 Iteration Nr.   4 required (CPU/WALL):              320.83/     167.36 seconds.
 >>>>>>>>>>>>>>>>>>>>>>>>>>>>>>>>>>>>>>>>>>>>>>>>>>>>>>>>>>>>>>>>>>>>>>>>>>>>>>>
 Iteration Nr.   5 started:
 Generation of Intermediates required (CPU/WALL):     72.04/       5.25 seconds.
 Transformation of t(ab,ij) amplitudes required    5.2 seconds.
 Contraction of t(mu nu,ij) with AO integrals required  161.0 seconds.
 Backtransformation of t(mu nu,ij) increments required    4.5 seconds.
 Construction of Hbar required (CPU/WALL):           217.38/     160.62 seconds.
 Amplitude changes are:
 -------------------------------------------------------------------
              Spin      RMS          Max.      Max. change for
  Amplitude   Case     Change       Change       i    j    a    b
 -------------------------------------------------------------------
     T1        AA    0.0000006462-0.0009917734   18       179
     T2        AB    0.0000000001-0.0003871746   18   18  179  179
 -------------------------------------------------------------------
 The total correlation energy is -1.171118807276 a.u.
 Convergence information after     5 iterations: 
 Largest element of residual vector : -0.99177342E-03.
 Largest element of DIIS residual   : -0.54096146E-03.
 Iteration Nr.   5 required (CPU/WALL):              329.65/     167.95 seconds.
 Largest T1 amplitudes for spin case AA:
    i       a                 i       a                 i       a    
 -----------------------------------------------------------------------------
 [ 16     179    ]-0.02869 [ 18     182    ]-0.02501 [ 18     179    ]-0.02218
 [ 17     179    ]-0.02074 [ 18     180    ]-0.01452 [ 17     185    ] 0.01098
 [ 17     183    ] 0.01090 [ 15      22    ]-0.01088 [ 15      23    ]-0.01015
 [ 15      36    ] 0.00963 [ 16     181    ] 0.00854 [ 18     199    ]-0.00851
 [ 13      22    ]-0.00821 [ 18     195    ] 0.00796 [ 17     180    ] 0.00689
 -----------------------------------------------------------------------------
 Norm of T1AA vector (     2637 symmetry allowed elements):  0.0747419148.
 -----------------------------------------------------------------------------
 Largest T2 amplitudes for spin case AB:
        _       _                 _       _                 _       _
    i   j   a   b             i   j   a   b             i   j   a   b
 -----------------------------------------------------------------------------
 [ 18  18 179 179]-0.07151 [ 18  18 180 180]-0.05173 [ 17  17 180 180]-0.04440
 [ 17  17 179 179]-0.04184 [ 18  17 180 179] 0.04005 [ 17  18 179 180] 0.04005
 [ 16  16 179 179]-0.02816 [ 18  18 183 179] 0.02551 [ 18  18 179 183] 0.02551
 [ 18  16 179 180]-0.02379 [ 16  18 180 179]-0.02379 [ 18  18 183 180]-0.02140
 [ 18  18 180 183]-0.02140 [ 18  16 180 179]-0.02022 [ 16  18 179 180]-0.02022
 -----------------------------------------------------------------------------
 Norm of T2AB vector (  9725994 symmetry allowed elements):  0.4810019066.
 -----------------------------------------------------------------------------
 >>>>>>>>>>>>>>>>>>>>>>>>>>>>>>>>>>>>>>>>>>>>>>>>>>>>>>>>>>>>>>>>>>>>>>>>>>>>>>>
 Iteration Nr.   6 started:
 Generation of Intermediates required (CPU/WALL):     66.02/       3.95 seconds.
 Transformation of t(ab,ij) amplitudes required    5.2 seconds.
 Contraction of t(mu nu,ij) with AO integrals required  161.0 seconds.
 Backtransformation of t(mu nu,ij) increments required    4.6 seconds.
 Construction of Hbar required (CPU/WALL):           217.10/     160.54 seconds.
 Amplitude changes are:
 -------------------------------------------------------------------
              Spin      RMS          Max.      Max. change for
  Amplitude   Case     Change       Change       i    j    a    b
 -------------------------------------------------------------------
     T1        AA    0.0000002042-0.0003080569   18       179
     T2        AB    0.0000000000 0.0000833182   18   18  180  180
 -------------------------------------------------------------------
 The total correlation energy is -1.171144522948 a.u.
 Convergence information after     6 iterations: 
 Largest element of residual vector : -0.30805686E-03.
 Largest element of DIIS residual   : -0.16683512E-03.
 Iteration Nr.   6 required (CPU/WALL):              322.81/     166.53 seconds.
 >>>>>>>>>>>>>>>>>>>>>>>>>>>>>>>>>>>>>>>>>>>>>>>>>>>>>>>>>>>>>>>>>>>>>>>>>>>>>>>
 Iteration Nr.   7 started:
 Generation of Intermediates required (CPU/WALL):     65.97/       3.94 seconds.
 Transformation of t(ab,ij) amplitudes required    5.2 seconds.
 Contraction of t(mu nu,ij) with AO integrals required  160.9 seconds.
 Backtransformation of t(mu nu,ij) increments required    4.5 seconds.
 Construction of Hbar required (CPU/WALL):           217.08/     160.47 seconds.
 Amplitude changes are:
 -------------------------------------------------------------------
              Spin      RMS          Max.      Max. change for
  Amplitude   Case     Change       Change       i    j    a    b
 -------------------------------------------------------------------
     T1        AA    0.0000001112-0.0001837198   17       179
     T2        AB    0.0000000000 0.0000508426   18   18  180  180
 -------------------------------------------------------------------
 The total correlation energy is -1.171149433241 a.u.
 Convergence information after     7 iterations: 
 Largest element of residual vector : -0.18371980E-03.
 Largest element of DIIS residual   : -0.95488941E-04.
 Iteration Nr.   7 required (CPU/WALL):              322.48/     166.44 seconds.
 >>>>>>>>>>>>>>>>>>>>>>>>>>>>>>>>>>>>>>>>>>>>>>>>>>>>>>>>>>>>>>>>>>>>>>>>>>>>>>>
 Iteration Nr.   8 started:
 Generation of Intermediates required (CPU/WALL):     65.98/       3.94 seconds.
 Transformation of t(ab,ij) amplitudes required    5.2 seconds.
 Contraction of t(mu nu,ij) with AO integrals required  161.0 seconds.
 Backtransformation of t(mu nu,ij) increments required    4.5 seconds.
 Construction of Hbar required (CPU/WALL):           217.07/     160.55 seconds.
 Amplitude changes are:
 -------------------------------------------------------------------
              Spin      RMS          Max.      Max. change for
  Amplitude   Case     Change       Change       i    j    a    b
 -------------------------------------------------------------------
     T1        AA    0.0000000419-0.0000593234   18       179
     T2        AB    0.0000000000-0.0000193520   17   18  180  179
 -------------------------------------------------------------------
 The total correlation energy is -1.171156202164 a.u.
 Convergence information after     8 iterations: 
 Largest element of residual vector : -0.59323449E-04.
 Largest element of DIIS residual   : -0.28591339E-04.
 Iteration Nr.   8 required (CPU/WALL):              323.28/     166.56 seconds.
 >>>>>>>>>>>>>>>>>>>>>>>>>>>>>>>>>>>>>>>>>>>>>>>>>>>>>>>>>>>>>>>>>>>>>>>>>>>>>>>
 Iteration Nr.   9 started:
 Generation of Intermediates required (CPU/WALL):     65.98/       3.95 seconds.
 Transformation of t(ab,ij) amplitudes required    5.2 seconds.
 Contraction of t(mu nu,ij) with AO integrals required  160.9 seconds.
 Backtransformation of t(mu nu,ij) increments required    4.5 seconds.
 Construction of Hbar required (CPU/WALL):           217.94/     160.57 seconds.
 Amplitude changes are:
 -------------------------------------------------------------------
              Spin      RMS          Max.      Max. change for
  Amplitude   Case     Change       Change       i    j    a    b
 -------------------------------------------------------------------
     T1        AA    0.0000000144-0.0000225552   17       179
     T2        AB    0.0000000000 0.0000058289   18   18  179  179
 -------------------------------------------------------------------
 The total correlation energy is -1.171150392976 a.u.
 Convergence information after     9 iterations: 
 Largest element of residual vector : -0.22555191E-04.
 Largest element of DIIS residual   : -0.98444375E-05.
 Iteration Nr.   9 required (CPU/WALL):              323.94/     166.58 seconds.
 >>>>>>>>>>>>>>>>>>>>>>>>>>>>>>>>>>>>>>>>>>>>>>>>>>>>>>>>>>>>>>>>>>>>>>>>>>>>>>>
 Iteration Nr.  10 started:
 Generation of Intermediates required (CPU/WALL):     66.06/       3.94 seconds.
 Transformation of t(ab,ij) amplitudes required    5.2 seconds.
 Contraction of t(mu nu,ij) with AO integrals required  161.0 seconds.
 Backtransformation of t(mu nu,ij) increments required    4.5 seconds.
 Construction of Hbar required (CPU/WALL):           217.09/     160.58 seconds.
 Amplitude changes are:
 -------------------------------------------------------------------
              Spin      RMS          Max.      Max. change for
  Amplitude   Case     Change       Change       i    j    a    b
 -------------------------------------------------------------------
     T1        AA    0.0000000038-0.0000051437   18       180
     T2        AB    0.0000000000-0.0000013924   16   16  179  179
 -------------------------------------------------------------------
 The total correlation energy is -1.171154517847 a.u.
 Convergence information after    10 iterations: 
 Largest element of residual vector : -0.51436995E-05.
 Largest element of DIIS residual   : -0.38364168E-05.
 Iteration Nr.  10 required (CPU/WALL):              321.99/     166.52 seconds.
 Largest T1 amplitudes for spin case AA:
    i       a                 i       a                 i       a    
 -----------------------------------------------------------------------------
 [ 16     179    ]-0.02894 [ 18     182    ]-0.02514 [ 18     179    ]-0.02312
 [ 17     179    ]-0.02145 [ 18     180    ]-0.01520 [ 15      22    ]-0.01111
 [ 17     183    ] 0.01106 [ 17     185    ] 0.01099 [ 15      23    ]-0.01026
 [ 15      36    ] 0.00967 [ 16     181    ] 0.00858 [ 18     199    ]-0.00851
 [ 13      22    ]-0.00827 [ 18     195    ] 0.00795 [ 17     180    ] 0.00698
 -----------------------------------------------------------------------------
 Norm of T1AA vector (     2637 symmetry allowed elements):  0.0755515530.
 -----------------------------------------------------------------------------
 Largest T2 amplitudes for spin case AB:
        _       _                 _       _                 _       _
    i   j   a   b             i   j   a   b             i   j   a   b
 -----------------------------------------------------------------------------
 [ 18  18 179 179]-0.07167 [ 18  18 180 180]-0.05151 [ 17  17 180 180]-0.04455
 [ 17  17 179 179]-0.04172 [ 18  17 180 179] 0.04001 [ 17  18 179 180] 0.04001
 [ 16  16 179 179]-0.02821 [ 18  18 183 179] 0.02551 [ 18  18 179 183] 0.02551
 [ 18  16 179 180]-0.02375 [ 16  18 180 179]-0.02375 [ 18  18 183 180]-0.02132
 [ 18  18 180 183]-0.02132 [ 18  16 180 179]-0.02019 [ 16  18 179 180]-0.02019
 -----------------------------------------------------------------------------
 Norm of T2AB vector (  9725994 symmetry allowed elements):  0.4809212687.
 -----------------------------------------------------------------------------
 >>>>>>>>>>>>>>>>>>>>>>>>>>>>>>>>>>>>>>>>>>>>>>>>>>>>>>>>>>>>>>>>>>>>>>>>>>>>>>>
 Iteration Nr.  11 started:
 Generation of Intermediates required (CPU/WALL):     65.82/       3.94 seconds.
 Transformation of t(ab,ij) amplitudes required    5.2 seconds.
 Contraction of t(mu nu,ij) with AO integrals required  160.9 seconds.
 Backtransformation of t(mu nu,ij) increments required    4.6 seconds.
 Construction of Hbar required (CPU/WALL):           217.07/     160.45 seconds.
 Amplitude changes are:
 -------------------------------------------------------------------
              Spin      RMS          Max.      Max. change for
  Amplitude   Case     Change       Change       i    j    a    b
 -------------------------------------------------------------------
     T1        AA    0.0000000019-0.0000028544   18       180
     T2        AB    0.0000000000-0.0000012652   18   18  179  179
 -------------------------------------------------------------------
 The total correlation energy is -1.171154345715 a.u.
 Convergence information after    11 iterations: 
 Largest element of residual vector : -0.28544030E-05.
 Largest element of DIIS residual   : -0.18977785E-05.
 Iteration Nr.  11 required (CPU/WALL):              322.10/     166.42 seconds.
 >>>>>>>>>>>>>>>>>>>>>>>>>>>>>>>>>>>>>>>>>>>>>>>>>>>>>>>>>>>>>>>>>>>>>>>>>>>>>>>
 Iteration Nr.  12 started:
 Generation of Intermediates required (CPU/WALL):     66.15/       3.94 seconds.
 Transformation of t(ab,ij) amplitudes required    5.2 seconds.
 Contraction of t(mu nu,ij) with AO integrals required  161.0 seconds.
 Backtransformation of t(mu nu,ij) increments required    4.5 seconds.
 Construction of Hbar required (CPU/WALL):           216.99/     160.56 seconds.
 Amplitude changes are:
 -------------------------------------------------------------------
              Spin      RMS          Max.      Max. change for
  Amplitude   Case     Change       Change       i    j    a    b
 -------------------------------------------------------------------
     T1        AA    0.0000000007-0.0000010286   18       180
     T2        AB    0.0000000000-0.0000009484   18   18  179  179
 -------------------------------------------------------------------
 The total correlation energy is -1.171154876610 a.u.
 Convergence information after    12 iterations: 
 Largest element of residual vector : -0.10285679E-05.
 Largest element of DIIS residual   : -0.66378304E-06.
 Iteration Nr.  12 required (CPU/WALL):              322.76/     166.54 seconds.
 >>>>>>>>>>>>>>>>>>>>>>>>>>>>>>>>>>>>>>>>>>>>>>>>>>>>>>>>>>>>>>>>>>>>>>>>>>>>>>>
 Iteration Nr.  13 started:
 Generation of Intermediates required (CPU/WALL):     66.01/       3.94 seconds.
 Transformation of t(ab,ij) amplitudes required    5.2 seconds.
 Contraction of t(mu nu,ij) with AO integrals required  161.0 seconds.
 Backtransformation of t(mu nu,ij) increments required    4.5 seconds.
 Construction of Hbar required (CPU/WALL):           217.06/     160.54 seconds.
 Amplitude changes are:
 -------------------------------------------------------------------
              Spin      RMS          Max.      Max. change for
  Amplitude   Case     Change       Change       i    j    a    b
 -------------------------------------------------------------------
     T1        AA    0.0000000004-0.0000005490   18       180
     T2        AB    0.0000000000-0.0000003812   18   18  179  179
 -------------------------------------------------------------------
 The total correlation energy is -1.171155043601 a.u.
 Convergence information after    13 iterations: 
 Largest element of residual vector : -0.54899689E-06.
 Largest element of DIIS residual   : -0.28821708E-06.
 Iteration Nr.  13 required (CPU/WALL):              322.23/     166.50 seconds.
 >>>>>>>>>>>>>>>>>>>>>>>>>>>>>>>>>>>>>>>>>>>>>>>>>>>>>>>>>>>>>>>>>>>>>>>>>>>>>>>
 Iteration Nr.  14 started:
 Generation of Intermediates required (CPU/WALL):     66.03/       3.94 seconds.
 Transformation of t(ab,ij) amplitudes required    5.2 seconds.
 Contraction of t(mu nu,ij) with AO integrals required  160.9 seconds.
 Backtransformation of t(mu nu,ij) increments required    4.5 seconds.
 Construction of Hbar required (CPU/WALL):           217.23/     160.53 seconds.
 Amplitude changes are:
 -------------------------------------------------------------------
              Spin      RMS          Max.      Max. change for
  Amplitude   Case     Change       Change       i    j    a    b
 -------------------------------------------------------------------
     T1        AA    0.0000000001-0.0000001757   17       179
     T2        AB    0.0000000000 0.0000001100   18   18  180  180
 -------------------------------------------------------------------
 The total correlation energy is -1.171155085418 a.u.
 Convergence information after    14 iterations: 
 Largest element of residual vector : -0.17574093E-06.
 Largest element of DIIS residual   : -0.14195371E-06.
 Iteration Nr.  14 required (CPU/WALL):              324.44/     166.58 seconds.
 >>>>>>>>>>>>>>>>>>>>>>>>>>>>>>>>>>>>>>>>>>>>>>>>>>>>>>>>>>>>>>>>>>>>>>>>>>>>>>>
 Iteration Nr.  15 started:
 Generation of Intermediates required (CPU/WALL):     65.99/       3.94 seconds.
 Transformation of t(ab,ij) amplitudes required    5.2 seconds.
 Contraction of t(mu nu,ij) with AO integrals required  160.9 seconds.
 Backtransformation of t(mu nu,ij) increments required    4.6 seconds.
 Construction of Hbar required (CPU/WALL):           217.18/     160.52 seconds.
 Amplitude changes are:
 -------------------------------------------------------------------
              Spin      RMS          Max.      Max. change for
  Amplitude   Case     Change       Change       i    j    a    b
 -------------------------------------------------------------------
     T1        AA    0.0000000001-0.0000001146   18       180
     T2        AB    0.0000000000 0.0000000438   18   18  180  180
 -------------------------------------------------------------------
 The total correlation energy is -1.171155104550 a.u.
 Convergence information after    15 iterations: 
 Largest element of residual vector : -0.11460259E-06.
 Largest element of DIIS residual   : -0.61526492E-07.
 Iteration Nr.  15 required (CPU/WALL):              323.36/     166.53 seconds.
 Largest T1 amplitudes for spin case AA:
    i       a                 i       a                 i       a    
 -----------------------------------------------------------------------------
 [ 16     179    ]-0.02894 [ 18     182    ]-0.02515 [ 18     179    ]-0.02312
 [ 17     179    ]-0.02146 [ 18     180    ]-0.01521 [ 15      22    ]-0.01110
 [ 17     183    ] 0.01106 [ 17     185    ] 0.01099 [ 15      23    ]-0.01026
 [ 15      36    ] 0.00967 [ 16     181    ] 0.00858 [ 18     199    ]-0.00851
 [ 13      22    ]-0.00827 [ 18     195    ] 0.00795 [ 17     180    ] 0.00698
 -----------------------------------------------------------------------------
 Norm of T1AA vector (     2637 symmetry allowed elements):  0.0755568593.
 -----------------------------------------------------------------------------
 Largest T2 amplitudes for spin case AB:
        _       _                 _       _                 _       _
    i   j   a   b             i   j   a   b             i   j   a   b
 -----------------------------------------------------------------------------
 [ 18  18 179 179]-0.07168 [ 18  18 180 180]-0.05151 [ 17  17 180 180]-0.04455
 [ 17  17 179 179]-0.04172 [ 18  17 180 179] 0.04001 [ 17  18 179 180] 0.04001
 [ 16  16 179 179]-0.02821 [ 18  18 183 179] 0.02551 [ 18  18 179 183] 0.02551
 [ 18  16 179 180]-0.02375 [ 16  18 180 179]-0.02375 [ 18  18 183 180]-0.02132
 [ 18  18 180 183]-0.02132 [ 18  16 180 179]-0.02019 [ 16  18 179 180]-0.02019
 -----------------------------------------------------------------------------
 Norm of T2AB vector (  9725994 symmetry allowed elements):  0.4809241364.
 -----------------------------------------------------------------------------
 >>>>>>>>>>>>>>>>>>>>>>>>>>>>>>>>>>>>>>>>>>>>>>>>>>>>>>>>>>>>>>>>>>>>>>>>>>>>>>>
 Iteration Nr.  16 started:
 Generation of Intermediates required (CPU/WALL):     66.02/       3.95 seconds.
 Transformation of t(ab,ij) amplitudes required    5.2 seconds.
 Contraction of t(mu nu,ij) with AO integrals required  161.0 seconds.
 Backtransformation of t(mu nu,ij) increments required    4.5 seconds.
 Construction of Hbar required (CPU/WALL):           216.98/     160.59 seconds.
 Amplitude changes are:
 -------------------------------------------------------------------
              Spin      RMS          Max.      Max. change for
  Amplitude   Case     Change       Change       i    j    a    b
 -------------------------------------------------------------------
     T1        AA    0.0000000000-0.0000000478   17       179
     T2        AB    0.0000000000 0.0000000182   18   18  180  180
 -------------------------------------------------------------------
 The total correlation energy is -1.171155101591 a.u.
 Convergence information after    16 iterations: 
 Largest element of residual vector : -0.47790176E-07.
 Largest element of DIIS residual   : -0.29423039E-07.
 Iteration Nr.  16 required (CPU/WALL):              322.37/     166.56 seconds.
 >>>>>>>>>>>>>>>>>>>>>>>>>>>>>>>>>>>>>>>>>>>>>>>>>>>>>>>>>>>>>>>>>>>>>>>>>>>>>>>
 Iteration Nr.  17 started:
 Generation of Intermediates required (CPU/WALL):     66.05/       3.94 seconds.
 Transformation of t(ab,ij) amplitudes required    5.2 seconds.
 Contraction of t(mu nu,ij) with AO integrals required  160.9 seconds.
 Backtransformation of t(mu nu,ij) increments required    4.5 seconds.
 Construction of Hbar required (CPU/WALL):           216.96/     160.50 seconds.
 Amplitude changes are:
 -------------------------------------------------------------------
              Spin      RMS          Max.      Max. change for
  Amplitude   Case     Change       Change       i    j    a    b
 -------------------------------------------------------------------
     T1        AA    0.0000000000-0.0000000156   18       180
     T2        AB    0.0000000000 0.0000000057   18   18  179  179
 -------------------------------------------------------------------
 The total correlation energy is -1.171155103625 a.u.
 Convergence information after    17 iterations: 
 Largest element of residual vector : -0.15596252E-07.
 Largest element of DIIS residual   : -0.11839499E-07.
 Iteration Nr.  17 required (CPU/WALL):              321.89/     166.45 seconds.
 >>>>>>>>>>>>>>>>>>>>>>>>>>>>>>>>>>>>>>>>>>>>>>>>>>>>>>>>>>>>>>>>>>>>>>>>>>>>>>>
 Iteration Nr.  18 started:
 Generation of Intermediates required (CPU/WALL):     66.12/       3.95 seconds.
 Transformation of t(ab,ij) amplitudes required    5.1 seconds.
 Contraction of t(mu nu,ij) with AO integrals required  160.9 seconds.
 Backtransformation of t(mu nu,ij) increments required    4.5 seconds.
 Construction of Hbar required (CPU/WALL):           216.99/     160.50 seconds.
 Amplitude changes are:
 -------------------------------------------------------------------
              Spin      RMS          Max.      Max. change for
  Amplitude   Case     Change       Change       i    j    a    b
 -------------------------------------------------------------------
     T1        AA    0.0000000000-0.0000000118   17       179
     T2        AB    0.0000000000 0.0000000019   17   17  179  179
 -------------------------------------------------------------------
 The total correlation energy is -1.171155102097 a.u.
 Convergence information after    18 iterations: 
 Largest element of residual vector : -0.11768638E-07.
 Largest element of DIIS residual   : -0.64365365E-08.
 Iteration Nr.  18 required (CPU/WALL):              323.23/     166.52 seconds.
 >>>>>>>>>>>>>>>>>>>>>>>>>>>>>>>>>>>>>>>>>>>>>>>>>>>>>>>>>>>>>>>>>>>>>>>>>>>>>>>
 Iteration Nr.  19 started:
 Generation of Intermediates required (CPU/WALL):     65.88/       3.93 seconds.
 Transformation of t(ab,ij) amplitudes required    5.2 seconds.
 Contraction of t(mu nu,ij) with AO integrals required  160.9 seconds.
 Backtransformation of t(mu nu,ij) increments required    4.5 seconds.
 Construction of Hbar required (CPU/WALL):           217.22/     160.51 seconds.
 Amplitude changes are:
 -------------------------------------------------------------------
              Spin      RMS          Max.      Max. change for
  Amplitude   Case     Change       Change       i    j    a    b
 -------------------------------------------------------------------
     T1        AA    0.0000000000-0.0000000027   18       180
     T2        AB    0.0000000000-0.0000000008   17   17  180  180
 -------------------------------------------------------------------
 The total correlation energy is -1.171155102376 a.u.
 Convergence information after    19 iterations: 
 Largest element of residual vector : -0.27115027E-08.
 Largest element of DIIS residual   : -0.19875724E-08.
 Iteration Nr.  19 required (CPU/WALL):              322.25/     166.46 seconds.
 >>>>>>>>>>>>>>>>>>>>>>>>>>>>>>>>>>>>>>>>>>>>>>>>>>>>>>>>>>>>>>>>>>>>>>>>>>>>>>>
 Iteration Nr.  20 started:
 Generation of Intermediates required (CPU/WALL):     66.02/       3.94 seconds.
 Transformation of t(ab,ij) amplitudes required    5.2 seconds.
 Contraction of t(mu nu,ij) with AO integrals required  160.9 seconds.
 Backtransformation of t(mu nu,ij) increments required    4.6 seconds.
 Construction of Hbar required (CPU/WALL):           217.03/     160.47 seconds.
 Amplitude changes are:
 -------------------------------------------------------------------
              Spin      RMS          Max.      Max. change for
  Amplitude   Case     Change       Change       i    j    a    b
 -------------------------------------------------------------------
     T1        AA    0.0000000000-0.0000000025   17       179
     T2        AB    0.0000000000-0.0000000007   18   18  179  179
 -------------------------------------------------------------------
 The total correlation energy is -1.171155102618 a.u.
 Convergence information after    20 iterations: 
 Largest element of residual vector : -0.24657597E-08.
 Largest element of DIIS residual   : -0.80779149E-09.
 Iteration Nr.  20 required (CPU/WALL):              323.05/     166.48 seconds.
 Largest T1 amplitudes for spin case AA:
    i       a                 i       a                 i       a    
 -----------------------------------------------------------------------------
 [ 16     179    ]-0.02894 [ 18     182    ]-0.02515 [ 18     179    ]-0.02312
 [ 17     179    ]-0.02146 [ 18     180    ]-0.01521 [ 15      22    ]-0.01110
 [ 17     183    ] 0.01106 [ 17     185    ] 0.01099 [ 15      23    ]-0.01026
 [ 15      36    ] 0.00967 [ 16     181    ] 0.00858 [ 18     199    ]-0.00851
 [ 13      22    ]-0.00827 [ 18     195    ] 0.00795 [ 17     180    ] 0.00698
 -----------------------------------------------------------------------------
 Norm of T1AA vector (     2637 symmetry allowed elements):  0.0755569340.
 -----------------------------------------------------------------------------
 Largest T2 amplitudes for spin case AB:
        _       _                 _       _                 _       _
    i   j   a   b             i   j   a   b             i   j   a   b
 -----------------------------------------------------------------------------
 [ 18  18 179 179]-0.07168 [ 18  18 180 180]-0.05151 [ 17  17 180 180]-0.04455
 [ 17  17 179 179]-0.04172 [ 18  17 180 179] 0.04001 [ 17  18 179 180] 0.04001
 [ 16  16 179 179]-0.02821 [ 18  18 183 179] 0.02551 [ 18  18 179 183] 0.02551
 [ 18  16 179 180]-0.02375 [ 16  18 180 179]-0.02375 [ 18  18 183 180]-0.02132
 [ 18  18 180 183]-0.02132 [ 18  16 180 179]-0.02019 [ 16  18 179 180]-0.02019
 -----------------------------------------------------------------------------
 Norm of T2AB vector (  9725994 symmetry allowed elements):  0.4809241110.
 -----------------------------------------------------------------------------
 >>>>>>>>>>>>>>>>>>>>>>>>>>>>>>>>>>>>>>>>>>>>>>>>>>>>>>>>>>>>>>>>>>>>>>>>>>>>>>>
 Iteration Nr.  21 started:
 Generation of Intermediates required (CPU/WALL):     65.94/       3.94 seconds.
 Transformation of t(ab,ij) amplitudes required    5.2 seconds.
 Contraction of t(mu nu,ij) with AO integrals required  161.0 seconds.
 Backtransformation of t(mu nu,ij) increments required    4.5 seconds.
 Construction of Hbar required (CPU/WALL):           217.16/     160.59 seconds.
 Amplitude changes are:
 -------------------------------------------------------------------
              Spin      RMS          Max.      Max. change for
  Amplitude   Case     Change       Change       i    j    a    b
 -------------------------------------------------------------------
     T1        AA    0.0000000000-0.0000000004   18       180
     T2        AB    0.0000000000-0.0000000003   18   18  179  179
 -------------------------------------------------------------------
 The total correlation energy is -1.171155102743 a.u.
 Convergence information after    21 iterations: 
 Largest element of residual vector : -0.43686300E-09.
 Largest element of DIIS residual   : -0.28993794E-09.
 Amplitude equations converged in    21 iterations.
 Iteration Nr.  21 required (CPU/WALL):              321.86/     166.52 seconds.
 The total correlation energy is -1.171155102807 a.u.
 
 Summary of iterative solution of CC equations:
 -----------------------------------------------------------
                 Correlation           Total
  Iteration        Energy              Energy
 -----------------------------------------------------------
      0     -1.1564092070977248  -245.876730568131   DIIS 
      1     -1.1391584827712018  -245.859479843804   DIIS 
      2     -1.1704991863748571  -245.890820547408   DIIS 
      3     -1.1681004557727512  -245.888421816806   DIIS 
      4     -1.1706375362452595  -245.890958897278   DIIS 
      5     -1.1711188072756600  -245.891440168309   DIIS 
      6     -1.1711445229477100  -245.891465883981   DIIS 
      7     -1.1711494332408572  -245.891470794274   DIIS 
      8     -1.1711562021636917  -245.891477563197   DIIS 
      9     -1.1711503929755036  -245.891471754009   DIIS 
     10     -1.1711545178467144  -245.891475878880   DIIS 
     11     -1.1711543457146383  -245.891475706748   DIIS 
     12     -1.1711548766102868  -245.891476237644   DIIS 
     13     -1.1711550436014746  -245.891476404635   DIIS 
     14     -1.1711550854181225  -245.891476446451   DIIS 
     15     -1.1711551045497215  -245.891476465583   DIIS 
     16     -1.1711551015913582  -245.891476462625   DIIS 
     17     -1.1711551036246235  -245.891476464658   DIIS 
     18     -1.1711551020970647  -245.891476463130   DIIS 
     19     -1.1711551023756319  -245.891476463409   DIIS 
     20     -1.1711551026182452  -245.891476463651   DIIS 
     21     -1.1711551028071656  -245.891476463840   DIIS 
 -----------------------------------------------------------
 A miracle come to pass. The CC iterations have converged.
 
 
 Non-iterative perturbative treatment of triple
 excitations using the CCSD(T) method:
 
 ... required                        (CPU/WALL):       3.39/    2626.94 seconds.
--------------------------------------------------------------------------------
  HF-SCF energy                           -244.720321361033
  MP2 correlation energy                    -1.156409207098
  MP2 energy                              -245.876730568131
  CCSD correlation energy                   -1.171155102807
  CCSD energy                             -245.891476463840
--------------------------------------------------------------------------------
  CCSD(T) energy                          -245.940518775280
--------------------------------------------------------------------------------
 @CHECKOUT-I, Total execution time (CPU/WALL):     54421.94/    6132.11 seconds.
--executable xecc finished with status     0 in     6132.16 seconds (walltime).
 --invoking executable--
/home/besselman/CFOUR_18/cfour18/bin/xlcc
 @GETMEM-I,  Allocated  114440 MB of main memory.
 Lambda equations are solved for CCSD(T)
 AO based algorithm is used. 
 The total correlation energy is -1.171532315537 a.u.
 Starting iterative solution of the Lambda equations.
 The DIIS procedure is used to accelerate convergence.
 5 expansion vectors are used in the DIIS extrapolation.
 Convergence criterium is 10**(-9).
 Maximum number of iterations is 100.
 The total correlation energy is -1.241816709270 a.u.
 Convergence information after     1 iterations: 
 Largest element of residual vector : -0.20631076E-01.
 Largest element of DIIS residual   : -0.20631076E-01.
 The total correlation energy is -1.224063527259 a.u.
 Convergence information after     2 iterations: 
 Largest element of residual vector : -0.77827181E-02.
 Largest element of DIIS residual   : -0.52633064E-02.
 The total correlation energy is -1.228695146518 a.u.
 Convergence information after     3 iterations: 
 Largest element of residual vector : -0.25835763E-02.
 Largest element of DIIS residual   : -0.15682661E-02.
 The total correlation energy is -1.228620871425 a.u.
 Convergence information after     4 iterations: 
 Largest element of residual vector : -0.10122794E-02.
 Largest element of DIIS residual   : -0.47338762E-03.
 The total correlation energy is -1.228619456441 a.u.
 Convergence information after     5 iterations: 
 Largest element of residual vector : -0.31782086E-03.
 Largest element of DIIS residual   : -0.22737826E-03.
 The total correlation energy is -1.228670153323 a.u.
 Convergence information after     6 iterations: 
 Largest element of residual vector : -0.16446683E-03.
 Largest element of DIIS residual   : -0.98861407E-04.
 The total correlation energy is -1.228676347699 a.u.
 Convergence information after     7 iterations: 
 Largest element of residual vector : -0.79716762E-04.
 Largest element of DIIS residual   : -0.42177856E-04.
 The total correlation energy is -1.228674428410 a.u.
 Convergence information after     8 iterations: 
 Largest element of residual vector : -0.29523958E-04.
 Largest element of DIIS residual   : -0.99511654E-05.
 The total correlation energy is -1.228675612908 a.u.
 Convergence information after     9 iterations: 
 Largest element of residual vector : -0.85264131E-05.
 Largest element of DIIS residual   : -0.52854406E-05.
 The total correlation energy is -1.228674405948 a.u.
 Convergence information after    10 iterations: 
 Largest element of residual vector : -0.33165532E-05.
 Largest element of DIIS residual   : -0.18986346E-05.
 The total correlation energy is -1.228674717684 a.u.
 Convergence information after    11 iterations: 
 Largest element of residual vector : -0.13367508E-05.
 Largest element of DIIS residual   : -0.93905119E-06.
 The total correlation energy is -1.228674674056 a.u.
 Convergence information after    12 iterations: 
 Largest element of residual vector : -0.45160739E-06.
 Largest element of DIIS residual   : -0.33756024E-06.
 The total correlation energy is -1.228674717274 a.u.
 Convergence information after    13 iterations: 
 Largest element of residual vector : -0.23876180E-06.
 Largest element of DIIS residual   : -0.20389386E-06.
 The total correlation energy is -1.228674726937 a.u.
 Convergence information after    14 iterations: 
 Largest element of residual vector : -0.11255360E-06.
 Largest element of DIIS residual   : -0.70374656E-07.
 The total correlation energy is -1.228674733148 a.u.
 Convergence information after    15 iterations: 
 Largest element of residual vector : -0.53383064E-07.
 Largest element of DIIS residual   : -0.36690488E-07.
 The total correlation energy is -1.228674734607 a.u.
 Convergence information after    16 iterations: 
 Largest element of residual vector : -0.25722198E-07.
 Largest element of DIIS residual   : -0.18091090E-07.
 The total correlation energy is -1.228674733848 a.u.
 Convergence information after    17 iterations: 
 Largest element of residual vector : -0.13389611E-07.
 Largest element of DIIS residual   : -0.91207238E-08.
 The total correlation energy is -1.228674733900 a.u.
 Convergence information after    18 iterations: 
 Largest element of residual vector : -0.46177360E-08.
 Largest element of DIIS residual   : -0.15073681E-08.
 The total correlation energy is -1.228674733657 a.u.
 Convergence information after    19 iterations: 
 Largest element of residual vector : -0.28765025E-08.
 Largest element of DIIS residual   : -0.12827525E-08.
 The total correlation energy is -1.228674733742 a.u.
 Convergence information after    20 iterations: 
 Largest element of residual vector : -0.69620959E-09.
 Largest element of DIIS residual   : -0.38113543E-09.
 Amplitude equations converged in    20 iterations.
 The total correlation energy is -1.228674733764 a.u.
 Summary of iterative solution of CC equations 
 -----------------------------------------------------------
                 Correlation           Total
  Iteration        Energy              Energy
 -----------------------------------------------------------
      0     -1.1715323155373860  -245.891853676571   DIIS 
      1     -1.2418167092699830  -245.962138070303   DIIS 
      2     -1.2240635272591491  -245.944384888292   DIIS 
      3     -1.2286951465183327  -245.949016507552   DIIS 
      4     -1.2286208714246105  -245.948942232458   DIIS 
      5     -1.2286194564411010  -245.948940817474   DIIS 
      6     -1.2286701533232627  -245.948991514356   DIIS 
      7     -1.2286763476991869  -245.948997708732   DIIS 
      8     -1.2286744284103019  -245.948995789444   DIIS 
      9     -1.2286756129080407  -245.948996973941   DIIS 
     10     -1.2286744059478112  -245.948995766981   DIIS 
     11     -1.2286747176840980  -245.948996078717   DIIS 
     12     -1.2286746740564833  -245.948996035090   DIIS 
     13     -1.2286747172743908  -245.948996078308   DIIS 
     14     -1.2286747269373395  -245.948996087971   DIIS 
     15     -1.2286747331481582  -245.948996094181   DIIS 
     16     -1.2286747346069022  -245.948996095640   DIIS 
     17     -1.2286747338481747  -245.948996094881   DIIS 
     18     -1.2286747338998962  -245.948996094933   DIIS 
     19     -1.2286747336571366  -245.948996094690   DIIS 
     20     -1.2286747337640198  -245.948996094797   DIIS 
 -----------------------------------------------------------
 A miracle come to pass. The CC iterations have converged.
 @CHECKOUT-I, Total execution time (CPU/WALL):      7193.99/    3076.73 seconds.
--executable xlcc finished with status     0 in     3076.89 seconds (walltime).
 --invoking executable--
/home/besselman/CFOUR_18/cfour18/bin/xdens
 @GETMEM-I,  Allocated  114440 MB of main memory.
  CCSD(T) density and intermediates are calculated.
  The perturbed orbitals are chosen canonical.
  Direct algorithm used for all contributions involving G(AB,CD).
  local is set to  F
  local is set to  F
  local is set to 4 F
  local is set to  F
  local is set to 5 F
  local is set to 6 F
  local is set to 7 F F
  local is set to 8 F                     0
  local is set to 9 F                     0
  local is set to 10 F
  local is set to 11 F
  local is set to 11a F
  local5 is set to  F
  local is set to  F
  W(abef) AB contribution =  0.3091900344 a.u.
  W(abef) AB contribution =  0.3320395102 a.u.
  local is set to 12 F
                     1                     1
                     2                     2
  processed              105230410  ao basis integrals from 
                 25692  buffers.
  processed               84291080  ao basis integrals from 
                 20579  buffers.
  processed               43853446  ao basis integrals from 
                 10707  buffers.
  The iterative expansion of D(ai) converged after  23 iterations.
  local is set to 12 F
  ----------------------------------------------------------------------
                 Natural orbital occupation numbers
  ----------------------------------------------------------------------
  1.99891  1.99862  1.99818  1.99818  1.99817  1.98028  1.97507  1.96933
  1.96072  1.95996  1.95948  1.95043  1.94947  1.94826  1.94436  1.94086
  1.91748  1.89382  0.09003  0.07207  0.04292  0.03861  0.03155  0.02902
  0.02456  0.02389  0.02110  0.01831  0.01534  0.01476  0.01360  0.01170
  0.01081  0.01021  0.01020  0.00958  0.00948  0.00922  0.00886  0.00872
  0.00793  0.00729  0.00705  0.00609  0.00566  0.00533  0.00427  0.00408
  0.00399  0.00399  0.00381  0.00356  0.00307  0.00303  0.00300  0.00236
  0.00217  0.00205  0.00200  0.00200  0.00192  0.00183  0.00163  0.00161
  0.00157  0.00149  0.00137  0.00124  0.00116  0.00109  0.00108  0.00104
  0.00096  0.00094  0.00088  0.00088  0.00085  0.00080  0.00076  0.00076
  0.00075  0.00070  0.00067  0.00066  0.00065  0.00063  0.00062  0.00059
  0.00058  0.00056  0.00056  0.00055  0.00054  0.00052  0.00050  0.00049
  0.00048  0.00047  0.00046  0.00045  0.00043  0.00043  0.00041  0.00041
  0.00040  0.00038  0.00038  0.00036  0.00035  0.00034  0.00034  0.00033
  0.00032  0.00031  0.00030  0.00030  0.00027  0.00027  0.00026  0.00026
  0.00024  0.00023  0.00023  0.00023  0.00023  0.00023  0.00021  0.00021
  0.00021  0.00021  0.00020  0.00020  0.00020  0.00019  0.00019  0.00018
  0.00018  0.00017  0.00017  0.00016  0.00016  0.00015  0.00015  0.00015
  0.00015  0.00014  0.00014  0.00013  0.00012  0.00012  0.00012  0.00012
  0.00012  0.00011  0.00011  0.00010  0.00010  0.00009  0.00009  0.00009
  0.00009  0.00009  0.00008  0.00008  0.00007  0.00007  0.00007  0.00007
  0.00006  0.00006  0.00006  0.00006  0.00006  0.00006  0.00005  0.00005
  0.00005  0.00005  0.00005  0.00005  0.00004  0.00004  0.00004  0.00004
  0.00004  0.00004  0.00003  0.00003  0.00003  0.00003  0.00003  0.00003
  0.00003  0.00002  0.00002  0.00002  0.00002  0.00002  0.00002  0.00002
  0.00002  0.00002  0.00001  0.00001  0.00001  0.00001  0.00001  0.00001
  0.00001  0.00001  0.00001  0.00001  0.00001  0.00001  0.00001  0.00001
  0.00001  0.00001  0.00001  0.00001  0.00001  0.00001  0.00001  0.00001
  0.00001  0.00001  0.00001  0.00001  0.00001  0.00001  0.00001  0.00001
  0.00001  0.00001  0.00001  0.00001  0.00001  0.00001  0.00001  0.00001
  0.00001  0.00001  0.00001  0.00001  0.00001  0.00001  0.00001  0.00001
  0.00001  0.00001  0.00001  0.00001  0.00001  0.00001  0.00000  0.00000
  0.00000
  Trace of density matrix :  36.0000000000.
  ----------------------------------------------------------------------
  Density calculation successfully completed.
 @CHECKOUT-I, Total execution time (CPU/WALL):       806.50/     355.96 seconds.
--executable xdens finished with status     0 in      356.10 seconds (walltime).
 --invoking executable--
/home/besselman/CFOUR_18/cfour18/bin/xvdint
 @GETMEM-I,  Allocated  114440 MB of main memory.
 One- and two-electron integral derivatives are calculated
 for RHF-CC/MBPT NMR chemical shifts and magnetizabilities.
 Gauge-including atomic orbitals (GIAOs) are used.
 Spherical gaussians are used.
 Derivatives with respect to Bx are calculated.

       HF-SCF contribution to diamagnetic part of shielding tensor
       -----------------------------------------------------------


           Symmetry 1
                              Bz

               O #1 z   374.94197981
               C #2 z   240.40363926
               C #3 z   242.68428428
               N #4 z   322.32612830
               C #5 z   243.98544695
               H #6 z    21.20248796
               H #7 z    21.80061875
               H #8 z    22.55869310

           Symmetry 2
                              Bx             By

               O #1 x   406.89560527     3.20983779
               O #1 y     1.19124550   383.51366675
               C #2 x   258.92719997     1.61479900
               C #2 y     1.51164741   265.04296108
               C #3 x   261.67676550    -3.61872182
               C #3 y    -1.94592011   262.41862314
               N #4 x   335.71480347   -11.39350159
               N #4 y   -13.06376929   320.78873055
               C #5 x   262.83521355     4.02578874
               C #5 y     3.27858403   259.32061186
               H #6 x    42.07988102    -5.22031528
               H #6 y    -5.07854420    26.23336489
               H #7 x    39.51846108     7.32023620
               H #7 y     7.54592477    28.56167781
               H #8 x    32.43288303    -8.66236891
               H #8 y    -9.29171195    36.11862382


                       Bx          By          Bz

      O #1    x  406.895605    3.209838    0.000000
      O #1    y    1.191245  383.513667    0.000000
      O #1    z    0.000000    0.000000  374.941980

      C #2    x  258.927200    1.614799    0.000000
      C #2    y    1.511647  265.042961    0.000000
      C #2    z    0.000000    0.000000  240.403639

      C #3    x  261.676766   -3.618722    0.000000
      C #3    y   -1.945920  262.418623    0.000000
      C #3    z    0.000000    0.000000  242.684284

      N #4    x  335.714803  -11.393502    0.000000
      N #4    y  -13.063769  320.788731    0.000000
      N #4    z    0.000000    0.000000  322.326128

      C #5    x  262.835214    4.025789    0.000000
      C #5    y    3.278584  259.320612    0.000000
      C #5    z    0.000000    0.000000  243.985447

      H #6    x   42.079881   -5.220315    0.000000
      H #6    y   -5.078544   26.233365    0.000000
      H #6    z    0.000000    0.000000   21.202488

      H #7    x   39.518461    7.320236    0.000000
      H #7    y    7.545925   28.561678    0.000000
      H #7    z    0.000000    0.000000   21.800619

      H #8    x   32.432883   -8.662369    0.000000
      H #8    y   -9.291712   36.118624    0.000000
      H #8    z    0.000000    0.000000   22.558693


                  Diamagnetic part of shielding tensors
                  -------------------------------------


           Symmetry 1
                              Bz

               O #1 z   379.52812459
               C #2 z   242.66318958
               C #3 z   244.91319243
               N #4 z   327.72610018
               C #5 z   246.15030136
               H #6 z    20.87155827
               H #7 z    21.47390615
               H #8 z    22.18764342

           Symmetry 2
                              Bx             By

               O #1 x   408.78960431     2.58626602
               O #1 y     1.01076817   385.24421280
               C #2 x   260.74856030     1.19208177
               C #2 y     0.89024366   267.37365006
               C #3 x   263.30450211    -2.74010468
               C #3 y    -1.56597101   264.77244792
               N #4 x   338.21769479   -11.39721220
               N #4 y   -13.61766883   322.74049340
               C #5 x   263.96495346     3.40002407
               C #5 y     3.44569370   262.16617578
               H #6 x    41.99793471    -5.45316908
               H #6 y    -5.33788296    25.89363620
               H #7 x    39.17865164     7.59225113
               H #7 y     7.83555831    28.33144086
               H #8 x    31.88360355    -8.88736027
               H #8 y    -9.41326041    36.03706217


                       Bx          By          Bz

      O #1    x  408.789604    2.586266    0.000000
      O #1    y    1.010768  385.244213    0.000000
      O #1    z    0.000000    0.000000  379.528125

      C #2    x  260.748560    1.192082    0.000000
      C #2    y    0.890244  267.373650    0.000000
      C #2    z    0.000000    0.000000  242.663190

      C #3    x  263.304502   -2.740105    0.000000
      C #3    y   -1.565971  264.772448    0.000000
      C #3    z    0.000000    0.000000  244.913192

      N #4    x  338.217695  -11.397212    0.000000
      N #4    y  -13.617669  322.740493    0.000000
      N #4    z    0.000000    0.000000  327.726100

      C #5    x  263.964953    3.400024    0.000000
      C #5    y    3.445694  262.166176    0.000000
      C #5    z    0.000000    0.000000  246.150301

      H #6    x   41.997935   -5.453169    0.000000
      H #6    y   -5.337883   25.893636    0.000000
      H #6    z    0.000000    0.000000   20.871558

      H #7    x   39.178652    7.592251    0.000000
      H #7    y    7.835558   28.331441    0.000000
      H #7    z    0.000000    0.000000   21.473906

      H #8    x   31.883604   -8.887360    0.000000
      H #8    y   -9.413260   36.037062    0.000000
      H #8    z    0.000000    0.000000   22.187643


    Reorthonormalization contribution to HF-SCF magnetizability tensor
    ------------------------------------------------------------------

                        Bx          By          Bz

            Bx     2.70336386 -0.05333166  0.00000000
            By    -0.05333166  0.99436294  0.00000000
            Bz     0.00000000  0.00000000 23.90479837


    1e expectation value contribution to HF-SCF magnetizability tensor
    ------------------------------------------------------------------

                        Bx          By          Bz

            Bx   -47.79314534  3.56209036  0.00000000
            By     3.56209036  3.93483982  0.00000000
            Bz     0.00000000  0.00000000************


       Reorthonormalization contribution to magnetizability tensor
       -----------------------------------------------------------

                        Bx          By          Bz

            Bx     1.04401536 -0.06877632  0.00000000
            By    -0.06877632 -0.08906156  0.00000000
            Bz     0.00000000  0.00000000 14.80798683


       1e expectation value contribution to magnetizability tensor
       -----------------------------------------------------------

                        Bx          By          Bz

            Bx   -33.44209102  2.90184219  0.00000000
            By     2.90184219  2.49233012  0.00000000
            Bz     0.00000000  0.00000000************


 Evaluation of 1e integral derivatives required    7.06 seconds.
 Evaluation of 2el GIAO integrals
 Evaluation of 2e integral derivatives required 9027.11 seconds.
 @CHECKOUT-I, Total execution time (CPU/WALL):      9034.22/     580.01 seconds.
--executable xvdint finished with status     0 in      580.05 seconds (walltime).
 --invoking executable--
/home/besselman/CFOUR_18/cfour18/bin/xcphf
 @GETMEM-I,  Allocated  114440 MB of main memory.
  relativistic F                     0
 Coupled-perturbed HF (CPHF) equations 
 are solved for RHF-CC/MBPT magnetizabilities and NMR shifts.
 There is 1 perturbation within irrep 1.
 CPHF converged after  21 iterations.
  Tolerances in treatment of perturbed canonical orbitals:
     Tol1:    0.00001000 Tol2:    1.00000000
   Perturbed canonical restriction dropped for orbital pair   6[1] ;   8[1]
  (U[ij] element of    -0.12140D+01 is above threshold)
   Perturbed canonical restriction dropped for orbital pair   8[1] ;   6[1]
  (U[ij] element of    -0.60846D+00 is above threshold)
   Perturbed canonical restriction dropped for orbital pair   7[1] ;   8[1]
  (U[ij] element of    -0.42465D+01 is above threshold)
   Perturbed canonical restriction dropped for orbital pair   8[1] ;   7[1]
  (U[ij] element of    -0.28031D+01 is above threshold)
   Perturbed canonical restriction dropped for orbital pair   8[1] ;   9[1]
  (U[ij] element of    -0.13040D+01 is above threshold)
   Perturbed canonical restriction dropped for orbital pair   9[1] ;   8[1]
  (U[ij] element of    -0.91515D+00 is above threshold)
   Perturbed canonical restriction dropped for orbital pair   9[1] ;  10[1]
  (U[ij] element of    -0.68268D+02 is above threshold)
   Perturbed canonical restriction dropped for orbital pair  10[1] ;   9[1]
  (U[ij] element of    -0.66141D+02 is above threshold)
   Perturbed canonical restriction dropped for orbital pair   9[1] ;  11[1]
  (U[ij] element of    -0.15494D+01 is above threshold)
   Perturbed canonical restriction dropped for orbital pair  11[1] ;   9[1]
  (U[ij] element of    -0.15215D+01 is above threshold)
   Perturbed canonical restriction dropped for orbital pair  11[1] ;  13[1]
  (U[ij] element of    -0.17626D+01 is above threshold)
   Perturbed canonical restriction dropped for orbital pair  13[1] ;  11[1]
  (U[ij] element of    -0.15503D+01 is above threshold)
   Perturbed canonical restriction dropped for orbital pair  12[1] ;  13[1]
  (U[ij] element of    -0.26158D+02 is above threshold)
   Perturbed canonical restriction dropped for orbital pair  13[1] ;  12[1]
  (U[ij] element of    -0.25027D+02 is above threshold)
   Perturbed canonical restriction dropped for orbital pair   9[1] ;  14[1]
  (U[ij] element of    -0.17714D+01 is above threshold)
   Perturbed canonical restriction dropped for orbital pair  14[1] ;   9[1]
  (U[ij] element of    -0.15235D+01 is above threshold)
   Perturbed canonical restriction dropped for orbital pair  11[1] ;  14[1]
  (U[ij] element of    -0.11180D+01 is above threshold)
   Perturbed canonical restriction dropped for orbital pair  14[1] ;  11[1]
  (U[ij] element of    -0.90682D+00 is above threshold)
   Perturbed canonical restriction dropped for orbital pair  12[1] ;  14[1]
  (U[ij] element of    -0.22012D+02 is above threshold)
   Perturbed canonical restriction dropped for orbital pair  14[1] ;  12[1]
  (U[ij] element of    -0.21237D+02 is above threshold)
   Perturbed canonical restriction dropped for orbital pair  13[1] ;  14[1]
  (U[ij] element of    -0.38624D+02 is above threshold)
   Perturbed canonical restriction dropped for orbital pair  14[1] ;  13[1]
  (U[ij] element of    -0.37833D+02 is above threshold)
   Perturbed canonical restriction dropped for orbital pair  10[1] ;  15[1]
  (U[ij] element of     0.15590D+01 is above threshold)
   Perturbed canonical restriction dropped for orbital pair  15[1] ;  10[1]
  (U[ij] element of     0.11447D+01 is above threshold)
   Perturbed canonical restriction dropped for orbital pair  12[1] ;  15[1]
  (U[ij] element of    -0.39995D+01 is above threshold)
   Perturbed canonical restriction dropped for orbital pair  15[1] ;  12[1]
  (U[ij] element of    -0.31788D+01 is above threshold)
   Perturbed canonical restriction dropped for orbital pair  13[1] ;  15[1]
  (U[ij] element of    -0.67070D+01 is above threshold)
   Perturbed canonical restriction dropped for orbital pair  15[1] ;  13[1]
  (U[ij] element of    -0.60454D+01 is above threshold)
   Perturbed canonical restriction dropped for orbital pair  14[1] ;  15[1]
  (U[ij] element of    -0.63685D+01 is above threshold)
   Perturbed canonical restriction dropped for orbital pair  15[1] ;  14[1]
  (U[ij] element of    -0.54656D+01 is above threshold)
   Perturbed canonical restriction dropped for orbital pair   1[2] ;   3[2]
  (U[ij] element of    -0.11789D+01 is above threshold)
   Perturbed canonical restriction dropped for orbital pair   3[2] ;   1[2]
  (U[ij] element of    -0.54311D+00 is above threshold)
   Perturbed canonical restriction dropped for orbital pair   2[2] ;   3[2]
  (U[ij] element of    -0.85013D+01 is above threshold)
   Perturbed canonical restriction dropped for orbital pair   3[2] ;   2[2]
  (U[ij] element of    -0.64251D+01 is above threshold)
 There are 2 perturbations within irrep 2.
 CPHF converged after  23 iterations.

       HF-SCF contribution to paramagnetic part of shielding tensor
       ------------------------------------------------------------

                        Bx          By          Bz

      O #1    x -469.215723   78.877552    0.000000
      O #1    y   19.911572 -424.222999    0.000000
      O #1    z    0.000000    0.000000 -132.360563

      C #2    x -322.623215  -25.251778    0.000000
      C #2    y  -37.517979 -220.823507    0.000000
      C #2    z    0.000000    0.000000 -135.168585

      C #3    x -310.334332   10.079648    0.000000
      C #3    y   -1.942392 -197.711027    0.000000
      C #3    z    0.000000    0.000000 -114.711161

      N #4    x -584.104806   29.014846    0.000000
      N #4    y   40.438253 -412.067640    0.000000
      N #4    z    0.000000    0.000000  -70.778978

      C #5    x -282.914034   30.566718    0.000000
      C #5    y   52.076708 -209.966627    0.000000
      C #5    z    0.000000    0.000000 -100.517913

      H #6    x  -15.749836    4.083811    0.000000
      H #6    y    6.489259   -0.528463    0.000000
      H #6    z    0.000000    0.000000   -0.716716

      H #7    x  -14.514664   -7.697238    0.000000
      H #7    y   -8.575990   -2.813985    0.000000
      H #7    z    0.000000    0.000000    0.125408

      H #8    x   -7.697990    9.675649    0.000000
      H #8    y   10.046152   -9.553305    0.000000
      H #8    z    0.000000    0.000000   -0.111879


            Paramagnetic HF-SCF part of magnetizability tensor
            --------------------------------------------------

                         Bx          By          Bz

            Bx      3.61925417 -0.26193354  0.00000000
            By     -0.26193354  1.64936303  0.00000000
            Bz      0.00000000  0.00000000-23.21891537


                   Total HF-SCF magnetizability tensor
                   -----------------------------------

                         Bx          By          Bz

            Bx    -41.47052731  3.24682515  0.00000000
            By      3.24682515  6.57856579  0.00000000
            Bz      0.00000000  0.00000000************


           Total HF-SCF magnetizability :************


  Tolerances in treatment of perturbed canonical orbitals:
     Tol1:    0.00001000 Tol2:    1.00000000
   Perturbed canonical restriction dropped for orbital pair  11[1] ;   1[2]
  (U[ij] element of    -0.44805D+01 is above threshold)
   Perturbed canonical restriction dropped for orbital pair   1[2] ;  11[1]
  (U[ij] element of    -0.45002D+01 is above threshold)
   Perturbed canonical restriction dropped for orbital pair  12[1] ;   1[2]
  (U[ij] element of    -0.39687D+01 is above threshold)
   Perturbed canonical restriction dropped for orbital pair   1[2] ;  12[1]
  (U[ij] element of    -0.39806D+01 is above threshold)
   Perturbed canonical restriction dropped for orbital pair  14[1] ;   1[2]
  (U[ij] element of     0.62864D+01 is above threshold)
   Perturbed canonical restriction dropped for orbital pair   1[2] ;  14[1]
  (U[ij] element of     0.60942D+01 is above threshold)
   Perturbed canonical restriction dropped for orbital pair  15[1] ;   1[2]
  (U[ij] element of    -0.18962D+01 is above threshold)
   Perturbed canonical restriction dropped for orbital pair   1[2] ;  15[1]
  (U[ij] element of    -0.15468D+01 is above threshold)
   Perturbed canonical restriction dropped for orbital pair  10[1] ;   2[2]
  (U[ij] element of    -0.24266D+01 is above threshold)
   Perturbed canonical restriction dropped for orbital pair   2[2] ;  10[1]
  (U[ij] element of    -0.19055D+01 is above threshold)
   Perturbed canonical restriction dropped for orbital pair  11[1] ;   2[2]
  (U[ij] element of    -0.30904D+01 is above threshold)
   Perturbed canonical restriction dropped for orbital pair   2[2] ;  11[1]
  (U[ij] element of    -0.28327D+01 is above threshold)
   Perturbed canonical restriction dropped for orbital pair  14[1] ;   2[2]
  (U[ij] element of    -0.12212D+01 is above threshold)
   Perturbed canonical restriction dropped for orbital pair   2[2] ;  14[1]
  (U[ij] element of    -0.12021D+01 is above threshold)
   Perturbed canonical restriction dropped for orbital pair  15[1] ;   2[2]
  (U[ij] element of    -0.39373D+02 is above threshold)
   Perturbed canonical restriction dropped for orbital pair   2[2] ;  15[1]
  (U[ij] element of    -0.39539D+02 is above threshold)
   Perturbed canonical restriction dropped for orbital pair   9[1] ;   3[2]
  (U[ij] element of     0.18396D+01 is above threshold)
   Perturbed canonical restriction dropped for orbital pair   3[2] ;   9[1]
  (U[ij] element of     0.13144D+01 is above threshold)
   Perturbed canonical restriction dropped for orbital pair  15[1] ;   3[2]
  (U[ij] element of     0.20720D+01 is above threshold)
   Perturbed canonical restriction dropped for orbital pair   3[2] ;  15[1]
  (U[ij] element of     0.19330D+01 is above threshold)
  Tolerances in treatment of perturbed canonical orbitals:
     Tol1:    0.00001000 Tol2:    1.00000000
   Perturbed canonical restriction dropped for orbital pair   8[1] ;   1[2]
  (U[ij] element of     0.21220D+01 is above threshold)
   Perturbed canonical restriction dropped for orbital pair   1[2] ;   8[1]
  (U[ij] element of     0.14604D+01 is above threshold)
   Perturbed canonical restriction dropped for orbital pair   9[1] ;   1[2]
  (U[ij] element of     0.22909D+01 is above threshold)
   Perturbed canonical restriction dropped for orbital pair   1[2] ;   9[1]
  (U[ij] element of     0.21981D+01 is above threshold)
   Perturbed canonical restriction dropped for orbital pair  12[1] ;   1[2]
  (U[ij] element of    -0.10945D+01 is above threshold)
   Perturbed canonical restriction dropped for orbital pair   1[2] ;  12[1]
  (U[ij] element of    -0.11220D+01 is above threshold)
   Perturbed canonical restriction dropped for orbital pair  13[1] ;   1[2]
  (U[ij] element of    -0.15339D+01 is above threshold)
   Perturbed canonical restriction dropped for orbital pair   1[2] ;  13[1]
  (U[ij] element of    -0.13731D+01 is above threshold)
   Perturbed canonical restriction dropped for orbital pair  14[1] ;   1[2]
  (U[ij] element of     0.14273D+01 is above threshold)
   Perturbed canonical restriction dropped for orbital pair   1[2] ;  14[1]
  (U[ij] element of     0.13020D+01 is above threshold)
   Perturbed canonical restriction dropped for orbital pair   9[1] ;   2[2]
  (U[ij] element of     0.23747D+01 is above threshold)
   Perturbed canonical restriction dropped for orbital pair   2[2] ;   9[1]
  (U[ij] element of     0.20007D+01 is above threshold)
   Perturbed canonical restriction dropped for orbital pair  12[1] ;   2[2]
  (U[ij] element of     0.28203D+01 is above threshold)
   Perturbed canonical restriction dropped for orbital pair   2[2] ;  12[1]
  (U[ij] element of     0.28397D+01 is above threshold)
   Perturbed canonical restriction dropped for orbital pair  15[1] ;   2[2]
  (U[ij] element of     0.28596D+02 is above threshold)
   Perturbed canonical restriction dropped for orbital pair   2[2] ;  15[1]
  (U[ij] element of     0.28649D+02 is above threshold)
   Perturbed canonical restriction dropped for orbital pair  10[1] ;   3[2]
  (U[ij] element of     0.18530D+01 is above threshold)
   Perturbed canonical restriction dropped for orbital pair   3[2] ;  10[1]
  (U[ij] element of     0.14525D+01 is above threshold)
   Perturbed canonical restriction dropped for orbital pair  11[1] ;   3[2]
  (U[ij] element of    -0.18455D+01 is above threshold)
   Perturbed canonical restriction dropped for orbital pair   3[2] ;  11[1]
  (U[ij] element of    -0.16250D+01 is above threshold)
   Perturbed canonical restriction dropped for orbital pair  13[1] ;   3[2]
  (U[ij] element of    -0.15205D+01 is above threshold)
   Perturbed canonical restriction dropped for orbital pair   3[2] ;  13[1]
  (U[ij] element of    -0.14184D+01 is above threshold)
   Perturbed canonical restriction dropped for orbital pair  15[1] ;   3[2]
  (U[ij] element of    -0.23088D+01 is above threshold)
   Perturbed canonical restriction dropped for orbital pair   3[2] ;  15[1]
  (U[ij] element of    -0.23186D+01 is above threshold)
  There are                     78  special pairs.
 @CHECKOUT-I, Total execution time (CPU/WALL):        14.82/       0.96 seconds.
--executable xcphf finished with status     0 in        1.00 seconds (walltime).
 --invoking executable--
/home/besselman/CFOUR_18/cfour18/bin/xsdcc
 @GETMEM-I,  Allocated  114440 MB of main memory.
 Chemical shifts and magnetizabilities are calculated at the CCSD(T) level.
 Gauge-origin independence is ensured by using gauge-including AOs.
 G(ab,cd) and dG(ab,cd)/dx are not explicitly calculated.
 AO based algorithm is used.
 Perturbed canonical orbitals are used.
 Bx is a perturbation of irrep 2.
 CPHF coefficients for vrt-vrt block: U^x(a,b) = -1/2 S^x(a,b)
                     1                     1
                     2                     2
Total CPU time :        61.22
 processed    425319180 ao basis integrals from     103864 buffers 
                     1                     1
                     2                     2
Total CPU time :        21.92
 processed    105230410 ao basis integrals from      25692 buffers 
Total CPU time :        22.65
 processed     84291080 ao basis integrals from      20579 buffers 
Total CPU time :        10.46
 processed     43853446 ao basis integrals from      10707 buffers 
                     2                     2
                     1                     1
Total CPU time :        21.90
 processed    105230410 ao basis integrals from      25692 buffers 
Total CPU time :        22.64
 processed     84291080 ao basis integrals from      20579 buffers 
Total CPU time :        10.45
 processed     43853446 ao basis integrals from      10707 buffers 
                     1                     1
                     2                     2
Total CPU time :        37.85
 processed    105230410 ao basis integrals from      25692 buffers 
Total CPU time :        20.82
 processed     84291080 ao basis integrals from      20579 buffers 
Total CPU time :         9.14
 processed     43853446 ao basis integrals from      10707 buffers 
 Transformation of GIAO integrals from AO to MO basis:
 RHF transformation
 Transformation of IIIJX integral derivatives.
 3 passes through the AO integral derivative file were needed.
 425319180 AO integral derivatives were read from file IIIJX.
 Transformation of first index required   81.5 seconds.
 Transformation of remaining indices required  129.6 seconds.
 146691315 MO integral derivatives were written to file DERINT.
 Formation of <ab||ci>^chi using AO integrals:
 Transformation of IIII integrals:
 1 pass through the AO integral file was needed.
 105230410 AO integrals were read from file IIII.
 Tranformation of first (perturbed) index required  10.6 seconds.
 Tranformation of remaining (unperturbed) indices required  23.9 seconds.
 Transformation of IIJJ integrals:
 1 pass through the AO integral file was needed.
  43853446 AO integrals were read from file IIJJ.
 Tranformation of first (perturbed) index required   8.5 seconds.
 Tranformation of remaining (unperturbed) indices required  24.9 seconds.
 Transformation of IJIJ integrals:
 1 pass through the AO integral file was needed.
  84291080 AO integrals were read from file IJIJ.
 Tranformation of first (perturbed) index required  14.0 seconds.
 Tranformation of remaining (unperturbed) indices required  45.0 seconds.
        MO basis integral derivatives are being calculated
             (Symmetry block 2, perturbation   1)
 First derivative of the wavefunction is calculated (Symmetry block 2, perturbation   1)
 Resorts of perturbed amplitudes and integrals required   3.6 seconds.
 Construction of <Phi|(dH_N/dx exp(T))c|0> required 648.4 seconds.
 Starting iterative solution of the perturbed CC equations.
 The DIIS procedure is used to accelerate convergence.
 Convergence criterion is 10**(-9).
 Maximum number of iterations is 200.
 lenvec is                8782875
 Convergence information after     1 iterations: 
 Largest element of residual vector : -0.32346980E+00.
 Largest element of DIIS residual   : -0.32346980E+00.
 lenvec is                8782875
 Convergence information after     2 iterations: 
 Largest element of residual vector :  0.23482066E-01.
 Largest element of DIIS residual   :  0.31251166E-01.
 lenvec is                8782875
 Convergence information after     3 iterations: 
 Largest element of residual vector : -0.66869747E-01.
 Largest element of DIIS residual   : -0.45510157E-01.
 lenvec is                8782875
 Convergence information after     4 iterations: 
 Largest element of residual vector :  0.31358928E-01.
 Largest element of DIIS residual   :  0.16867449E-01.
 lenvec is                8782875
 Convergence information after     5 iterations: 
 Largest element of residual vector :  0.13071832E-01.
 Largest element of DIIS residual   :  0.62718844E-02.
 lenvec is                8782875
 Convergence information after     6 iterations: 
 Largest element of residual vector :  0.44311802E-02.
 Largest element of DIIS residual   :  0.25333143E-02.
 lenvec is                8782875
 Convergence information after     7 iterations: 
 Largest element of residual vector :  0.23811120E-02.
 Largest element of DIIS residual   :  0.15264522E-02.
 lenvec is                8782875
 Convergence information after     8 iterations: 
 Largest element of residual vector :  0.10251233E-02.
 Largest element of DIIS residual   :  0.44333670E-03.
 lenvec is                8782875
 Convergence information after     9 iterations: 
 Largest element of residual vector :  0.43438890E-03.
 Largest element of DIIS residual   :  0.18465139E-03.
 lenvec is                8782875
 Convergence information after    10 iterations: 
 Largest element of residual vector :  0.13133740E-03.
 Largest element of DIIS residual   :  0.80521181E-04.
 lenvec is                8782875
 Convergence information after    11 iterations: 
 Largest element of residual vector :  0.48270491E-04.
 Largest element of DIIS residual   : -0.41916015E-04.
 lenvec is                8782875
 Convergence information after    12 iterations: 
 Largest element of residual vector : -0.30616789E-04.
 Largest element of DIIS residual   : -0.23802125E-04.
 lenvec is                8782875
 Convergence information after    13 iterations: 
 Largest element of residual vector : -0.17442656E-04.
 Largest element of DIIS residual   : -0.98122914E-05.
 lenvec is                8782875
 Convergence information after    14 iterations: 
 Largest element of residual vector : -0.72146665E-05.
 Largest element of DIIS residual   : -0.40702334E-05.
 lenvec is                8782875
 Convergence information after    15 iterations: 
 Largest element of residual vector : -0.33470286E-05.
 Largest element of DIIS residual   : -0.17560426E-05.
 lenvec is                8782875
 Convergence information after    16 iterations: 
 Largest element of residual vector : -0.16932653E-05.
 Largest element of DIIS residual   : -0.62243887E-06.
 lenvec is                8782875
 Convergence information after    17 iterations: 
 Largest element of residual vector : -0.51308412E-06.
 Largest element of DIIS residual   : -0.26336276E-06.
 lenvec is                8782875
 Convergence information after    18 iterations: 
 Largest element of residual vector : -0.22480458E-06.
 Largest element of DIIS residual   :  0.69016632E-07.
 lenvec is                8782875
 Convergence information after    19 iterations: 
 Largest element of residual vector :  0.58328015E-07.
 Largest element of DIIS residual   :  0.57875197E-07.
 lenvec is                8782875
 Convergence information after    20 iterations: 
 Largest element of residual vector :  0.38737685E-07.
 Largest element of DIIS residual   :  0.24145205E-07.
 lenvec is                8782875
 Convergence information after    21 iterations: 
 Largest element of residual vector :  0.20986063E-07.
 Largest element of DIIS residual   :  0.94163214E-08.
 lenvec is                8782875
 Convergence information after    22 iterations: 
 Largest element of residual vector :  0.70613884E-08.
 Largest element of DIIS residual   :  0.33228084E-08.
 lenvec is                8782875
 Convergence information after    23 iterations: 
 Largest element of residual vector :  0.30957084E-08.
 Largest element of DIIS residual   :  0.46259981E-09.
 Perturbed amplitude equations converged in    23 iterations.
  Dominant contributions to perturbed wavefunction:
   18    0   37    0      0.3961741131 AA  
   18    0   28    0      0.3007511206 AA  
   18    0   52    0      0.2980171466 AA  
   18    0   25    0      0.2600753136 AA  
   18    0   39    0      0.2574086163 AA  
   18   18  179   87     -0.2429010533 ABAB
   18   18   87  179     -0.2429010533 ABAB
   17   17  179   28      0.2405837045 ABAB
   17   17   28  179      0.2405837045 ABAB
   18    0   75    0      0.2400321378 AA  
   17   17  179   37      0.2392055319 ABAB
   17   17   37  179      0.2392055319 ABAB
   17   17  179   52      0.2209116918 ABAB
   17   17   52  179      0.2209116918 ABAB
   18   18  179   55      0.2148304594 ABAB
   18   18   55  179      0.2148304594 ABAB
   18   17  180   28     -0.2116386090 ABAB
   17   18   28  180     -0.2116386090 ABAB
   18   18  180   53      0.2051359664 ABAB
   18   18   53  180      0.2051359664 ABAB
  Norm of list 444    0.000000000000000E+000
  Norm of list 445    0.000000000000000E+000
  Norm of list 446     4.84372615538468     
  savet is  F
  dumpdtdl  F
  special occupied indices: 
  @GTSPECIN-I, Orbital   9 is mixed with   1 degenerate partners by the perturbation.
  @GTSPECIN-I, Orbital  10 is mixed with   1 degenerate partners by the perturbation.
  @GTSPECIN-I, Orbital  11 is mixed with   2 degenerate partners by the perturbation.
  @GTSPECIN-I, Orbital  12 is mixed with   1 degenerate partners by the perturbation.
  @GTSPECIN-I, Orbital  14 is mixed with   2 degenerate partners by the perturbation.
  @GTSPECIN-I, Orbital  15 is mixed with   3 degenerate partners by the perturbation.
  @GTSPECIN-I, Orbital  16 is mixed with   4 degenerate partners by the perturbation.
  @GTSPECIN-I, Orbital  17 is mixed with   4 degenerate partners by the perturbation.
  @GTSPECIN-I, Orbital  18 is mixed with   2 degenerate partners by the perturbation.
   Memory requirement in dtrp1rhfd               86125355
  There are                   1122  ijk combinations. 
 PARA: timing for (T) xsdcc           244116.69 seconds.
  here
  here2
  here3
  here4
 Starting iterative solution of the perturbed Lambda equations.
 The DIIS procedure is used to accelerate convergence.
 Convergence criterion is 10**(-9).
 Maximum number of iterations is 200.
 lenvec is                8782875
 Convergence information after     1 iterations: 
 Largest element of residual vector :  0.33515157E+00.
 Largest element of DIIS residual   :  0.33515157E+00.
 lenvec is                8782875
 Convergence information after     2 iterations: 
 Largest element of residual vector : -0.25738611E-01.
 Largest element of DIIS residual   : -0.40495321E-01.
 lenvec is                8782875
 Convergence information after     3 iterations: 
 Largest element of residual vector :  0.68930438E-01.
 Largest element of DIIS residual   :  0.48485430E-01.
 lenvec is                8782875
 Convergence information after     4 iterations: 
 Largest element of residual vector : -0.33319431E-01.
 Largest element of DIIS residual   : -0.19206909E-01.
 lenvec is                8782875
 Convergence information after     5 iterations: 
 Largest element of residual vector : -0.14492171E-01.
 Largest element of DIIS residual   : -0.63455439E-02.
 lenvec is                8782875
 Convergence information after     6 iterations: 
 Largest element of residual vector : -0.45048143E-02.
 Largest element of DIIS residual   : -0.27524243E-02.
 lenvec is                8782875
 Convergence information after     7 iterations: 
 Largest element of residual vector : -0.24558561E-02.
 Largest element of DIIS residual   : -0.15757327E-02.
 lenvec is                8782875
 Convergence information after     8 iterations: 
 Largest element of residual vector : -0.10771125E-02.
 Largest element of DIIS residual   : -0.50039045E-03.
 lenvec is                8782875
 Convergence information after     9 iterations: 
 Largest element of residual vector : -0.45162426E-03.
 Largest element of DIIS residual   : -0.19947672E-03.
 lenvec is                8782875
 Convergence information after    10 iterations: 
 Largest element of residual vector : -0.14090794E-03.
 Largest element of DIIS residual   : -0.82676882E-04.
 lenvec is                8782875
 Convergence information after    11 iterations: 
 Largest element of residual vector :  0.53284271E-04.
 Largest element of DIIS residual   :  0.48512320E-04.
 lenvec is                8782875
 Convergence information after    12 iterations: 
 Largest element of residual vector :  0.35874146E-04.
 Largest element of DIIS residual   :  0.26569440E-04.
 lenvec is                8782875
 Convergence information after    13 iterations: 
 Largest element of residual vector :  0.19244103E-04.
 Largest element of DIIS residual   :  0.10700972E-04.
 lenvec is                8782875
 Convergence information after    14 iterations: 
 Largest element of residual vector :  0.81437870E-05.
 Largest element of DIIS residual   :  0.50821742E-05.
 lenvec is                8782875
 Convergence information after    15 iterations: 
 Largest element of residual vector :  0.39158362E-05.
 Largest element of DIIS residual   :  0.27167188E-05.
 lenvec is                8782875
 Convergence information after    16 iterations: 
 Largest element of residual vector :  0.22905874E-05.
 Largest element of DIIS residual   :  0.10920424E-05.
 lenvec is                8782875
 Convergence information after    17 iterations: 
 Largest element of residual vector :  0.85082008E-06.
 Largest element of DIIS residual   :  0.51084641E-06.
 lenvec is                8782875
 Convergence information after    18 iterations: 
 Largest element of residual vector :  0.40225135E-06.
 Largest element of DIIS residual   :  0.13873986E-06.
 lenvec is                8782875
 Convergence information after    19 iterations: 
 Largest element of residual vector :  0.10777560E-06.
 Largest element of DIIS residual   : -0.11031262E-06.
 lenvec is                8782875
 Convergence information after    20 iterations: 
 Largest element of residual vector : -0.72901867E-07.
 Largest element of DIIS residual   : -0.48248035E-07.
 lenvec is                8782875
 Convergence information after    21 iterations: 
 Largest element of residual vector : -0.40453766E-07.
 Largest element of DIIS residual   : -0.24284667E-07.
 lenvec is                8782875
 Convergence information after    22 iterations: 
 Largest element of residual vector : -0.17628960E-07.
 Largest element of DIIS residual   : -0.10473706E-07.
 lenvec is                8782875
 Convergence information after    23 iterations: 
 Largest element of residual vector : -0.89292230E-08.
 Largest element of DIIS residual   : -0.27739024E-08.
 lenvec is                8782875
 Convergence information after    24 iterations: 
 Largest element of residual vector : -0.25319782E-08.
 Largest element of DIIS residual   : -0.20003862E-08.
 lenvec is                8782875
 Convergence information after    25 iterations: 
 Largest element of residual vector : -0.13844530E-08.
 Largest element of DIIS residual   : -0.38486568E-09.
 Perturbed Lambda equations converged in    25 iterations.
  Dominant contributions to perturbed wavefunction:
   18    0   37    0     -0.3452048085 AA  
   18   18  179   87      0.3278666236 ABAB
   18   18   87  179      0.3278666236 ABAB
   17   17  179   28     -0.3055521029 ABAB
   17   17   28  179     -0.3055521029 ABAB
   17   17  179   37     -0.2994660293 ABAB
   17   17   37  179     -0.2994660293 ABAB
   18   18  179   55     -0.2887510051 ABAB
   18   18   55  179     -0.2887510051 ABAB
   17   17  179   52     -0.2719703711 ABAB
   17   17   52  179     -0.2719703711 ABAB
   18   17  180   28      0.2695287243 ABAB
   17   18   28  180      0.2695287243 ABAB
   18   18  179   57      0.2638123560 ABAB
   18   18   57  179      0.2638123560 ABAB
   18   18  180   53     -0.2575157940 ABAB
   18   18   53  180     -0.2575157940 ABAB
   18    0   52    0     -0.2553302759 AA  
   18    0   28    0     -0.2534616718 AA  
   18   17  180   37      0.2382667696 ABAB
 First-order density matrix is being calculated  (Symmetry block 2, perturbation   1)
  There are                     78  special pairs.
  occ                     1                     1  0.466685061445322     
  vrt                     1                     1  0.863147800312332     
  vo                     1                     1   120.652743278381     
  occ                     2                     1 -0.163107793347881     
  vrt                     2                     1  4.509557039374796E-002
  vo                     2                     1   1.19141014083970     
  gtensor plus SO mean-field
 Calculation of the contributions of <pq||rs> to dI(i,j)/dx required  51.4 seconds.
 Calculation of the contributions of <pq||rs> to dI(a,b)/dx required 692.3 seconds.
  @FORMDXIJ-I, Using CC response density for pair (  1, 11)
  @FORMDXIJ-I, Using CC response density for pair (  1, 12)
  @FORMDXIJ-I, Using CC response density for pair (  1, 14)
  @FORMDXIJ-I, Using CC response density for pair (  1, 15)
  @FORMDXIJ-I, Using CC response density for pair (  2, 10)
  @FORMDXIJ-I, Using CC response density for pair (  2, 11)
  @FORMDXIJ-I, Using CC response density for pair (  2, 14)
  @FORMDXIJ-I, Using CC response density for pair (  2, 15)
  @FORMDXIJ-I, Using CC response density for pair (  3,  9)
  @FORMDXIJ-I, Using CC response density for pair (  3, 15)
  dD(ij)/dx contribution from formdxij
    0.00017047269157     -0.00004814703429      0.00004442154303     -0.00007308928519
    0.00002671559750     -0.00007364258608      0.00005228328166      0.00023761461885
   -0.00002797285440      0.00004091015274      0.00018807199976      0.00027007739741
    0.00020006529953     -0.00001404839508     -0.00031180530296      0.00071543183879
    0.00783010430166      0.00294957803150     -0.00561275236005     -0.00311311510645
   -0.00219205751133     -0.00116860280056     -0.00191641959507      0.00347758171433
    0.00025191386446      0.00402391423053     -0.05037538063409     -0.00104440664629
    0.04775205784664     -0.00429388696732      0.01208176244131      0.05004920413193
   -0.00367842657772     -0.00073734497260      0.00113361818933     -0.00304129343144
   -0.00047052283740     -0.00190543906231     -0.00526286130378      0.02041715307646
    0.00664903883875     -0.00116108671314     -0.01935783621246      0.03562722383774
   -0.02786822435765     -0.00017047269157      0.00007308928519     -0.00005228328166
   -0.00004091015274     -0.00020006529953     -0.00071543183879      0.00561275236005
    0.00116860280056     -0.00025191386446      0.00104440664629     -0.01208176244131
    0.00073734497260      0.00047052283740     -0.02041715307646      0.01935783621246
    0.00004814703429     -0.00002671559750     -0.00023761461885     -0.00018807199976
    0.00001404839508     -0.00783010430166      0.00311311510645      0.00191641959507
   -0.00402391423053     -0.04775205784664     -0.05004920413193     -0.00113361818933
    0.00190543906231     -0.00664903883875     -0.03562722383774     -0.00004442154303
    0.00007364258608      0.00002797285440     -0.00027007739741      0.00031180530296
   -0.00294957803150      0.00219205751133     -0.00347758171433      0.05037538063409
    0.00429388696732      0.00367842657772      0.00304129343144      0.00526286130378
    0.00116108671314      0.02786822435765
 oo -0.623771895673371     
 oo -7.275265197600803E-002
 oo -4.124893459763536E-002
 oo  3.905522949388868E-003
 oo -6.400516508647749E-002
 oo -1.281729826800309E-002
 oo -0.398336780812089     
 oo  0.133503604418164     
 oo -7.517069219054007E-002
 oo -5.576819935268318E-003
 oo -7.712454596801853E-003
 oo  4.097562210942670E-003
 oo -6.829821889346490E-003
 oo -3.449171954799074E-003
 oo -3.965233655436040E-004
 oo  6.543450304351734E-003
  pcan                     1                     1  0.738580085833210     
  pcan                     2                     1  3.078190740638852E-002
 Calculation of the contributions of <pq||rs> to dI(i,a)/dx required  80.4 seconds.
                     1                     2
                     2                     1
Total CPU time :        26.46
 processed    105230410 ao basis integrals from      25692 buffers 
Total CPU time :        23.56
 processed     84291080 ao basis integrals from      20579 buffers 
Total CPU time :        10.89
 processed     43853446 ao basis integrals from      10707 buffers 
 First-order Z-vector equations are solved for 1 perturbation.
 Convergence reached after  23 iterations.
  zvec                     1                     1  -125.673155437191     
  zvec                     2                     1 -0.743410054827326     
  occ                     1                     1  0.369328391414188     
  vrt                     1                     1   1.61059659368109     
  vo                     1                     1   7.58839085412613     
  occ                     2                     1 -1.006208498190975E-002
  vrt                     2                     1  6.112363652821071E-003
  vo                     2                     1 -0.452278491005693     
  occ                     1                     1  7.868865717270682E-002
 [   1] 0.0005250088153 [   2] 0.0000800525117 [   3] 0.0005341091778 [   4]-0.0002045585576
 [   5] 0.0000466911994 [   6] 0.0005107040479 [   7]-0.0002753855174 [   8]-0.0004104128986
 [   9] 0.0005010196452 [  10]-0.0004267540892 [  11]-0.0002878105964 [  12] 0.0007481273782
 [  13]-0.0004139886384 [  14] 0.0009792709615 [  15]-0.0001729313297 [  16]-0.0003734020346
 [  17] 0.0002660609379 [  18] 0.0002795919420 [  19]-0.0010283875182 [  20]-0.0002071863632
 [  21] 0.0001984553107 [  22] 0.0006715414962 [  23] 0.0003824446446 [  24] 0.0001974354273
 [  25] 0.0000087442183 [  26] 0.0000863128281 [  27]-0.0004114000888 [  28] 0.0004980198226
 [  29] 0.0001805745128 [  30] 0.0008171958124 [  31]-0.0000771451445 [  32]-0.0003627575700
 [  33]-0.0008904277683 [  34] 0.0006875501473 [  35] 0.0001438356843 [  36] 0.0001853370802
 [  37]-0.0000697123080 [  38] 0.0004462644901 [  39] 0.0002482389529 [  40] 0.0000331504388
 [  41]-0.0000445149380 [  42] 0.0001804584145 [  43] 0.0000342653255 [  44]-0.0002225976340
 [  45]-0.0007026995047 [  46]-0.0000038547859 [  47]-0.0002197088556 [  48]-0.0002014185891
 [  49]-0.0000904834425 [  50] 0.0000154323400 [  51]-0.0000891240064 [  52]-0.0000339914519
 [  53]-0.0000689069682 [  54] 0.0001185821582 [  55]-0.0004290083393 [  56]-0.0007950745190
 [  57]-0.0002654814646 [  58]-0.0009584234815 [  59]-0.0002985210082 [  60]-0.0001336675232
 [  61] 0.0000134042303 [  62]-0.0000711951718 [  63]-0.0000587245109 [  64]-0.0001376078240
 [  65]-0.0000189482152 [  66]-0.0000019754319 [  67] 0.0000177197439 [  68] 0.0000199769188
 [  69]-0.0000018590650 [  70] 0.0000108134467 [  71]-0.0000157518943 [  72]-0.0000035774020
 [  73]-0.0000952697978 [  74]-0.0000470990391 [  75]-0.0000431587708 [  76]-0.0000108371976
 [  77]-0.0000225080925 [  78]-0.0000205143873 [  79]-0.0000375207608 [  80]-0.0004880689295
 [  81]-0.0005592267120 [  82]-0.0002955586395 [  83] 0.0005001177556 [  84]-0.0003918448706
 [  85]-0.0005513922786 [  86]-0.0010800137601 [  87] 0.0002519529144 [  88] 0.0001355253951
 [  89] 0.0004448976696 [  90] 0.0006710085056 [  91] 0.0004767776180 [  92] 0.0005007930787
 [  93] 0.0008735360255 [  94]-0.0002498997503 [  95]-0.0012251489622 [  96] 0.0011918934144
 [  97] 0.0020175168632 [  98] 0.0003539171856 [  99]-0.0009795276136 [ 100]-0.0001055163668
 [ 101]-0.0008149301632 [ 102] 0.0000188990629 [ 103]-0.0002688773467 [ 104] 0.0000677689097
 [ 105]-0.0002277886920 [ 106] 0.0005604762391 [ 107]-0.0004241435854 [ 108] 0.0004611981954
 [ 109] 0.0000506164776 [ 110]-0.0000582340408 [ 111]-0.0005498615154 [ 112]-0.0012650760733
 [ 113]-0.0001707275515 [ 114]-0.0004854337812 [ 115]-0.0005500042413 [ 116] 0.0003961975475
 [ 117] 0.0014616266158 [ 118] 0.0007664775600 [ 119]-0.0000012284582 [ 120] 0.0006043589392
 [ 121]-0.0002508780734 [ 122] 0.0002373353974 [ 123]-0.0000785140937 [ 124]-0.0001712835616
 [ 125] 0.0002256151992 [ 126]-0.0004003409712 [ 127]-0.0002052785644 [ 128]-0.0001037941905
 [ 129] 0.0005796092042 [ 130] 0.0001235041894 [ 131]-0.0010988374841 [ 132] 0.0002910349391
 [ 133] 0.0024941171966 [ 134]-0.0007307873886 [ 135] 0.0002512150975 [ 136]-0.0003798088015
 [ 137] 0.0000665368119 [ 138]-0.0002636808934 [ 139] 0.0001818820133 [ 140] 0.0000929240751
 [ 141]-0.0000598958728 [ 142]-0.0003465441722 [ 143]-0.0000334243726 [ 144] 0.0000014354506
 [ 145] 0.0000784945672 [ 146]-0.0000224933538 [ 147]-0.0000075058151 [ 148] 0.0000407548226
 [ 149] 0.0000156007752 [ 150]-0.0000050321213 [ 151] 0.0000042166927 [ 152] 0.0000234771521
 [ 153]-0.0000368847645 [ 154] 0.0000689608893 [ 155]-0.0000239641633 [ 156]-0.0000210217017
 [ 157]-0.0001241340887 [ 158]-0.0000119171034 [ 159] 0.0002987412332 [ 160] 0.0003968756312
 [ 161] 0.0001688934038 [ 162]-0.0001814387251 [ 163]-0.0000166016783 [ 164] 0.0003848037190
 [ 165] 0.0004551144743 [ 166]-0.0002796169595 [ 167]-0.0001745078970 [ 168]-0.0002661434312
 [ 169]-0.0005998366206 [ 170]-0.0006027081626 [ 171]-0.0001027050962 [ 172]-0.0004485123842
 [ 173]-0.0002524051097 [ 174] 0.0006159754134 [ 175]-0.0008016183576 [ 176]-0.0012578866264
 [ 177]-0.0002845536702 [ 178] 0.0007111122179 [ 179] 0.0000207460031 [ 180] 0.0008004027971
 [ 181] 0.0000989073086 [ 182] 0.0001073347097 [ 183] 0.0000743892852 [ 184] 0.0002068377217
 [ 185]-0.0003977981023 [ 186] 0.0000361153679 [ 187]-0.0004593246073 [ 188]-0.0002281847858
 [ 189] 0.0002632736140 [ 190] 0.0003380336714 [ 191] 0.0007902171498 [ 192] 0.0002531828197
 [ 193] 0.0006853930117 [ 194] 0.0002783906186 [ 195]-0.0004213791800 [ 196]-0.0010533233089
 [ 197]-0.0006668148094 [ 198]-0.0000907356897 [ 199]-0.0004933424143 [ 200] 0.0001641560031
 [ 201]-0.0002284993207 [ 202] 0.0001529939393 [ 203] 0.0002662803236 [ 204] 0.0000974905654
 [ 205] 0.0003145535366 [ 206] 0.0000548139213 [ 207] 0.0001319526534 [ 208]-0.0003265962660
 [ 209]-0.0002654775408 [ 210] 0.0008261143048 [ 211]-0.0001392096237 [ 212]-0.0019766179699
 [ 213] 0.0007277409365 [ 214]-0.0002352590796 [ 215] 0.0003871022395 [ 216]-0.0000281808314
 [ 217] 0.0002267877059 [ 218]-0.0000916755728 [ 219]-0.0000735818978 [ 220] 0.0000841331240
 [ 221] 0.0003183304596 [ 222] 0.0000279410553 [ 223] 0.0000064808161 [ 224]-0.0000973831794
 [ 225] 0.0000660620665 [ 226] 0.0000080863834 [ 227]-0.0000969417996 [ 228] 0.0000007681261
 [ 229] 0.0000179720947 [ 230] 0.0000057067447 [ 231]-0.0000209434203 [ 232] 0.0000281517174
 [ 233]-0.0000418405149 [ 234] 0.0000232587591 [ 235] 0.0000284428843 [ 236] 0.0001092618463
 [ 237] 0.0000104691953 [ 238] 0.0004741963141 [ 239]-0.0007150988468 [ 240] 0.0002451534294
 [ 241] 0.0000219810368 [ 242] 0.0014738249150 [ 243]-0.0001141388286 [ 244]-0.0004988872714
 [ 245]-0.0001959496133 [ 246] 0.0000258718664 [ 247]-0.0000572298545 [ 248] 0.0002366613744
 [ 249] 0.0014327847171 [ 250]-0.0002814308232 [ 251]-0.0025954462400 [ 252] 0.0013189687018
 [ 253] 0.0017522896760 [ 254] 0.0003596082585 [ 255] 0.0014886636098 [ 256]-0.0004772374430
 [ 257]-0.0007844762903 [ 258] 0.0002008656060 [ 259]-0.0000157015973 [ 260] 0.0012631573558
 [ 261] 0.0000355921565 [ 262] 0.0000481925896 [ 263]-0.0001926582343 [ 264]-0.0000829073153
 [ 265]-0.0005079258270 [ 266]-0.0000557726810 [ 267] 0.0020841801018 [ 268]-0.0013786263836
 [ 269] 0.0007520554662 [ 270] 0.0010146214754 [ 271]-0.0012936720565 [ 272]-0.0023728293883
 [ 273] 0.0005278098987 [ 274] 0.0001164781196 [ 275]-0.0002852540800 [ 276]-0.0005597356787
 [ 277] 0.0009370671414 [ 278] 0.0005864509652 [ 279]-0.0001370589078 [ 280]-0.0001410150716
 [ 281]-0.0008123376809 [ 282]-0.0003573889285 [ 283]-0.0019825065784 [ 284] 0.0026830531694
 [ 285] 0.0008471223584 [ 286] 0.0004882792898 [ 287] 0.0001364087200 [ 288] 0.0008279596105
 [ 289] 0.0000255293079 [ 290] 0.0004874970180 [ 291] 0.0006042659223 [ 292]-0.0000699911837
 [ 293] 0.0002417677497 [ 294]-0.0001938561454 [ 295]-0.0003415723037 [ 296]-0.0002916616007
 [ 297] 0.0000104880955 [ 298] 0.0000608800754 [ 299]-0.0006970052093 [ 300]-0.0000767263191
 [ 301]-0.0000304608628 [ 302] 0.0000103683294 [ 303] 0.0000791513350 [ 304]-0.0000332884801
 [ 305] 0.0000627650418 [ 306] 0.0000168630808 [ 307] 0.0000115713261 [ 308]-0.0000663494711
 [ 309] 0.0000745257078 [ 310]-0.0000521808241 [ 311]-0.0000667924181 [ 312] 0.0000106856646
 [ 313]-0.0000091918930 [ 314]-0.0002245409466 [ 315]-0.0000220417293 [ 316]-0.0000086990427
 [ 317] 0.0005979307828 [ 318]-0.0006295514457 [ 319] 0.0000420685819 [ 320]-0.0000636323122
 [ 321] 0.0013879560802 [ 322]-0.0000264202937 [ 323]-0.0003512186382 [ 324]-0.0000673708515
 [ 325] 0.0000570989448 [ 326] 0.0000196627014 [ 327] 0.0001705926372 [ 328] 0.0012493746877
 [ 329]-0.0005827710861 [ 330]-0.0023848327220 [ 331] 0.0009279897015 [ 332] 0.0021354036702
 [ 333] 0.0003702435478 [ 334] 0.0013485088829 [ 335]-0.0004178404717 [ 336]-0.0006410297860
 [ 337]-0.0001353369354 [ 338]-0.0000021074076 [ 339] 0.0011155900804 [ 340] 0.0002986637538
 [ 341]-0.0002056874545 [ 342] 0.0002198507761 [ 343]-0.0000678856078 [ 344]-0.0003196985267
 [ 345]-0.0002036064684 [ 346] 0.0020031470509 [ 347]-0.0013192890891 [ 348] 0.0007899302109
 [ 349] 0.0010171336525 [ 350]-0.0011728990145 [ 351]-0.0021912251937 [ 352] 0.0004010722009
 [ 353] 0.0000043013068 [ 354]-0.0004064188217 [ 355]-0.0006370694779 [ 356] 0.0009449542084
 [ 357] 0.0005323736518 [ 358]-0.0000086918595 [ 359]-0.0003205525501 [ 360]-0.0006381998457
 [ 361]-0.0005222742794 [ 362]-0.0018914504791 [ 363] 0.0022598761237 [ 364] 0.0013522088556
 [ 365] 0.0006140242290 [ 366] 0.0004419138504 [ 367] 0.0005543752333 [ 368] 0.0000340816295
 [ 369] 0.0002935967932 [ 370] 0.0003652027540 [ 371] 0.0000061764235 [ 372] 0.0002242589886
 [ 373]-0.0001563369412 [ 374]-0.0002915500476 [ 375]-0.0002536187372 [ 376]-0.0000503623794
 [ 377] 0.0001160380318 [ 378]-0.0006378708810 [ 379]-0.0000497666566 [ 380]-0.0000286577172
 [ 381] 0.0000081195677 [ 382] 0.0000662944730 [ 383]-0.0000148609587 [ 384]-0.0000241333727
 [ 385] 0.0000424585668 [ 386] 0.0000558420568 [ 387]-0.0000160297408 [ 388] 0.0000849288689
 [ 389]-0.0000446162157 [ 390]-0.0000572252797 [ 391]-0.0000175767646 [ 392]-0.0000594845540
 [ 393]-0.0002039317428 [ 394]-0.0000132418935 [ 395]-0.0000087189370 [ 396]-0.0046057548612
 [ 397] 0.0016684234147 [ 398] 0.0002795960891 [ 399]-0.0006844429587 [ 400] 0.0079223181826
 [ 401]-0.0018575397833 [ 402] 0.0061823748101 [ 403]-0.0005190505019 [ 404]-0.0031512340980
 [ 405] 0.0007370729377 [ 406]-0.0002988603137 [ 407]-0.0028211842343 [ 408]-0.0018245306598
 [ 409]-0.0208212161075 [ 410] 0.0059079593947 [ 411] 0.0153094247764 [ 412]-0.0061459845858
 [ 413]-0.0064389008849 [ 414] 0.0037641892584 [ 415] 0.0040667890615 [ 416]-0.0010582168065
 [ 417]-0.0021783056279 [ 418] 0.0012058359619 [ 419] 0.0003979905861 [ 420]-0.0004709536185
 [ 421]-0.0005556686382 [ 422]-0.0008561174701 [ 423]-0.0051590864253 [ 424]-0.0053484928484
 [ 425] 0.0012662958182 [ 426]-0.0039164648351 [ 427] 0.0086223292156 [ 428] 0.0166077051733
 [ 429]-0.0084368574947 [ 430]-0.0071233255762 [ 431] 0.0019064153132 [ 432]-0.0027123890024
 [ 433]-0.0120680863388 [ 434]-0.0090393427641 [ 435] 0.0037081560077 [ 436] 0.0001147687881
 [ 437]-0.0003186500694 [ 438]-0.0028777173954 [ 439]-0.0002259811097 [ 440] 0.0071263697101
 [ 441]-0.0081870412593 [ 442] 0.0143947373275 [ 443] 0.0070920814237 [ 444] 0.0032695842588
 [ 445]-0.0023101532870 [ 446] 0.0020270702508 [ 447] 0.0070493181249 [ 448] 0.0009085446829
 [ 449]-0.0124827493909 [ 450] 0.0080204982182 [ 451] 0.0074663737697 [ 452] 0.0045419672725
 [ 453] 0.0087740097679 [ 454] 0.0046324882655 [ 455]-0.0000463916384 [ 456]-0.0000933395913
 [ 457]-0.0018797393336 [ 458] 0.0021655709670 [ 459] 0.0019377511473 [ 460] 0.0001711448800
 [ 461]-0.0003623411067 [ 462] 0.0002651973800 [ 463] 0.0000984059523 [ 464]-0.0002277195628
 [ 465] 0.0000537315415 [ 466]-0.0000047758272 [ 467] 0.0002434066274 [ 468] 0.0007688360547
 [ 469] 0.0006567431006 [ 470]-0.0000251096483 [ 471] 0.0000258737503 [ 472]-0.0006267629955
 [ 473] 0.0007719663367 [ 474] 0.0006416199627 [ 475]-0.0055741967896 [ 476]-0.0036632516613
 [ 477]-0.0071250566489 [ 478] 0.0076467854755 [ 479]-0.0141922807276 [ 480]-0.0121863917464
 [ 481]-0.0131497078197 [ 482] 0.0064874254227 [ 483] 0.0013772045745 [ 484] 0.0075242686453
 [ 485] 0.0089046908823 [ 486]-0.0003754034933 [ 487] 0.0074911203083 [ 488] 0.0237658133325
 [ 489]-0.0052032661428 [ 490]-0.0283632138783 [ 491] 0.0144990282800 [ 492] 0.0216838409449
 [ 493] 0.0104994371256 [ 494]-0.0110450135923 [ 495]-0.0024155857477 [ 496]-0.0187023505348
 [ 497]-0.0074014003817 [ 498]-0.0051356600799 [ 499] 0.0016696117475 [ 500]-0.0056113264629
 [ 501] 0.0109136925799 [ 502]-0.0048270972453 [ 503] 0.0070915967492 [ 504]-0.0131581951204
 [ 505] 0.0053413967420 [ 506]-0.0121978101692 [ 507]-0.0226180637974 [ 508] 0.0009750258960
 [ 509] 0.0017253236679 [ 510]-0.0123895601390 [ 511] 0.0068883416232 [ 512] 0.0243409168131
 [ 513] 0.0163488142014 [ 514]-0.0043909060471 [ 515] 0.0078787843131 [ 516]-0.0040269979016
 [ 517] 0.0062628269761 [ 518] 0.0028378491576 [ 519] 0.0030897113907 [ 520] 0.0132968606156
 [ 521]-0.0184295353263 [ 522]-0.0096152919135 [ 523]-0.0042360740585 [ 524] 0.0087057961241
 [ 525] 0.0013553693743 [ 526]-0.0199599204345 [ 527] 0.0039654080370 [ 528] 0.0406000324594
 [ 529]-0.0109440031040 [ 530] 0.0058496111855 [ 531]-0.0049910931140 [ 532] 0.0074140422873
 [ 533]-0.0014834337678 [ 534] 0.0032606479997 [ 535] 0.0012710284211 [ 536] 0.0027790875503
 [ 537]-0.0066821578173 [ 538] 0.0007543034784 [ 539] 0.0000538920830 [ 540] 0.0017652448620
 [ 541]-0.0004362672011 [ 542]-0.0001059661972 [ 543] 0.0008498996984 [ 544]-0.0000482543987
 [ 545] 0.0000458615534 [ 546]-0.0002107417874 [ 547] 0.0011670423312 [ 548] 0.0000161075904
 [ 549] 0.0013239677961 [ 550]-0.0002300647973 [ 551] 0.0009079100901 [ 552]-0.0022787617934
 [ 553] 0.0002117270629 [ 554]-0.0049714813508 [ 555] 0.0121051368720 [ 556]-0.0022833693477
 [ 557]-0.0014332045670 [ 558]-0.0238828298067 [ 559] 0.0050433779896 [ 560] 0.0181954355515
 [ 561] 0.0018057356537 [ 562]-0.0022318700029 [ 563]-0.0001673522054 [ 564]-0.0086684338705
 [ 565]-0.0276955985879 [ 566] 0.0068222352825 [ 567] 0.0339015481670 [ 568]-0.0200669331547
 [ 569]-0.0236787964881 [ 570]-0.0149046455055 [ 571]-0.0415401812384 [ 572] 0.0076045985508
 [ 573] 0.0226597308335 [ 574] 0.0005927166612 [ 575] 0.0040211662412 [ 576]-0.0170634367793
 [ 577]-0.0015594527436 [ 578] 0.0015939035106 [ 579] 0.0017998905082 [ 580]-0.0031122527933
 [ 581] 0.0077605035891 [ 582]-0.0036211653817 [ 583]-0.0382166005475 [ 584] 0.0258051007827
 [ 585]-0.0076568912864 [ 586]-0.0062300278001 [ 587] 0.0215426303065 [ 588] 0.0429415607566
 [ 589]-0.0071009038014 [ 590]-0.0052278905140 [ 591]-0.0063158006253 [ 592] 0.0031344937312
 [ 593]-0.0159215560138 [ 594]-0.0140621130577 [ 595] 0.0019597895855 [ 596]-0.0002322453617
 [ 597] 0.0124622832608 [ 598] 0.0108185116454 [ 599] 0.0329070328169 [ 600]-0.0350956969191
 [ 601]-0.0157151936809 [ 602]-0.0076762464229 [ 603]-0.0096476905694 [ 604]-0.0161178474282
 [ 605] 0.0087622769921 [ 606]-0.0068202904278 [ 607]-0.0282557057110 [ 608] 0.0074949855030
 [ 609]-0.0045213173385 [ 610] 0.0085356526586 [ 611] 0.0074727728957 [ 612] 0.0114286482092
 [ 613]-0.0006121566326 [ 614]-0.0022453679698 [ 615] 0.0123874237890 [ 616] 0.0042938659578
 [ 617] 0.0010680335362 [ 618]-0.0000883661755 [ 619]-0.0024097792006 [ 620] 0.0008026959968
 [ 621]-0.0002285622004 [ 622]-0.0011343150218 [ 623]-0.0007012168712 [ 624] 0.0007313800294
 [ 625]-0.0007008760099 [ 626] 0.0008511336643 [ 627] 0.0020246902760 [ 628]-0.0002986743654
 [ 629] 0.0008574563740 [ 630] 0.0041631576174 [ 631] 0.0014014864466 [ 632] 0.0003301106048
 [ 633] 0.0024634467429 [ 634]-0.0066383025939 [ 635] 0.0008379306579 [ 636] 0.0039271004824
 [ 637] 0.0103563049622 [ 638]-0.0014262982905 [ 639]-0.0073855355606 [ 640]-0.0012015819250
 [ 641] 0.0018407949452 [ 642] 0.0086058471783 [ 643] 0.0062078219605 [ 644] 0.0113827754060
 [ 645]-0.0040077900003 [ 646]-0.0154596866957 [ 647] 0.0060885800772 [ 648] 0.0159538958863
 [ 649] 0.0110951775887 [ 650] 0.0228462860252 [ 651]-0.0013957044709 [ 652]-0.0069314261525
 [ 653] 0.0034922624635 [ 654]-0.0097301877146 [ 655] 0.0105723216863 [ 656] 0.0001245608963
 [ 657]-0.0037244225895 [ 658] 0.0019229799099 [ 659] 0.0026462035906 [ 660]-0.0041499904661
 [ 661]-0.0033593574452 [ 662] 0.0170390886503 [ 663]-0.0116252412013 [ 664] 0.0059297738923
 [ 665] 0.0030389096166 [ 666]-0.0103185505814 [ 667]-0.0234474941955 [ 668]-0.0080251528579
 [ 669] 0.0010674432364 [ 670] 0.0045072767165 [ 671]-0.0019983370483 [ 672] 0.0102865273340
 [ 673] 0.0123890214636 [ 674]-0.0018599720143 [ 675]-0.0052462689934 [ 676]-0.0046347087185
 [ 677]-0.0059749032594 [ 678]-0.0152893559565 [ 679] 0.0190523096393 [ 680] 0.0148017877397
 [ 681] 0.0067161103908 [ 682] 0.0123306539140 [ 683] 0.0015633952292 [ 684]-0.0092333474759
 [ 685] 0.0049637490106 [ 686] 0.0233973192523 [ 687]-0.0043797641914 [ 688] 0.0054317535883
 [ 689] 0.0004039662854 [ 690]-0.0011000670756 [ 691] 0.0039627407001 [ 692] 0.0009606247195
 [ 693] 0.0016589083600 [ 694]-0.0064847148565 [ 695]-0.0037326646376 [ 696]-0.0001406386205
 [ 697] 0.0000455662959 [ 698] 0.0013470032277 [ 699]-0.0002072924256 [ 700]-0.0001859601965
 [ 701] 0.0007701323621 [ 702] 0.0003439134906 [ 703]-0.0001609892481 [ 704] 0.0005783519679
 [ 705]-0.0003706975519 [ 706] 0.0002722570762 [ 707] 0.0004768579192 [ 708]-0.0007246302305
 [ 709]-0.0022132805750 [ 710]-0.0012185586639 [ 711]-0.0000326918535 [ 712] 0.0022248094891
 [ 713]-0.0019986363122 [ 714] 0.0023861227534 [ 715]-0.0021128559088 [ 716] 0.0093497269780
 [ 717]-0.0000828093681 [ 718] 0.0012489598347 [ 719] 0.0000106050282 [ 720] 0.0041608489294
 [ 721]-0.0028842417039 [ 722]-0.0019627458847 [ 723] 0.0088506045191 [ 724] 0.0026524063043
 [ 725]-0.0186664267212 [ 726] 0.0085823801874 [ 727] 0.0142516595341 [ 728]-0.0033177010490
 [ 729] 0.0004626277662 [ 730]-0.0054142557106 [ 731]-0.0010458175680 [ 732]-0.0006789661720
 [ 733] 0.0039933621380 [ 734] 0.0093273383344 [ 735] 0.0009259638029 [ 736] 0.0048773899034
 [ 737]-0.0040517607914 [ 738]-0.0022908151488 [ 739]-0.0022641403231 [ 740]-0.0035770212659
 [ 741] 0.0145269365883 [ 742]-0.0049116818282 [ 743] 0.0064241752699 [ 744] 0.0103244517346
 [ 745]-0.0077771177416 [ 746]-0.0111125168356 [ 747] 0.0066051804675 [ 748]-0.0019459390533
 [ 749]-0.0074587026584 [ 750]-0.0073461923990 [ 751] 0.0070561116982 [ 752] 0.0000826624462
 [ 753]-0.0025965828226 [ 754]-0.0017834538461 [ 755]-0.0075819925273 [ 756]-0.0023160358247
 [ 757]-0.0120749497684 [ 758] 0.0255873848548 [ 759]-0.0001573751491 [ 760] 0.0047871051366
 [ 761]-0.0026679643923 [ 762] 0.0021439517865 [ 763] 0.0046486115557 [ 764] 0.0061561987788
 [ 765]-0.0083384056029 [ 766] 0.0044169529121 [ 767]-0.0026174920898 [ 768] 0.0003689373958
 [ 769]-0.0030161153175 [ 770]-0.0012707518197 [ 771]-0.0007749770683 [ 772] 0.0002761142625
 [ 773]-0.0046673047204 [ 774] 0.0010304044052 [ 775]-0.0007891642543 [ 776] 0.0001851591578
 [ 777]-0.0001083098979 [ 778]-0.0001097787120 [ 779] 0.0002476335526 [ 780]-0.0006160753978
 [ 781] 0.0000664833448 [ 782]-0.0002847025645 [ 783] 0.0004822641314 [ 784]-0.0004548271686
 [ 785]-0.0003388468613 [ 786]-0.0002570573527 [ 787]-0.0001058672247 [ 788]-0.0016252969120
 [ 789] 0.0004182240906 [ 790]-0.0002344607787 [ 791]-0.0023034003195 [ 792]-0.0007608132144
 [ 793] 0.0007821295471 [ 794] 0.0017036480398 [ 795]-0.0009925322844 [ 796]-0.0012483769765
 [ 797] 0.0002512996090 [ 798] 0.0054157422282 [ 799]-0.0019114391681 [ 800] 0.0017281254539
 [ 801] 0.0013485294933 [ 802] 0.0042772959370 [ 803]-0.0002001427939 [ 804]-0.0028120821449
 [ 805] 0.0012692677316 [ 806]-0.0116127056604 [ 807] 0.0004603235359 [ 808]-0.0015984433303
 [ 809] 0.0059405667207 [ 810]-0.0034098508081 [ 811]-0.0011098703995 [ 812]-0.0037566076274
 [ 813] 0.0017576310015 [ 814]-0.0002982294967 [ 815] 0.0003306685663 [ 816]-0.0029857189930
 [ 817] 0.0017210543678 [ 818]-0.0038035702020 [ 819] 0.0030080050311 [ 820] 0.0012709771327
 [ 821] 0.0012910167339 [ 822] 0.0000233725919 [ 823] 0.0003388359123 [ 824]-0.0012500753205
 [ 825] 0.0005473800676 [ 826]-0.0022739721757 [ 827] 0.0044640259167 [ 828] 0.0008967887209
 [ 829]-0.0002464232787 [ 830] 0.0008702713756 [ 831] 0.0008784208536 [ 832] 0.0007811732712
 [ 833] 0.0003786606009 [ 834]-0.0078733256527 [ 835] 0.0055840165671 [ 836]-0.0000995851702
 [ 837] 0.0061492036285 [ 838] 0.0068102287261 [ 839]-0.0068557468728 [ 840]-0.0059653782398
 [ 841] 0.0084788552407 [ 842] 0.0050421520669 [ 843] 0.0084183895849 [ 844] 0.0014358079289
 [ 845]-0.0058291665054 [ 846] 0.0047705123541 [ 847] 0.0007591230575 [ 848] 0.0014778240485
 [ 849] 0.0006421289646 [ 850] 0.0001986929696 [ 851] 0.0002793995274 [ 852]-0.0006569011062
 [ 853]-0.0000988502517 [ 854] 0.0007482796994 [ 855] 0.0000863027142 [ 856] 0.0003363793900
 [ 857] 0.0002562041650 [ 858] 0.0000380099362 [ 859] 0.0000383349268 [ 860] 0.0001913599451
 [ 861]-0.0002109139739 [ 862] 0.0001822942763 [ 863] 0.0003506819683 [ 864] 0.0001033777184
 [ 865] 0.0000810339325 [ 866]-0.0000805838281 [ 867]-0.0003196389687 [ 868] 0.0000189924674
 [ 869] 0.0002941766557 [ 870]-0.0013804976820 [ 871]-0.0035781004392 [ 872] 0.0009391240209
 [ 873] 0.0011319881123 [ 874] 0.0019971314725 [ 875] 0.0001351866292 [ 876]-0.0010755959056
 [ 877] 0.0013417451870 [ 878] 0.0010357507731 [ 879]-0.0046962355549 [ 880]-0.0062240280232
 [ 881]-0.0013599645119 [ 882] 0.0049560088863 [ 883] 0.0007445817844 [ 884] 0.0123013158569
 [ 885]-0.0048636592708 [ 886]-0.0020040259756 [ 887] 0.0014007725745 [ 888]-0.0002954411525
 [ 889] 0.0056119430101 [ 890] 0.0016124863605 [ 891]-0.0032573268001 [ 892] 0.0011528620794
 [ 893] 0.0006588810857 [ 894] 0.0039162849236 [ 895]-0.0050996968400 [ 896]-0.0035596002594
 [ 897]-0.0014659484991 [ 898] 0.0043592463230 [ 899]-0.0001396551789 [ 900]-0.0000647356205
 [ 901]-0.0015947097627 [ 902] 0.0023316873532 [ 903] 0.0010157929911 [ 904] 0.0018579743025
 [ 905]-0.0090253818591 [ 906]-0.0012948582416 [ 907]-0.0018060585851 [ 908]-0.0008219298280
 [ 909]-0.0005422845164 [ 910] 0.0020122732513 [ 911]-0.0033786220127 [ 912] 0.0066022757686
 [ 913]-0.0003213017071 [ 914] 0.0021440681909 [ 915]-0.0002219709357 [ 916]-0.0003356771742
 [ 917]-0.0094628426242 [ 918]-0.0019645365459 [ 919]-0.0075784174232 [ 920] 0.0059470126632
 [ 921]-0.0011804060867 [ 922]-0.0070388029769 [ 923] 0.0015495423876 [ 924]-0.0003280348996
 [ 925] 0.0006252766606 [ 926] 0.0076731288124 [ 927] 0.0001754693446 [ 928] 0.0074732880717
 [ 929] 0.0003702187076 [ 930] 0.0003091816580 [ 931] 0.0002061322628 [ 932] 0.0002634708975
 [ 933] 0.0001561833654 [ 934] 0.0000746518684 [ 935]-0.0000462312140 [ 936] 0.0002458927855
 [ 937]-0.0001026375882 [ 938]-0.0000646776679 [ 939]-0.0004397474782 [ 940]-0.0002935064978
 [ 941]-0.0002669996250 [ 942]-0.0001765890656 [ 943] 0.0007918148275 [ 944] 0.0001710766557
 [ 945]-0.0000573039090 [ 946] 0.0000816941108 [ 947] 0.0000931445771 [ 948] 0.0000504620730
 [ 949]-0.0040065692808 [ 950]-0.0021014840883 [ 951] 0.0026360768375 [ 952] 0.0012489186868
 [ 953]-0.0027611655323 [ 954] 0.0018349702694 [ 955]-0.0016716270473 [ 956]-0.0003886174353
 [ 957] 0.0038479018595 [ 958]-0.0013517818793 [ 959] 0.0002234466461 [ 960] 0.0081283480917
 [ 961] 0.0133053331898 [ 962] 0.0017738005051 [ 963]-0.0028071173186 [ 964]-0.0152440981864
 [ 965] 0.0111436762027 [ 966] 0.0032534403844 [ 967]-0.0032746585522 [ 968]-0.0094375108210
 [ 969] 0.0001433880736 [ 970]-0.0048630145514 [ 971]-0.0011273361189 [ 972]-0.0017961710358
 [ 973] 0.0057338262590 [ 974]-0.0078806453007 [ 975]-0.0013209917111 [ 976]-0.0000229157433
 [ 977]-0.0002877599234 [ 978] 0.0006584218983 [ 979] 0.0009856041125 [ 980]-0.0024687480523
 [ 981]-0.0087576039802 [ 982]-0.0016867867432 [ 983]-0.0030659788392 [ 984]-0.0039415299375
 [ 985] 0.0073112730131 [ 986] 0.0108715457318 [ 987] 0.0056691024658 [ 988]-0.0018674196430
 [ 989] 0.0013014660395 [ 990]-0.0058236103757 [ 991] 0.0007099683305 [ 992]-0.0037972609773
 [ 993] 0.0016612812620 [ 994] 0.0081319340735 [ 995] 0.0062529764702 [ 996]-0.0086937747181
 [ 997]-0.0057004590641 [ 998]-0.0019500884743 [ 999]-0.0017330446540 [1000]-0.0029913369960
 [1001] 0.0107949347788 [1002] 0.0244731851588 [1003]-0.0111424581360 [1004] 0.0031888301720
 [1005]-0.0058279252255 [1006]-0.0021221196333 [1007]-0.0031287687026 [1008] 0.0010276822642
 [1009] 0.0006415794220 [1010]-0.0003767211136 [1011]-0.0027242045913 [1012]-0.0005144377606
 [1013]-0.0002713840224 [1014] 0.0004886757194 [1015]-0.0005429269843 [1016]-0.0000591568624
 [1017] 0.0005252194076 [1018]-0.0000283373165 [1019]-0.0004754949914 [1020]-0.0002134949613
 [1021]-0.0001733413783 [1022]-0.0004065597957 [1023] 0.0005112177142 [1024]-0.0001710424652
 [1025]-0.0001596229057 [1026]-0.0009520142687 [1027]-0.0001677203138 [1028]-0.0042273912140
 [1029] 0.0052237393911 [1030] 0.0031553813639 [1031] 0.0013925630712 [1032]-0.0063118183060
 [1033]-0.0018133747083 [1034]-0.0010303592992 [1035] 0.0041723573820 [1036]-0.0008693373816
 [1037] 0.0039256552861 [1038] 0.0050651462872 [1039]-0.0162731915156 [1040] 0.0055211953650
 [1041] 0.0247097425805 [1042]-0.0082379077930 [1043]-0.0083319783991 [1044]-0.0001289172409
 [1045]-0.0017831255369 [1046] 0.0062746145599 [1047] 0.0049856728001 [1048] 0.0011030111069
 [1049]-0.0040107792224 [1050]-0.0131780890099 [1051]-0.0022643935020 [1052] 0.0000708908640
 [1053] 0.0009733203859 [1054] 0.0019156556845 [1055] 0.0022103479011 [1056]-0.0003582597074
 [1057]-0.0212127690906 [1058] 0.0089198164748 [1059]-0.0069915450758 [1060]-0.0108632381091
 [1061] 0.0069967392731 [1062] 0.0155626115697 [1063]-0.0047010207676 [1064]-0.0056016089844
 [1065] 0.0047261825740 [1066] 0.0062272996326 [1067]-0.0087028493488 [1068]-0.0012339480568
 [1069]-0.0006452387789 [1070] 0.0035291480048 [1071] 0.0161933837153 [1072] 0.0057839997980
 [1073] 0.0157676236346 [1074]-0.0304326821728 [1075]-0.0132582270158 [1076] 0.0023377386444
 [1077] 0.0070861715824 [1078]-0.0088178922748 [1079]-0.0085684531592 [1080]-0.0133242624799
 [1081] 0.0033690468304 [1082] 0.0083024717117 [1083] 0.0001580947413 [1084] 0.0027897905665
 [1085] 0.0083269330504 [1086] 0.0028558264173 [1087] 0.0006064164434 [1088]-0.0005067920025
 [1089] 0.0067860918180 [1090]-0.0008125916726 [1091] 0.0008856366177 [1092]-0.0001299784215
 [1093]-0.0001374376317 [1094] 0.0002226839497 [1095]-0.0001809387388 [1096] 0.0000588458552
 [1097]-0.0003623344543 [1098] 0.0005751487746 [1099]-0.0005975490552 [1100] 0.0010162731587
 [1101] 0.0006666555208 [1102] 0.0002738774843 [1103] 0.0002749300133 [1104] 0.0024165725234
 [1105]-0.0003336907948 [1106] 0.0003069771807 [1107]-0.0029380828325 [1108] 0.0035000464515
 [1109]-0.0100859582851 [1110] 0.0030322154207 [1111]-0.0007390838823 [1112] 0.0016138364324
 [1113] 0.0035850588079 [1114]-0.0081943341058 [1115] 0.0073976812505 [1116]-0.0035964313535
 [1117]-0.0002315150819 [1118]-0.0027050861635 [1119]-0.0018039026180 [1120] 0.0148052735848
 [1121]-0.0078135852795 [1122]-0.0062909309862 [1123]-0.0021792410593 [1124]-0.0051552701419
 [1125]-0.0085766780913 [1126] 0.0009586214977 [1127]-0.0020180509937 [1128] 0.0057042680785
 [1129]-0.0036288451607 [1130] 0.0005356962262 [1131]-0.0025828464972 [1132] 0.0005023611070
 [1133]-0.0003387203123 [1134] 0.0018796838581 [1135] 0.0023152166210 [1136]-0.0062303767494
 [1137] 0.0040117400783 [1138]-0.0046431575667 [1139]-0.0083011149872 [1140] 0.0083537336164
 [1141] 0.0089960693575 [1142] 0.0000730806455 [1143]-0.0017741195807 [1144]-0.0003616846996
 [1145] 0.0010485224272 [1146]-0.0058467212797 [1147]-0.0041189895057 [1148] 0.0006539802467
 [1149] 0.0005269909966 [1150] 0.0065324283249 [1151]-0.0022075165820 [1152] 0.0094790731163
 [1153]-0.0131957174847 [1154]-0.0074945157958 [1155] 0.0001544056175 [1156] 0.0013082486783
 [1157]-0.0037801072293 [1158] 0.0018072551139 [1159]-0.0082245436424 [1160]-0.0086075539936
 [1161] 0.0037752155391 [1162]-0.0045063118021 [1163] 0.0009337562696 [1164]-0.0038885930584
 [1165]-0.0024819638440 [1166] 0.0000785970577 [1167]-0.0008789515959 [1168] 0.0031592803706
 [1169] 0.0011535269240 [1170]-0.0008201163582 [1171]-0.0002181805726 [1172]-0.0003343228003
 [1173] 0.0002598640605 [1174] 0.0000379511445 [1175]-0.0005298409205 [1176]-0.0000786303850
 [1177] 0.0002834957319 [1178]-0.0003457435569 [1179]-0.0005404468942 [1180]-0.0004438820838
 [1181]-0.0000554877518 [1182] 0.0003463225633 [1183] 0.0011242359460 [1184] 0.0004257845743
 [1185]-0.0002888196744 [1186] 0.0119002305013 [1187] 0.0108740371640 [1188] 0.0949038796383
 [1189]-0.0464825586584 [1190]-0.1227871690138 [1191] 0.0631670362379 [1192] 0.1469427586057
 [1193] 0.0083734192699 [1194] 0.0410917945783 [1195] 0.2739872497458 [1196]-0.1869960921413
 [1197] 0.0036379570159 [1198]-0.0530725484004 [1199] 0.0110269365524 [1200] 0.0064110722707
 [1201]-0.0129871768975 [1202] 0.1179241908843 [1203] 0.0531776570111 [1204] 0.2908103760569
 [1205] 0.0559317783307 [1206] 0.2350615652496 [1207] 0.1728008116808 [1208] 0.0367406739170
 [1209]-0.0593871620113 [1210]-0.0309693880745 [1211] 0.1319622187909 [1212] 0.0912616808845
 [1213] 0.0622513087145 [1214] 0.0194057015329 [1215]-0.1179083029491 [1216] 0.0312421180058
 [1217]-0.0407054795748 [1218]-0.1057676884464 [1219] 0.3261631728139 [1220] 0.0428990137002
 [1221] 0.1461625319930 [1222]-0.0650671663459 [1223] 0.0535506343127 [1224]-0.0008780596833
 [1225]-0.0237727004295 [1226] 0.0096166757676 [1227] 0.0285200847530 [1228]-0.0699454340406
 [1229] 0.0348809501414 [1230] 0.0359013697932 [1231] 0.0195990451963 [1232] 0.0558773811238
 [1233]-0.0029897495153 [1234]-0.0092520813189 [1235] 0.0951150845046 [1236] 0.0383406864239
 [1237]-0.0094461596413 [1238] 0.1098159719646 [1239]-0.0983129731334 [1240]-0.1977031380213
 [1241] 0.0602648438558 [1242] 0.2169258044533 [1243]-0.0694644939572 [1244] 0.0742491381994
 [1245]-0.0137632502325 [1246] 0.1224088001916 [1247]-0.0452714242689 [1248] 0.0060302256061
 [1249]-0.0010888676935 [1250] 0.0345782867483 [1251] 0.0238245214925 [1252]-0.0631223365435
 [1253] 0.0101092273210 [1254] 0.0318185057717 [1255]-0.0014286454290 [1256]-0.0359777871668
 [1257] 0.0353604305492 [1258]-0.0282602569057 [1259] 0.0088391121412 [1260] 0.0942162923420
 [1261]-0.0761737058914 [1262] 0.0560934641933 [1263] 0.0379806153381 [1264] 0.0032719647011
 [1265] 0.0520554828948 [1266]-0.0085040857122 [1267]-0.0428595517107 [1268] 0.0143735379638
 [1269] 0.0074762382161 [1270] 0.0298521947755 [1271]-0.0346230120289 [1272]-0.0783745277905
 [1273]-0.0394978160621 [1274]-0.0427426549115 [1275] 0.0242819419911 [1276]-0.0044431467776
 [1277] 0.0253363715740 [1278]-0.0392865299735 [1279] 0.0716860310749 [1280]-0.0516386643260
 [1281] 0.0835681718657 [1282]-0.0896963727134 [1283] 0.1431070857633 [1284] 0.1394988217979
 [1285]-0.0145522208553 [1286] 0.1565001374078 [1287] 0.0432158965941 [1288] 0.1302931774874
 [1289]-0.0011993436209 [1290] 0.1398161916717 [1291]-0.0170806159511 [1292]-0.0006028902183
 [1293] 0.1313933268091 [1294] 0.0290260308246 [1295] 0.0297527323875 [1296]-0.0445252828842
 [1297]-0.0352541629801 [1298] 0.0023028340252 [1299]-0.0305397814446 [1300] 0.0464540453822
 [1301] 0.0172240731147 [1302] 0.0285786918268 [1303] 0.0386049780287 [1304] 0.0334387612844
 [1305] 0.0463403516985 [1306] 0.0116386487298 [1307] 0.0087586100651 [1308]-0.0005235610499
 [1309] 0.1035103289175 [1310]-0.0037947199760 [1311] 0.0457837585058 [1312] 0.0408590404053
 [1313]-0.0011150404591 [1314] 0.0095587021197 [1315] 0.0353820776864 [1316] 0.0054384257170
 [1317]-0.0020848095082 [1318]-0.0078685161101 [1319]-0.0013970283695 [1320] 0.0059597321603
 [1321]-0.0016607520210 [1322] 0.0072664795639 [1323]-0.0037695875575 [1324]-0.0056436823633
 [1325]-0.0184207698987 [1326] 0.0124557219406 [1327] 0.0281129706014 [1328] 0.0049133571610
 [1329]-0.0044266204259 [1330]-0.0064618101716 [1331] 0.0052030799718 [1332] 0.0158491858744
 [1333] 0.0045804276147 [1334]-0.0084295362717 [1335] 0.0259096327174 [1336] 0.0074710429146
 [1337] 0.0105660096385 [1338]-0.0034203840019 [1339] 0.0488290007080 [1340] 0.0047595354609
 [1341] 0.0181824200207 [1342] 0.0200631365310 [1343]-0.0025469383845 [1344]-0.0032016961215
 [1345] 0.0183765357728 [1346]-0.0260929133372 [1347]-0.0275565241503 [1348]-0.1111123547005
 [1349]-0.0068198649226 [1350] 0.1558522537991 [1351]-0.1497230634727 [1352]-0.1464820476400
 [1353] 0.0331893073670 [1354]-0.0477325338965 [1355]-0.3802282412855 [1356] 0.1885685940040
 [1357]-0.0200846091885 [1358] 0.0826210411559 [1359]-0.0529020658366 [1360]-0.0100351007211
 [1361]-0.0033503846748 [1362]-0.2222855031439 [1363]-0.0833681437708 [1364]-0.3104427200192
 [1365]-0.1496615686494 [1366]-0.3206445372085 [1367]-0.2722923640450 [1368]-0.1227569393416
 [1369] 0.0060715745941 [1370]-0.0495190445213 [1371]-0.1523613642130 [1372]-0.1281180821879
 [1373]-0.0568054452579 [1374]-0.0313105028317 [1375] 0.1304498777346 [1376]-0.1106998174683
 [1377]-0.0310949372383 [1378] 0.1205836602505 [1379]-0.4286613081323 [1380]-0.0410580524942
 [1381]-0.2028771179641 [1382] 0.0668834913100 [1383]-0.1828804927879 [1384] 0.0626038701448
 [1385] 0.0114434013204 [1386] 0.0337118503735 [1387]-0.0132445056967 [1388] 0.1368187272533
 [1389]-0.1178741591854 [1390] 0.0249044425816 [1391]-0.0494353107609 [1392]-0.1708006762202
 [1393]-0.0554103027113 [1394] 0.0005607782423 [1395]-0.1039989834953 [1396]-0.0639112976609
 [1397] 0.0210116157628 [1398]-0.1686831472474 [1399] 0.0297593921992 [1400] 0.2212119046548
 [1401]-0.0736914350464 [1402]-0.2553954024664 [1403] 0.1434893375179 [1404]-0.0569334464089
 [1405] 0.0484496904733 [1406]-0.1754203250446 [1407] 0.0497573205041 [1408] 0.0617113231208
 [1409]-0.0260396865131 [1410]-0.0066025281460 [1411]-0.0470157268180 [1412] 0.1451792408490
 [1413]-0.0063554757221 [1414] 0.0424855887111 [1415] 0.0123551089524 [1416] 0.0857388432817
 [1417]-0.0423499822764 [1418] 0.0557195985527 [1419] 0.0018676364297 [1420]-0.1417748102067
 [1421] 0.0180819908043 [1422]-0.0618412237124 [1423]-0.1373239529092 [1424] 0.0316739079672
 [1425]-0.0383837336595 [1426] 0.0542801327090 [1427] 0.0855946661074 [1428]-0.0444244990824
 [1429] 0.0073649907918 [1430]-0.1299211863114 [1431] 0.0569987670202 [1432] 0.1086843776493
 [1433] 0.0347683481491 [1434]-0.0070080682172 [1435]-0.0831818240987 [1436] 0.0085583695262
 [1437]-0.0856185886047 [1438] 0.0355432280907 [1439]-0.1068341834839 [1440] 0.0872540699188
 [1441]-0.1654362789635 [1442] 0.1070871823104 [1443]-0.1621561375685 [1444]-0.1350473042946
 [1445] 0.0363415713124 [1446]-0.1672789681606 [1447] 0.0032294913655 [1448]-0.1800468991074
 [1449] 0.0323875820576 [1450]-0.2007674377807 [1451] 0.0710522564745 [1452] 0.0303445328259
 [1453]-0.1800674956162 [1454]-0.0263975605612 [1455]-0.1150456963471 [1456] 0.1303567362699
 [1457] 0.1205702814701 [1458] 0.0686536184846 [1459] 0.0279616982281 [1460] 0.0540957427028
 [1461] 0.0330384755669 [1462] 0.0033892625763 [1463]-0.0541733338465 [1464]-0.0651570234890
 [1465]-0.0493675357539 [1466]-0.0213414115100 [1467]-0.0045063989963 [1468] 0.0304799612926
 [1469]-0.1237130051732 [1470]-0.0142341230029 [1471]-0.0939185249019 [1472]-0.0751064501465
 [1473] 0.0444780504343 [1474] 0.0065753036976 [1475]-0.0078718774051 [1476]-0.0080593924832
 [1477] 0.0044438727868 [1478] 0.0151265818990 [1479] 0.0045518666089 [1480]-0.0008480786233
 [1481] 0.0172656902301 [1482]-0.0089083521968 [1483] 0.0057517011497 [1484] 0.0044641772016
 [1485] 0.0258299079468 [1486]-0.0286767462112 [1487]-0.0316677227517 [1488]-0.0081936043049
 [1489] 0.0061355409243 [1490] 0.0015429811588 [1491] 0.0034152499459 [1492]-0.0019091863725
 [1493]-0.0083631395880 [1494] 0.0236141775529 [1495]-0.0281579625168 [1496]-0.0101230728649
 [1497]-0.0325960642921 [1498] 0.0196760185136 [1499]-0.0585770358026 [1500]-0.0148414722385
 [1501]-0.0369752650856 [1502]-0.0317718314697 [1503]-0.0140401512252 [1504]-0.0029781327348
 [1505]-0.0099003381328 [1506]-0.0185759578595 [1507] 0.0444165509356 [1508]-0.1673780058019
 [1509] 0.0863308662766 [1510]-0.0296903499550 [1511] 0.0488744016272 [1512]-0.4919755649468
 [1513]-0.1133278347375 [1514]-0.1424020138182 [1515]-0.4435112808923 [1516] 0.2059303091015
 [1517] 0.0038280232093 [1518]-0.0080555651890 [1519]-0.0065077403799 [1520]-0.0012576888322
 [1521]-0.0151758550642 [1522]-0.0379964424417 [1523]-0.0232130900698 [1524]-0.6624849242996
 [1525] 0.1622915993806 [1526]-0.4946533879332 [1527] 0.0063138421807 [1528] 0.1228274523824
 [1529] 0.1198244044671 [1530] 0.3286647082715 [1531]-0.2013021766150 [1532]-0.1842326234261
 [1533]-0.0645609579011 [1534]-0.2512420304656 [1535] 0.0448442068974 [1536] 0.0925683316563
 [1537] 0.0115045618697 [1538] 0.2252447487306 [1539]-0.6478876863988 [1540]-0.0427649830305
 [1541]-0.1783124081060 [1542] 0.0196780531488 [1543]-0.0187163079078 [1544]-0.1208417390677
 [1545] 0.2747353258725 [1546]-0.1153174205120 [1547] 0.0939230947975 [1548]-0.2102390241207
 [1549] 0.1684971498308 [1550]-0.2360623893686 [1551]-0.1912500443308 [1552]-0.0953812507387
 [1553] 0.0297792598660 [1554]-0.0100559963519 [1555]-0.3518987126663 [1556]-0.0687473805748
 [1557]-0.0402276702642 [1558] 0.0156585086182 [1559] 0.0524376140204 [1560] 0.3481894347062
 [1561]-0.1563425517508 [1562]-0.5756611278080 [1563] 0.0182816823159 [1564]-0.1707256886590
 [1565]-0.0895364526972 [1566]-0.0149448122734 [1567] 0.0364552568332 [1568]-0.0945507051821
 [1569] 0.0329047404535 [1570] 0.0392264956175 [1571]-0.0665612683418 [1572]-0.0350065776435
 [1573] 0.1243792044399 [1574]-0.0865339959146 [1575]-0.0076176326046 [1576] 0.0794069118044
 [1577] 0.1462678795455 [1578] 0.0029206466097 [1579]-0.0656906515804 [1580] 0.1576953885096
 [1581] 0.2344867353861 [1582]-0.0680256029163 [1583]-0.0957754195362 [1584] 0.0148695092199
 [1585] 0.0051140273956 [1586] 0.0792120207570 [1587]-0.2079385105067 [1588]-0.0910656994271
 [1589]-0.0838793393066 [1590] 0.0568666230214 [1591] 0.0041772232421 [1592]-0.0413773839158
 [1593] 0.0623388850143 [1594] 0.0904445024355 [1595]-0.0807631563960 [1596]-0.1547795708950
 [1597]-0.0416274995303 [1598] 0.1491684992755 [1599]-0.1331899185146 [1600] 0.0633163281432
 [1601]-0.0816229146226 [1602] 0.2731752936746 [1603]-0.2576591321067 [1604]-0.4121086249186
 [1605] 0.0691136129773 [1606]-0.3083991296187 [1607]-0.2826299359871 [1608]-0.2586230859917
 [1609] 0.0513430047577 [1610]-0.0504562397964 [1611]-0.0891738561757 [1612]-0.0534996521382
 [1613] 0.1036966526838 [1614]-0.0153851111616 [1615] 0.2662933683699 [1616] 0.1138958418572
 [1617]-0.0500826487428 [1618]-0.0289644658675 [1619]-0.0633727543542 [1620] 0.0121643776994
 [1621] 0.0345082638229 [1622]-0.0829078330885 [1623]-0.0485198823135 [1624] 0.0041488068923
 [1625]-0.1747896400881 [1626] 0.0357927123242 [1627]-0.0415376822910 [1628]-0.0501472675870
 [1629]-0.1919742177853 [1630] 0.0823034474193 [1631] 0.0505562911966 [1632] 0.0550524834914
 [1633] 0.0434185868096 [1634]-0.0068117666793 [1635]-0.0354168222359 [1636] 0.0003495220815
 [1637] 0.0026837110388 [1638]-0.0013728615073 [1639] 0.0001152626028 [1640] 0.0051580744455
 [1641]-0.0031997710152 [1642]-0.0108326486182 [1643] 0.0198504917288 [1644] 0.0164429687588
 [1645] 0.0054005927626 [1646] 0.0393863386493 [1647]-0.0780033305508 [1648]-0.0144181868777
 [1649]-0.0103151658930 [1650]-0.0009027483792 [1651] 0.0261230392998 [1652]-0.0178472686481
 [1653]-0.0193705611658 [1654]-0.0051342493135 [1655]-0.0784136053278 [1656]-0.0170097585990
 [1657] 0.0171718842305 [1658]-0.0187962459646 [1659]-0.0947450041265 [1660] 0.0316990136793
 [1661] 0.0200472396976 [1662] 0.0070884501546 [1663]-0.0120881855403 [1664] 0.0027338101613
 [1665]-0.0243295326638
  vo                     1                     1 -0.509980156665091     
  occ                     2                     1  3.910132818827950E-003
 [   1]-0.0000050393439 [   2]-0.0005763342188 [   3] 0.0001925877652 [   4] 0.0006922994238
 [   5] 0.0003723354083 [   6] 0.0000217441832 [   7]-0.0004532390680 [   8] 0.0001562858268
 [   9] 0.0000997391390 [  10] 0.0008364947218 [  11]-0.0009785096599 [  12]-0.0000170214461
 [  13]-0.0000049763585 [  14] 0.0000814789004 [  15] 0.0007792192086 [  16]-0.0000918390505
 [  17] 0.0000191196867 [  18] 0.0005402658364 [  19] 0.0002982189750 [  20] 0.0013786633552
 [  21] 0.0002016788286 [  22]-0.0004402719119 [  23] 0.0004423974733 [  24]-0.0000323782831
 [  25] 0.0000601651988 [  26]-0.0001304342288 [  27]-0.0001531670121 [  28]-0.0000192068731
 [  29]-0.0000141391575 [  30] 0.0001425094541 [  31]-0.0002469568708 [  32]-0.0007712664429
 [  33] 0.0009019313839 [  34] 0.0002848733464 [  35] 0.0002347781200 [  36]-0.0014491566056
 [  37]-0.0004702653336 [  38]-0.0000276777899 [  39]-0.0002993291468 [  40] 0.0002557700970
 [  41] 0.0004262236520 [  42]-0.0000535008119 [  43] 0.0001581860941 [  44]-0.0000738365034
 [  45]-0.0001011840161 [  46] 0.0000346888008 [  47] 0.0001213738957 [  48] 0.0001530808997
 [  49] 0.0001380662050 [  50]-0.0000589787778 [  51] 0.0000145367456 [  52]-0.0002607946327
 [  53] 0.0001821074355 [  54] 0.0002205543429 [  55]-0.0001774072510 [  56]-0.0000531910092
 [  57] 0.0009366183979 [  58]-0.0000848801551 [  59] 0.0013101910128 [  60] 0.0000640026421
 [  61] 0.0000879997347 [  62]-0.0001131693797 [  63]-0.0000424910951 [  64]-0.0000148325683
 [  65] 0.0000392424259 [  66] 0.0000181459822 [  67]-0.0000133635371 [  68] 0.0000096365622
 [  69]-0.0000035268556 [  70] 0.0000363660365 [  71] 0.0000120833380 [  72]-0.0000128480333
 [  73]-0.0000407073004 [  74] 0.0001224767857 [  75] 0.0000239046251 [  76]-0.0000263159975
 [  77]-0.0000365680644 [  78]-0.0000123556962 [  79]-0.0000024666271 [  80]-0.0002192127734
 [  81] 0.0003028783369 [  82] 0.0004838943318 [  83] 0.0006517296226 [  84]-0.0004462380434
 [  85] 0.0004773510578 [  86] 0.0000492182274 [  87] 0.0004288181494 [  88] 0.0005864101136
 [  89] 0.0003993133364 [  90] 0.0002565125767 [  91]-0.0003959936067 [  92]-0.0000878596867
 [  93]-0.0002032369809 [  94] 0.0008813145965 [  95]-0.0006086835230 [  96] 0.0012958517179
 [  97]-0.0002874401399 [  98] 0.0002029504929 [  99]-0.0007473282032 [ 100]-0.0000568903334
 [ 101]-0.0001117149196 [ 102]-0.0004217181361 [ 103]-0.0000714907769 [ 104]-0.0000193499252
 [ 105]-0.0001911417863 [ 106]-0.0003492700332 [ 107]-0.0000707013510 [ 108] 0.0005125113334
 [ 109]-0.0000357847875 [ 110] 0.0005364275831 [ 111]-0.0005742561045 [ 112]-0.0002046771327
 [ 113]-0.0003537189633 [ 114]-0.0008029957501 [ 115]-0.0007645689859 [ 116] 0.0007137440570
 [ 117]-0.0000536057921 [ 118] 0.0000631466762 [ 119]-0.0001646081558 [ 120] 0.0000635303171
 [ 121] 0.0001061048765 [ 122] 0.0002229940756 [ 123]-0.0000011032421 [ 124] 0.0001883077318
 [ 125] 0.0001959284754 [ 126]-0.0001619218846 [ 127] 0.0001304060440 [ 128] 0.0002425743475
 [ 129] 0.0000555148100 [ 130]-0.0001007991015 [ 131] 0.0009087329961 [ 132]-0.0007022014289
 [ 133] 0.0013900635975 [ 134]-0.0002634228023 [ 135] 0.0002330799644 [ 136]-0.0001627062136
 [ 137] 0.0001860267193 [ 138]-0.0001121666312 [ 139] 0.0000353103437 [ 140] 0.0000480057740
 [ 141] 0.0001074756189 [ 142] 0.0000456714220 [ 143] 0.0000099485268 [ 144]-0.0000511197038
 [ 145] 0.0000165836238 [ 146]-0.0000212127748 [ 147]-0.0000037232437 [ 148] 0.0000151787701
 [ 149]-0.0000054370300 [ 150] 0.0000244338117 [ 151] 0.0000157060610 [ 152] 0.0000368794518
 [ 153]-0.0000034553954 [ 154] 0.0000151470848 [ 155]-0.0000116503415 [ 156] 0.0000353102270
 [ 157] 0.0000110783066 [ 158] 0.0000020829613 [ 159] 0.0001436088075 [ 160]-0.0000707841752
 [ 161]-0.0002605463936 [ 162]-0.0000249429631 [ 163] 0.0001945680281 [ 164]-0.0002432696975
 [ 165]-0.0000008404669 [ 166]-0.0001509705791 [ 167]-0.0000880679462 [ 168]-0.0000496569688
 [ 169]-0.0001867259622 [ 170] 0.0002338888315 [ 171] 0.0001874272364 [ 172]-0.0000368022768
 [ 173]-0.0005494336836 [ 174] 0.0006886809084 [ 175]-0.0003346197531 [ 176]-0.0001683769426
 [ 177]-0.0003015087228 [ 178] 0.0004258379284 [ 179] 0.0000399004736 [ 180] 0.0001769176480
 [ 181] 0.0002026806205 [ 182]-0.0000861840506 [ 183] 0.0001814955746 [ 184] 0.0001107233084
 [ 185] 0.0000807102751 [ 186] 0.0001514849931 [ 187]-0.0005099348418 [ 188] 0.0001787064781
 [ 189]-0.0001810291036 [ 190] 0.0002661341014 [ 191] 0.0001362667476 [ 192] 0.0001332148691
 [ 193] 0.0003409142983 [ 194] 0.0005550657905 [ 195]-0.0003709773357 [ 196]-0.0001279448493
 [ 197]-0.0001425995570 [ 198] 0.0000776747008 [ 199]-0.0001557815500 [ 200]-0.0001526556796
 [ 201]-0.0003278420531 [ 202] 0.0001003110820 [ 203]-0.0001715963722 [ 204] 0.0001248308968
 [ 205] 0.0004324113476 [ 206]-0.0002709854612 [ 207] 0.0002655218636 [ 208] 0.0001694098152
 [ 209]-0.0005253287597 [ 210] 0.0000074823872 [ 211] 0.0005049910713 [ 212]-0.0006724299977
 [ 213] 0.0003061753091 [ 214]-0.0002597229429 [ 215]-0.0000540543145 [ 216]-0.0001198882960
 [ 217] 0.0000444463112 [ 218]-0.0000304118314 [ 219]-0.0000350001198 [ 220]-0.0000510880245
 [ 221] 0.0000596696711 [ 222]-0.0000135135259 [ 223] 0.0000227423834 [ 224]-0.0000269741761
 [ 225]-0.0000253403406 [ 226]-0.0000000345348 [ 227]-0.0000606986049 [ 228] 0.0000231234726
 [ 229]-0.0000050648012 [ 230]-0.0000068676559 [ 231]-0.0000270976387 [ 232] 0.0000048125194
 [ 233]-0.0000143574613 [ 234] 0.0000108753790 [ 235]-0.0000166319262 [ 236] 0.0000211378218
 [ 237]-0.0000047400446 [ 238]-0.0003362303103 [ 239] 0.0002611411801 [ 240] 0.0003061884376
 [ 241]-0.0003946071067 [ 242]-0.0002262134059 [ 243] 0.0002831819167 [ 244]-0.0002592915547
 [ 245] 0.0002444468666 [ 246]-0.0003328543487 [ 247] 0.0001898037581 [ 248] 0.0001544873093
 [ 249]-0.0003174370253 [ 250] 0.0000528397238 [ 251] 0.0004590127931 [ 252]-0.0011000902409
 [ 253]-0.0004971195664 [ 254]-0.0001806315662 [ 255]-0.0003857104733 [ 256] 0.0003169636152
 [ 257] 0.0002021471203 [ 258] 0.0001002874530 [ 259]-0.0002385293805 [ 260]-0.0002885378422
 [ 261] 0.0000264843838 [ 262]-0.0004015178596 [ 263] 0.0000989534930 [ 264] 0.0002319690366
 [ 265]-0.0000488329928 [ 266]-0.0003367061427 [ 267]-0.0007414243282 [ 268] 0.0002668452821
 [ 269] 0.0000292290156 [ 270]-0.0003956665621 [ 271] 0.0002979879914 [ 272] 0.0006836097173
 [ 273] 0.0002158401418 [ 274] 0.0000767945268 [ 275] 0.0000900582176 [ 276] 0.0001979041280
 [ 277]-0.0003785250022 [ 278]-0.0001864554777 [ 279] 0.0002353976246 [ 280]-0.0003513466068
 [ 281] 0.0001465784882 [ 282] 0.0000388272065 [ 283] 0.0006341875959 [ 284]-0.0008267836804
 [ 285] 0.0003238835338 [ 286]-0.0001361844955 [ 287] 0.0001449627498 [ 288]-0.0002215722487
 [ 289]-0.0000951768002 [ 290] 0.0003887438492 [ 291]-0.0002344734773 [ 292]-0.0001314598343
 [ 293] 0.0000615630807 [ 294]-0.0000988432418 [ 295] 0.0002051276887 [ 296] 0.0000361037219
 [ 297] 0.0000504573996 [ 298] 0.0000081621932 [ 299] 0.0001937874377 [ 300] 0.0000483236581
 [ 301]-0.0000335621110 [ 302] 0.0000325440312 [ 303]-0.0000017702994 [ 304] 0.0000223102053
 [ 305] 0.0000034321142 [ 306] 0.0000214244071 [ 307] 0.0000237330773 [ 308] 0.0000240876485
 [ 309]-0.0000179896182 [ 310] 0.0000397928575 [ 311] 0.0000187202353 [ 312] 0.0000173634643
 [ 313]-0.0000004190158 [ 314] 0.0000653673424 [ 315] 0.0000167740632 [ 316]-0.0000121741450
 [ 317] 0.0000099415542 [ 318]-0.0000232159377 [ 319] 0.0002144165077 [ 320]-0.0004495245776
 [ 321]-0.0004271386130 [ 322] 0.0001940461493 [ 323]-0.0002700894489 [ 324] 0.0001750790367
 [ 325]-0.0003967751921 [ 326] 0.0000012331870 [ 327] 0.0001911580731 [ 328]-0.0004186367048
 [ 329] 0.0002140104543 [ 330] 0.0007882824625 [ 331]-0.0008544976321 [ 332] 0.0002725884738
 [ 333]-0.0005264342449 [ 334] 0.0002466415144 [ 335] 0.0000734199583 [ 336] 0.0003076901983
 [ 337] 0.0001017340106 [ 338]-0.0001789496325 [ 339]-0.0000775676944 [ 340]-0.0000070149561
 [ 341]-0.0003754503241 [ 342] 0.0000233510176 [ 343] 0.0003533811005 [ 344]-0.0000565356723
 [ 345]-0.0003502653067 [ 346]-0.0005514701894 [ 347] 0.0001708811876 [ 348] 0.0002349617278
 [ 349]-0.0002019569853 [ 350] 0.0003338895421 [ 351] 0.0007639042635 [ 352] 0.0003927020851
 [ 353]-0.0004962315305 [ 354] 0.0001686640395 [ 355] 0.0000903671452 [ 356]-0.0001403971236
 [ 357] 0.0000868611311 [ 358] 0.0000718439418 [ 359]-0.0001858102341 [ 360] 0.0003364055459
 [ 361]-0.0002401664049 [ 362] 0.0002027754195 [ 363]-0.0007639159057 [ 364]-0.0001426184299
 [ 365]-0.0000065523461 [ 366] 0.0003570793325 [ 367]-0.0001790244470 [ 368]-0.0008798816870
 [ 369] 0.0000567343757 [ 370]-0.0004822783633 [ 371] 0.0002555491722 [ 372]-0.0001363617780
 [ 373] 0.0000829976224 [ 374] 0.0001961669914 [ 375] 0.0000508534518 [ 376] 0.0000596011470
 [ 377]-0.0000228033029 [ 378] 0.0000770301701 [ 379]-0.0000299273942 [ 380]-0.0000480608381
 [ 381] 0.0000539477683 [ 382] 0.0000042068461 [ 383] 0.0000179189740 [ 384] 0.0000220639309
 [ 385] 0.0000119360030 [ 386]-0.0000340992472 [ 387] 0.0000496222999 [ 388]-0.0000181042286
 [ 389] 0.0000297468837 [ 390] 0.0000108853327 [ 391] 0.0000199967701 [ 392] 0.0000124539595
 [ 393] 0.0000239448667 [ 394]-0.0000103681773 [ 395]-0.0000175656805 [ 396]-0.0039951464105
 [ 397]-0.0019960747960 [ 398]-0.0008488113401 [ 399]-0.0074950198620 [ 400]-0.0019439982507
 [ 401]-0.0025639274072 [ 402] 0.0015192305359 [ 403]-0.0029774303869 [ 404]-0.0030436956134
 [ 405]-0.0082805223912 [ 406] 0.0039637320764 [ 407] 0.0015088149964 [ 408] 0.0008785273124
 [ 409] 0.0029801097932 [ 410]-0.0174590005290 [ 411] 0.0043751151805 [ 412]-0.0065636929803
 [ 413]-0.0028575611009 [ 414]-0.0032329306319 [ 415]-0.0052336456080 [ 416]-0.0035062296172
 [ 417] 0.0055697675778 [ 418]-0.0027511202103 [ 419] 0.0006174946805 [ 420]-0.0007791004948
 [ 421] 0.0013164778960 [ 422] 0.0038226266444 [ 423] 0.0011383335488 [ 424]-0.0032259355659
 [ 425]-0.0030182275519 [ 426]-0.0002082091482 [ 427] 0.0075222437776 [ 428]-0.0068674013485
 [ 429] 0.0010039328279 [ 430] 0.0053144224203 [ 431] 0.0195199370245 [ 432]-0.0012826392686
 [ 433] 0.0017797431116 [ 434] 0.0030431794432 [ 435]-0.0019947991901 [ 436]-0.0045980023358
 [ 437] 0.0002006734271 [ 438]-0.0045916759125 [ 439] 0.0017913187610 [ 440]-0.0014947663080
 [ 441] 0.0014635046418 [ 442]-0.0026891035420 [ 443]-0.0026858534292 [ 444]-0.0015115232349
 [ 445] 0.0010288682053 [ 446]-0.0018863037229 [ 447]-0.0042004853938 [ 448] 0.0036955222474
 [ 449]-0.0105161802962 [ 450] 0.0033737510097 [ 451]-0.0021351523767 [ 452]-0.0088179426483
 [ 453]-0.0008274098468 [ 454]-0.0132940762187 [ 455]-0.0005951945040 [ 456]-0.0010158664861
 [ 457] 0.0008678404271 [ 458] 0.0003556159259 [ 459]-0.0003875459950 [ 460] 0.0002937265507
 [ 461]-0.0003051665699 [ 462]-0.0000581254823 [ 463] 0.0001674108528 [ 464]-0.0000596477848
 [ 465]-0.0000502808660 [ 466]-0.0000879255126 [ 467]-0.0000187014540 [ 468] 0.0002051057446
 [ 469]-0.0014461832416 [ 470]-0.0002498691620 [ 471] 0.0003588321234 [ 472] 0.0002969256535
 [ 473] 0.0001005761463 [ 474]-0.0001307964691 [ 475]-0.0012037227644 [ 476] 0.0088596632505
 [ 477] 0.0040616456816 [ 478] 0.0091514027050 [ 479]-0.0035303096899 [ 480] 0.0071548992637
 [ 481] 0.0028762933698 [ 482] 0.0041473961191 [ 483] 0.0093705188557 [ 484] 0.0033682506348
 [ 485] 0.0071395627995 [ 486]-0.0028839869021 [ 487]-0.0029929207767 [ 488]-0.0082463730088
 [ 489] 0.0176102229867 [ 490]-0.0134695095685 [ 491] 0.0229482084090 [ 492]-0.0080923541503
 [ 493] 0.0029091585036 [ 494]-0.0188203196587 [ 495] 0.0001445346294 [ 496] 0.0008445827208
 [ 497]-0.0111494413797 [ 498]-0.0018181290073 [ 499]-0.0000743650163 [ 500]-0.0027802485977
 [ 501]-0.0063510674606 [ 502] 0.0014703156448 [ 503] 0.0111893879322 [ 504] 0.0013147238059
 [ 505] 0.0066521522961 [ 506]-0.0088916167434 [ 507]-0.0063795727706 [ 508]-0.0085197872663
 [ 509]-0.0188395403545 [ 510]-0.0104728820439 [ 511] 0.0171109283019 [ 512]-0.0033734996548
 [ 513] 0.0023020784214 [ 514]-0.0037370518663 [ 515]-0.0020636111418 [ 516] 0.0025055909367
 [ 517] 0.0045420863834 [ 518]-0.0020883329195 [ 519] 0.0058157963578 [ 520] 0.0013449599677
 [ 521]-0.0004810604516 [ 522] 0.0031103723981 [ 523] 0.0023293269777 [ 524]-0.0006740885406
 [ 525] 0.0005181244576 [ 526] 0.0220204656251 [ 527]-0.0144715141879 [ 528] 0.0254007951480
 [ 529]-0.0052666996359 [ 530] 0.0055418723988 [ 531]-0.0068523806528 [ 532] 0.0026112975101
 [ 533]-0.0079077411044 [ 534]-0.0000892665318 [ 535] 0.0006652719198 [ 536] 0.0022374850548
 [ 537] 0.0013267179098 [ 538] 0.0005611732124 [ 539]-0.0018741956797 [ 540] 0.0003062240316
 [ 541]-0.0004702414284 [ 542]-0.0001490684010 [ 543] 0.0004079922322 [ 544]-0.0000636882064
 [ 545] 0.0000452368326 [ 546] 0.0003631715294 [ 547] 0.0006728781372 [ 548]-0.0007262261332
 [ 549] 0.0000128101368 [ 550]-0.0002175697756 [ 551] 0.0007688416738 [ 552] 0.0004387634310
 [ 553] 0.0001838966693 [ 554] 0.0078754071030 [ 555]-0.0008101587562 [ 556]-0.0104854908063
 [ 557] 0.0047378728752 [ 558] 0.0076750218872 [ 559]-0.0081104212364 [ 560] 0.0087909973312
 [ 561]-0.0103686315580 [ 562] 0.0078193947352 [ 563]-0.0038137031088 [ 564]-0.0051672439413
 [ 565] 0.0109715841127 [ 566] 0.0005644069340 [ 567]-0.0070119488276 [ 568] 0.0098272108325
 [ 569] 0.0099241112501 [ 570] 0.0039788996040 [ 571]-0.0035104529634 [ 572]-0.0137737795527
 [ 573]-0.0019711419944 [ 574] 0.0005882610418 [ 575] 0.0083261891132 [ 576] 0.0060082458673
 [ 577]-0.0002457477046 [ 578] 0.0079042606690 [ 579]-0.0018086009405 [ 580]-0.0042205105003
 [ 581] 0.0050620709509 [ 582]-0.0014759962391 [ 583] 0.0141242345515 [ 584]-0.0049791103533
 [ 585] 0.0016294648814 [ 586] 0.0035627507804 [ 587]-0.0017700120020 [ 588]-0.0090895282455
 [ 589] 0.0017307086365 [ 590] 0.0000203197093 [ 591]-0.0030541516000 [ 592]-0.0031253070366
 [ 593] 0.0059533689451 [ 594]-0.0025874052592 [ 595]-0.0055959782429 [ 596]-0.0003759094757
 [ 597]-0.0020110487472 [ 598]-0.0021063956961 [ 599]-0.0045193741603 [ 600] 0.0187820470109
 [ 601]-0.0078615950046 [ 602] 0.0043457955483 [ 603]-0.0019554055159 [ 604]-0.0051197077798
 [ 605] 0.0097662959045 [ 606] 0.0000386832931 [ 607]-0.0001771506775 [ 608] 0.0017169478932
 [ 609]-0.0062493109252 [ 610]-0.0018912483401 [ 611]-0.0093802707882 [ 612]-0.0026798912248
 [ 613]-0.0017657610515 [ 614]-0.0000390538255 [ 615]-0.0026794292550 [ 616] 0.0004932603219
 [ 617] 0.0000508678331 [ 618]-0.0007733800597 [ 619]-0.0004529879947 [ 620]-0.0005073708062
 [ 621]-0.0000312173686 [ 622]-0.0007038896733 [ 623] 0.0000452896491 [ 624]-0.0006025392291
 [ 625] 0.0000713607358 [ 626]-0.0014767549923 [ 627]-0.0006410086325 [ 628]-0.0005595706189
 [ 629]-0.0000718467935 [ 630]-0.0009115185415 [ 631] 0.0001985293862 [ 632] 0.0000217946683
 [ 633] 0.0052565679525 [ 634]-0.0002727854923 [ 635] 0.0034122059891 [ 636]-0.0019724576300
 [ 637]-0.0037743271923 [ 638] 0.0045009680941 [ 639]-0.0051963096464 [ 640] 0.0031340714824
 [ 641] 0.0082228441723 [ 642] 0.0024984951778 [ 643] 0.0022810061900 [ 644]-0.0026867275863
 [ 645] 0.0037196599934 [ 646] 0.0111277539555 [ 647]-0.0072413818966 [ 648] 0.0028499328304
 [ 649] 0.0023502348267 [ 650] 0.0065031811364 [ 651]-0.0072052358284 [ 652] 0.0001049863960
 [ 653] 0.0035682083527 [ 654] 0.0014795541031 [ 655] 0.0007238638365 [ 656]-0.0001891341546
 [ 657] 0.0004681265482 [ 658] 0.0018390093706 [ 659] 0.0000460927669 [ 660] 0.0053023437500
 [ 661]-0.0031119646857 [ 662] 0.0007893383393 [ 663] 0.0020990939713 [ 664]-0.0024248299265
 [ 665]-0.0072281273530 [ 666] 0.0030919777736 [ 667] 0.0014112294139 [ 668] 0.0003639050334
 [ 669]-0.0037110822930 [ 670] 0.0030328945222 [ 671] 0.0024181622902 [ 672]-0.0016061892565
 [ 673] 0.0006122839375 [ 674]-0.0011357701442 [ 675]-0.0023634975089 [ 676] 0.0052015089542
 [ 677]-0.0099837155875 [ 678] 0.0031643473595 [ 679]-0.0046409307486 [ 680]-0.0077044617845
 [ 681] 0.0065770092860 [ 682] 0.0087797429552 [ 683]-0.0098502094698 [ 684]-0.0086893514196
 [ 685]-0.0028318231549 [ 686] 0.0058758474566 [ 687] 0.0016566462028 [ 688]-0.0090956660675
 [ 689]-0.0019473869104 [ 690]-0.0052679888119 [ 691]-0.0011760453859 [ 692] 0.0003607311133
 [ 693] 0.0003730910704 [ 694] 0.0005863814482 [ 695]-0.0008886782281 [ 696]-0.0021790660742
 [ 697] 0.0000664150668 [ 698] 0.0001479353515 [ 699]-0.0004543008582 [ 700]-0.0001032624167
 [ 701]-0.0001141991895 [ 702]-0.0002373509480 [ 703] 0.0002706478466 [ 704]-0.0000355483187
 [ 705]-0.0006418304763 [ 706]-0.0002838809870 [ 707] 0.0001653335257 [ 708]-0.0001408231289
 [ 709] 0.0002409633496 [ 710]-0.0003257615349 [ 711]-0.0007810178354 [ 712]-0.0017840729555
 [ 713] 0.0069879901749 [ 714] 0.0015334071759 [ 715]-0.0006842984573 [ 716]-0.0020772197208
 [ 717] 0.0047198749991 [ 718] 0.0025277001557 [ 719] 0.0004962747115 [ 720] 0.0065510338834
 [ 721] 0.0101544693871 [ 722]-0.0059588748435 [ 723]-0.0014341761317 [ 724] 0.0043063655922
 [ 725]-0.0034546030817 [ 726]-0.0139884140059 [ 727]-0.0001897129289 [ 728] 0.0092004370036
 [ 729]-0.0211821663028 [ 730]-0.0028698509231 [ 731]-0.0008113071174 [ 732] 0.0066356550904
 [ 733] 0.0001581673607 [ 734]-0.0068776903106 [ 735]-0.0025299425205 [ 736]-0.0000850430360
 [ 737] 0.0010749607034 [ 738]-0.0029862552205 [ 739] 0.0059660512851 [ 740]-0.0111203403672
 [ 741]-0.0036842767089 [ 742] 0.0057012461928 [ 743]-0.0005676214738 [ 744]-0.0046165245474
 [ 745] 0.0035189213009 [ 746] 0.0011514544918 [ 747]-0.0055235757768 [ 748] 0.0068522215533
 [ 749]-0.0068229308320 [ 750]-0.0015307466626 [ 751]-0.0041929051658 [ 752]-0.0076610501624
 [ 753]-0.0000432976063 [ 754]-0.0126325118542 [ 755] 0.0027991784533 [ 756] 0.0033049825594
 [ 757] 0.0161103241674 [ 758] 0.0024386578662 [ 759] 0.0020201929636 [ 760] 0.0058978374844
 [ 761] 0.0044464537169 [ 762]-0.0182584519911 [ 763] 0.0215651814039 [ 764] 0.0065511282339
 [ 765] 0.0032741186470 [ 766]-0.0004314458053 [ 767] 0.0003178348755 [ 768]-0.0037688774154
 [ 769] 0.0007174396832 [ 770] 0.0012216437144 [ 771]-0.0001590396174 [ 772] 0.0009183085061
 [ 773] 0.0030510635260 [ 774] 0.0037782342249 [ 775] 0.0002397790417 [ 776]-0.0008658346621
 [ 777]-0.0005580595083 [ 778]-0.0001562545661 [ 779]-0.0002082526429 [ 780]-0.0005816854697
 [ 781] 0.0003210636260 [ 782]-0.0000456683930 [ 783]-0.0001504449073 [ 784] 0.0000688263191
 [ 785] 0.0003405812309 [ 786] 0.0000473416775 [ 787]-0.0003806594133 [ 788] 0.0010672904398
 [ 789] 0.0013220817125 [ 790] 0.0000710845498 [ 791]-0.0041130513841 [ 792]-0.0014880587767
 [ 793] 0.0009051101359 [ 794] 0.0012521380361 [ 795]-0.0010516700884 [ 796]-0.0007483394136
 [ 797]-0.0006885232970 [ 798] 0.0038173407690 [ 799] 0.0004782364340 [ 800]-0.0073675586299
 [ 801]-0.0000276933709 [ 802]-0.0026753347386 [ 803]-0.0026017452432 [ 804] 0.0000770009732
 [ 805] 0.0135690752730 [ 806]-0.0103884800579 [ 807]-0.0032167644962 [ 808] 0.0024117095522
 [ 809] 0.0019609520588 [ 810]-0.0048124170425 [ 811]-0.0036277912855 [ 812] 0.0021372303971
 [ 813]-0.0024967945505 [ 814] 0.0002222092250 [ 815] 0.0024704531111 [ 816]-0.0039184720384
 [ 817]-0.0024441815113 [ 818]-0.0015601136002 [ 819] 0.0125611716158 [ 820]-0.0008636784157
 [ 821] 0.0003532198293 [ 822]-0.0039386840326 [ 823] 0.0013288472696 [ 824]-0.0021955771484
 [ 825]-0.0008286190793 [ 826] 0.0012090118750 [ 827] 0.0029920863541 [ 828] 0.0004341672711
 [ 829] 0.0015850355031 [ 830]-0.0025394984751 [ 831] 0.0001212436435 [ 832] 0.0006614596571
 [ 833] 0.0101080351783 [ 834]-0.0023456100945 [ 835] 0.0019353613788 [ 836]-0.0048065459840
 [ 837]-0.0054419386927 [ 838]-0.0071880500806 [ 839]-0.0052227742325 [ 840]-0.0113168459757
 [ 841] 0.0139472538215 [ 842] 0.0013608300691 [ 843]-0.0100040741797 [ 844]-0.0001153519530
 [ 845]-0.0022678378790 [ 846] 0.0002394705261 [ 847] 0.0009210602546 [ 848]-0.0004224389132
 [ 849]-0.0041761557660 [ 850] 0.0000818555006 [ 851]-0.0004017460909 [ 852] 0.0004136388612
 [ 853]-0.0000901557941 [ 854]-0.0001033960228 [ 855]-0.0000197006087 [ 856] 0.0000595984101
 [ 857]-0.0000207804364 [ 858] 0.0000497992024 [ 859] 0.0001723425094 [ 860]-0.0003760896331
 [ 861]-0.0002779996919 [ 862]-0.0001167622612 [ 863] 0.0002027931689 [ 864]-0.0005995273196
 [ 865]-0.0000443223581 [ 866] 0.0002227014716 [ 867] 0.0001508078678 [ 868]-0.0000521294892
 [ 869]-0.0000417025374 [ 870] 0.0046720614502 [ 871]-0.0017604538739 [ 872]-0.0005559727850
 [ 873]-0.0011635484006 [ 874]-0.0007995843775 [ 875]-0.0005567121772 [ 876]-0.0002548592999
 [ 877] 0.0050286349596 [ 878]-0.0071676945251 [ 879] 0.0008753386986 [ 880]-0.0011417429501
 [ 881] 0.0078319326253 [ 882]-0.0172806140863 [ 883] 0.0066960788540 [ 884]-0.0060627427679
 [ 885]-0.0210634543683 [ 886]-0.0026039456567 [ 887] 0.0016902319067 [ 888] 0.0067886137649
 [ 889]-0.0004387721692 [ 890] 0.0018323032546 [ 891] 0.0026055982213 [ 892] 0.0031830375290
 [ 893] 0.0006026268525 [ 894]-0.0065696872322 [ 895] 0.0070640209479 [ 896] 0.0033280755347
 [ 897]-0.0000156655723 [ 898] 0.0076545686535 [ 899] 0.0026839273655 [ 900] 0.0029753883280
 [ 901]-0.0006595703781 [ 902] 0.0011335841353 [ 903] 0.0063392960737 [ 904] 0.0063577174915
 [ 905]-0.0009580594749 [ 906] 0.0057250757963 [ 907] 0.0056173906389 [ 908] 0.0023816727952
 [ 909]-0.0006750629594 [ 910] 0.0006088827851 [ 911] 0.0074572118983 [ 912] 0.0001794574141
 [ 913]-0.0122755810223 [ 914]-0.0053195859871 [ 915] 0.0000918454210 [ 916]-0.0110062045409
 [ 917] 0.0165146030313 [ 918]-0.0139388361075 [ 919]-0.0069540104739 [ 920] 0.0112479989778
 [ 921]-0.0011291173790 [ 922] 0.0092596423939 [ 923]-0.0036568423269 [ 924]-0.0145059057848
 [ 925]-0.0045074001031 [ 926]-0.0003327118940 [ 927]-0.0075727097251 [ 928] 0.0002410681728
 [ 929]-0.0009459306032 [ 930] 0.0002777634782 [ 931]-0.0003325685785 [ 932]-0.0014042386016
 [ 933]-0.0014618680290 [ 934] 0.0004326166138 [ 935] 0.0001479240622 [ 936] 0.0001630429872
 [ 937]-0.0001054087623 [ 938] 0.0004961152890 [ 939] 0.0000576289060 [ 940] 0.0001541716900
 [ 941]-0.0002811255428 [ 942]-0.0006399181563 [ 943]-0.0001023574058 [ 944]-0.0004237387148
 [ 945]-0.0001802680864 [ 946]-0.0001790702970 [ 947]-0.0004902866324 [ 948]-0.0004966342784
 [ 949] 0.0002768557710 [ 950]-0.0069073409067 [ 951] 0.0009720657194 [ 952] 0.0016910095284
 [ 953] 0.0011992569889 [ 954] 0.0011516009467 [ 955] 0.0030903800590 [ 956]-0.0038602818366
 [ 957]-0.0023745732046 [ 958] 0.0027603590249 [ 959]-0.0030876789138 [ 960] 0.0068995841331
 [ 961] 0.0202302415898 [ 962] 0.0012582919971 [ 963]-0.0155679979431 [ 964]-0.0034337086858
 [ 965]-0.0028427643985 [ 966] 0.0001571122149 [ 967]-0.0041230925464 [ 968] 0.0054682026096
 [ 969]-0.0059629932928 [ 970]-0.0044217413099 [ 971] 0.0046663446988 [ 972]-0.0010900187268
 [ 973] 0.0068972259493 [ 974]-0.0084938066223 [ 975] 0.0019166470430 [ 976]-0.0028366638796
 [ 977]-0.0097881536719 [ 978]-0.0006988977422 [ 979] 0.0035202329155 [ 980] 0.0035534566960
 [ 981]-0.0013329654037 [ 982]-0.0011899473309 [ 983] 0.0063057244882 [ 984] 0.0044623836505
 [ 985]-0.0035278403351 [ 986] 0.0090262249021 [ 987] 0.0034910333442 [ 988] 0.0020400440667
 [ 989] 0.0012754713787 [ 990]-0.0075086401093 [ 991]-0.0042066429146 [ 992]-0.0033160804185
 [ 993] 0.0008266573302 [ 994] 0.0090727370780 [ 995] 0.0123418019391 [ 996]-0.0125994725999
 [ 997]-0.0054704186594 [ 998] 0.0034375020250 [ 999]-0.0098198176112 [1000]-0.0166892568747
 [1001] 0.0221060894056 [1002] 0.0019878352993 [1003]-0.0018675537791 [1004]-0.0003617249878
 [1005]-0.0021770469545 [1006] 0.0004522018912 [1007] 0.0022983781979 [1008] 0.0015544299908
 [1009]-0.0010759839373 [1010]-0.0012634493181 [1011]-0.0029260302404 [1012]-0.0003142766607
 [1013] 0.0005458294919 [1014] 0.0000317309279 [1015]-0.0003933276432 [1016] 0.0001227136287
 [1017]-0.0002412637985 [1018] 0.0000438170574 [1019] 0.0003059619772 [1020]-0.0002894004215
 [1021]-0.0000455731237 [1022] 0.0003401282105 [1023] 0.0005918428541 [1024] 0.0004843808522
 [1025]-0.0005149194851 [1026]-0.0010127349073 [1027]-0.0001005103268 [1028] 0.0011005614106
 [1029]-0.0020364402827 [1030]-0.0053646855637 [1031] 0.0048481400583 [1032] 0.0012813728991
 [1033]-0.0047043315469 [1034] 0.0034793916380 [1035]-0.0031642111805 [1036]-0.0006093345700
 [1037] 0.0038640832114 [1038] 0.0016985602725 [1039] 0.0013476373820 [1040]-0.0068239273264
 [1041]-0.0036954383882 [1042]-0.0064755716151 [1043] 0.0069672695263 [1044] 0.0031793916201
 [1045] 0.0005376081750 [1046]-0.0012855719483 [1047]-0.0050765968892 [1048]-0.0023628027008
 [1049] 0.0014174957655 [1050] 0.0009639077215 [1051]-0.0009463535282 [1052]-0.0039613850567
 [1053] 0.0015877777210 [1054] 0.0028755733397 [1055] 0.0001926496561 [1056]-0.0001563003521
 [1057] 0.0025424103261 [1058]-0.0025659114758 [1059] 0.0021637129696 [1060] 0.0002541946878
 [1061]-0.0030991882473 [1062]-0.0074972434949 [1063] 0.0060927535153 [1064] 0.0014329700825
 [1065] 0.0007805637415 [1066] 0.0016414454446 [1067] 0.0025566198835 [1068] 0.0015278504927
 [1069] 0.0011401324864 [1070]-0.0045847591367 [1071]-0.0014448168059 [1072]-0.0012997816987
 [1073]-0.0044463586721 [1074] 0.0047689027132 [1075] 0.0094486289941 [1076] 0.0007641428153
 [1077] 0.0060840607586 [1078]-0.0025497333680 [1079]-0.0013542744222 [1080] 0.0020822985621
 [1081] 0.0019282643506 [1082] 0.0003158547306 [1083] 0.0013861522813 [1084]-0.0065336936348
 [1085]-0.0006377478908 [1086]-0.0054491405358 [1087]-0.0005445992136 [1088]-0.0000060620120
 [1089]-0.0012357838286 [1090]-0.0006438252471 [1091] 0.0002767062171 [1092]-0.0002576062816
 [1093] 0.0000758232499 [1094]-0.0003124779997 [1095] 0.0002021101990 [1096] 0.0002232992816
 [1097] 0.0003616035485 [1098] 0.0002554703599 [1099] 0.0003689607108 [1100]-0.0000075286433
 [1101]-0.0006048865618 [1102]-0.0001706577278 [1103]-0.0000204435651 [1104]-0.0004429381628
 [1105]-0.0002158045925 [1106] 0.0000930684301 [1107]-0.0048463932181 [1108]-0.0032354329433
 [1109] 0.0011141632656 [1110] 0.0068559263685 [1111]-0.0027206479477 [1112]-0.0031802201387
 [1113]-0.0038320456118 [1114] 0.0004488828522 [1115] 0.0043280273561 [1116] 0.0059024865798
 [1117] 0.0032831692976 [1118] 0.0064320889960 [1119]-0.0002669849652 [1120]-0.0041564728179
 [1121]-0.0033477994423 [1122] 0.0080712422908 [1123]-0.0041476657922 [1124] 0.0061585109581
 [1125] 0.0008175882154 [1126] 0.0079186471673 [1127]-0.0019027949850 [1128]-0.0029927299281
 [1129] 0.0069098482905 [1130]-0.0016096830222 [1131] 0.0001001905734 [1132]-0.0010327751884
 [1133] 0.0009133249207 [1134]-0.0049694273894 [1135]-0.0033139047012 [1136] 0.0035156153637
 [1137]-0.0007706827066 [1138] 0.0018506891273 [1139] 0.0044288847133 [1140]-0.0005940261915
 [1141] 0.0000109539963 [1142] 0.0001751324504 [1143]-0.0030466652813 [1144] 0.0036098537909
 [1145]-0.0025152622933 [1146] 0.0034947766821 [1147] 0.0040383151837 [1148]-0.0016151136755
 [1149]-0.0023593006438 [1150] 0.0000391799897 [1151]-0.0005350589531 [1152]-0.0029524000834
 [1153] 0.0054916685417 [1154] 0.0021413086564 [1155]-0.0020839739768 [1156] 0.0039378053166
 [1157]-0.0013504134061 [1158]-0.0091390671963 [1159] 0.0105864524469 [1160]-0.0054495639961
 [1161] 0.0009817466430 [1162] 0.0008031134536 [1163] 0.0030894746946 [1164] 0.0009679316654
 [1165] 0.0059136891494 [1166] 0.0001668979476 [1167]-0.0001619908702 [1168]-0.0023246378290
 [1169]-0.0015201474309 [1170] 0.0002655153421 [1171] 0.0005027777269 [1172] 0.0002259499260
 [1173] 0.0001392826197 [1174] 0.0002307746804 [1175]-0.0002045506994 [1176] 0.0001945618364
 [1177] 0.0005072472021 [1178]-0.0000236819500 [1179]-0.0001330477566 [1180] 0.0007297318911
 [1181] 0.0000722825603 [1182] 0.0000737571057 [1183]-0.0008379144047 [1184]-0.0005147154072
 [1185] 0.0000968284272 [1186]-0.0258262269855 [1187] 0.0886986661076 [1188] 0.0194960543295
 [1189]-0.0424499026940 [1190] 0.0297964958688 [1191] 0.1343916005324 [1192]-0.0803185595293
 [1193]-0.1443757454265 [1194]-0.0208184375555 [1195] 0.0030774562792 [1196] 0.0035035384206
 [1197]-0.0294158580254 [1198]-0.2183899550265 [1199] 0.0062973757811 [1200] 0.0828525830643
 [1201]-0.0914857243619 [1202] 0.1016855900576 [1203] 0.0504492984553 [1204]-0.1628300069193
 [1205] 0.2949699863297 [1206] 0.0879229621189 [1207] 0.0280324691618 [1208]-0.0073010799502
 [1209] 0.0370893513239 [1210]-0.0372357812395 [1211] 0.0069513278061 [1212]-0.1057693339120
 [1213]-0.0040738802633 [1214]-0.0708226729349 [1215]-0.1081865641370 [1216] 0.2887715412491
 [1217] 0.0390920242599 [1218] 0.0451874536242 [1219]-0.0261645453771 [1220] 0.0266410919327
 [1221]-0.0289235755773 [1222]-0.1271653314970 [1223] 0.1939249942822 [1224]-0.0719208734603
 [1225] 0.0222915227430 [1226] 0.0291505608394 [1227] 0.0343011732466 [1228]-0.0949076303612
 [1229] 0.0656658499716 [1230] 0.0188439803823 [1231] 0.0526199627987 [1232]-0.0169450099997
 [1233] 0.1068508470680 [1234]-0.0374517113198 [1235]-0.0088388451036 [1236] 0.0166747171174
 [1237] 0.0621742681287 [1238]-0.0413081840352 [1239]-0.0151525739763 [1240] 0.0094201464661
 [1241]-0.0053878480330 [1242]-0.0574345202151 [1243]-0.0160777404562 [1244]-0.0190041973107
 [1245]-0.1294464114198 [1246] 0.1031379434683 [1247]-0.1310498852388 [1248] 0.0280321742918
 [1249] 0.1008865440040 [1250]-0.0146714268953 [1251]-0.0450433157671 [1252]-0.1612405147763
 [1253] 0.0545940110365 [1254] 0.0112032330003 [1255]-0.1114563971939 [1256]-0.0244222820347
 [1257] 0.0033558074689 [1258] 0.0362825194125 [1259] 0.0112594089523 [1260]-0.0282370678979
 [1261] 0.0444815727103 [1262] 0.0095039514279 [1263]-0.0032808868180 [1264]-0.0083351065384
 [1265]-0.0047394600479 [1266]-0.0303380440221 [1267]-0.0563038003524 [1268] 0.0234895460896
 [1269]-0.0475908056681 [1270] 0.0678637619369 [1271]-0.0831410028263 [1272] 0.0003572155277
 [1273] 0.0103520032211 [1274] 0.0522455347447 [1275] 0.0180790513729 [1276]-0.0416486208487
 [1277]-0.0382314769378 [1278]-0.0546320008804 [1279] 0.0607311493719 [1280] 0.0049464791611
 [1281] 0.0488115948127 [1282] 0.0778111104713 [1283]-0.0527626631214 [1284]-0.0473068376245
 [1285] 0.0449547770248 [1286] 0.0129303569181 [1287]-0.0354147786840 [1288] 0.0067287289033
 [1289] 0.0694275244118 [1290] 0.1235913910887 [1291]-0.0710462352566 [1292]-0.0608402906010
 [1293]-0.0873989646525 [1294] 0.0709690562932 [1295] 0.0859549851747 [1296]-0.0114873686867
 [1297]-0.0460916106853 [1298]-0.0380415345301 [1299] 0.0520890416885 [1300]-0.0095100531503
 [1301]-0.0190534673456 [1302] 0.0149593475570 [1303]-0.0283283597675 [1304] 0.0139345949477
 [1305]-0.0103194396873 [1306] 0.0234460868180 [1307]-0.0017810079203 [1308]-0.0413700816519
 [1309]-0.0219963812058 [1310] 0.0043797450744 [1311] 0.0624364317494 [1312]-0.0087366245267
 [1313]-0.0092685405696 [1314]-0.0558115965264 [1315]-0.0033870877170 [1316] 0.0023945751184
 [1317] 0.0028515483275 [1318]-0.0079953396006 [1319]-0.0064306979033 [1320] 0.0021470638307
 [1321]-0.0094195867018 [1322] 0.0069183484882 [1323] 0.0148852880357 [1324] 0.0066351909484
 [1325]-0.0100384599891 [1326] 0.0002160439685 [1327]-0.0079267082110 [1328]-0.0016903547664
 [1329] 0.0041913120289 [1330]-0.0007863971297 [1331]-0.0099735405651 [1332] 0.0021320428701
 [1333]-0.0130208503037 [1334]-0.0002995366634 [1335]-0.0059468665153 [1336] 0.0033193577749
 [1337] 0.0103036192401 [1338]-0.0176829722981 [1339]-0.0125304069188 [1340]-0.0005741525376
 [1341] 0.0228594630353 [1342]-0.0055104465145 [1343] 0.0031911767309 [1344] 0.0206788063608
 [1345]-0.0004921615706 [1346] 0.0202649428061 [1347]-0.1081207048962 [1348]-0.0516338620523
 [1349] 0.0545040952409 [1350] 0.0052970821189 [1351]-0.0997991920082 [1352] 0.1785383569185
 [1353] 0.0693658900103 [1354] 0.0246640184359 [1355]-0.1453804598905 [1356] 0.0284435032201
 [1357] 0.0487558886177 [1358] 0.2628715372034 [1359]-0.0118522467725 [1360]-0.0804308938662
 [1361] 0.0911562272738 [1362]-0.1482989267013 [1363]-0.0442499783092 [1364] 0.0886277820733
 [1365]-0.2815602745865 [1366]-0.0983401148751 [1367]-0.2249276310820 [1368]-0.0376601143565
 [1369] 0.1489750704155 [1370] 0.0348100578253 [1371]-0.0631792941737 [1372] 0.0912033089708
 [1373]-0.0147742230525 [1374] 0.0897682295454 [1375] 0.0500200150924 [1376]-0.2652482824899
 [1377]-0.0726718241823 [1378]-0.0028770653639 [1379]-0.0307562169713 [1380]-0.1009883100928
 [1381]-0.0620216715047 [1382] 0.1211170218606 [1383]-0.2509880952498 [1384] 0.0959561436760
 [1385] 0.0608072746330 [1386] 0.0147276567670 [1387]-0.0073629648339 [1388] 0.2051983619668
 [1389]-0.0908970917134 [1390]-0.0723968383663 [1391] 0.0329808670182 [1392]-0.0924931480168
 [1393]-0.0397135832876 [1394] 0.0339244898494 [1395] 0.0805966860187 [1396] 0.0304969428621
 [1397]-0.1057562970014 [1398] 0.0219914555531 [1399] 0.0271638107601 [1400] 0.0492158728413
 [1401] 0.0088328983725 [1402] 0.0728791326285 [1403] 0.0364352620518 [1404] 0.0087075212291
 [1405] 0.1510957022536 [1406]-0.1445815769164 [1407] 0.1333808628418 [1408]-0.0871576986382
 [1409]-0.1086555351927 [1410] 0.0044778782047 [1411] 0.0416349549209 [1412] 0.1702327941893
 [1413] 0.0129305501094 [1414] 0.0294854768253 [1415] 0.0427532737610 [1416] 0.1206452058131
 [1417]-0.0551622222518 [1418] 0.0482325845990 [1419]-0.0276629416109 [1420]-0.0047648882640
 [1421]-0.0125040826722 [1422]-0.0674237733056 [1423]-0.0107171404331 [1424]-0.0055213645706
 [1425] 0.0307716944635 [1426]-0.0173935650987 [1427] 0.0351137427695 [1428]-0.0080413146150
 [1429] 0.0355793699503 [1430]-0.1363456781888 [1431] 0.0965280218198 [1432] 0.0141762551989
 [1433]-0.0043746543537 [1434]-0.0509923975803 [1435]-0.0384621519265 [1436] 0.0510308775438
 [1437] 0.0346088123884 [1438]-0.0026776174678 [1439]-0.0483464631608 [1440] 0.0774743417010
 [1441]-0.0371834055121 [1442]-0.0748155448899 [1443] 0.0265009667837 [1444] 0.0437382894902
 [1445]-0.1025879206347 [1446]-0.0335272576633 [1447] 0.0873708327291 [1448]-0.0388425746756
 [1449]-0.1141701060760 [1450]-0.1818237901606 [1451] 0.1072132731487 [1452] 0.0811610165631
 [1453]-0.0217688324503 [1454]-0.0401295621076 [1455] 0.0291413375225 [1456] 0.0362183444338
 [1457]-0.0126141582740 [1458] 0.0354480545769 [1459] 0.0533176249967 [1460] 0.0302493456350
 [1461]-0.0007391243059 [1462] 0.0225683801179 [1463] 0.0548003205060 [1464]-0.0147568305409
 [1465] 0.0207834777487 [1466]-0.0129955269228 [1467]-0.0000127924523 [1468] 0.0147849098937
 [1469]-0.0207652858252 [1470] 0.0056174833944 [1471]-0.1090174553026 [1472] 0.0092105071118
 [1473] 0.0192050629110 [1474]-0.0143222806940 [1475]-0.0010146755712 [1476]-0.0036994901711
 [1477]-0.0016068469667 [1478] 0.0064624227135 [1479] 0.0066732775866 [1480]-0.0095705396352
 [1481] 0.0105311125805 [1482] 0.0048587680661 [1483]-0.0213571446637 [1484] 0.0011138608285
 [1485] 0.0174497751533 [1486]-0.0043992604619 [1487] 0.0091605003972 [1488]-0.0006694536452
 [1489] 0.0087576507180 [1490] 0.0001703974597 [1491]-0.0011913196007 [1492] 0.0103168495590
 [1493] 0.0226410597302 [1494] 0.0011248465892 [1495] 0.0074895885347 [1496]-0.0020504285100
 [1497]-0.0039533413222 [1498] 0.0017978453416 [1499]-0.0109454407629 [1500] 0.0041489315005
 [1501]-0.0400927901807 [1502] 0.0041018716436 [1503]-0.0062813063052 [1504] 0.0039174351413
 [1505]-0.0031824099041 [1506] 0.0850469487594 [1507]-0.0362024836898 [1508] 0.0384866759046
 [1509]-0.0558896007872 [1510]-0.0143090739426 [1511]-0.0674715354056 [1512] 0.0897254728756
 [1513] 0.0076766420085 [1514] 0.0519743950176 [1515] 0.1750559504391 [1516]-0.0681469315968
 [1517]-0.0704924494112 [1518] 0.0978393996064 [1519] 0.0011736146363 [1520]-0.0327632183831
 [1521] 0.0466332009746 [1522] 0.0802336932355 [1523]-0.0549623404756 [1524] 0.1762216790954
 [1525]-0.0817737821349 [1526] 0.1245979437394 [1527] 0.0861506349624 [1528] 0.0547357419916
 [1529]-0.0498413999643 [1530]-0.0650382117452 [1531] 0.0694127503012 [1532] 0.0613781191627
 [1533] 0.0413790001200 [1534] 0.0467545630571 [1535]-0.0061105656180 [1536]-0.0596500620477
 [1537] 0.0220995318787 [1538]-0.0697601621346 [1539] 0.2114184554320 [1540]-0.0336139259566
 [1541] 0.0732407519734 [1542] 0.1989192788929 [1543] 0.0794631167428 [1544]-0.0431689689711
 [1545]-0.1002741625115 [1546]-0.0159090508355 [1547]-0.0169216683506 [1548]-0.0397073753375
 [1549]-0.0151073632769 [1550]-0.0379308453970 [1551] 0.0216314634213 [1552] 0.1596287243289
 [1553] 0.0497739621062 [1554] 0.0523215349983 [1555] 0.0742913239974 [1556] 0.0503215116241
 [1557]-0.0368285844186 [1558] 0.0572090880555 [1559] 0.0595756184222 [1560]-0.1223712763924
 [1561] 0.0367882069703 [1562] 0.1363360238501 [1563] 0.0111332157723 [1564] 0.0686087706201
 [1565] 0.0243352408547 [1566] 0.0107104603317 [1567] 0.0330055580792 [1568]-0.0429061501385
 [1569] 0.0074423173603 [1570] 0.0171119811616 [1571] 0.0825794099067 [1572]-0.0051342743043
 [1573]-0.0257875987711 [1574]-0.1713695790251 [1575] 0.0581487723233 [1576]-0.1093325186188
 [1577]-0.0353538640338 [1578] 0.0249676065050 [1579]-0.0478167047448 [1580]-0.0053430209233
 [1581]-0.0228577280311 [1582] 0.0581886011550 [1583] 0.0504716332381 [1584]-0.0275585474302
 [1585] 0.0135243420931 [1586]-0.0107353917045 [1587] 0.0241068387355 [1588] 0.0441758692609
 [1589] 0.0022842330849 [1590] 0.0316441532422 [1591]-0.0271179242375 [1592]-0.0105139179880
 [1593]-0.0179642483630 [1594]-0.0049402721400 [1595] 0.0276180692262 [1596] 0.0472631440317
 [1597] 0.0942376818404 [1598] 0.0039298593311 [1599] 0.0157933645134 [1600]-0.0519209757967
 [1601] 0.0955370900131 [1602]-0.0926712055280 [1603] 0.0962897342196 [1604] 0.1005126790837
 [1605]-0.0592206555724 [1606]-0.0218346569125 [1607]-0.0178273575308 [1608] 0.1354049459437
 [1609]-0.0223205489285 [1610] 0.0422685768549 [1611] 0.0425258599059 [1612]-0.0380226074600
 [1613] 0.0323359010983 [1614] 0.0323970133969 [1615]-0.0308739977541 [1616]-0.0884753123462
 [1617]-0.0231529217969 [1618] 0.0060032072911 [1619]-0.0015376574026 [1620]-0.0354490678875
 [1621]-0.0235805539982 [1622] 0.0011404423049 [1623] 0.0100677005372 [1624] 0.0186522299770
 [1625] 0.0396125072979 [1626]-0.0339145591072 [1627]-0.0131749015178 [1628]-0.0206519794328
 [1629] 0.0572647182183 [1630]-0.0111450408242 [1631] 0.0215819841278 [1632] 0.0066947483001
 [1633]-0.0230913511504 [1634] 0.0072539750859 [1635] 0.0057205844876 [1636]-0.0023826432691
 [1637]-0.0032664084598 [1638]-0.0035974422759 [1639] 0.0009886549035 [1640] 0.0009613837754
 [1641]-0.0101552280703 [1642] 0.0047784663221 [1643]-0.0106729606640 [1644]-0.0086296258898
 [1645] 0.0031091091365 [1646] 0.0050150410015 [1647] 0.0176440424540 [1648] 0.0095533307758
 [1649]-0.0020722297930 [1650] 0.0018630522350 [1651]-0.0085108241556 [1652]-0.0052473272149
 [1653] 0.0050684241702 [1654]-0.0144246798642 [1655] 0.0180656398451 [1656]-0.0001986208420
 [1657]-0.0106140911578 [1658]-0.0147603952971 [1659] 0.0278380265356 [1660]-0.0025915960526
 [1661] 0.0081004125498 [1662] 0.0053579875394 [1663] 0.0072131520794 [1664]-0.0025804375254
 [1665] 0.0059612763861
  vo                     2                     1 -2.505410126791352E-002
        U*G(pq,rs) contribution is being calculated
             (Symmetry block 2, perturbation   1)

 CCSD(T) contribution to the paramagnetic part of the shielding tensor:

                        Bx          By          Bz

      O #1    x    5.622140    0.000000    0.000000
      O #1    y   -9.169874    0.000000    0.000000
      O #1    z    0.000000    0.000000    0.000000

      C #2    x   31.307363    0.000000    0.000000
      C #2    y   14.637953    0.000000    0.000000
      C #2    z    0.000000    0.000000    0.000000

      C #3    x   24.065667    0.000000    0.000000
      C #3    y   -9.419974    0.000000    0.000000
      C #3    z    0.000000    0.000000    0.000000

      N #4    x   61.262933    0.000000    0.000000
      N #4    y    4.461225    0.000000    0.000000
      N #4    z    0.000000    0.000000    0.000000

      C #5    x   27.588054    0.000000    0.000000
      C #5    y   -7.574540    0.000000    0.000000
      C #5    z    0.000000    0.000000    0.000000

      H #6    x    0.450722    0.000000    0.000000
      H #6    y   -0.068874    0.000000    0.000000
      H #6    z    0.000000    0.000000    0.000000

      H #7    x    0.353156    0.000000    0.000000
      H #7    y    0.133939    0.000000    0.000000
      H #7    z    0.000000    0.000000    0.000000

      H #8    x    0.704207    0.000000    0.000000
      H #8    y   -0.564649    0.000000    0.000000
      H #8    z    0.000000    0.000000    0.000000


 Total shielding tensor at the CCSD(T) level:

                        Bx          By          Bz

      O #1    x  -54.803979   81.463818    0.000000
      O #1    y   11.752467  -38.978786    0.000000
      O #1    z    0.000000    0.000000  247.167561

      C #2    x  -30.567292  -24.059696    0.000000
      C #2    y  -21.989782   46.550143    0.000000
      C #2    z    0.000000    0.000000  107.494604

      C #3    x  -22.964163    7.339543    0.000000
      C #3    y  -12.928336   67.061420    0.000000
      C #3    z    0.000000    0.000000  130.202032

      N #4    x -184.624177   17.617633    0.000000
      N #4    y   31.281809  -89.327147    0.000000
      N #4    z    0.000000    0.000000  256.947122

      C #5    x    8.638974   33.966742    0.000000
      C #5    y   47.947862   52.199549    0.000000
      C #5    z    0.000000    0.000000  145.632388

      H #6    x   26.698821   -1.369358    0.000000
      H #6    y    1.082502   25.365173    0.000000
      H #6    z    0.000000    0.000000   20.154842

      H #7    x   25.017144   -0.104987    0.000000
      H #7    y   -0.606492   25.517456    0.000000
      H #7    z    0.000000    0.000000   21.599314

      H #8    x   24.889820    0.788288    0.000000
      H #8    y    0.068242   26.483757    0.000000
      H #8    z    0.000000    0.000000   22.075764


 CCSD(T) contribution to paramagnetic part of magnetizability tensor:

                         Bx          By          Bz

            Bx      1.55701234 -0.02915060  0.00000000
            By     -0.00687985  0.00000000  0.00000000
            Bz      0.00000000  0.00000000  0.00000000


 Total CCSD(T) magnetizability tensor:

                         Bx          By          Bz

            Bx    -27.22180916  2.54198172  0.00000000
            By      2.56425247  4.05263160  0.00000000
            Bz      0.00000000  0.00000000************


 Total CCSD(T) magnetizability:-96.64977395


 @CHECKOUT-I, Total execution time (CPU/WALL):    264482.98/   21114.12 seconds.
--executable xsdcc finished with status     0 in    21114.19 seconds (walltime).
 --invoking executable--
/home/besselman/CFOUR_18/cfour18/bin/xanti
 @GETMEM-I,  Allocated  114440 MB of main memory.
 CCSD(T) MO derivative gammas will be sorted to Mulliken order.
 Derivative gammas for magnetic perturbation are considered.
 @CHECKOUT-I, Total execution time (CPU/WALL):      2231.08/     129.73 seconds.
--executable xanti finished with status     0 in      129.78 seconds (walltime).
 --invoking executable--
/home/besselman/CFOUR_18/cfour18/bin/xbcktrn
 @GETMEM-I,  Allocated  114440 MB of main memory.
 Derivative gammas for magnetic perturbation are considered.
 @CHECKOUT-I, Total execution time (CPU/WALL):       456.80/      28.46 seconds.
--executable xbcktrn finished with status     0 in       28.51 seconds (walltime).
 --invoking executable--
/home/besselman/CFOUR_18/cfour18/bin/xvdint
 @GETMEM-I,  Allocated  114440 MB of main memory.
 One- and two-electron integral derivatives are calculated
 for RHF-CC/MBPT NMR chemical shifts and magnetizabilities.
 Gauge-including atomic orbitals (GIAOs) are used.
 Spherical gaussians are used.
 Derivatives with respect to By are calculated.
 Sort of perturbed Gammas required for CC/MBPT  magnetizabilities.
 Sort performed in core.
 Sort of perturbed Gammas required   29.18 seconds.
 Sort of perturbed Gammas required for CC/MBPT  magnetizabilities.
 Sort performed in core.
 Sort of perturbed Gammas required   36.46 seconds.
 Evaluation of 2el GIAO integrals

                2el contribution to magnetizability tensor
                ------------------------------------------

                        Bx          By          Bz

            Bx     1.47896099 -0.01963234  0.00000000
            By     0.00000000  0.00000000  0.00000000
            Bz     0.00000000  0.00000000  0.00000000


 Evaluation of 2e integral derivatives required11568.69 seconds.
 @CHECKOUT-I, Total execution time (CPU/WALL):     11568.71/     792.28 seconds.
--executable xvdint finished with status     0 in      792.36 seconds (walltime).
 --invoking executable--
/home/besselman/CFOUR_18/cfour18/bin/xsdcc
 @GETMEM-I,  Allocated  114440 MB of main memory.
 Chemical shifts and magnetizabilities are calculated at the CCSD(T) level.
 Gauge-origin independence is ensured by using gauge-including AOs.
 G(ab,cd) and dG(ab,cd)/dx are not explicitly calculated.
 AO based algorithm is used.
 Perturbed canonical orbitals are used.
 By is a perturbation of irrep 2.
 CPHF coefficients for vrt-vrt block: U^x(a,b) = -1/2 S^x(a,b)
                     1                     1
                     2                     2
Total CPU time :        77.82
 processed    426163791 ao basis integrals from     104070 buffers 
                     1                     1
                     2                     2
Total CPU time :        30.73
 processed    105230410 ao basis integrals from      25692 buffers 
Total CPU time :        44.95
 processed     84291080 ao basis integrals from      20579 buffers 
Total CPU time :        16.95
 processed     43853446 ao basis integrals from      10707 buffers 
                     2                     2
                     1                     1
Total CPU time :        27.47
 processed    105230410 ao basis integrals from      25692 buffers 
Total CPU time :        23.63
 processed     84291080 ao basis integrals from      20579 buffers 
Total CPU time :        12.45
 processed     43853446 ao basis integrals from      10707 buffers 
                     1                     1
                     2                     2
Total CPU time :        40.39
 processed    105230410 ao basis integrals from      25692 buffers 
Total CPU time :        22.10
 processed     84291080 ao basis integrals from      20579 buffers 
Total CPU time :        10.20
 processed     43853446 ao basis integrals from      10707 buffers 
 Transformation of GIAO integrals from AO to MO basis:
 RHF transformation
 Transformation of IIIJY integral derivatives.
 3 passes through the AO integral derivative file were needed.
 426163791 AO integral derivatives were read from file IIIJY.
 Transformation of first index required   90.9 seconds.
 Transformation of remaining indices required  116.0 seconds.
 146691315 MO integral derivatives were written to file DERINT.
 Formation of <ab||ci>^chi using AO integrals:
 Transformation of IIII integrals:
 1 pass through the AO integral file was needed.
 105230410 AO integrals were read from file IIII.
 Tranformation of first (perturbed) index required  11.6 seconds.
 Tranformation of remaining (unperturbed) indices required  22.0 seconds.
 Transformation of IIJJ integrals:
 1 pass through the AO integral file was needed.
  43853446 AO integrals were read from file IIJJ.
 Tranformation of first (perturbed) index required   9.3 seconds.
 Tranformation of remaining (unperturbed) indices required  20.4 seconds.
 Transformation of IJIJ integrals:
 1 pass through the AO integral file was needed.
  84291080 AO integrals were read from file IJIJ.
 Tranformation of first (perturbed) index required  16.6 seconds.
 Tranformation of remaining (unperturbed) indices required  47.0 seconds.
        MO basis integral derivatives are being calculated
             (Symmetry block 2, perturbation   2)
 First derivative of the wavefunction is calculated (Symmetry block 2, perturbation   2)
 Resorts of perturbed amplitudes and integrals required   3.6 seconds.
 Construction of <Phi|(dH_N/dx exp(T))c|0> required 648.9 seconds.
 Starting iterative solution of the perturbed CC equations.
 The DIIS procedure is used to accelerate convergence.
 Convergence criterion is 10**(-9).
 Maximum number of iterations is 200.
 lenvec is                8782875
 Convergence information after     1 iterations: 
 Largest element of residual vector :  0.27648249E+00.
 Largest element of DIIS residual   :  0.27648249E+00.
 lenvec is                8782875
 Convergence information after     2 iterations: 
 Largest element of residual vector : -0.29296963E-01.
 Largest element of DIIS residual   : -0.32175840E-01.
 lenvec is                8782875
 Convergence information after     3 iterations: 
 Largest element of residual vector :  0.51746955E-01.
 Largest element of DIIS residual   :  0.35128115E-01.
 lenvec is                8782875
 Convergence information after     4 iterations: 
 Largest element of residual vector :  0.22030664E-01.
 Largest element of DIIS residual   : -0.12220399E-01.
 lenvec is                8782875
 Convergence information after     5 iterations: 
 Largest element of residual vector : -0.11247580E-01.
 Largest element of DIIS residual   : -0.73192129E-02.
 lenvec is                8782875
 Convergence information after     6 iterations: 
 Largest element of residual vector : -0.45843651E-02.
 Largest element of DIIS residual   : -0.25335804E-02.
 lenvec is                8782875
 Convergence information after     7 iterations: 
 Largest element of residual vector : -0.24939029E-02.
 Largest element of DIIS residual   : -0.15590914E-02.
 lenvec is                8782875
 Convergence information after     8 iterations: 
 Largest element of residual vector : -0.95016737E-03.
 Largest element of DIIS residual   : -0.27917618E-03.
 lenvec is                8782875
 Convergence information after     9 iterations: 
 Largest element of residual vector : -0.35970839E-03.
 Largest element of DIIS residual   : -0.12946429E-03.
 lenvec is                8782875
 Convergence information after    10 iterations: 
 Largest element of residual vector : -0.84406003E-04.
 Largest element of DIIS residual   : -0.40100394E-04.
 lenvec is                8782875
 Convergence information after    11 iterations: 
 Largest element of residual vector :  0.41191254E-04.
 Largest element of DIIS residual   :  0.41235031E-04.
 lenvec is                8782875
 Convergence information after    12 iterations: 
 Largest element of residual vector :  0.26423310E-04.
 Largest element of DIIS residual   :  0.16940296E-04.
 lenvec is                8782875
 Convergence information after    13 iterations: 
 Largest element of residual vector :  0.15144125E-04.
 Largest element of DIIS residual   :  0.10606948E-04.
 lenvec is                8782875
 Convergence information after    14 iterations: 
 Largest element of residual vector :  0.56954667E-05.
 Largest element of DIIS residual   :  0.32132996E-05.
 lenvec is                8782875
 Convergence information after    15 iterations: 
 Largest element of residual vector :  0.28254257E-05.
 Largest element of DIIS residual   :  0.12473948E-05.
 lenvec is                8782875
 Convergence information after    16 iterations: 
 Largest element of residual vector :  0.14486306E-05.
 Largest element of DIIS residual   :  0.30478873E-06.
 lenvec is                8782875
 Convergence information after    17 iterations: 
 Largest element of residual vector :  0.37097578E-06.
 Largest element of DIIS residual   : -0.64933221E-07.
 lenvec is                8782875
 Convergence information after    18 iterations: 
 Largest element of residual vector :  0.12308138E-06.
 Largest element of DIIS residual   : -0.44211394E-07.
 lenvec is                8782875
 Convergence information after    19 iterations: 
 Largest element of residual vector :  0.35921001E-07.
 Largest element of DIIS residual   : -0.17819142E-07.
 lenvec is                8782875
 Convergence information after    20 iterations: 
 Largest element of residual vector : -0.14553287E-07.
 Largest element of DIIS residual   : -0.76902108E-08.
 lenvec is                8782875
 Convergence information after    21 iterations: 
 Largest element of residual vector : -0.43573838E-08.
 Largest element of DIIS residual   : -0.29941994E-08.
 lenvec is                8782875
 Convergence information after    22 iterations: 
 Largest element of residual vector : -0.22446399E-08.
 Largest element of DIIS residual   : -0.20898458E-08.
 lenvec is                8782875
 Convergence information after    23 iterations: 
 Largest element of residual vector : -0.13489148E-08.
 Largest element of DIIS residual   : -0.69235836E-09.
 Perturbed amplitude equations converged in    23 iterations.
  Dominant contributions to perturbed wavefunction:
   18   18  179   57     -0.3912783852 ABAB
   18   18   57  179     -0.3912783852 ABAB
   18   18  179   89      0.3609552065 ABAB
   18   18   89  179      0.3609552065 ABAB
   18   18  179   58      0.3327271088 ABAB
   18   18   58  179      0.3327271088 ABAB
   18   18  179   63     -0.3315022164 ABAB
   18   18   63  179     -0.3315022164 ABAB
   18   18  180   56      0.3207071305 ABAB
   18   18   56  180      0.3207071305 ABAB
   17   17  180   56      0.2983331092 ABAB
   17   17   56  180      0.2983331092 ABAB
   18   18  179   42      0.2668123894 ABAB
   18   18   42  179      0.2668123894 ABAB
   18   18  179   53      0.2648526571 ABAB
   18   18   53  179      0.2648526571 ABAB
   18   18  179   93      0.2628243912 ABAB
   18   18   93  179      0.2628243912 ABAB
   18   18  179   56     -0.2621330632 ABAB
   18   18   56  179     -0.2621330632 ABAB
  Norm of list 444    0.000000000000000E+000
  Norm of list 445    0.000000000000000E+000
  Norm of list 446     5.99827240037612     
  savet is  F
  dumpdtdl  F
  special occupied indices: 
  @GTSPECIN-I, Orbital   8 is mixed with   1 degenerate partners by the perturbation.
  @GTSPECIN-I, Orbital   9 is mixed with   2 degenerate partners by the perturbation.
  @GTSPECIN-I, Orbital  10 is mixed with   1 degenerate partners by the perturbation.
  @GTSPECIN-I, Orbital  11 is mixed with   1 degenerate partners by the perturbation.
  @GTSPECIN-I, Orbital  12 is mixed with   2 degenerate partners by the perturbation.
  @GTSPECIN-I, Orbital  13 is mixed with   2 degenerate partners by the perturbation.
  @GTSPECIN-I, Orbital  14 is mixed with   1 degenerate partners by the perturbation.
  @GTSPECIN-I, Orbital  15 is mixed with   2 degenerate partners by the perturbation.
  @GTSPECIN-I, Orbital  16 is mixed with   5 degenerate partners by the perturbation.
  @GTSPECIN-I, Orbital  17 is mixed with   3 degenerate partners by the perturbation.
  @GTSPECIN-I, Orbital  18 is mixed with   4 degenerate partners by the perturbation.
   Memory requirement in dtrp1rhfd               86125355
  There are                   1122  ijk combinations. 
 PARA: timing for (T) xsdcc           264988.63 seconds.
  here
  here2
  here3
  here4
 Starting iterative solution of the perturbed Lambda equations.
 The DIIS procedure is used to accelerate convergence.
 Convergence criterion is 10**(-9).
 Maximum number of iterations is 200.
 lenvec is                8782875
 Convergence information after     1 iterations: 
 Largest element of residual vector : -0.28149874E+00.
 Largest element of DIIS residual   : -0.28149874E+00.
 lenvec is                8782875
 Convergence information after     2 iterations: 
 Largest element of residual vector :  0.30655779E-01.
 Largest element of DIIS residual   :  0.36959467E-01.
 lenvec is                8782875
 Convergence information after     3 iterations: 
 Largest element of residual vector : -0.52613294E-01.
 Largest element of DIIS residual   : -0.36775527E-01.
 lenvec is                8782875
 Convergence information after     4 iterations: 
 Largest element of residual vector :  0.22057943E-01.
 Largest element of DIIS residual   :  0.13860063E-01.
 lenvec is                8782875
 Convergence information after     5 iterations: 
 Largest element of residual vector :  0.11440480E-01.
 Largest element of DIIS residual   :  0.74868709E-02.
 lenvec is                8782875
 Convergence information after     6 iterations: 
 Largest element of residual vector :  0.46015111E-02.
 Largest element of DIIS residual   :  0.27931227E-02.
 lenvec is                8782875
 Convergence information after     7 iterations: 
 Largest element of residual vector :  0.25844299E-02.
 Largest element of DIIS residual   :  0.16272201E-02.
 lenvec is                8782875
 Convergence information after     8 iterations: 
 Largest element of residual vector :  0.98640426E-03.
 Largest element of DIIS residual   :  0.28973928E-03.
 lenvec is                8782875
 Convergence information after     9 iterations: 
 Largest element of residual vector :  0.37748398E-03.
 Largest element of DIIS residual   :  0.15060459E-03.
 lenvec is                8782875
 Convergence information after    10 iterations: 
 Largest element of residual vector :  0.92638944E-04.
 Largest element of DIIS residual   :  0.40009334E-04.
 lenvec is                8782875
 Convergence information after    11 iterations: 
 Largest element of residual vector : -0.45561462E-04.
 Largest element of DIIS residual   : -0.43523210E-04.
 lenvec is                8782875
 Convergence information after    12 iterations: 
 Largest element of residual vector : -0.28787774E-04.
 Largest element of DIIS residual   : -0.16801171E-04.
 lenvec is                8782875
 Convergence information after    13 iterations: 
 Largest element of residual vector : -0.15852952E-04.
 Largest element of DIIS residual   : -0.10922538E-04.
 lenvec is                8782875
 Convergence information after    14 iterations: 
 Largest element of residual vector : -0.62807091E-05.
 Largest element of DIIS residual   : -0.38716437E-05.
 lenvec is                8782875
 Convergence information after    15 iterations: 
 Largest element of residual vector : -0.29096867E-05.
 Largest element of DIIS residual   : -0.17436780E-05.
 lenvec is                8782875
 Convergence information after    16 iterations: 
 Largest element of residual vector : -0.18172615E-05.
 Largest element of DIIS residual   : -0.59797199E-06.
 lenvec is                8782875
 Convergence information after    17 iterations: 
 Largest element of residual vector : -0.58147182E-06.
 Largest element of DIIS residual   :  0.10261300E-06.
 lenvec is                8782875
 Convergence information after    18 iterations: 
 Largest element of residual vector : -0.22384971E-06.
 Largest element of DIIS residual   : -0.71651613E-07.
 lenvec is                8782875
 Convergence information after    19 iterations: 
 Largest element of residual vector : -0.70148614E-07.
 Largest element of DIIS residual   :  0.21143646E-07.
 lenvec is                8782875
 Convergence information after    20 iterations: 
 Largest element of residual vector : -0.30118141E-07.
 Largest element of DIIS residual   :  0.13718788E-07.
 lenvec is                8782875
 Convergence information after    21 iterations: 
 Largest element of residual vector :  0.83515881E-08.
 Largest element of DIIS residual   :  0.46874440E-08.
 lenvec is                8782875
 Convergence information after    22 iterations: 
 Largest element of residual vector :  0.40772057E-08.
 Largest element of DIIS residual   :  0.31555924E-08.
 lenvec is                8782875
 Convergence information after    23 iterations: 
 Largest element of residual vector :  0.18736404E-08.
 Largest element of DIIS residual   :  0.10423831E-08.
 lenvec is                8782875
 Convergence information after    24 iterations: 
 Largest element of residual vector :  0.81915146E-09.
 Largest element of DIIS residual   :  0.49829793E-09.
 Perturbed Lambda equations converged in    24 iterations.
  Dominant contributions to perturbed wavefunction:
   18   18  179   57      0.5439446562 ABAB
   18   18   57  179      0.5439446562 ABAB
   18   18  179   89     -0.4961390486 ABAB
   18   18   89  179     -0.4961390486 ABAB
   18   18  179   63      0.4608110573 ABAB
   18   18   63  179      0.4608110573 ABAB
   18   18  179   58     -0.4578893349 ABAB
   18   18   58  179     -0.4578893349 ABAB
   18   18  180   56     -0.4070348730 ABAB
   18   18   56  180     -0.4070348730 ABAB
   18   18  179   42     -0.3852965587 ABAB
   18   18   42  179     -0.3852965587 ABAB
   17   17  180   56     -0.3847380091 ABAB
   17   17   56  180     -0.3847380091 ABAB
   18   18  179   53     -0.3697585569 ABAB
   18   18   53  179     -0.3697585569 ABAB
   18   18  179   93     -0.3552744962 ABAB
   18   18   93  179     -0.3552744962 ABAB
   18   18  179   56      0.3489875028 ABAB
   18   18   56  179      0.3489875028 ABAB
 First-order density matrix is being calculated  (Symmetry block 2, perturbation   2)
  There are                     78  special pairs.
  occ                     1                     2  5.057285432112901E-002
  vrt                     1                     2 -6.854820245295799E-002
  vo                     1                     2  -7.17015041948091     
  occ                     2                     2   1.13213793280817     
  vrt                     2                     2  0.532828396745243     
  vo                     2                     2  -12.3748494342002     
  gtensor plus SO mean-field
 Calculation of the contributions of <pq||rs> to dI(i,j)/dx required  44.9 seconds.
 Calculation of the contributions of <pq||rs> to dI(a,b)/dx required 695.2 seconds.
  @FORMDXIJ-I, Using CC response density for pair (  1,  8)
  @FORMDXIJ-I, Using CC response density for pair (  1,  9)
  @FORMDXIJ-I, Using CC response density for pair (  1, 12)
  @FORMDXIJ-I, Using CC response density for pair (  1, 13)
  @FORMDXIJ-I, Using CC response density for pair (  1, 14)
  @FORMDXIJ-I, Using CC response density for pair (  2,  9)
  @FORMDXIJ-I, Using CC response density for pair (  2, 12)
  @FORMDXIJ-I, Using CC response density for pair (  2, 15)
  @FORMDXIJ-I, Using CC response density for pair (  3, 10)
  @FORMDXIJ-I, Using CC response density for pair (  3, 11)
  @FORMDXIJ-I, Using CC response density for pair (  3, 13)
  @FORMDXIJ-I, Using CC response density for pair (  3, 15)
  dD(ij)/dx contribution from formdxij
   -0.00003652708375      0.00003761961604     -0.00022339956746     -0.00011114043048
   -0.00004257979152     -0.00026750407825     -0.00030160922447      0.00013816534088
   -0.00013648747075      0.00021963281353      0.00007620024600     -0.00014450429952
    0.00005157193584     -0.00025251912456      0.00005938234870     -0.00034856494526
   -0.00299355877268      0.01189604077517      0.00286797708774     -0.00270396371455
   -0.00279033717433     -0.02248601631696      0.00299260854881     -0.00180156302057
   -0.01014107249465     -0.04810443445026     -0.00212736277771      0.00134735545943
   -0.00207411100240     -0.05468196609747     -0.00109830115538      0.00077353206210
    0.03730810341576     -0.00149228368630     -0.03095059583902      0.00233060190200
   -0.00342332794293     -0.00513997342068      0.02314198537938      0.00152932119652
   -0.00216338500826     -0.00439854830978      0.01108012526019     -0.02680953340131
    0.02019524627747      0.00003652708375      0.00011114043048      0.00030160922447
   -0.00021963281353     -0.00005157193584      0.00034856494526     -0.00286797708774
    0.02248601631696      0.01014107249465     -0.00134735545943      0.00109830115538
    0.00149228368630      0.00342332794293     -0.00152932119652     -0.01108012526019
   -0.00003761961604      0.00004257979152     -0.00013816534088     -0.00007620024600
    0.00025251912456      0.00299355877268      0.00270396371455     -0.00299260854881
    0.04810443445026      0.00207411100240     -0.00077353206210      0.03095059583902
    0.00513997342068      0.00216338500826      0.02680953340131      0.00022339956746
    0.00026750407825      0.00013648747075      0.00014450429952     -0.00005938234870
   -0.01189604077517      0.00279033717433      0.00180156302057      0.00212736277771
    0.05468196609747     -0.03730810341576     -0.00233060190200     -0.02314198537938
    0.00439854830978     -0.02019524627747
 oo  1.996845898589770E-002
 oo -0.550959955155190     
 oo  4.074811852262404E-002
 oo -9.327777240006896E-002
 oo  1.114482565767011E-002
 oo -9.665761899734979E-002
 oo  9.968297627433878E-002
 oo -0.334620768985444     
 oo -2.932505945584821E-003
 oo -0.114091351691550     
 oo  7.518221555115716E-003
 oo  2.251772840990310E-003
 oo -5.977883785770050E-003
 oo  3.523072416432930E-003
 oo  8.555624081375656E-003
 oo -5.286672811853811E-003
  pcan                     1                     2 -0.118854569986216     
  pcan                     2                     2  0.871230058961745     
 Calculation of the contributions of <pq||rs> to dI(i,a)/dx required  91.9 seconds.
                     1                     2
                     2                     1
Total CPU time :        25.48
 processed    105230410 ao basis integrals from      25692 buffers 
Total CPU time :        25.27
 processed     84291080 ao basis integrals from      20579 buffers 
Total CPU time :        11.69
 processed     43853446 ao basis integrals from      10707 buffers 
 First-order Z-vector equations are solved for 1 perturbation.
 Convergence reached after  23 iterations.
  zvec                     1                     2   8.33054954264081     
  zvec                     2                     2   16.6624107084435     
  occ                     1                     2 -2.498458113538660E-003
  vrt                     1                     2 -4.608596664760291E-002
  vo                     1                     2 -0.984350848265153     
  occ                     2                     2  0.219355059284433     
  vrt                     2                     2   1.57666588340790     
  vo                     2                     2 -0.632997861353378     
  occ                     1                     2  7.742369593465415E-003
 [   1] 0.0005250088153 [   2] 0.0000800525117 [   3] 0.0005341091778 [   4]-0.0002045585576
 [   5] 0.0000466911994 [   6] 0.0005107040479 [   7]-0.0002753855174 [   8]-0.0004104128986
 [   9] 0.0005010196452 [  10]-0.0004267540892 [  11]-0.0002878105964 [  12] 0.0007481273782
 [  13]-0.0004139886384 [  14] 0.0009792709615 [  15]-0.0001729313297 [  16]-0.0003734020346
 [  17] 0.0002660609379 [  18] 0.0002795919420 [  19]-0.0010283875182 [  20]-0.0002071863632
 [  21] 0.0001984553107 [  22] 0.0006715414962 [  23] 0.0003824446446 [  24] 0.0001974354273
 [  25] 0.0000087442183 [  26] 0.0000863128281 [  27]-0.0004114000888 [  28] 0.0004980198226
 [  29] 0.0001805745128 [  30] 0.0008171958124 [  31]-0.0000771451445 [  32]-0.0003627575700
 [  33]-0.0008904277683 [  34] 0.0006875501473 [  35] 0.0001438356843 [  36] 0.0001853370802
 [  37]-0.0000697123080 [  38] 0.0004462644901 [  39] 0.0002482389529 [  40] 0.0000331504388
 [  41]-0.0000445149380 [  42] 0.0001804584145 [  43] 0.0000342653255 [  44]-0.0002225976340
 [  45]-0.0007026995047 [  46]-0.0000038547859 [  47]-0.0002197088556 [  48]-0.0002014185891
 [  49]-0.0000904834425 [  50] 0.0000154323400 [  51]-0.0000891240064 [  52]-0.0000339914519
 [  53]-0.0000689069682 [  54] 0.0001185821582 [  55]-0.0004290083393 [  56]-0.0007950745190
 [  57]-0.0002654814646 [  58]-0.0009584234815 [  59]-0.0002985210082 [  60]-0.0001336675232
 [  61] 0.0000134042303 [  62]-0.0000711951718 [  63]-0.0000587245109 [  64]-0.0001376078240
 [  65]-0.0000189482152 [  66]-0.0000019754319 [  67] 0.0000177197439 [  68] 0.0000199769188
 [  69]-0.0000018590650 [  70] 0.0000108134467 [  71]-0.0000157518943 [  72]-0.0000035774020
 [  73]-0.0000952697978 [  74]-0.0000470990391 [  75]-0.0000431587708 [  76]-0.0000108371976
 [  77]-0.0000225080925 [  78]-0.0000205143873 [  79]-0.0000375207608 [  80]-0.0004880689295
 [  81]-0.0005592267120 [  82]-0.0002955586395 [  83] 0.0005001177556 [  84]-0.0003918448706
 [  85]-0.0005513922786 [  86]-0.0010800137601 [  87] 0.0002519529144 [  88] 0.0001355253951
 [  89] 0.0004448976696 [  90] 0.0006710085056 [  91] 0.0004767776180 [  92] 0.0005007930787
 [  93] 0.0008735360255 [  94]-0.0002498997503 [  95]-0.0012251489622 [  96] 0.0011918934144
 [  97] 0.0020175168632 [  98] 0.0003539171856 [  99]-0.0009795276136 [ 100]-0.0001055163668
 [ 101]-0.0008149301632 [ 102] 0.0000188990629 [ 103]-0.0002688773467 [ 104] 0.0000677689097
 [ 105]-0.0002277886920 [ 106] 0.0005604762391 [ 107]-0.0004241435854 [ 108] 0.0004611981954
 [ 109] 0.0000506164776 [ 110]-0.0000582340408 [ 111]-0.0005498615154 [ 112]-0.0012650760733
 [ 113]-0.0001707275515 [ 114]-0.0004854337812 [ 115]-0.0005500042413 [ 116] 0.0003961975475
 [ 117] 0.0014616266158 [ 118] 0.0007664775600 [ 119]-0.0000012284582 [ 120] 0.0006043589392
 [ 121]-0.0002508780734 [ 122] 0.0002373353974 [ 123]-0.0000785140937 [ 124]-0.0001712835616
 [ 125] 0.0002256151992 [ 126]-0.0004003409712 [ 127]-0.0002052785644 [ 128]-0.0001037941905
 [ 129] 0.0005796092042 [ 130] 0.0001235041894 [ 131]-0.0010988374841 [ 132] 0.0002910349391
 [ 133] 0.0024941171966 [ 134]-0.0007307873886 [ 135] 0.0002512150975 [ 136]-0.0003798088015
 [ 137] 0.0000665368119 [ 138]-0.0002636808934 [ 139] 0.0001818820133 [ 140] 0.0000929240751
 [ 141]-0.0000598958728 [ 142]-0.0003465441722 [ 143]-0.0000334243726 [ 144] 0.0000014354506
 [ 145] 0.0000784945672 [ 146]-0.0000224933538 [ 147]-0.0000075058151 [ 148] 0.0000407548226
 [ 149] 0.0000156007752 [ 150]-0.0000050321213 [ 151] 0.0000042166927 [ 152] 0.0000234771521
 [ 153]-0.0000368847645 [ 154] 0.0000689608893 [ 155]-0.0000239641633 [ 156]-0.0000210217017
 [ 157]-0.0001241340887 [ 158]-0.0000119171034 [ 159] 0.0002987412332 [ 160] 0.0003968756312
 [ 161] 0.0001688934038 [ 162]-0.0001814387251 [ 163]-0.0000166016783 [ 164] 0.0003848037190
 [ 165] 0.0004551144743 [ 166]-0.0002796169595 [ 167]-0.0001745078970 [ 168]-0.0002661434312
 [ 169]-0.0005998366206 [ 170]-0.0006027081626 [ 171]-0.0001027050962 [ 172]-0.0004485123842
 [ 173]-0.0002524051097 [ 174] 0.0006159754134 [ 175]-0.0008016183576 [ 176]-0.0012578866264
 [ 177]-0.0002845536702 [ 178] 0.0007111122179 [ 179] 0.0000207460031 [ 180] 0.0008004027971
 [ 181] 0.0000989073086 [ 182] 0.0001073347097 [ 183] 0.0000743892852 [ 184] 0.0002068377217
 [ 185]-0.0003977981023 [ 186] 0.0000361153679 [ 187]-0.0004593246073 [ 188]-0.0002281847858
 [ 189] 0.0002632736140 [ 190] 0.0003380336714 [ 191] 0.0007902171498 [ 192] 0.0002531828197
 [ 193] 0.0006853930117 [ 194] 0.0002783906186 [ 195]-0.0004213791800 [ 196]-0.0010533233089
 [ 197]-0.0006668148094 [ 198]-0.0000907356897 [ 199]-0.0004933424143 [ 200] 0.0001641560031
 [ 201]-0.0002284993207 [ 202] 0.0001529939393 [ 203] 0.0002662803236 [ 204] 0.0000974905654
 [ 205] 0.0003145535366 [ 206] 0.0000548139213 [ 207] 0.0001319526534 [ 208]-0.0003265962660
 [ 209]-0.0002654775408 [ 210] 0.0008261143048 [ 211]-0.0001392096237 [ 212]-0.0019766179699
 [ 213] 0.0007277409365 [ 214]-0.0002352590796 [ 215] 0.0003871022395 [ 216]-0.0000281808314
 [ 217] 0.0002267877059 [ 218]-0.0000916755728 [ 219]-0.0000735818978 [ 220] 0.0000841331240
 [ 221] 0.0003183304596 [ 222] 0.0000279410553 [ 223] 0.0000064808161 [ 224]-0.0000973831794
 [ 225] 0.0000660620665 [ 226] 0.0000080863834 [ 227]-0.0000969417996 [ 228] 0.0000007681261
 [ 229] 0.0000179720947 [ 230] 0.0000057067447 [ 231]-0.0000209434203 [ 232] 0.0000281517174
 [ 233]-0.0000418405149 [ 234] 0.0000232587591 [ 235] 0.0000284428843 [ 236] 0.0001092618463
 [ 237] 0.0000104691953 [ 238] 0.0004741963141 [ 239]-0.0007150988468 [ 240] 0.0002451534294
 [ 241] 0.0000219810368 [ 242] 0.0014738249150 [ 243]-0.0001141388286 [ 244]-0.0004988872714
 [ 245]-0.0001959496133 [ 246] 0.0000258718664 [ 247]-0.0000572298545 [ 248] 0.0002366613744
 [ 249] 0.0014327847171 [ 250]-0.0002814308232 [ 251]-0.0025954462400 [ 252] 0.0013189687018
 [ 253] 0.0017522896760 [ 254] 0.0003596082585 [ 255] 0.0014886636098 [ 256]-0.0004772374430
 [ 257]-0.0007844762903 [ 258] 0.0002008656060 [ 259]-0.0000157015973 [ 260] 0.0012631573558
 [ 261] 0.0000355921565 [ 262] 0.0000481925896 [ 263]-0.0001926582343 [ 264]-0.0000829073153
 [ 265]-0.0005079258270 [ 266]-0.0000557726810 [ 267] 0.0020841801018 [ 268]-0.0013786263836
 [ 269] 0.0007520554662 [ 270] 0.0010146214754 [ 271]-0.0012936720565 [ 272]-0.0023728293883
 [ 273] 0.0005278098987 [ 274] 0.0001164781196 [ 275]-0.0002852540800 [ 276]-0.0005597356787
 [ 277] 0.0009370671414 [ 278] 0.0005864509652 [ 279]-0.0001370589078 [ 280]-0.0001410150716
 [ 281]-0.0008123376809 [ 282]-0.0003573889285 [ 283]-0.0019825065784 [ 284] 0.0026830531694
 [ 285] 0.0008471223584 [ 286] 0.0004882792898 [ 287] 0.0001364087200 [ 288] 0.0008279596105
 [ 289] 0.0000255293079 [ 290] 0.0004874970180 [ 291] 0.0006042659223 [ 292]-0.0000699911837
 [ 293] 0.0002417677497 [ 294]-0.0001938561454 [ 295]-0.0003415723037 [ 296]-0.0002916616007
 [ 297] 0.0000104880955 [ 298] 0.0000608800754 [ 299]-0.0006970052093 [ 300]-0.0000767263191
 [ 301]-0.0000304608628 [ 302] 0.0000103683294 [ 303] 0.0000791513350 [ 304]-0.0000332884801
 [ 305] 0.0000627650418 [ 306] 0.0000168630808 [ 307] 0.0000115713261 [ 308]-0.0000663494711
 [ 309] 0.0000745257078 [ 310]-0.0000521808241 [ 311]-0.0000667924181 [ 312] 0.0000106856646
 [ 313]-0.0000091918930 [ 314]-0.0002245409466 [ 315]-0.0000220417293 [ 316]-0.0000086990427
 [ 317] 0.0005979307828 [ 318]-0.0006295514457 [ 319] 0.0000420685819 [ 320]-0.0000636323122
 [ 321] 0.0013879560802 [ 322]-0.0000264202937 [ 323]-0.0003512186382 [ 324]-0.0000673708515
 [ 325] 0.0000570989448 [ 326] 0.0000196627014 [ 327] 0.0001705926372 [ 328] 0.0012493746877
 [ 329]-0.0005827710861 [ 330]-0.0023848327220 [ 331] 0.0009279897015 [ 332] 0.0021354036702
 [ 333] 0.0003702435478 [ 334] 0.0013485088829 [ 335]-0.0004178404717 [ 336]-0.0006410297860
 [ 337]-0.0001353369354 [ 338]-0.0000021074076 [ 339] 0.0011155900804 [ 340] 0.0002986637538
 [ 341]-0.0002056874545 [ 342] 0.0002198507761 [ 343]-0.0000678856078 [ 344]-0.0003196985267
 [ 345]-0.0002036064684 [ 346] 0.0020031470509 [ 347]-0.0013192890891 [ 348] 0.0007899302109
 [ 349] 0.0010171336525 [ 350]-0.0011728990145 [ 351]-0.0021912251937 [ 352] 0.0004010722009
 [ 353] 0.0000043013068 [ 354]-0.0004064188217 [ 355]-0.0006370694779 [ 356] 0.0009449542084
 [ 357] 0.0005323736518 [ 358]-0.0000086918595 [ 359]-0.0003205525501 [ 360]-0.0006381998457
 [ 361]-0.0005222742794 [ 362]-0.0018914504791 [ 363] 0.0022598761237 [ 364] 0.0013522088556
 [ 365] 0.0006140242290 [ 366] 0.0004419138504 [ 367] 0.0005543752333 [ 368] 0.0000340816295
 [ 369] 0.0002935967932 [ 370] 0.0003652027540 [ 371] 0.0000061764235 [ 372] 0.0002242589886
 [ 373]-0.0001563369412 [ 374]-0.0002915500476 [ 375]-0.0002536187372 [ 376]-0.0000503623794
 [ 377] 0.0001160380318 [ 378]-0.0006378708810 [ 379]-0.0000497666566 [ 380]-0.0000286577172
 [ 381] 0.0000081195677 [ 382] 0.0000662944730 [ 383]-0.0000148609587 [ 384]-0.0000241333727
 [ 385] 0.0000424585668 [ 386] 0.0000558420568 [ 387]-0.0000160297408 [ 388] 0.0000849288689
 [ 389]-0.0000446162157 [ 390]-0.0000572252797 [ 391]-0.0000175767646 [ 392]-0.0000594845540
 [ 393]-0.0002039317428 [ 394]-0.0000132418935 [ 395]-0.0000087189370 [ 396]-0.0046057548612
 [ 397] 0.0016684234147 [ 398] 0.0002795960891 [ 399]-0.0006844429587 [ 400] 0.0079223181826
 [ 401]-0.0018575397833 [ 402] 0.0061823748101 [ 403]-0.0005190505019 [ 404]-0.0031512340980
 [ 405] 0.0007370729377 [ 406]-0.0002988603137 [ 407]-0.0028211842343 [ 408]-0.0018245306598
 [ 409]-0.0208212161075 [ 410] 0.0059079593947 [ 411] 0.0153094247764 [ 412]-0.0061459845858
 [ 413]-0.0064389008849 [ 414] 0.0037641892584 [ 415] 0.0040667890615 [ 416]-0.0010582168065
 [ 417]-0.0021783056279 [ 418] 0.0012058359619 [ 419] 0.0003979905861 [ 420]-0.0004709536185
 [ 421]-0.0005556686382 [ 422]-0.0008561174701 [ 423]-0.0051590864253 [ 424]-0.0053484928484
 [ 425] 0.0012662958182 [ 426]-0.0039164648351 [ 427] 0.0086223292156 [ 428] 0.0166077051733
 [ 429]-0.0084368574947 [ 430]-0.0071233255762 [ 431] 0.0019064153132 [ 432]-0.0027123890024
 [ 433]-0.0120680863388 [ 434]-0.0090393427641 [ 435] 0.0037081560077 [ 436] 0.0001147687881
 [ 437]-0.0003186500694 [ 438]-0.0028777173954 [ 439]-0.0002259811097 [ 440] 0.0071263697101
 [ 441]-0.0081870412593 [ 442] 0.0143947373275 [ 443] 0.0070920814237 [ 444] 0.0032695842588
 [ 445]-0.0023101532870 [ 446] 0.0020270702508 [ 447] 0.0070493181249 [ 448] 0.0009085446829
 [ 449]-0.0124827493909 [ 450] 0.0080204982182 [ 451] 0.0074663737697 [ 452] 0.0045419672725
 [ 453] 0.0087740097679 [ 454] 0.0046324882655 [ 455]-0.0000463916384 [ 456]-0.0000933395913
 [ 457]-0.0018797393336 [ 458] 0.0021655709670 [ 459] 0.0019377511473 [ 460] 0.0001711448800
 [ 461]-0.0003623411067 [ 462] 0.0002651973800 [ 463] 0.0000984059523 [ 464]-0.0002277195628
 [ 465] 0.0000537315415 [ 466]-0.0000047758272 [ 467] 0.0002434066274 [ 468] 0.0007688360547
 [ 469] 0.0006567431006 [ 470]-0.0000251096483 [ 471] 0.0000258737503 [ 472]-0.0006267629955
 [ 473] 0.0007719663367 [ 474] 0.0006416199627 [ 475]-0.0055741967896 [ 476]-0.0036632516613
 [ 477]-0.0071250566489 [ 478] 0.0076467854755 [ 479]-0.0141922807276 [ 480]-0.0121863917464
 [ 481]-0.0131497078197 [ 482] 0.0064874254227 [ 483] 0.0013772045745 [ 484] 0.0075242686453
 [ 485] 0.0089046908823 [ 486]-0.0003754034933 [ 487] 0.0074911203083 [ 488] 0.0237658133325
 [ 489]-0.0052032661428 [ 490]-0.0283632138783 [ 491] 0.0144990282800 [ 492] 0.0216838409449
 [ 493] 0.0104994371256 [ 494]-0.0110450135923 [ 495]-0.0024155857477 [ 496]-0.0187023505348
 [ 497]-0.0074014003817 [ 498]-0.0051356600799 [ 499] 0.0016696117475 [ 500]-0.0056113264629
 [ 501] 0.0109136925799 [ 502]-0.0048270972453 [ 503] 0.0070915967492 [ 504]-0.0131581951204
 [ 505] 0.0053413967420 [ 506]-0.0121978101692 [ 507]-0.0226180637974 [ 508] 0.0009750258960
 [ 509] 0.0017253236679 [ 510]-0.0123895601390 [ 511] 0.0068883416232 [ 512] 0.0243409168131
 [ 513] 0.0163488142014 [ 514]-0.0043909060471 [ 515] 0.0078787843131 [ 516]-0.0040269979016
 [ 517] 0.0062628269761 [ 518] 0.0028378491576 [ 519] 0.0030897113907 [ 520] 0.0132968606156
 [ 521]-0.0184295353263 [ 522]-0.0096152919135 [ 523]-0.0042360740585 [ 524] 0.0087057961241
 [ 525] 0.0013553693743 [ 526]-0.0199599204345 [ 527] 0.0039654080370 [ 528] 0.0406000324594
 [ 529]-0.0109440031040 [ 530] 0.0058496111855 [ 531]-0.0049910931140 [ 532] 0.0074140422873
 [ 533]-0.0014834337678 [ 534] 0.0032606479997 [ 535] 0.0012710284211 [ 536] 0.0027790875503
 [ 537]-0.0066821578173 [ 538] 0.0007543034784 [ 539] 0.0000538920830 [ 540] 0.0017652448620
 [ 541]-0.0004362672011 [ 542]-0.0001059661972 [ 543] 0.0008498996984 [ 544]-0.0000482543987
 [ 545] 0.0000458615534 [ 546]-0.0002107417874 [ 547] 0.0011670423312 [ 548] 0.0000161075904
 [ 549] 0.0013239677961 [ 550]-0.0002300647973 [ 551] 0.0009079100901 [ 552]-0.0022787617934
 [ 553] 0.0002117270629 [ 554]-0.0049714813508 [ 555] 0.0121051368720 [ 556]-0.0022833693477
 [ 557]-0.0014332045670 [ 558]-0.0238828298067 [ 559] 0.0050433779896 [ 560] 0.0181954355515
 [ 561] 0.0018057356537 [ 562]-0.0022318700029 [ 563]-0.0001673522054 [ 564]-0.0086684338705
 [ 565]-0.0276955985879 [ 566] 0.0068222352825 [ 567] 0.0339015481670 [ 568]-0.0200669331547
 [ 569]-0.0236787964881 [ 570]-0.0149046455055 [ 571]-0.0415401812384 [ 572] 0.0076045985508
 [ 573] 0.0226597308335 [ 574] 0.0005927166612 [ 575] 0.0040211662412 [ 576]-0.0170634367793
 [ 577]-0.0015594527436 [ 578] 0.0015939035106 [ 579] 0.0017998905082 [ 580]-0.0031122527933
 [ 581] 0.0077605035891 [ 582]-0.0036211653817 [ 583]-0.0382166005475 [ 584] 0.0258051007827
 [ 585]-0.0076568912864 [ 586]-0.0062300278001 [ 587] 0.0215426303065 [ 588] 0.0429415607566
 [ 589]-0.0071009038014 [ 590]-0.0052278905140 [ 591]-0.0063158006253 [ 592] 0.0031344937312
 [ 593]-0.0159215560138 [ 594]-0.0140621130577 [ 595] 0.0019597895855 [ 596]-0.0002322453617
 [ 597] 0.0124622832608 [ 598] 0.0108185116454 [ 599] 0.0329070328169 [ 600]-0.0350956969191
 [ 601]-0.0157151936809 [ 602]-0.0076762464229 [ 603]-0.0096476905694 [ 604]-0.0161178474282
 [ 605] 0.0087622769921 [ 606]-0.0068202904278 [ 607]-0.0282557057110 [ 608] 0.0074949855030
 [ 609]-0.0045213173385 [ 610] 0.0085356526586 [ 611] 0.0074727728957 [ 612] 0.0114286482092
 [ 613]-0.0006121566326 [ 614]-0.0022453679698 [ 615] 0.0123874237890 [ 616] 0.0042938659578
 [ 617] 0.0010680335362 [ 618]-0.0000883661755 [ 619]-0.0024097792006 [ 620] 0.0008026959968
 [ 621]-0.0002285622004 [ 622]-0.0011343150218 [ 623]-0.0007012168712 [ 624] 0.0007313800294
 [ 625]-0.0007008760099 [ 626] 0.0008511336643 [ 627] 0.0020246902760 [ 628]-0.0002986743654
 [ 629] 0.0008574563740 [ 630] 0.0041631576174 [ 631] 0.0014014864466 [ 632] 0.0003301106048
 [ 633] 0.0024634467429 [ 634]-0.0066383025939 [ 635] 0.0008379306579 [ 636] 0.0039271004824
 [ 637] 0.0103563049622 [ 638]-0.0014262982905 [ 639]-0.0073855355606 [ 640]-0.0012015819250
 [ 641] 0.0018407949452 [ 642] 0.0086058471783 [ 643] 0.0062078219605 [ 644] 0.0113827754060
 [ 645]-0.0040077900003 [ 646]-0.0154596866957 [ 647] 0.0060885800772 [ 648] 0.0159538958863
 [ 649] 0.0110951775887 [ 650] 0.0228462860252 [ 651]-0.0013957044709 [ 652]-0.0069314261525
 [ 653] 0.0034922624635 [ 654]-0.0097301877146 [ 655] 0.0105723216863 [ 656] 0.0001245608963
 [ 657]-0.0037244225895 [ 658] 0.0019229799099 [ 659] 0.0026462035906 [ 660]-0.0041499904661
 [ 661]-0.0033593574452 [ 662] 0.0170390886503 [ 663]-0.0116252412013 [ 664] 0.0059297738923
 [ 665] 0.0030389096166 [ 666]-0.0103185505814 [ 667]-0.0234474941955 [ 668]-0.0080251528579
 [ 669] 0.0010674432364 [ 670] 0.0045072767165 [ 671]-0.0019983370483 [ 672] 0.0102865273340
 [ 673] 0.0123890214636 [ 674]-0.0018599720143 [ 675]-0.0052462689934 [ 676]-0.0046347087185
 [ 677]-0.0059749032594 [ 678]-0.0152893559565 [ 679] 0.0190523096393 [ 680] 0.0148017877397
 [ 681] 0.0067161103908 [ 682] 0.0123306539140 [ 683] 0.0015633952292 [ 684]-0.0092333474759
 [ 685] 0.0049637490106 [ 686] 0.0233973192523 [ 687]-0.0043797641914 [ 688] 0.0054317535883
 [ 689] 0.0004039662854 [ 690]-0.0011000670756 [ 691] 0.0039627407001 [ 692] 0.0009606247195
 [ 693] 0.0016589083600 [ 694]-0.0064847148565 [ 695]-0.0037326646376 [ 696]-0.0001406386205
 [ 697] 0.0000455662959 [ 698] 0.0013470032277 [ 699]-0.0002072924256 [ 700]-0.0001859601965
 [ 701] 0.0007701323621 [ 702] 0.0003439134906 [ 703]-0.0001609892481 [ 704] 0.0005783519679
 [ 705]-0.0003706975519 [ 706] 0.0002722570762 [ 707] 0.0004768579192 [ 708]-0.0007246302305
 [ 709]-0.0022132805750 [ 710]-0.0012185586639 [ 711]-0.0000326918535 [ 712] 0.0022248094891
 [ 713]-0.0019986363122 [ 714] 0.0023861227534 [ 715]-0.0021128559088 [ 716] 0.0093497269780
 [ 717]-0.0000828093681 [ 718] 0.0012489598347 [ 719] 0.0000106050282 [ 720] 0.0041608489294
 [ 721]-0.0028842417039 [ 722]-0.0019627458847 [ 723] 0.0088506045191 [ 724] 0.0026524063043
 [ 725]-0.0186664267212 [ 726] 0.0085823801874 [ 727] 0.0142516595341 [ 728]-0.0033177010490
 [ 729] 0.0004626277662 [ 730]-0.0054142557106 [ 731]-0.0010458175680 [ 732]-0.0006789661720
 [ 733] 0.0039933621380 [ 734] 0.0093273383344 [ 735] 0.0009259638029 [ 736] 0.0048773899034
 [ 737]-0.0040517607914 [ 738]-0.0022908151488 [ 739]-0.0022641403231 [ 740]-0.0035770212659
 [ 741] 0.0145269365883 [ 742]-0.0049116818282 [ 743] 0.0064241752699 [ 744] 0.0103244517346
 [ 745]-0.0077771177416 [ 746]-0.0111125168356 [ 747] 0.0066051804675 [ 748]-0.0019459390533
 [ 749]-0.0074587026584 [ 750]-0.0073461923990 [ 751] 0.0070561116982 [ 752] 0.0000826624462
 [ 753]-0.0025965828226 [ 754]-0.0017834538461 [ 755]-0.0075819925273 [ 756]-0.0023160358247
 [ 757]-0.0120749497684 [ 758] 0.0255873848548 [ 759]-0.0001573751491 [ 760] 0.0047871051366
 [ 761]-0.0026679643923 [ 762] 0.0021439517865 [ 763] 0.0046486115557 [ 764] 0.0061561987788
 [ 765]-0.0083384056029 [ 766] 0.0044169529121 [ 767]-0.0026174920898 [ 768] 0.0003689373958
 [ 769]-0.0030161153175 [ 770]-0.0012707518197 [ 771]-0.0007749770683 [ 772] 0.0002761142625
 [ 773]-0.0046673047204 [ 774] 0.0010304044052 [ 775]-0.0007891642543 [ 776] 0.0001851591578
 [ 777]-0.0001083098979 [ 778]-0.0001097787120 [ 779] 0.0002476335526 [ 780]-0.0006160753978
 [ 781] 0.0000664833448 [ 782]-0.0002847025645 [ 783] 0.0004822641314 [ 784]-0.0004548271686
 [ 785]-0.0003388468613 [ 786]-0.0002570573527 [ 787]-0.0001058672247 [ 788]-0.0016252969120
 [ 789] 0.0004182240906 [ 790]-0.0002344607787 [ 791]-0.0023034003195 [ 792]-0.0007608132144
 [ 793] 0.0007821295471 [ 794] 0.0017036480398 [ 795]-0.0009925322844 [ 796]-0.0012483769765
 [ 797] 0.0002512996090 [ 798] 0.0054157422282 [ 799]-0.0019114391681 [ 800] 0.0017281254539
 [ 801] 0.0013485294933 [ 802] 0.0042772959370 [ 803]-0.0002001427939 [ 804]-0.0028120821449
 [ 805] 0.0012692677316 [ 806]-0.0116127056604 [ 807] 0.0004603235359 [ 808]-0.0015984433303
 [ 809] 0.0059405667207 [ 810]-0.0034098508081 [ 811]-0.0011098703995 [ 812]-0.0037566076274
 [ 813] 0.0017576310015 [ 814]-0.0002982294967 [ 815] 0.0003306685663 [ 816]-0.0029857189930
 [ 817] 0.0017210543678 [ 818]-0.0038035702020 [ 819] 0.0030080050311 [ 820] 0.0012709771327
 [ 821] 0.0012910167339 [ 822] 0.0000233725919 [ 823] 0.0003388359123 [ 824]-0.0012500753205
 [ 825] 0.0005473800676 [ 826]-0.0022739721757 [ 827] 0.0044640259167 [ 828] 0.0008967887209
 [ 829]-0.0002464232787 [ 830] 0.0008702713756 [ 831] 0.0008784208536 [ 832] 0.0007811732712
 [ 833] 0.0003786606009 [ 834]-0.0078733256527 [ 835] 0.0055840165671 [ 836]-0.0000995851702
 [ 837] 0.0061492036285 [ 838] 0.0068102287261 [ 839]-0.0068557468728 [ 840]-0.0059653782398
 [ 841] 0.0084788552407 [ 842] 0.0050421520669 [ 843] 0.0084183895849 [ 844] 0.0014358079289
 [ 845]-0.0058291665054 [ 846] 0.0047705123541 [ 847] 0.0007591230575 [ 848] 0.0014778240485
 [ 849] 0.0006421289646 [ 850] 0.0001986929696 [ 851] 0.0002793995274 [ 852]-0.0006569011062
 [ 853]-0.0000988502517 [ 854] 0.0007482796994 [ 855] 0.0000863027142 [ 856] 0.0003363793900
 [ 857] 0.0002562041650 [ 858] 0.0000380099362 [ 859] 0.0000383349268 [ 860] 0.0001913599451
 [ 861]-0.0002109139739 [ 862] 0.0001822942763 [ 863] 0.0003506819683 [ 864] 0.0001033777184
 [ 865] 0.0000810339325 [ 866]-0.0000805838281 [ 867]-0.0003196389687 [ 868] 0.0000189924674
 [ 869] 0.0002941766557 [ 870]-0.0013804976820 [ 871]-0.0035781004392 [ 872] 0.0009391240209
 [ 873] 0.0011319881123 [ 874] 0.0019971314725 [ 875] 0.0001351866292 [ 876]-0.0010755959056
 [ 877] 0.0013417451870 [ 878] 0.0010357507731 [ 879]-0.0046962355549 [ 880]-0.0062240280232
 [ 881]-0.0013599645119 [ 882] 0.0049560088863 [ 883] 0.0007445817844 [ 884] 0.0123013158569
 [ 885]-0.0048636592708 [ 886]-0.0020040259756 [ 887] 0.0014007725745 [ 888]-0.0002954411525
 [ 889] 0.0056119430101 [ 890] 0.0016124863605 [ 891]-0.0032573268001 [ 892] 0.0011528620794
 [ 893] 0.0006588810857 [ 894] 0.0039162849236 [ 895]-0.0050996968400 [ 896]-0.0035596002594
 [ 897]-0.0014659484991 [ 898] 0.0043592463230 [ 899]-0.0001396551789 [ 900]-0.0000647356205
 [ 901]-0.0015947097627 [ 902] 0.0023316873532 [ 903] 0.0010157929911 [ 904] 0.0018579743025
 [ 905]-0.0090253818591 [ 906]-0.0012948582416 [ 907]-0.0018060585851 [ 908]-0.0008219298280
 [ 909]-0.0005422845164 [ 910] 0.0020122732513 [ 911]-0.0033786220127 [ 912] 0.0066022757686
 [ 913]-0.0003213017071 [ 914] 0.0021440681909 [ 915]-0.0002219709357 [ 916]-0.0003356771742
 [ 917]-0.0094628426242 [ 918]-0.0019645365459 [ 919]-0.0075784174232 [ 920] 0.0059470126632
 [ 921]-0.0011804060867 [ 922]-0.0070388029769 [ 923] 0.0015495423876 [ 924]-0.0003280348996
 [ 925] 0.0006252766606 [ 926] 0.0076731288124 [ 927] 0.0001754693446 [ 928] 0.0074732880717
 [ 929] 0.0003702187076 [ 930] 0.0003091816580 [ 931] 0.0002061322628 [ 932] 0.0002634708975
 [ 933] 0.0001561833654 [ 934] 0.0000746518684 [ 935]-0.0000462312140 [ 936] 0.0002458927855
 [ 937]-0.0001026375882 [ 938]-0.0000646776679 [ 939]-0.0004397474782 [ 940]-0.0002935064978
 [ 941]-0.0002669996250 [ 942]-0.0001765890656 [ 943] 0.0007918148275 [ 944] 0.0001710766557
 [ 945]-0.0000573039090 [ 946] 0.0000816941108 [ 947] 0.0000931445771 [ 948] 0.0000504620730
 [ 949]-0.0040065692808 [ 950]-0.0021014840883 [ 951] 0.0026360768375 [ 952] 0.0012489186868
 [ 953]-0.0027611655323 [ 954] 0.0018349702694 [ 955]-0.0016716270473 [ 956]-0.0003886174353
 [ 957] 0.0038479018595 [ 958]-0.0013517818793 [ 959] 0.0002234466461 [ 960] 0.0081283480917
 [ 961] 0.0133053331898 [ 962] 0.0017738005051 [ 963]-0.0028071173186 [ 964]-0.0152440981864
 [ 965] 0.0111436762027 [ 966] 0.0032534403844 [ 967]-0.0032746585522 [ 968]-0.0094375108210
 [ 969] 0.0001433880736 [ 970]-0.0048630145514 [ 971]-0.0011273361189 [ 972]-0.0017961710358
 [ 973] 0.0057338262590 [ 974]-0.0078806453007 [ 975]-0.0013209917111 [ 976]-0.0000229157433
 [ 977]-0.0002877599234 [ 978] 0.0006584218983 [ 979] 0.0009856041125 [ 980]-0.0024687480523
 [ 981]-0.0087576039802 [ 982]-0.0016867867432 [ 983]-0.0030659788392 [ 984]-0.0039415299375
 [ 985] 0.0073112730131 [ 986] 0.0108715457318 [ 987] 0.0056691024658 [ 988]-0.0018674196430
 [ 989] 0.0013014660395 [ 990]-0.0058236103757 [ 991] 0.0007099683305 [ 992]-0.0037972609773
 [ 993] 0.0016612812620 [ 994] 0.0081319340735 [ 995] 0.0062529764702 [ 996]-0.0086937747181
 [ 997]-0.0057004590641 [ 998]-0.0019500884743 [ 999]-0.0017330446540 [1000]-0.0029913369960
 [1001] 0.0107949347788 [1002] 0.0244731851588 [1003]-0.0111424581360 [1004] 0.0031888301720
 [1005]-0.0058279252255 [1006]-0.0021221196333 [1007]-0.0031287687026 [1008] 0.0010276822642
 [1009] 0.0006415794220 [1010]-0.0003767211136 [1011]-0.0027242045913 [1012]-0.0005144377606
 [1013]-0.0002713840224 [1014] 0.0004886757194 [1015]-0.0005429269843 [1016]-0.0000591568624
 [1017] 0.0005252194076 [1018]-0.0000283373165 [1019]-0.0004754949914 [1020]-0.0002134949613
 [1021]-0.0001733413783 [1022]-0.0004065597957 [1023] 0.0005112177142 [1024]-0.0001710424652
 [1025]-0.0001596229057 [1026]-0.0009520142687 [1027]-0.0001677203138 [1028]-0.0042273912140
 [1029] 0.0052237393911 [1030] 0.0031553813639 [1031] 0.0013925630712 [1032]-0.0063118183060
 [1033]-0.0018133747083 [1034]-0.0010303592992 [1035] 0.0041723573820 [1036]-0.0008693373816
 [1037] 0.0039256552861 [1038] 0.0050651462872 [1039]-0.0162731915156 [1040] 0.0055211953650
 [1041] 0.0247097425805 [1042]-0.0082379077930 [1043]-0.0083319783991 [1044]-0.0001289172409
 [1045]-0.0017831255369 [1046] 0.0062746145599 [1047] 0.0049856728001 [1048] 0.0011030111069
 [1049]-0.0040107792224 [1050]-0.0131780890099 [1051]-0.0022643935020 [1052] 0.0000708908640
 [1053] 0.0009733203859 [1054] 0.0019156556845 [1055] 0.0022103479011 [1056]-0.0003582597074
 [1057]-0.0212127690906 [1058] 0.0089198164748 [1059]-0.0069915450758 [1060]-0.0108632381091
 [1061] 0.0069967392731 [1062] 0.0155626115697 [1063]-0.0047010207676 [1064]-0.0056016089844
 [1065] 0.0047261825740 [1066] 0.0062272996326 [1067]-0.0087028493488 [1068]-0.0012339480568
 [1069]-0.0006452387789 [1070] 0.0035291480048 [1071] 0.0161933837153 [1072] 0.0057839997980
 [1073] 0.0157676236346 [1074]-0.0304326821728 [1075]-0.0132582270158 [1076] 0.0023377386444
 [1077] 0.0070861715824 [1078]-0.0088178922748 [1079]-0.0085684531592 [1080]-0.0133242624799
 [1081] 0.0033690468304 [1082] 0.0083024717117 [1083] 0.0001580947413 [1084] 0.0027897905665
 [1085] 0.0083269330504 [1086] 0.0028558264173 [1087] 0.0006064164434 [1088]-0.0005067920025
 [1089] 0.0067860918180 [1090]-0.0008125916726 [1091] 0.0008856366177 [1092]-0.0001299784215
 [1093]-0.0001374376317 [1094] 0.0002226839497 [1095]-0.0001809387388 [1096] 0.0000588458552
 [1097]-0.0003623344543 [1098] 0.0005751487746 [1099]-0.0005975490552 [1100] 0.0010162731587
 [1101] 0.0006666555208 [1102] 0.0002738774843 [1103] 0.0002749300133 [1104] 0.0024165725234
 [1105]-0.0003336907948 [1106] 0.0003069771807 [1107]-0.0029380828325 [1108] 0.0035000464515
 [1109]-0.0100859582851 [1110] 0.0030322154207 [1111]-0.0007390838823 [1112] 0.0016138364324
 [1113] 0.0035850588079 [1114]-0.0081943341058 [1115] 0.0073976812505 [1116]-0.0035964313535
 [1117]-0.0002315150819 [1118]-0.0027050861635 [1119]-0.0018039026180 [1120] 0.0148052735848
 [1121]-0.0078135852795 [1122]-0.0062909309862 [1123]-0.0021792410593 [1124]-0.0051552701419
 [1125]-0.0085766780913 [1126] 0.0009586214977 [1127]-0.0020180509937 [1128] 0.0057042680785
 [1129]-0.0036288451607 [1130] 0.0005356962262 [1131]-0.0025828464972 [1132] 0.0005023611070
 [1133]-0.0003387203123 [1134] 0.0018796838581 [1135] 0.0023152166210 [1136]-0.0062303767494
 [1137] 0.0040117400783 [1138]-0.0046431575667 [1139]-0.0083011149872 [1140] 0.0083537336164
 [1141] 0.0089960693575 [1142] 0.0000730806455 [1143]-0.0017741195807 [1144]-0.0003616846996
 [1145] 0.0010485224272 [1146]-0.0058467212797 [1147]-0.0041189895057 [1148] 0.0006539802467
 [1149] 0.0005269909966 [1150] 0.0065324283249 [1151]-0.0022075165820 [1152] 0.0094790731163
 [1153]-0.0131957174847 [1154]-0.0074945157958 [1155] 0.0001544056175 [1156] 0.0013082486783
 [1157]-0.0037801072293 [1158] 0.0018072551139 [1159]-0.0082245436424 [1160]-0.0086075539936
 [1161] 0.0037752155391 [1162]-0.0045063118021 [1163] 0.0009337562696 [1164]-0.0038885930584
 [1165]-0.0024819638440 [1166] 0.0000785970577 [1167]-0.0008789515959 [1168] 0.0031592803706
 [1169] 0.0011535269240 [1170]-0.0008201163582 [1171]-0.0002181805726 [1172]-0.0003343228003
 [1173] 0.0002598640605 [1174] 0.0000379511445 [1175]-0.0005298409205 [1176]-0.0000786303850
 [1177] 0.0002834957319 [1178]-0.0003457435569 [1179]-0.0005404468942 [1180]-0.0004438820838
 [1181]-0.0000554877518 [1182] 0.0003463225633 [1183] 0.0011242359460 [1184] 0.0004257845743
 [1185]-0.0002888196744 [1186] 0.0119002305013 [1187] 0.0108740371640 [1188] 0.0949038796383
 [1189]-0.0464825586584 [1190]-0.1227871690138 [1191] 0.0631670362379 [1192] 0.1469427586057
 [1193] 0.0083734192699 [1194] 0.0410917945783 [1195] 0.2739872497458 [1196]-0.1869960921413
 [1197] 0.0036379570159 [1198]-0.0530725484004 [1199] 0.0110269365524 [1200] 0.0064110722707
 [1201]-0.0129871768975 [1202] 0.1179241908843 [1203] 0.0531776570111 [1204] 0.2908103760569
 [1205] 0.0559317783307 [1206] 0.2350615652496 [1207] 0.1728008116808 [1208] 0.0367406739170
 [1209]-0.0593871620113 [1210]-0.0309693880745 [1211] 0.1319622187909 [1212] 0.0912616808845
 [1213] 0.0622513087145 [1214] 0.0194057015329 [1215]-0.1179083029491 [1216] 0.0312421180058
 [1217]-0.0407054795748 [1218]-0.1057676884464 [1219] 0.3261631728139 [1220] 0.0428990137002
 [1221] 0.1461625319930 [1222]-0.0650671663459 [1223] 0.0535506343127 [1224]-0.0008780596833
 [1225]-0.0237727004295 [1226] 0.0096166757676 [1227] 0.0285200847530 [1228]-0.0699454340406
 [1229] 0.0348809501414 [1230] 0.0359013697932 [1231] 0.0195990451963 [1232] 0.0558773811238
 [1233]-0.0029897495153 [1234]-0.0092520813189 [1235] 0.0951150845046 [1236] 0.0383406864239
 [1237]-0.0094461596413 [1238] 0.1098159719646 [1239]-0.0983129731334 [1240]-0.1977031380213
 [1241] 0.0602648438558 [1242] 0.2169258044533 [1243]-0.0694644939572 [1244] 0.0742491381994
 [1245]-0.0137632502325 [1246] 0.1224088001916 [1247]-0.0452714242689 [1248] 0.0060302256061
 [1249]-0.0010888676935 [1250] 0.0345782867483 [1251] 0.0238245214925 [1252]-0.0631223365435
 [1253] 0.0101092273210 [1254] 0.0318185057717 [1255]-0.0014286454290 [1256]-0.0359777871668
 [1257] 0.0353604305492 [1258]-0.0282602569057 [1259] 0.0088391121412 [1260] 0.0942162923420
 [1261]-0.0761737058914 [1262] 0.0560934641933 [1263] 0.0379806153381 [1264] 0.0032719647011
 [1265] 0.0520554828948 [1266]-0.0085040857122 [1267]-0.0428595517107 [1268] 0.0143735379638
 [1269] 0.0074762382161 [1270] 0.0298521947755 [1271]-0.0346230120289 [1272]-0.0783745277905
 [1273]-0.0394978160621 [1274]-0.0427426549115 [1275] 0.0242819419911 [1276]-0.0044431467776
 [1277] 0.0253363715740 [1278]-0.0392865299735 [1279] 0.0716860310749 [1280]-0.0516386643260
 [1281] 0.0835681718657 [1282]-0.0896963727134 [1283] 0.1431070857633 [1284] 0.1394988217979
 [1285]-0.0145522208553 [1286] 0.1565001374078 [1287] 0.0432158965941 [1288] 0.1302931774874
 [1289]-0.0011993436209 [1290] 0.1398161916717 [1291]-0.0170806159511 [1292]-0.0006028902183
 [1293] 0.1313933268091 [1294] 0.0290260308246 [1295] 0.0297527323875 [1296]-0.0445252828842
 [1297]-0.0352541629801 [1298] 0.0023028340252 [1299]-0.0305397814446 [1300] 0.0464540453822
 [1301] 0.0172240731147 [1302] 0.0285786918268 [1303] 0.0386049780287 [1304] 0.0334387612844
 [1305] 0.0463403516985 [1306] 0.0116386487298 [1307] 0.0087586100651 [1308]-0.0005235610499
 [1309] 0.1035103289175 [1310]-0.0037947199760 [1311] 0.0457837585058 [1312] 0.0408590404053
 [1313]-0.0011150404591 [1314] 0.0095587021197 [1315] 0.0353820776864 [1316] 0.0054384257170
 [1317]-0.0020848095082 [1318]-0.0078685161101 [1319]-0.0013970283695 [1320] 0.0059597321603
 [1321]-0.0016607520210 [1322] 0.0072664795639 [1323]-0.0037695875575 [1324]-0.0056436823633
 [1325]-0.0184207698987 [1326] 0.0124557219406 [1327] 0.0281129706014 [1328] 0.0049133571610
 [1329]-0.0044266204259 [1330]-0.0064618101716 [1331] 0.0052030799718 [1332] 0.0158491858744
 [1333] 0.0045804276147 [1334]-0.0084295362717 [1335] 0.0259096327174 [1336] 0.0074710429146
 [1337] 0.0105660096385 [1338]-0.0034203840019 [1339] 0.0488290007080 [1340] 0.0047595354609
 [1341] 0.0181824200207 [1342] 0.0200631365310 [1343]-0.0025469383845 [1344]-0.0032016961215
 [1345] 0.0183765357728 [1346]-0.0260929133372 [1347]-0.0275565241503 [1348]-0.1111123547005
 [1349]-0.0068198649226 [1350] 0.1558522537991 [1351]-0.1497230634727 [1352]-0.1464820476400
 [1353] 0.0331893073670 [1354]-0.0477325338965 [1355]-0.3802282412855 [1356] 0.1885685940040
 [1357]-0.0200846091885 [1358] 0.0826210411559 [1359]-0.0529020658366 [1360]-0.0100351007211
 [1361]-0.0033503846748 [1362]-0.2222855031439 [1363]-0.0833681437708 [1364]-0.3104427200192
 [1365]-0.1496615686494 [1366]-0.3206445372085 [1367]-0.2722923640450 [1368]-0.1227569393416
 [1369] 0.0060715745941 [1370]-0.0495190445213 [1371]-0.1523613642130 [1372]-0.1281180821879
 [1373]-0.0568054452579 [1374]-0.0313105028317 [1375] 0.1304498777346 [1376]-0.1106998174683
 [1377]-0.0310949372383 [1378] 0.1205836602505 [1379]-0.4286613081323 [1380]-0.0410580524942
 [1381]-0.2028771179641 [1382] 0.0668834913100 [1383]-0.1828804927879 [1384] 0.0626038701448
 [1385] 0.0114434013204 [1386] 0.0337118503735 [1387]-0.0132445056967 [1388] 0.1368187272533
 [1389]-0.1178741591854 [1390] 0.0249044425816 [1391]-0.0494353107609 [1392]-0.1708006762202
 [1393]-0.0554103027113 [1394] 0.0005607782423 [1395]-0.1039989834953 [1396]-0.0639112976609
 [1397] 0.0210116157628 [1398]-0.1686831472474 [1399] 0.0297593921992 [1400] 0.2212119046548
 [1401]-0.0736914350464 [1402]-0.2553954024664 [1403] 0.1434893375179 [1404]-0.0569334464089
 [1405] 0.0484496904733 [1406]-0.1754203250446 [1407] 0.0497573205041 [1408] 0.0617113231208
 [1409]-0.0260396865131 [1410]-0.0066025281460 [1411]-0.0470157268180 [1412] 0.1451792408490
 [1413]-0.0063554757221 [1414] 0.0424855887111 [1415] 0.0123551089524 [1416] 0.0857388432817
 [1417]-0.0423499822764 [1418] 0.0557195985527 [1419] 0.0018676364297 [1420]-0.1417748102067
 [1421] 0.0180819908043 [1422]-0.0618412237124 [1423]-0.1373239529092 [1424] 0.0316739079672
 [1425]-0.0383837336595 [1426] 0.0542801327090 [1427] 0.0855946661074 [1428]-0.0444244990824
 [1429] 0.0073649907918 [1430]-0.1299211863114 [1431] 0.0569987670202 [1432] 0.1086843776493
 [1433] 0.0347683481491 [1434]-0.0070080682172 [1435]-0.0831818240987 [1436] 0.0085583695262
 [1437]-0.0856185886047 [1438] 0.0355432280907 [1439]-0.1068341834839 [1440] 0.0872540699188
 [1441]-0.1654362789635 [1442] 0.1070871823104 [1443]-0.1621561375685 [1444]-0.1350473042946
 [1445] 0.0363415713124 [1446]-0.1672789681606 [1447] 0.0032294913655 [1448]-0.1800468991074
 [1449] 0.0323875820576 [1450]-0.2007674377807 [1451] 0.0710522564745 [1452] 0.0303445328259
 [1453]-0.1800674956162 [1454]-0.0263975605612 [1455]-0.1150456963471 [1456] 0.1303567362699
 [1457] 0.1205702814701 [1458] 0.0686536184846 [1459] 0.0279616982281 [1460] 0.0540957427028
 [1461] 0.0330384755669 [1462] 0.0033892625763 [1463]-0.0541733338465 [1464]-0.0651570234890
 [1465]-0.0493675357539 [1466]-0.0213414115100 [1467]-0.0045063989963 [1468] 0.0304799612926
 [1469]-0.1237130051732 [1470]-0.0142341230029 [1471]-0.0939185249019 [1472]-0.0751064501465
 [1473] 0.0444780504343 [1474] 0.0065753036976 [1475]-0.0078718774051 [1476]-0.0080593924832
 [1477] 0.0044438727868 [1478] 0.0151265818990 [1479] 0.0045518666089 [1480]-0.0008480786233
 [1481] 0.0172656902301 [1482]-0.0089083521968 [1483] 0.0057517011497 [1484] 0.0044641772016
 [1485] 0.0258299079468 [1486]-0.0286767462112 [1487]-0.0316677227517 [1488]-0.0081936043049
 [1489] 0.0061355409243 [1490] 0.0015429811588 [1491] 0.0034152499459 [1492]-0.0019091863725
 [1493]-0.0083631395880 [1494] 0.0236141775529 [1495]-0.0281579625168 [1496]-0.0101230728649
 [1497]-0.0325960642921 [1498] 0.0196760185136 [1499]-0.0585770358026 [1500]-0.0148414722385
 [1501]-0.0369752650856 [1502]-0.0317718314697 [1503]-0.0140401512252 [1504]-0.0029781327348
 [1505]-0.0099003381328 [1506]-0.0185759578595 [1507] 0.0444165509356 [1508]-0.1673780058019
 [1509] 0.0863308662766 [1510]-0.0296903499550 [1511] 0.0488744016272 [1512]-0.4919755649468
 [1513]-0.1133278347375 [1514]-0.1424020138182 [1515]-0.4435112808923 [1516] 0.2059303091015
 [1517] 0.0038280232093 [1518]-0.0080555651890 [1519]-0.0065077403799 [1520]-0.0012576888322
 [1521]-0.0151758550642 [1522]-0.0379964424417 [1523]-0.0232130900698 [1524]-0.6624849242996
 [1525] 0.1622915993806 [1526]-0.4946533879332 [1527] 0.0063138421807 [1528] 0.1228274523824
 [1529] 0.1198244044671 [1530] 0.3286647082715 [1531]-0.2013021766150 [1532]-0.1842326234261
 [1533]-0.0645609579011 [1534]-0.2512420304656 [1535] 0.0448442068974 [1536] 0.0925683316563
 [1537] 0.0115045618697 [1538] 0.2252447487306 [1539]-0.6478876863988 [1540]-0.0427649830305
 [1541]-0.1783124081060 [1542] 0.0196780531488 [1543]-0.0187163079078 [1544]-0.1208417390677
 [1545] 0.2747353258725 [1546]-0.1153174205120 [1547] 0.0939230947975 [1548]-0.2102390241207
 [1549] 0.1684971498308 [1550]-0.2360623893686 [1551]-0.1912500443308 [1552]-0.0953812507387
 [1553] 0.0297792598660 [1554]-0.0100559963519 [1555]-0.3518987126663 [1556]-0.0687473805748
 [1557]-0.0402276702642 [1558] 0.0156585086182 [1559] 0.0524376140204 [1560] 0.3481894347062
 [1561]-0.1563425517508 [1562]-0.5756611278080 [1563] 0.0182816823159 [1564]-0.1707256886590
 [1565]-0.0895364526972 [1566]-0.0149448122734 [1567] 0.0364552568332 [1568]-0.0945507051821
 [1569] 0.0329047404535 [1570] 0.0392264956175 [1571]-0.0665612683418 [1572]-0.0350065776435
 [1573] 0.1243792044399 [1574]-0.0865339959146 [1575]-0.0076176326046 [1576] 0.0794069118044
 [1577] 0.1462678795455 [1578] 0.0029206466097 [1579]-0.0656906515804 [1580] 0.1576953885096
 [1581] 0.2344867353861 [1582]-0.0680256029163 [1583]-0.0957754195362 [1584] 0.0148695092199
 [1585] 0.0051140273956 [1586] 0.0792120207570 [1587]-0.2079385105067 [1588]-0.0910656994271
 [1589]-0.0838793393066 [1590] 0.0568666230214 [1591] 0.0041772232421 [1592]-0.0413773839158
 [1593] 0.0623388850143 [1594] 0.0904445024355 [1595]-0.0807631563960 [1596]-0.1547795708950
 [1597]-0.0416274995303 [1598] 0.1491684992755 [1599]-0.1331899185146 [1600] 0.0633163281432
 [1601]-0.0816229146226 [1602] 0.2731752936746 [1603]-0.2576591321067 [1604]-0.4121086249186
 [1605] 0.0691136129773 [1606]-0.3083991296187 [1607]-0.2826299359871 [1608]-0.2586230859917
 [1609] 0.0513430047577 [1610]-0.0504562397964 [1611]-0.0891738561757 [1612]-0.0534996521382
 [1613] 0.1036966526838 [1614]-0.0153851111616 [1615] 0.2662933683699 [1616] 0.1138958418572
 [1617]-0.0500826487428 [1618]-0.0289644658675 [1619]-0.0633727543542 [1620] 0.0121643776994
 [1621] 0.0345082638229 [1622]-0.0829078330885 [1623]-0.0485198823135 [1624] 0.0041488068923
 [1625]-0.1747896400881 [1626] 0.0357927123242 [1627]-0.0415376822910 [1628]-0.0501472675870
 [1629]-0.1919742177853 [1630] 0.0823034474193 [1631] 0.0505562911966 [1632] 0.0550524834914
 [1633] 0.0434185868096 [1634]-0.0068117666793 [1635]-0.0354168222359 [1636] 0.0003495220815
 [1637] 0.0026837110388 [1638]-0.0013728615073 [1639] 0.0001152626028 [1640] 0.0051580744455
 [1641]-0.0031997710152 [1642]-0.0108326486182 [1643] 0.0198504917288 [1644] 0.0164429687588
 [1645] 0.0054005927626 [1646] 0.0393863386493 [1647]-0.0780033305508 [1648]-0.0144181868777
 [1649]-0.0103151658930 [1650]-0.0009027483792 [1651] 0.0261230392998 [1652]-0.0178472686481
 [1653]-0.0193705611658 [1654]-0.0051342493135 [1655]-0.0784136053278 [1656]-0.0170097585990
 [1657] 0.0171718842305 [1658]-0.0187962459646 [1659]-0.0947450041265 [1660] 0.0316990136793
 [1661] 0.0200472396976 [1662] 0.0070884501546 [1663]-0.0120881855403 [1664] 0.0027338101613
 [1665]-0.0243295326638
  vo                     1                     2  0.169996135425989     
  occ                     2                     2  0.217969046121103     
 [   1]-0.0000050393439 [   2]-0.0005763342188 [   3] 0.0001925877652 [   4] 0.0006922994238
 [   5] 0.0003723354083 [   6] 0.0000217441832 [   7]-0.0004532390680 [   8] 0.0001562858268
 [   9] 0.0000997391390 [  10] 0.0008364947218 [  11]-0.0009785096599 [  12]-0.0000170214461
 [  13]-0.0000049763585 [  14] 0.0000814789004 [  15] 0.0007792192086 [  16]-0.0000918390505
 [  17] 0.0000191196867 [  18] 0.0005402658364 [  19] 0.0002982189750 [  20] 0.0013786633552
 [  21] 0.0002016788286 [  22]-0.0004402719119 [  23] 0.0004423974733 [  24]-0.0000323782831
 [  25] 0.0000601651988 [  26]-0.0001304342288 [  27]-0.0001531670121 [  28]-0.0000192068731
 [  29]-0.0000141391575 [  30] 0.0001425094541 [  31]-0.0002469568708 [  32]-0.0007712664429
 [  33] 0.0009019313839 [  34] 0.0002848733464 [  35] 0.0002347781200 [  36]-0.0014491566056
 [  37]-0.0004702653336 [  38]-0.0000276777899 [  39]-0.0002993291468 [  40] 0.0002557700970
 [  41] 0.0004262236520 [  42]-0.0000535008119 [  43] 0.0001581860941 [  44]-0.0000738365034
 [  45]-0.0001011840161 [  46] 0.0000346888008 [  47] 0.0001213738957 [  48] 0.0001530808997
 [  49] 0.0001380662050 [  50]-0.0000589787778 [  51] 0.0000145367456 [  52]-0.0002607946327
 [  53] 0.0001821074355 [  54] 0.0002205543429 [  55]-0.0001774072510 [  56]-0.0000531910092
 [  57] 0.0009366183979 [  58]-0.0000848801551 [  59] 0.0013101910128 [  60] 0.0000640026421
 [  61] 0.0000879997347 [  62]-0.0001131693797 [  63]-0.0000424910951 [  64]-0.0000148325683
 [  65] 0.0000392424259 [  66] 0.0000181459822 [  67]-0.0000133635371 [  68] 0.0000096365622
 [  69]-0.0000035268556 [  70] 0.0000363660365 [  71] 0.0000120833380 [  72]-0.0000128480333
 [  73]-0.0000407073004 [  74] 0.0001224767857 [  75] 0.0000239046251 [  76]-0.0000263159975
 [  77]-0.0000365680644 [  78]-0.0000123556962 [  79]-0.0000024666271 [  80]-0.0002192127734
 [  81] 0.0003028783369 [  82] 0.0004838943318 [  83] 0.0006517296226 [  84]-0.0004462380434
 [  85] 0.0004773510578 [  86] 0.0000492182274 [  87] 0.0004288181494 [  88] 0.0005864101136
 [  89] 0.0003993133364 [  90] 0.0002565125767 [  91]-0.0003959936067 [  92]-0.0000878596867
 [  93]-0.0002032369809 [  94] 0.0008813145965 [  95]-0.0006086835230 [  96] 0.0012958517179
 [  97]-0.0002874401399 [  98] 0.0002029504929 [  99]-0.0007473282032 [ 100]-0.0000568903334
 [ 101]-0.0001117149196 [ 102]-0.0004217181361 [ 103]-0.0000714907769 [ 104]-0.0000193499252
 [ 105]-0.0001911417863 [ 106]-0.0003492700332 [ 107]-0.0000707013510 [ 108] 0.0005125113334
 [ 109]-0.0000357847875 [ 110] 0.0005364275831 [ 111]-0.0005742561045 [ 112]-0.0002046771327
 [ 113]-0.0003537189633 [ 114]-0.0008029957501 [ 115]-0.0007645689859 [ 116] 0.0007137440570
 [ 117]-0.0000536057921 [ 118] 0.0000631466762 [ 119]-0.0001646081558 [ 120] 0.0000635303171
 [ 121] 0.0001061048765 [ 122] 0.0002229940756 [ 123]-0.0000011032421 [ 124] 0.0001883077318
 [ 125] 0.0001959284754 [ 126]-0.0001619218846 [ 127] 0.0001304060440 [ 128] 0.0002425743475
 [ 129] 0.0000555148100 [ 130]-0.0001007991015 [ 131] 0.0009087329961 [ 132]-0.0007022014289
 [ 133] 0.0013900635975 [ 134]-0.0002634228023 [ 135] 0.0002330799644 [ 136]-0.0001627062136
 [ 137] 0.0001860267193 [ 138]-0.0001121666312 [ 139] 0.0000353103437 [ 140] 0.0000480057740
 [ 141] 0.0001074756189 [ 142] 0.0000456714220 [ 143] 0.0000099485268 [ 144]-0.0000511197038
 [ 145] 0.0000165836238 [ 146]-0.0000212127748 [ 147]-0.0000037232437 [ 148] 0.0000151787701
 [ 149]-0.0000054370300 [ 150] 0.0000244338117 [ 151] 0.0000157060610 [ 152] 0.0000368794518
 [ 153]-0.0000034553954 [ 154] 0.0000151470848 [ 155]-0.0000116503415 [ 156] 0.0000353102270
 [ 157] 0.0000110783066 [ 158] 0.0000020829613 [ 159] 0.0001436088075 [ 160]-0.0000707841752
 [ 161]-0.0002605463936 [ 162]-0.0000249429631 [ 163] 0.0001945680281 [ 164]-0.0002432696975
 [ 165]-0.0000008404669 [ 166]-0.0001509705791 [ 167]-0.0000880679462 [ 168]-0.0000496569688
 [ 169]-0.0001867259622 [ 170] 0.0002338888315 [ 171] 0.0001874272364 [ 172]-0.0000368022768
 [ 173]-0.0005494336836 [ 174] 0.0006886809084 [ 175]-0.0003346197531 [ 176]-0.0001683769426
 [ 177]-0.0003015087228 [ 178] 0.0004258379284 [ 179] 0.0000399004736 [ 180] 0.0001769176480
 [ 181] 0.0002026806205 [ 182]-0.0000861840506 [ 183] 0.0001814955746 [ 184] 0.0001107233084
 [ 185] 0.0000807102751 [ 186] 0.0001514849931 [ 187]-0.0005099348418 [ 188] 0.0001787064781
 [ 189]-0.0001810291036 [ 190] 0.0002661341014 [ 191] 0.0001362667476 [ 192] 0.0001332148691
 [ 193] 0.0003409142983 [ 194] 0.0005550657905 [ 195]-0.0003709773357 [ 196]-0.0001279448493
 [ 197]-0.0001425995570 [ 198] 0.0000776747008 [ 199]-0.0001557815500 [ 200]-0.0001526556796
 [ 201]-0.0003278420531 [ 202] 0.0001003110820 [ 203]-0.0001715963722 [ 204] 0.0001248308968
 [ 205] 0.0004324113476 [ 206]-0.0002709854612 [ 207] 0.0002655218636 [ 208] 0.0001694098152
 [ 209]-0.0005253287597 [ 210] 0.0000074823872 [ 211] 0.0005049910713 [ 212]-0.0006724299977
 [ 213] 0.0003061753091 [ 214]-0.0002597229429 [ 215]-0.0000540543145 [ 216]-0.0001198882960
 [ 217] 0.0000444463112 [ 218]-0.0000304118314 [ 219]-0.0000350001198 [ 220]-0.0000510880245
 [ 221] 0.0000596696711 [ 222]-0.0000135135259 [ 223] 0.0000227423834 [ 224]-0.0000269741761
 [ 225]-0.0000253403406 [ 226]-0.0000000345348 [ 227]-0.0000606986049 [ 228] 0.0000231234726
 [ 229]-0.0000050648012 [ 230]-0.0000068676559 [ 231]-0.0000270976387 [ 232] 0.0000048125194
 [ 233]-0.0000143574613 [ 234] 0.0000108753790 [ 235]-0.0000166319262 [ 236] 0.0000211378218
 [ 237]-0.0000047400446 [ 238]-0.0003362303103 [ 239] 0.0002611411801 [ 240] 0.0003061884376
 [ 241]-0.0003946071067 [ 242]-0.0002262134059 [ 243] 0.0002831819167 [ 244]-0.0002592915547
 [ 245] 0.0002444468666 [ 246]-0.0003328543487 [ 247] 0.0001898037581 [ 248] 0.0001544873093
 [ 249]-0.0003174370253 [ 250] 0.0000528397238 [ 251] 0.0004590127931 [ 252]-0.0011000902409
 [ 253]-0.0004971195664 [ 254]-0.0001806315662 [ 255]-0.0003857104733 [ 256] 0.0003169636152
 [ 257] 0.0002021471203 [ 258] 0.0001002874530 [ 259]-0.0002385293805 [ 260]-0.0002885378422
 [ 261] 0.0000264843838 [ 262]-0.0004015178596 [ 263] 0.0000989534930 [ 264] 0.0002319690366
 [ 265]-0.0000488329928 [ 266]-0.0003367061427 [ 267]-0.0007414243282 [ 268] 0.0002668452821
 [ 269] 0.0000292290156 [ 270]-0.0003956665621 [ 271] 0.0002979879914 [ 272] 0.0006836097173
 [ 273] 0.0002158401418 [ 274] 0.0000767945268 [ 275] 0.0000900582176 [ 276] 0.0001979041280
 [ 277]-0.0003785250022 [ 278]-0.0001864554777 [ 279] 0.0002353976246 [ 280]-0.0003513466068
 [ 281] 0.0001465784882 [ 282] 0.0000388272065 [ 283] 0.0006341875959 [ 284]-0.0008267836804
 [ 285] 0.0003238835338 [ 286]-0.0001361844955 [ 287] 0.0001449627498 [ 288]-0.0002215722487
 [ 289]-0.0000951768002 [ 290] 0.0003887438492 [ 291]-0.0002344734773 [ 292]-0.0001314598343
 [ 293] 0.0000615630807 [ 294]-0.0000988432418 [ 295] 0.0002051276887 [ 296] 0.0000361037219
 [ 297] 0.0000504573996 [ 298] 0.0000081621932 [ 299] 0.0001937874377 [ 300] 0.0000483236581
 [ 301]-0.0000335621110 [ 302] 0.0000325440312 [ 303]-0.0000017702994 [ 304] 0.0000223102053
 [ 305] 0.0000034321142 [ 306] 0.0000214244071 [ 307] 0.0000237330773 [ 308] 0.0000240876485
 [ 309]-0.0000179896182 [ 310] 0.0000397928575 [ 311] 0.0000187202353 [ 312] 0.0000173634643
 [ 313]-0.0000004190158 [ 314] 0.0000653673424 [ 315] 0.0000167740632 [ 316]-0.0000121741450
 [ 317] 0.0000099415542 [ 318]-0.0000232159377 [ 319] 0.0002144165077 [ 320]-0.0004495245776
 [ 321]-0.0004271386130 [ 322] 0.0001940461493 [ 323]-0.0002700894489 [ 324] 0.0001750790367
 [ 325]-0.0003967751921 [ 326] 0.0000012331870 [ 327] 0.0001911580731 [ 328]-0.0004186367048
 [ 329] 0.0002140104543 [ 330] 0.0007882824625 [ 331]-0.0008544976321 [ 332] 0.0002725884738
 [ 333]-0.0005264342449 [ 334] 0.0002466415144 [ 335] 0.0000734199583 [ 336] 0.0003076901983
 [ 337] 0.0001017340106 [ 338]-0.0001789496325 [ 339]-0.0000775676944 [ 340]-0.0000070149561
 [ 341]-0.0003754503241 [ 342] 0.0000233510176 [ 343] 0.0003533811005 [ 344]-0.0000565356723
 [ 345]-0.0003502653067 [ 346]-0.0005514701894 [ 347] 0.0001708811876 [ 348] 0.0002349617278
 [ 349]-0.0002019569853 [ 350] 0.0003338895421 [ 351] 0.0007639042635 [ 352] 0.0003927020851
 [ 353]-0.0004962315305 [ 354] 0.0001686640395 [ 355] 0.0000903671452 [ 356]-0.0001403971236
 [ 357] 0.0000868611311 [ 358] 0.0000718439418 [ 359]-0.0001858102341 [ 360] 0.0003364055459
 [ 361]-0.0002401664049 [ 362] 0.0002027754195 [ 363]-0.0007639159057 [ 364]-0.0001426184299
 [ 365]-0.0000065523461 [ 366] 0.0003570793325 [ 367]-0.0001790244470 [ 368]-0.0008798816870
 [ 369] 0.0000567343757 [ 370]-0.0004822783633 [ 371] 0.0002555491722 [ 372]-0.0001363617780
 [ 373] 0.0000829976224 [ 374] 0.0001961669914 [ 375] 0.0000508534518 [ 376] 0.0000596011470
 [ 377]-0.0000228033029 [ 378] 0.0000770301701 [ 379]-0.0000299273942 [ 380]-0.0000480608381
 [ 381] 0.0000539477683 [ 382] 0.0000042068461 [ 383] 0.0000179189740 [ 384] 0.0000220639309
 [ 385] 0.0000119360030 [ 386]-0.0000340992472 [ 387] 0.0000496222999 [ 388]-0.0000181042286
 [ 389] 0.0000297468837 [ 390] 0.0000108853327 [ 391] 0.0000199967701 [ 392] 0.0000124539595
 [ 393] 0.0000239448667 [ 394]-0.0000103681773 [ 395]-0.0000175656805 [ 396]-0.0039951464105
 [ 397]-0.0019960747960 [ 398]-0.0008488113401 [ 399]-0.0074950198620 [ 400]-0.0019439982507
 [ 401]-0.0025639274072 [ 402] 0.0015192305359 [ 403]-0.0029774303869 [ 404]-0.0030436956134
 [ 405]-0.0082805223912 [ 406] 0.0039637320764 [ 407] 0.0015088149964 [ 408] 0.0008785273124
 [ 409] 0.0029801097932 [ 410]-0.0174590005290 [ 411] 0.0043751151805 [ 412]-0.0065636929803
 [ 413]-0.0028575611009 [ 414]-0.0032329306319 [ 415]-0.0052336456080 [ 416]-0.0035062296172
 [ 417] 0.0055697675778 [ 418]-0.0027511202103 [ 419] 0.0006174946805 [ 420]-0.0007791004948
 [ 421] 0.0013164778960 [ 422] 0.0038226266444 [ 423] 0.0011383335488 [ 424]-0.0032259355659
 [ 425]-0.0030182275519 [ 426]-0.0002082091482 [ 427] 0.0075222437776 [ 428]-0.0068674013485
 [ 429] 0.0010039328279 [ 430] 0.0053144224203 [ 431] 0.0195199370245 [ 432]-0.0012826392686
 [ 433] 0.0017797431116 [ 434] 0.0030431794432 [ 435]-0.0019947991901 [ 436]-0.0045980023358
 [ 437] 0.0002006734271 [ 438]-0.0045916759125 [ 439] 0.0017913187610 [ 440]-0.0014947663080
 [ 441] 0.0014635046418 [ 442]-0.0026891035420 [ 443]-0.0026858534292 [ 444]-0.0015115232349
 [ 445] 0.0010288682053 [ 446]-0.0018863037229 [ 447]-0.0042004853938 [ 448] 0.0036955222474
 [ 449]-0.0105161802962 [ 450] 0.0033737510097 [ 451]-0.0021351523767 [ 452]-0.0088179426483
 [ 453]-0.0008274098468 [ 454]-0.0132940762187 [ 455]-0.0005951945040 [ 456]-0.0010158664861
 [ 457] 0.0008678404271 [ 458] 0.0003556159259 [ 459]-0.0003875459950 [ 460] 0.0002937265507
 [ 461]-0.0003051665699 [ 462]-0.0000581254823 [ 463] 0.0001674108528 [ 464]-0.0000596477848
 [ 465]-0.0000502808660 [ 466]-0.0000879255126 [ 467]-0.0000187014540 [ 468] 0.0002051057446
 [ 469]-0.0014461832416 [ 470]-0.0002498691620 [ 471] 0.0003588321234 [ 472] 0.0002969256535
 [ 473] 0.0001005761463 [ 474]-0.0001307964691 [ 475]-0.0012037227644 [ 476] 0.0088596632505
 [ 477] 0.0040616456816 [ 478] 0.0091514027050 [ 479]-0.0035303096899 [ 480] 0.0071548992637
 [ 481] 0.0028762933698 [ 482] 0.0041473961191 [ 483] 0.0093705188557 [ 484] 0.0033682506348
 [ 485] 0.0071395627995 [ 486]-0.0028839869021 [ 487]-0.0029929207767 [ 488]-0.0082463730088
 [ 489] 0.0176102229867 [ 490]-0.0134695095685 [ 491] 0.0229482084090 [ 492]-0.0080923541503
 [ 493] 0.0029091585036 [ 494]-0.0188203196587 [ 495] 0.0001445346294 [ 496] 0.0008445827208
 [ 497]-0.0111494413797 [ 498]-0.0018181290073 [ 499]-0.0000743650163 [ 500]-0.0027802485977
 [ 501]-0.0063510674606 [ 502] 0.0014703156448 [ 503] 0.0111893879322 [ 504] 0.0013147238059
 [ 505] 0.0066521522961 [ 506]-0.0088916167434 [ 507]-0.0063795727706 [ 508]-0.0085197872663
 [ 509]-0.0188395403545 [ 510]-0.0104728820439 [ 511] 0.0171109283019 [ 512]-0.0033734996548
 [ 513] 0.0023020784214 [ 514]-0.0037370518663 [ 515]-0.0020636111418 [ 516] 0.0025055909367
 [ 517] 0.0045420863834 [ 518]-0.0020883329195 [ 519] 0.0058157963578 [ 520] 0.0013449599677
 [ 521]-0.0004810604516 [ 522] 0.0031103723981 [ 523] 0.0023293269777 [ 524]-0.0006740885406
 [ 525] 0.0005181244576 [ 526] 0.0220204656251 [ 527]-0.0144715141879 [ 528] 0.0254007951480
 [ 529]-0.0052666996359 [ 530] 0.0055418723988 [ 531]-0.0068523806528 [ 532] 0.0026112975101
 [ 533]-0.0079077411044 [ 534]-0.0000892665318 [ 535] 0.0006652719198 [ 536] 0.0022374850548
 [ 537] 0.0013267179098 [ 538] 0.0005611732124 [ 539]-0.0018741956797 [ 540] 0.0003062240316
 [ 541]-0.0004702414284 [ 542]-0.0001490684010 [ 543] 0.0004079922322 [ 544]-0.0000636882064
 [ 545] 0.0000452368326 [ 546] 0.0003631715294 [ 547] 0.0006728781372 [ 548]-0.0007262261332
 [ 549] 0.0000128101368 [ 550]-0.0002175697756 [ 551] 0.0007688416738 [ 552] 0.0004387634310
 [ 553] 0.0001838966693 [ 554] 0.0078754071030 [ 555]-0.0008101587562 [ 556]-0.0104854908063
 [ 557] 0.0047378728752 [ 558] 0.0076750218872 [ 559]-0.0081104212364 [ 560] 0.0087909973312
 [ 561]-0.0103686315580 [ 562] 0.0078193947352 [ 563]-0.0038137031088 [ 564]-0.0051672439413
 [ 565] 0.0109715841127 [ 566] 0.0005644069340 [ 567]-0.0070119488276 [ 568] 0.0098272108325
 [ 569] 0.0099241112501 [ 570] 0.0039788996040 [ 571]-0.0035104529634 [ 572]-0.0137737795527
 [ 573]-0.0019711419944 [ 574] 0.0005882610418 [ 575] 0.0083261891132 [ 576] 0.0060082458673
 [ 577]-0.0002457477046 [ 578] 0.0079042606690 [ 579]-0.0018086009405 [ 580]-0.0042205105003
 [ 581] 0.0050620709509 [ 582]-0.0014759962391 [ 583] 0.0141242345515 [ 584]-0.0049791103533
 [ 585] 0.0016294648814 [ 586] 0.0035627507804 [ 587]-0.0017700120020 [ 588]-0.0090895282455
 [ 589] 0.0017307086365 [ 590] 0.0000203197093 [ 591]-0.0030541516000 [ 592]-0.0031253070366
 [ 593] 0.0059533689451 [ 594]-0.0025874052592 [ 595]-0.0055959782429 [ 596]-0.0003759094757
 [ 597]-0.0020110487472 [ 598]-0.0021063956961 [ 599]-0.0045193741603 [ 600] 0.0187820470109
 [ 601]-0.0078615950046 [ 602] 0.0043457955483 [ 603]-0.0019554055159 [ 604]-0.0051197077798
 [ 605] 0.0097662959045 [ 606] 0.0000386832931 [ 607]-0.0001771506775 [ 608] 0.0017169478932
 [ 609]-0.0062493109252 [ 610]-0.0018912483401 [ 611]-0.0093802707882 [ 612]-0.0026798912248
 [ 613]-0.0017657610515 [ 614]-0.0000390538255 [ 615]-0.0026794292550 [ 616] 0.0004932603219
 [ 617] 0.0000508678331 [ 618]-0.0007733800597 [ 619]-0.0004529879947 [ 620]-0.0005073708062
 [ 621]-0.0000312173686 [ 622]-0.0007038896733 [ 623] 0.0000452896491 [ 624]-0.0006025392291
 [ 625] 0.0000713607358 [ 626]-0.0014767549923 [ 627]-0.0006410086325 [ 628]-0.0005595706189
 [ 629]-0.0000718467935 [ 630]-0.0009115185415 [ 631] 0.0001985293862 [ 632] 0.0000217946683
 [ 633] 0.0052565679525 [ 634]-0.0002727854923 [ 635] 0.0034122059891 [ 636]-0.0019724576300
 [ 637]-0.0037743271923 [ 638] 0.0045009680941 [ 639]-0.0051963096464 [ 640] 0.0031340714824
 [ 641] 0.0082228441723 [ 642] 0.0024984951778 [ 643] 0.0022810061900 [ 644]-0.0026867275863
 [ 645] 0.0037196599934 [ 646] 0.0111277539555 [ 647]-0.0072413818966 [ 648] 0.0028499328304
 [ 649] 0.0023502348267 [ 650] 0.0065031811364 [ 651]-0.0072052358284 [ 652] 0.0001049863960
 [ 653] 0.0035682083527 [ 654] 0.0014795541031 [ 655] 0.0007238638365 [ 656]-0.0001891341546
 [ 657] 0.0004681265482 [ 658] 0.0018390093706 [ 659] 0.0000460927669 [ 660] 0.0053023437500
 [ 661]-0.0031119646857 [ 662] 0.0007893383393 [ 663] 0.0020990939713 [ 664]-0.0024248299265
 [ 665]-0.0072281273530 [ 666] 0.0030919777736 [ 667] 0.0014112294139 [ 668] 0.0003639050334
 [ 669]-0.0037110822930 [ 670] 0.0030328945222 [ 671] 0.0024181622902 [ 672]-0.0016061892565
 [ 673] 0.0006122839375 [ 674]-0.0011357701442 [ 675]-0.0023634975089 [ 676] 0.0052015089542
 [ 677]-0.0099837155875 [ 678] 0.0031643473595 [ 679]-0.0046409307486 [ 680]-0.0077044617845
 [ 681] 0.0065770092860 [ 682] 0.0087797429552 [ 683]-0.0098502094698 [ 684]-0.0086893514196
 [ 685]-0.0028318231549 [ 686] 0.0058758474566 [ 687] 0.0016566462028 [ 688]-0.0090956660675
 [ 689]-0.0019473869104 [ 690]-0.0052679888119 [ 691]-0.0011760453859 [ 692] 0.0003607311133
 [ 693] 0.0003730910704 [ 694] 0.0005863814482 [ 695]-0.0008886782281 [ 696]-0.0021790660742
 [ 697] 0.0000664150668 [ 698] 0.0001479353515 [ 699]-0.0004543008582 [ 700]-0.0001032624167
 [ 701]-0.0001141991895 [ 702]-0.0002373509480 [ 703] 0.0002706478466 [ 704]-0.0000355483187
 [ 705]-0.0006418304763 [ 706]-0.0002838809870 [ 707] 0.0001653335257 [ 708]-0.0001408231289
 [ 709] 0.0002409633496 [ 710]-0.0003257615349 [ 711]-0.0007810178354 [ 712]-0.0017840729555
 [ 713] 0.0069879901749 [ 714] 0.0015334071759 [ 715]-0.0006842984573 [ 716]-0.0020772197208
 [ 717] 0.0047198749991 [ 718] 0.0025277001557 [ 719] 0.0004962747115 [ 720] 0.0065510338834
 [ 721] 0.0101544693871 [ 722]-0.0059588748435 [ 723]-0.0014341761317 [ 724] 0.0043063655922
 [ 725]-0.0034546030817 [ 726]-0.0139884140059 [ 727]-0.0001897129289 [ 728] 0.0092004370036
 [ 729]-0.0211821663028 [ 730]-0.0028698509231 [ 731]-0.0008113071174 [ 732] 0.0066356550904
 [ 733] 0.0001581673607 [ 734]-0.0068776903106 [ 735]-0.0025299425205 [ 736]-0.0000850430360
 [ 737] 0.0010749607034 [ 738]-0.0029862552205 [ 739] 0.0059660512851 [ 740]-0.0111203403672
 [ 741]-0.0036842767089 [ 742] 0.0057012461928 [ 743]-0.0005676214738 [ 744]-0.0046165245474
 [ 745] 0.0035189213009 [ 746] 0.0011514544918 [ 747]-0.0055235757768 [ 748] 0.0068522215533
 [ 749]-0.0068229308320 [ 750]-0.0015307466626 [ 751]-0.0041929051658 [ 752]-0.0076610501624
 [ 753]-0.0000432976063 [ 754]-0.0126325118542 [ 755] 0.0027991784533 [ 756] 0.0033049825594
 [ 757] 0.0161103241674 [ 758] 0.0024386578662 [ 759] 0.0020201929636 [ 760] 0.0058978374844
 [ 761] 0.0044464537169 [ 762]-0.0182584519911 [ 763] 0.0215651814039 [ 764] 0.0065511282339
 [ 765] 0.0032741186470 [ 766]-0.0004314458053 [ 767] 0.0003178348755 [ 768]-0.0037688774154
 [ 769] 0.0007174396832 [ 770] 0.0012216437144 [ 771]-0.0001590396174 [ 772] 0.0009183085061
 [ 773] 0.0030510635260 [ 774] 0.0037782342249 [ 775] 0.0002397790417 [ 776]-0.0008658346621
 [ 777]-0.0005580595083 [ 778]-0.0001562545661 [ 779]-0.0002082526429 [ 780]-0.0005816854697
 [ 781] 0.0003210636260 [ 782]-0.0000456683930 [ 783]-0.0001504449073 [ 784] 0.0000688263191
 [ 785] 0.0003405812309 [ 786] 0.0000473416775 [ 787]-0.0003806594133 [ 788] 0.0010672904398
 [ 789] 0.0013220817125 [ 790] 0.0000710845498 [ 791]-0.0041130513841 [ 792]-0.0014880587767
 [ 793] 0.0009051101359 [ 794] 0.0012521380361 [ 795]-0.0010516700884 [ 796]-0.0007483394136
 [ 797]-0.0006885232970 [ 798] 0.0038173407690 [ 799] 0.0004782364340 [ 800]-0.0073675586299
 [ 801]-0.0000276933709 [ 802]-0.0026753347386 [ 803]-0.0026017452432 [ 804] 0.0000770009732
 [ 805] 0.0135690752730 [ 806]-0.0103884800579 [ 807]-0.0032167644962 [ 808] 0.0024117095522
 [ 809] 0.0019609520588 [ 810]-0.0048124170425 [ 811]-0.0036277912855 [ 812] 0.0021372303971
 [ 813]-0.0024967945505 [ 814] 0.0002222092250 [ 815] 0.0024704531111 [ 816]-0.0039184720384
 [ 817]-0.0024441815113 [ 818]-0.0015601136002 [ 819] 0.0125611716158 [ 820]-0.0008636784157
 [ 821] 0.0003532198293 [ 822]-0.0039386840326 [ 823] 0.0013288472696 [ 824]-0.0021955771484
 [ 825]-0.0008286190793 [ 826] 0.0012090118750 [ 827] 0.0029920863541 [ 828] 0.0004341672711
 [ 829] 0.0015850355031 [ 830]-0.0025394984751 [ 831] 0.0001212436435 [ 832] 0.0006614596571
 [ 833] 0.0101080351783 [ 834]-0.0023456100945 [ 835] 0.0019353613788 [ 836]-0.0048065459840
 [ 837]-0.0054419386927 [ 838]-0.0071880500806 [ 839]-0.0052227742325 [ 840]-0.0113168459757
 [ 841] 0.0139472538215 [ 842] 0.0013608300691 [ 843]-0.0100040741797 [ 844]-0.0001153519530
 [ 845]-0.0022678378790 [ 846] 0.0002394705261 [ 847] 0.0009210602546 [ 848]-0.0004224389132
 [ 849]-0.0041761557660 [ 850] 0.0000818555006 [ 851]-0.0004017460909 [ 852] 0.0004136388612
 [ 853]-0.0000901557941 [ 854]-0.0001033960228 [ 855]-0.0000197006087 [ 856] 0.0000595984101
 [ 857]-0.0000207804364 [ 858] 0.0000497992024 [ 859] 0.0001723425094 [ 860]-0.0003760896331
 [ 861]-0.0002779996919 [ 862]-0.0001167622612 [ 863] 0.0002027931689 [ 864]-0.0005995273196
 [ 865]-0.0000443223581 [ 866] 0.0002227014716 [ 867] 0.0001508078678 [ 868]-0.0000521294892
 [ 869]-0.0000417025374 [ 870] 0.0046720614502 [ 871]-0.0017604538739 [ 872]-0.0005559727850
 [ 873]-0.0011635484006 [ 874]-0.0007995843775 [ 875]-0.0005567121772 [ 876]-0.0002548592999
 [ 877] 0.0050286349596 [ 878]-0.0071676945251 [ 879] 0.0008753386986 [ 880]-0.0011417429501
 [ 881] 0.0078319326253 [ 882]-0.0172806140863 [ 883] 0.0066960788540 [ 884]-0.0060627427679
 [ 885]-0.0210634543683 [ 886]-0.0026039456567 [ 887] 0.0016902319067 [ 888] 0.0067886137649
 [ 889]-0.0004387721692 [ 890] 0.0018323032546 [ 891] 0.0026055982213 [ 892] 0.0031830375290
 [ 893] 0.0006026268525 [ 894]-0.0065696872322 [ 895] 0.0070640209479 [ 896] 0.0033280755347
 [ 897]-0.0000156655723 [ 898] 0.0076545686535 [ 899] 0.0026839273655 [ 900] 0.0029753883280
 [ 901]-0.0006595703781 [ 902] 0.0011335841353 [ 903] 0.0063392960737 [ 904] 0.0063577174915
 [ 905]-0.0009580594749 [ 906] 0.0057250757963 [ 907] 0.0056173906389 [ 908] 0.0023816727952
 [ 909]-0.0006750629594 [ 910] 0.0006088827851 [ 911] 0.0074572118983 [ 912] 0.0001794574141
 [ 913]-0.0122755810223 [ 914]-0.0053195859871 [ 915] 0.0000918454210 [ 916]-0.0110062045409
 [ 917] 0.0165146030313 [ 918]-0.0139388361075 [ 919]-0.0069540104739 [ 920] 0.0112479989778
 [ 921]-0.0011291173790 [ 922] 0.0092596423939 [ 923]-0.0036568423269 [ 924]-0.0145059057848
 [ 925]-0.0045074001031 [ 926]-0.0003327118940 [ 927]-0.0075727097251 [ 928] 0.0002410681728
 [ 929]-0.0009459306032 [ 930] 0.0002777634782 [ 931]-0.0003325685785 [ 932]-0.0014042386016
 [ 933]-0.0014618680290 [ 934] 0.0004326166138 [ 935] 0.0001479240622 [ 936] 0.0001630429872
 [ 937]-0.0001054087623 [ 938] 0.0004961152890 [ 939] 0.0000576289060 [ 940] 0.0001541716900
 [ 941]-0.0002811255428 [ 942]-0.0006399181563 [ 943]-0.0001023574058 [ 944]-0.0004237387148
 [ 945]-0.0001802680864 [ 946]-0.0001790702970 [ 947]-0.0004902866324 [ 948]-0.0004966342784
 [ 949] 0.0002768557710 [ 950]-0.0069073409067 [ 951] 0.0009720657194 [ 952] 0.0016910095284
 [ 953] 0.0011992569889 [ 954] 0.0011516009467 [ 955] 0.0030903800590 [ 956]-0.0038602818366
 [ 957]-0.0023745732046 [ 958] 0.0027603590249 [ 959]-0.0030876789138 [ 960] 0.0068995841331
 [ 961] 0.0202302415898 [ 962] 0.0012582919971 [ 963]-0.0155679979431 [ 964]-0.0034337086858
 [ 965]-0.0028427643985 [ 966] 0.0001571122149 [ 967]-0.0041230925464 [ 968] 0.0054682026096
 [ 969]-0.0059629932928 [ 970]-0.0044217413099 [ 971] 0.0046663446988 [ 972]-0.0010900187268
 [ 973] 0.0068972259493 [ 974]-0.0084938066223 [ 975] 0.0019166470430 [ 976]-0.0028366638796
 [ 977]-0.0097881536719 [ 978]-0.0006988977422 [ 979] 0.0035202329155 [ 980] 0.0035534566960
 [ 981]-0.0013329654037 [ 982]-0.0011899473309 [ 983] 0.0063057244882 [ 984] 0.0044623836505
 [ 985]-0.0035278403351 [ 986] 0.0090262249021 [ 987] 0.0034910333442 [ 988] 0.0020400440667
 [ 989] 0.0012754713787 [ 990]-0.0075086401093 [ 991]-0.0042066429146 [ 992]-0.0033160804185
 [ 993] 0.0008266573302 [ 994] 0.0090727370780 [ 995] 0.0123418019391 [ 996]-0.0125994725999
 [ 997]-0.0054704186594 [ 998] 0.0034375020250 [ 999]-0.0098198176112 [1000]-0.0166892568747
 [1001] 0.0221060894056 [1002] 0.0019878352993 [1003]-0.0018675537791 [1004]-0.0003617249878
 [1005]-0.0021770469545 [1006] 0.0004522018912 [1007] 0.0022983781979 [1008] 0.0015544299908
 [1009]-0.0010759839373 [1010]-0.0012634493181 [1011]-0.0029260302404 [1012]-0.0003142766607
 [1013] 0.0005458294919 [1014] 0.0000317309279 [1015]-0.0003933276432 [1016] 0.0001227136287
 [1017]-0.0002412637985 [1018] 0.0000438170574 [1019] 0.0003059619772 [1020]-0.0002894004215
 [1021]-0.0000455731237 [1022] 0.0003401282105 [1023] 0.0005918428541 [1024] 0.0004843808522
 [1025]-0.0005149194851 [1026]-0.0010127349073 [1027]-0.0001005103268 [1028] 0.0011005614106
 [1029]-0.0020364402827 [1030]-0.0053646855637 [1031] 0.0048481400583 [1032] 0.0012813728991
 [1033]-0.0047043315469 [1034] 0.0034793916380 [1035]-0.0031642111805 [1036]-0.0006093345700
 [1037] 0.0038640832114 [1038] 0.0016985602725 [1039] 0.0013476373820 [1040]-0.0068239273264
 [1041]-0.0036954383882 [1042]-0.0064755716151 [1043] 0.0069672695263 [1044] 0.0031793916201
 [1045] 0.0005376081750 [1046]-0.0012855719483 [1047]-0.0050765968892 [1048]-0.0023628027008
 [1049] 0.0014174957655 [1050] 0.0009639077215 [1051]-0.0009463535282 [1052]-0.0039613850567
 [1053] 0.0015877777210 [1054] 0.0028755733397 [1055] 0.0001926496561 [1056]-0.0001563003521
 [1057] 0.0025424103261 [1058]-0.0025659114758 [1059] 0.0021637129696 [1060] 0.0002541946878
 [1061]-0.0030991882473 [1062]-0.0074972434949 [1063] 0.0060927535153 [1064] 0.0014329700825
 [1065] 0.0007805637415 [1066] 0.0016414454446 [1067] 0.0025566198835 [1068] 0.0015278504927
 [1069] 0.0011401324864 [1070]-0.0045847591367 [1071]-0.0014448168059 [1072]-0.0012997816987
 [1073]-0.0044463586721 [1074] 0.0047689027132 [1075] 0.0094486289941 [1076] 0.0007641428153
 [1077] 0.0060840607586 [1078]-0.0025497333680 [1079]-0.0013542744222 [1080] 0.0020822985621
 [1081] 0.0019282643506 [1082] 0.0003158547306 [1083] 0.0013861522813 [1084]-0.0065336936348
 [1085]-0.0006377478908 [1086]-0.0054491405358 [1087]-0.0005445992136 [1088]-0.0000060620120
 [1089]-0.0012357838286 [1090]-0.0006438252471 [1091] 0.0002767062171 [1092]-0.0002576062816
 [1093] 0.0000758232499 [1094]-0.0003124779997 [1095] 0.0002021101990 [1096] 0.0002232992816
 [1097] 0.0003616035485 [1098] 0.0002554703599 [1099] 0.0003689607108 [1100]-0.0000075286433
 [1101]-0.0006048865618 [1102]-0.0001706577278 [1103]-0.0000204435651 [1104]-0.0004429381628
 [1105]-0.0002158045925 [1106] 0.0000930684301 [1107]-0.0048463932181 [1108]-0.0032354329433
 [1109] 0.0011141632656 [1110] 0.0068559263685 [1111]-0.0027206479477 [1112]-0.0031802201387
 [1113]-0.0038320456118 [1114] 0.0004488828522 [1115] 0.0043280273561 [1116] 0.0059024865798
 [1117] 0.0032831692976 [1118] 0.0064320889960 [1119]-0.0002669849652 [1120]-0.0041564728179
 [1121]-0.0033477994423 [1122] 0.0080712422908 [1123]-0.0041476657922 [1124] 0.0061585109581
 [1125] 0.0008175882154 [1126] 0.0079186471673 [1127]-0.0019027949850 [1128]-0.0029927299281
 [1129] 0.0069098482905 [1130]-0.0016096830222 [1131] 0.0001001905734 [1132]-0.0010327751884
 [1133] 0.0009133249207 [1134]-0.0049694273894 [1135]-0.0033139047012 [1136] 0.0035156153637
 [1137]-0.0007706827066 [1138] 0.0018506891273 [1139] 0.0044288847133 [1140]-0.0005940261915
 [1141] 0.0000109539963 [1142] 0.0001751324504 [1143]-0.0030466652813 [1144] 0.0036098537909
 [1145]-0.0025152622933 [1146] 0.0034947766821 [1147] 0.0040383151837 [1148]-0.0016151136755
 [1149]-0.0023593006438 [1150] 0.0000391799897 [1151]-0.0005350589531 [1152]-0.0029524000834
 [1153] 0.0054916685417 [1154] 0.0021413086564 [1155]-0.0020839739768 [1156] 0.0039378053166
 [1157]-0.0013504134061 [1158]-0.0091390671963 [1159] 0.0105864524469 [1160]-0.0054495639961
 [1161] 0.0009817466430 [1162] 0.0008031134536 [1163] 0.0030894746946 [1164] 0.0009679316654
 [1165] 0.0059136891494 [1166] 0.0001668979476 [1167]-0.0001619908702 [1168]-0.0023246378290
 [1169]-0.0015201474309 [1170] 0.0002655153421 [1171] 0.0005027777269 [1172] 0.0002259499260
 [1173] 0.0001392826197 [1174] 0.0002307746804 [1175]-0.0002045506994 [1176] 0.0001945618364
 [1177] 0.0005072472021 [1178]-0.0000236819500 [1179]-0.0001330477566 [1180] 0.0007297318911
 [1181] 0.0000722825603 [1182] 0.0000737571057 [1183]-0.0008379144047 [1184]-0.0005147154072
 [1185] 0.0000968284272 [1186]-0.0258262269855 [1187] 0.0886986661076 [1188] 0.0194960543295
 [1189]-0.0424499026940 [1190] 0.0297964958688 [1191] 0.1343916005324 [1192]-0.0803185595293
 [1193]-0.1443757454265 [1194]-0.0208184375555 [1195] 0.0030774562792 [1196] 0.0035035384206
 [1197]-0.0294158580254 [1198]-0.2183899550265 [1199] 0.0062973757811 [1200] 0.0828525830643
 [1201]-0.0914857243619 [1202] 0.1016855900576 [1203] 0.0504492984553 [1204]-0.1628300069193
 [1205] 0.2949699863297 [1206] 0.0879229621189 [1207] 0.0280324691618 [1208]-0.0073010799502
 [1209] 0.0370893513239 [1210]-0.0372357812395 [1211] 0.0069513278061 [1212]-0.1057693339120
 [1213]-0.0040738802633 [1214]-0.0708226729349 [1215]-0.1081865641370 [1216] 0.2887715412491
 [1217] 0.0390920242599 [1218] 0.0451874536242 [1219]-0.0261645453771 [1220] 0.0266410919327
 [1221]-0.0289235755773 [1222]-0.1271653314970 [1223] 0.1939249942822 [1224]-0.0719208734603
 [1225] 0.0222915227430 [1226] 0.0291505608394 [1227] 0.0343011732466 [1228]-0.0949076303612
 [1229] 0.0656658499716 [1230] 0.0188439803823 [1231] 0.0526199627987 [1232]-0.0169450099997
 [1233] 0.1068508470680 [1234]-0.0374517113198 [1235]-0.0088388451036 [1236] 0.0166747171174
 [1237] 0.0621742681287 [1238]-0.0413081840352 [1239]-0.0151525739763 [1240] 0.0094201464661
 [1241]-0.0053878480330 [1242]-0.0574345202151 [1243]-0.0160777404562 [1244]-0.0190041973107
 [1245]-0.1294464114198 [1246] 0.1031379434683 [1247]-0.1310498852388 [1248] 0.0280321742918
 [1249] 0.1008865440040 [1250]-0.0146714268953 [1251]-0.0450433157671 [1252]-0.1612405147763
 [1253] 0.0545940110365 [1254] 0.0112032330003 [1255]-0.1114563971939 [1256]-0.0244222820347
 [1257] 0.0033558074689 [1258] 0.0362825194125 [1259] 0.0112594089523 [1260]-0.0282370678979
 [1261] 0.0444815727103 [1262] 0.0095039514279 [1263]-0.0032808868180 [1264]-0.0083351065384
 [1265]-0.0047394600479 [1266]-0.0303380440221 [1267]-0.0563038003524 [1268] 0.0234895460896
 [1269]-0.0475908056681 [1270] 0.0678637619369 [1271]-0.0831410028263 [1272] 0.0003572155277
 [1273] 0.0103520032211 [1274] 0.0522455347447 [1275] 0.0180790513729 [1276]-0.0416486208487
 [1277]-0.0382314769378 [1278]-0.0546320008804 [1279] 0.0607311493719 [1280] 0.0049464791611
 [1281] 0.0488115948127 [1282] 0.0778111104713 [1283]-0.0527626631214 [1284]-0.0473068376245
 [1285] 0.0449547770248 [1286] 0.0129303569181 [1287]-0.0354147786840 [1288] 0.0067287289033
 [1289] 0.0694275244118 [1290] 0.1235913910887 [1291]-0.0710462352566 [1292]-0.0608402906010
 [1293]-0.0873989646525 [1294] 0.0709690562932 [1295] 0.0859549851747 [1296]-0.0114873686867
 [1297]-0.0460916106853 [1298]-0.0380415345301 [1299] 0.0520890416885 [1300]-0.0095100531503
 [1301]-0.0190534673456 [1302] 0.0149593475570 [1303]-0.0283283597675 [1304] 0.0139345949477
 [1305]-0.0103194396873 [1306] 0.0234460868180 [1307]-0.0017810079203 [1308]-0.0413700816519
 [1309]-0.0219963812058 [1310] 0.0043797450744 [1311] 0.0624364317494 [1312]-0.0087366245267
 [1313]-0.0092685405696 [1314]-0.0558115965264 [1315]-0.0033870877170 [1316] 0.0023945751184
 [1317] 0.0028515483275 [1318]-0.0079953396006 [1319]-0.0064306979033 [1320] 0.0021470638307
 [1321]-0.0094195867018 [1322] 0.0069183484882 [1323] 0.0148852880357 [1324] 0.0066351909484
 [1325]-0.0100384599891 [1326] 0.0002160439685 [1327]-0.0079267082110 [1328]-0.0016903547664
 [1329] 0.0041913120289 [1330]-0.0007863971297 [1331]-0.0099735405651 [1332] 0.0021320428701
 [1333]-0.0130208503037 [1334]-0.0002995366634 [1335]-0.0059468665153 [1336] 0.0033193577749
 [1337] 0.0103036192401 [1338]-0.0176829722981 [1339]-0.0125304069188 [1340]-0.0005741525376
 [1341] 0.0228594630353 [1342]-0.0055104465145 [1343] 0.0031911767309 [1344] 0.0206788063608
 [1345]-0.0004921615706 [1346] 0.0202649428061 [1347]-0.1081207048962 [1348]-0.0516338620523
 [1349] 0.0545040952409 [1350] 0.0052970821189 [1351]-0.0997991920082 [1352] 0.1785383569185
 [1353] 0.0693658900103 [1354] 0.0246640184359 [1355]-0.1453804598905 [1356] 0.0284435032201
 [1357] 0.0487558886177 [1358] 0.2628715372034 [1359]-0.0118522467725 [1360]-0.0804308938662
 [1361] 0.0911562272738 [1362]-0.1482989267013 [1363]-0.0442499783092 [1364] 0.0886277820733
 [1365]-0.2815602745865 [1366]-0.0983401148751 [1367]-0.2249276310820 [1368]-0.0376601143565
 [1369] 0.1489750704155 [1370] 0.0348100578253 [1371]-0.0631792941737 [1372] 0.0912033089708
 [1373]-0.0147742230525 [1374] 0.0897682295454 [1375] 0.0500200150924 [1376]-0.2652482824899
 [1377]-0.0726718241823 [1378]-0.0028770653639 [1379]-0.0307562169713 [1380]-0.1009883100928
 [1381]-0.0620216715047 [1382] 0.1211170218606 [1383]-0.2509880952498 [1384] 0.0959561436760
 [1385] 0.0608072746330 [1386] 0.0147276567670 [1387]-0.0073629648339 [1388] 0.2051983619668
 [1389]-0.0908970917134 [1390]-0.0723968383663 [1391] 0.0329808670182 [1392]-0.0924931480168
 [1393]-0.0397135832876 [1394] 0.0339244898494 [1395] 0.0805966860187 [1396] 0.0304969428621
 [1397]-0.1057562970014 [1398] 0.0219914555531 [1399] 0.0271638107601 [1400] 0.0492158728413
 [1401] 0.0088328983725 [1402] 0.0728791326285 [1403] 0.0364352620518 [1404] 0.0087075212291
 [1405] 0.1510957022536 [1406]-0.1445815769164 [1407] 0.1333808628418 [1408]-0.0871576986382
 [1409]-0.1086555351927 [1410] 0.0044778782047 [1411] 0.0416349549209 [1412] 0.1702327941893
 [1413] 0.0129305501094 [1414] 0.0294854768253 [1415] 0.0427532737610 [1416] 0.1206452058131
 [1417]-0.0551622222518 [1418] 0.0482325845990 [1419]-0.0276629416109 [1420]-0.0047648882640
 [1421]-0.0125040826722 [1422]-0.0674237733056 [1423]-0.0107171404331 [1424]-0.0055213645706
 [1425] 0.0307716944635 [1426]-0.0173935650987 [1427] 0.0351137427695 [1428]-0.0080413146150
 [1429] 0.0355793699503 [1430]-0.1363456781888 [1431] 0.0965280218198 [1432] 0.0141762551989
 [1433]-0.0043746543537 [1434]-0.0509923975803 [1435]-0.0384621519265 [1436] 0.0510308775438
 [1437] 0.0346088123884 [1438]-0.0026776174678 [1439]-0.0483464631608 [1440] 0.0774743417010
 [1441]-0.0371834055121 [1442]-0.0748155448899 [1443] 0.0265009667837 [1444] 0.0437382894902
 [1445]-0.1025879206347 [1446]-0.0335272576633 [1447] 0.0873708327291 [1448]-0.0388425746756
 [1449]-0.1141701060760 [1450]-0.1818237901606 [1451] 0.1072132731487 [1452] 0.0811610165631
 [1453]-0.0217688324503 [1454]-0.0401295621076 [1455] 0.0291413375225 [1456] 0.0362183444338
 [1457]-0.0126141582740 [1458] 0.0354480545769 [1459] 0.0533176249967 [1460] 0.0302493456350
 [1461]-0.0007391243059 [1462] 0.0225683801179 [1463] 0.0548003205060 [1464]-0.0147568305409
 [1465] 0.0207834777487 [1466]-0.0129955269228 [1467]-0.0000127924523 [1468] 0.0147849098937
 [1469]-0.0207652858252 [1470] 0.0056174833944 [1471]-0.1090174553026 [1472] 0.0092105071118
 [1473] 0.0192050629110 [1474]-0.0143222806940 [1475]-0.0010146755712 [1476]-0.0036994901711
 [1477]-0.0016068469667 [1478] 0.0064624227135 [1479] 0.0066732775866 [1480]-0.0095705396352
 [1481] 0.0105311125805 [1482] 0.0048587680661 [1483]-0.0213571446637 [1484] 0.0011138608285
 [1485] 0.0174497751533 [1486]-0.0043992604619 [1487] 0.0091605003972 [1488]-0.0006694536452
 [1489] 0.0087576507180 [1490] 0.0001703974597 [1491]-0.0011913196007 [1492] 0.0103168495590
 [1493] 0.0226410597302 [1494] 0.0011248465892 [1495] 0.0074895885347 [1496]-0.0020504285100
 [1497]-0.0039533413222 [1498] 0.0017978453416 [1499]-0.0109454407629 [1500] 0.0041489315005
 [1501]-0.0400927901807 [1502] 0.0041018716436 [1503]-0.0062813063052 [1504] 0.0039174351413
 [1505]-0.0031824099041 [1506] 0.0850469487594 [1507]-0.0362024836898 [1508] 0.0384866759046
 [1509]-0.0558896007872 [1510]-0.0143090739426 [1511]-0.0674715354056 [1512] 0.0897254728756
 [1513] 0.0076766420085 [1514] 0.0519743950176 [1515] 0.1750559504391 [1516]-0.0681469315968
 [1517]-0.0704924494112 [1518] 0.0978393996064 [1519] 0.0011736146363 [1520]-0.0327632183831
 [1521] 0.0466332009746 [1522] 0.0802336932355 [1523]-0.0549623404756 [1524] 0.1762216790954
 [1525]-0.0817737821349 [1526] 0.1245979437394 [1527] 0.0861506349624 [1528] 0.0547357419916
 [1529]-0.0498413999643 [1530]-0.0650382117452 [1531] 0.0694127503012 [1532] 0.0613781191627
 [1533] 0.0413790001200 [1534] 0.0467545630571 [1535]-0.0061105656180 [1536]-0.0596500620477
 [1537] 0.0220995318787 [1538]-0.0697601621346 [1539] 0.2114184554320 [1540]-0.0336139259566
 [1541] 0.0732407519734 [1542] 0.1989192788929 [1543] 0.0794631167428 [1544]-0.0431689689711
 [1545]-0.1002741625115 [1546]-0.0159090508355 [1547]-0.0169216683506 [1548]-0.0397073753375
 [1549]-0.0151073632769 [1550]-0.0379308453970 [1551] 0.0216314634213 [1552] 0.1596287243289
 [1553] 0.0497739621062 [1554] 0.0523215349983 [1555] 0.0742913239974 [1556] 0.0503215116241
 [1557]-0.0368285844186 [1558] 0.0572090880555 [1559] 0.0595756184222 [1560]-0.1223712763924
 [1561] 0.0367882069703 [1562] 0.1363360238501 [1563] 0.0111332157723 [1564] 0.0686087706201
 [1565] 0.0243352408547 [1566] 0.0107104603317 [1567] 0.0330055580792 [1568]-0.0429061501385
 [1569] 0.0074423173603 [1570] 0.0171119811616 [1571] 0.0825794099067 [1572]-0.0051342743043
 [1573]-0.0257875987711 [1574]-0.1713695790251 [1575] 0.0581487723233 [1576]-0.1093325186188
 [1577]-0.0353538640338 [1578] 0.0249676065050 [1579]-0.0478167047448 [1580]-0.0053430209233
 [1581]-0.0228577280311 [1582] 0.0581886011550 [1583] 0.0504716332381 [1584]-0.0275585474302
 [1585] 0.0135243420931 [1586]-0.0107353917045 [1587] 0.0241068387355 [1588] 0.0441758692609
 [1589] 0.0022842330849 [1590] 0.0316441532422 [1591]-0.0271179242375 [1592]-0.0105139179880
 [1593]-0.0179642483630 [1594]-0.0049402721400 [1595] 0.0276180692262 [1596] 0.0472631440317
 [1597] 0.0942376818404 [1598] 0.0039298593311 [1599] 0.0157933645134 [1600]-0.0519209757967
 [1601] 0.0955370900131 [1602]-0.0926712055280 [1603] 0.0962897342196 [1604] 0.1005126790837
 [1605]-0.0592206555724 [1606]-0.0218346569125 [1607]-0.0178273575308 [1608] 0.1354049459437
 [1609]-0.0223205489285 [1610] 0.0422685768549 [1611] 0.0425258599059 [1612]-0.0380226074600
 [1613] 0.0323359010983 [1614] 0.0323970133969 [1615]-0.0308739977541 [1616]-0.0884753123462
 [1617]-0.0231529217969 [1618] 0.0060032072911 [1619]-0.0015376574026 [1620]-0.0354490678875
 [1621]-0.0235805539982 [1622] 0.0011404423049 [1623] 0.0100677005372 [1624] 0.0186522299770
 [1625] 0.0396125072979 [1626]-0.0339145591072 [1627]-0.0131749015178 [1628]-0.0206519794328
 [1629] 0.0572647182183 [1630]-0.0111450408242 [1631] 0.0215819841278 [1632] 0.0066947483001
 [1633]-0.0230913511504 [1634] 0.0072539750859 [1635] 0.0057205844876 [1636]-0.0023826432691
 [1637]-0.0032664084598 [1638]-0.0035974422759 [1639] 0.0009886549035 [1640] 0.0009613837754
 [1641]-0.0101552280703 [1642] 0.0047784663221 [1643]-0.0106729606640 [1644]-0.0086296258898
 [1645] 0.0031091091365 [1646] 0.0050150410015 [1647] 0.0176440424540 [1648] 0.0095533307758
 [1649]-0.0020722297930 [1650] 0.0018630522350 [1651]-0.0085108241556 [1652]-0.0052473272149
 [1653] 0.0050684241702 [1654]-0.0144246798642 [1655] 0.0180656398451 [1656]-0.0001986208420
 [1657]-0.0106140911578 [1658]-0.0147603952971 [1659] 0.0278380265356 [1660]-0.0025915960526
 [1661] 0.0081004125498 [1662] 0.0053579875394 [1663] 0.0072131520794 [1664]-0.0025804375254
 [1665] 0.0059612763861
  vo                     2                     2 -0.361648339516744     
        U*G(pq,rs) contribution is being calculated
             (Symmetry block 2, perturbation   2)

 CCSD(T) contribution to the paramagnetic part of the shielding tensor:

                        Bx          By          Bz

      O #1    x    0.000000   -9.954716    0.000000
      O #1    y    0.000000   12.571869    0.000000
      O #1    z    0.000000    0.000000    0.000000

      C #2    x    0.000000   14.081151    0.000000
      C #2    y    0.000000   13.800444    0.000000
      C #2    z    0.000000    0.000000    0.000000

      C #3    x    0.000000  -11.507599    0.000000
      C #3    y    0.000000    0.183284    0.000000
      C #3    z    0.000000    0.000000    0.000000

      N #4    x    0.000000   -0.609762    0.000000
      N #4    y    0.000000   20.581984    0.000000
      N #4    z    0.000000    0.000000    0.000000

      C #5    x    0.000000   -2.354681    0.000000
      C #5    y    0.000000    0.677821    0.000000
      C #5    z    0.000000    0.000000    0.000000

      H #6    x    0.000000    0.453685    0.000000
      H #6    y    0.000000   -0.107171    0.000000
      H #6    z    0.000000    0.000000    0.000000

      H #7    x    0.000000   -0.246815    0.000000
      H #7    y    0.000000   -0.207578    0.000000
      H #7    z    0.000000    0.000000    0.000000

      H #8    x    0.000000    0.026836    0.000000
      H #8    y    0.000000   -0.103774    0.000000
      H #8    z    0.000000    0.000000    0.000000


 Total shielding tensor at the CCSD(T) level:

                        Bx          By          Bz

      O #1    x  -54.803979   71.509102    0.000000
      O #1    y   11.752467  -26.406917    0.000000
      O #1    z    0.000000    0.000000  247.167561

      C #2    x  -30.567292   -9.978544    0.000000
      C #2    y  -21.989782   60.350588    0.000000
      C #2    z    0.000000    0.000000  107.494604

      C #3    x  -22.964163   -4.168056    0.000000
      C #3    y  -12.928336   67.244705    0.000000
      C #3    z    0.000000    0.000000  130.202032

      N #4    x -184.624177   17.007871    0.000000
      N #4    y   31.281809  -68.745163    0.000000
      N #4    z    0.000000    0.000000  256.947122

      C #5    x    8.638974   31.612061    0.000000
      C #5    y   47.947862   52.877370    0.000000
      C #5    z    0.000000    0.000000  145.632388

      H #6    x   26.698821   -0.915673    0.000000
      H #6    y    1.082502   25.258002    0.000000
      H #6    z    0.000000    0.000000   20.154842

      H #7    x   25.017144   -0.351802    0.000000
      H #7    y   -0.606492   25.309878    0.000000
      H #7    z    0.000000    0.000000   21.599314

      H #8    x   24.889820    0.815124    0.000000
      H #8    y    0.068242   26.379984    0.000000
      H #8    z    0.000000    0.000000   22.075764


 CCSD(T) contribution to paramagnetic part of magnetizability tensor:

                         Bx          By          Bz

            Bx      0.00000000  0.00061295  0.00000000
            By      0.04209311  1.97494137  0.00000000
            Bz      0.00000000  0.00000000  0.00000000


 Total CCSD(T) magnetizability tensor:

                         Bx          By          Bz

            Bx    -25.74284816  2.52296233  0.00000000
            By      2.60634558  6.02757297  0.00000000
            Bz      0.00000000  0.00000000************


 Total CCSD(T) magnetizability:-95.49847316


 @CHECKOUT-I, Total execution time (CPU/WALL):    286054.52/   22554.13 seconds.
--executable xsdcc finished with status     0 in    22554.23 seconds (walltime).
 --invoking executable--
/home/besselman/CFOUR_18/cfour18/bin/xanti
 @GETMEM-I,  Allocated  114440 MB of main memory.
 CCSD(T) MO derivative gammas will be sorted to Mulliken order.
 Derivative gammas for magnetic perturbation are considered.
 @CHECKOUT-I, Total execution time (CPU/WALL):      2448.48/     148.53 seconds.
--executable xanti finished with status     0 in      148.59 seconds (walltime).
 --invoking executable--
/home/besselman/CFOUR_18/cfour18/bin/xbcktrn
 @GETMEM-I,  Allocated  114440 MB of main memory.
 Derivative gammas for magnetic perturbation are considered.
 @CHECKOUT-I, Total execution time (CPU/WALL):       645.57/      63.57 seconds.
--executable xbcktrn finished with status     0 in       63.62 seconds (walltime).
 --invoking executable--
/home/besselman/CFOUR_18/cfour18/bin/xvdint
 @GETMEM-I,  Allocated  114440 MB of main memory.
 One- and two-electron integral derivatives are calculated
 for RHF-CC/MBPT NMR chemical shifts and magnetizabilities.
 Gauge-including atomic orbitals (GIAOs) are used.
 Spherical gaussians are used.
 Derivatives with respect to Bz are calculated.
 Sort of perturbed Gammas required for CC/MBPT  magnetizabilities.
 Sort performed in core.
 Sort of perturbed Gammas required   31.11 seconds.
 Sort of perturbed Gammas required for CC/MBPT  magnetizabilities.
 Sort performed in core.
 Sort of perturbed Gammas required   39.12 seconds.
 Evaluation of 2el GIAO integrals

                2el contribution to magnetizability tensor
                ------------------------------------------

                        Bx          By          Bz

            Bx     0.00000000  0.00000000  0.00000000
            By    -0.08338325  0.81283950  0.00000000
            Bz     0.00000000  0.00000000  0.00000000


 Evaluation of 2e integral derivatives required11374.60 seconds.
 @CHECKOUT-I, Total execution time (CPU/WALL):     11374.68/     775.95 seconds.
--executable xvdint finished with status     0 in      776.02 seconds (walltime).
 --invoking executable--
/home/besselman/CFOUR_18/cfour18/bin/xsdcc
 @GETMEM-I,  Allocated  114440 MB of main memory.
 Chemical shifts and magnetizabilities are calculated at the CCSD(T) level.
 Gauge-origin independence is ensured by using gauge-including AOs.
 G(ab,cd) and dG(ab,cd)/dx are not explicitly calculated.
 AO based algorithm is used.
 Perturbed canonical orbitals are used.
 Bz is a perturbation of irrep 1.
 CPHF coefficients for vrt-vrt block: U^x(a,b) = -1/2 S^x(a,b)
                     1                     1
                     2                     2
Total CPU time :        47.06
 processed    200283351 ao basis integrals from      48910 buffers 
Total CPU time :        10.29
 processed     82630498 ao basis integrals from      20179 buffers 
Total CPU time :        24.64
 processed    159695597 ao basis integrals from      38998 buffers 
                     1                     1
                     2                     2
Total CPU time :        49.19
 processed    105230410 ao basis integrals from      25692 buffers 
Total CPU time :        27.87
 processed     84291080 ao basis integrals from      20579 buffers 
Total CPU time :        11.29
 processed     43853446 ao basis integrals from      10707 buffers 
                     1                     1
                     2                     2
Total CPU time :        49.85
 processed    105230410 ao basis integrals from      25692 buffers 
Total CPU time :        28.39
 processed     84291080 ao basis integrals from      20579 buffers 
Total CPU time :        12.17
 processed     43853446 ao basis integrals from      10707 buffers 
                     1                     1
                     2                     2
Total CPU time :        44.72
 processed    105230410 ao basis integrals from      25692 buffers 
Total CPU time :        24.91
 processed     84291080 ao basis integrals from      20579 buffers 
Total CPU time :        10.66
 processed     43853446 ao basis integrals from      10707 buffers 
 Transformation of GIAO integrals from AO to MO basis:
 RHF transformation
 Transformation of IIIIZ integral derivatives.
 1 pass through the AO integral derivative file was needed.
 200283351 AO integral derivatives were read from file IIIIZ.
 Transformation of first index required   45.6 seconds.
 Transformation of remaining indices required   48.7 seconds.
  80960463 MO integral derivatives were written to file DERINT.
 Transformation of IIJJZ integral derivatives.
 1 pass through the AO integral derivative file was needed.
  82630498 AO integral derivatives were read from file IIJJZ.
 Transformation of first index required   11.1 seconds.
 Transformation of remaining indices required   22.8 seconds.
  25034400 MO integral derivatives were written to file DERINT.
 Transformation of IJIJZ integral derivatives.
 1 pass through the AO integral derivative file was needed.
 159695597 AO integral derivatives were read from file IJIJZ.
 Transformation of first index required   27.6 seconds.
 Transformation of remaining indices required   40.4 seconds.
  50068800 MO integral derivatives were written to file DERINT.
 Formation of <ab||ci>^chi using AO integrals:
 Transformation of IIII integrals:
 1 pass through the AO integral file was needed.
 105230410 AO integrals were read from file IIII.
 Tranformation of first (perturbed) index required  21.1 seconds.
 Tranformation of remaining (unperturbed) indices required  45.4 seconds.
 Transformation of IIJJ integrals:
 1 pass through the AO integral file was needed.
  43853446 AO integrals were read from file IIJJ.
 Tranformation of first (perturbed) index required   9.4 seconds.
 Tranformation of remaining (unperturbed) indices required  21.9 seconds.
 Transformation of IJIJ integrals:
 1 pass through the AO integral file was needed.
  84291080 AO integrals were read from file IJIJ.
 Tranformation of first (perturbed) index required  15.7 seconds.
 Tranformation of remaining (unperturbed) indices required  36.1 seconds.
        MO basis integral derivatives are being calculated
             (Symmetry block 1, perturbation   1)
 First derivative of the wavefunction is calculated (Symmetry block 1, perturbation   1)
 Resorts of perturbed amplitudes and integrals required   3.7 seconds.
 Construction of <Phi|(dH_N/dx exp(T))c|0> required 647.3 seconds.
 Starting iterative solution of the perturbed CC equations.
 The DIIS procedure is used to accelerate convergence.
 Convergence criterion is 10**(-9).
 Maximum number of iterations is 200.
 lenvec is                9728631
 Convergence information after     1 iterations: 
 Largest element of residual vector : -0.31514942E+00.
 Largest element of DIIS residual   : -0.31514942E+00.
 lenvec is                9728631
 Convergence information after     2 iterations: 
 Largest element of residual vector :  0.54307625E-01.
 Largest element of DIIS residual   :  0.47804290E-01.
 lenvec is                9728631
 Convergence information after     3 iterations: 
 Largest element of residual vector : -0.51378090E-01.
 Largest element of DIIS residual   : -0.38162442E-01.
 lenvec is                9728631
 Convergence information after     4 iterations: 
 Largest element of residual vector : -0.17916418E-01.
 Largest element of DIIS residual   :  0.95340498E-02.
 lenvec is                9728631
 Convergence information after     5 iterations: 
 Largest element of residual vector : -0.12377108E-01.
 Largest element of DIIS residual   : -0.52874157E-02.
 lenvec is                9728631
 Convergence information after     6 iterations: 
 Largest element of residual vector : -0.45031169E-02.
 Largest element of DIIS residual   : -0.14172725E-02.
 lenvec is                9728631
 Convergence information after     7 iterations: 
 Largest element of residual vector : -0.21379644E-02.
 Largest element of DIIS residual   : -0.78529669E-03.
 lenvec is                9728631
 Convergence information after     8 iterations: 
 Largest element of residual vector : -0.72147620E-03.
 Largest element of DIIS residual   : -0.26017053E-03.
 lenvec is                9728631
 Convergence information after     9 iterations: 
 Largest element of residual vector : -0.25462456E-03.
 Largest element of DIIS residual   : -0.60579120E-04.
 lenvec is                9728631
 Convergence information after    10 iterations: 
 Largest element of residual vector : -0.75987201E-04.
 Largest element of DIIS residual   : -0.25010135E-04.
 lenvec is                9728631
 Convergence information after    11 iterations: 
 Largest element of residual vector :  0.17003354E-04.
 Largest element of DIIS residual   :  0.11070923E-04.
 lenvec is                9728631
 Convergence information after    12 iterations: 
 Largest element of residual vector :  0.68825394E-05.
 Largest element of DIIS residual   : -0.33636587E-05.
 lenvec is                9728631
 Convergence information after    13 iterations: 
 Largest element of residual vector :  0.28826476E-05.
 Largest element of DIIS residual   :  0.15933022E-05.
 lenvec is                9728631
 Convergence information after    14 iterations: 
 Largest element of residual vector :  0.10881064E-05.
 Largest element of DIIS residual   :  0.94970906E-06.
 lenvec is                9728631
 Convergence information after    15 iterations: 
 Largest element of residual vector :  0.29987195E-06.
 Largest element of DIIS residual   :  0.18630874E-06.
 lenvec is                9728631
 Convergence information after    16 iterations: 
 Largest element of residual vector :  0.21734658E-06.
 Largest element of DIIS residual   :  0.15672315E-06.
 lenvec is                9728631
 Convergence information after    17 iterations: 
 Largest element of residual vector :  0.47922261E-07.
 Largest element of DIIS residual   :  0.14302131E-07.
 lenvec is                9728631
 Convergence information after    18 iterations: 
 Largest element of residual vector :  0.21784855E-07.
 Largest element of DIIS residual   :  0.16381064E-07.
 lenvec is                9728631
 Convergence information after    19 iterations: 
 Largest element of residual vector :  0.60733594E-08.
 Largest element of DIIS residual   :  0.34705719E-08.
 lenvec is                9728631
 Convergence information after    20 iterations: 
 Largest element of residual vector :  0.35659033E-08.
 Largest element of DIIS residual   :  0.29790779E-08.
 lenvec is                9728631
 Convergence information after    21 iterations: 
 Largest element of residual vector :  0.15191538E-08.
 Largest element of DIIS residual   :  0.88405967E-09.
 Perturbed amplitude equations converged in    21 iterations.
  Dominant contributions to perturbed wavefunction:
   17   15  180   25      0.1763493454 ABAB
   15   17   25  180      0.1763493454 ABAB
   15   15   56   23      0.1614444002 ABAB
   15   15   23   56      0.1614444002 ABAB
   17    7  180   56     -0.1597629169 ABAB
    7   17   56  180     -0.1597629169 ABAB
   18    0  179    0      0.1493924852 AA  
   18   18   37   26      0.1441405085 ABAB
   18   18   26   37      0.1441405085 ABAB
   18   18  196  179      0.1430613348 ABAB
   18   18  179  196      0.1430613348 ABAB
   15    0   20    0      0.1417225616 AA  
   15   15   56   43      0.1411071498 ABAB
   15   15   43   56      0.1411071498 ABAB
   15    0   58    0      0.1388858184 AA  
   15   15   43   40      0.1363025554 ABAB
   15   15   40   43      0.1363025554 ABAB
   18   18  180  179     -0.1360936013 ABAB
   18   18  179  180     -0.1360936013 ABAB
   15    0   57    0     -0.1358921058 AA  
  Total CCSD gradient is   -0.153286373773467.
  Norm of list 444    0.000000000000000E+000
  Norm of list 445    0.000000000000000E+000
  Norm of list 446     7.90765187949251     
  savet is  F
  dumpdtdl  F
  special occupied indices: 
  @GTSPECIN-I, Orbital   6 is mixed with   1 degenerate partners by the perturbation.
  @GTSPECIN-I, Orbital   7 is mixed with   1 degenerate partners by the perturbation.
  @GTSPECIN-I, Orbital   8 is mixed with   3 degenerate partners by the perturbation.
  @GTSPECIN-I, Orbital   9 is mixed with   4 degenerate partners by the perturbation.
  @GTSPECIN-I, Orbital  10 is mixed with   2 degenerate partners by the perturbation.
  @GTSPECIN-I, Orbital  11 is mixed with   3 degenerate partners by the perturbation.
  @GTSPECIN-I, Orbital  12 is mixed with   3 degenerate partners by the perturbation.
  @GTSPECIN-I, Orbital  13 is mixed with   4 degenerate partners by the perturbation.
  @GTSPECIN-I, Orbital  14 is mixed with   5 degenerate partners by the perturbation.
  @GTSPECIN-I, Orbital  15 is mixed with   4 degenerate partners by the perturbation.
  @GTSPECIN-I, Orbital  16 is mixed with   1 degenerate partners by the perturbation.
  @GTSPECIN-I, Orbital  17 is mixed with   1 degenerate partners by the perturbation.
  @GTSPECIN-I, Orbital  18 is mixed with   2 degenerate partners by the perturbation.
   Memory requirement in dtrp1rhfd               88316918
  There are                   1122  ijk combinations. 
 PARA: timing for (T) xsdcc           334241.71 seconds.
  here
  here2
  here3
  here4
 Starting iterative solution of the perturbed Lambda equations.
 The DIIS procedure is used to accelerate convergence.
 Convergence criterion is 10**(-9).
 Maximum number of iterations is 200.
 lenvec is                9728631
 Convergence information after     1 iterations: 
 Largest element of residual vector :  0.31877952E+00.
 Largest element of DIIS residual   :  0.31877952E+00.
 lenvec is                9728631
 Convergence information after     2 iterations: 
 Largest element of residual vector : -0.59202885E-01.
 Largest element of DIIS residual   : -0.40562106E-01.
 lenvec is                9728631
 Convergence information after     3 iterations: 
 Largest element of residual vector :  0.50490586E-01.
 Largest element of DIIS residual   :  0.41091060E-01.
 lenvec is                9728631
 Convergence information after     4 iterations: 
 Largest element of residual vector :  0.17215911E-01.
 Largest element of DIIS residual   : -0.98806163E-02.
 lenvec is                9728631
 Convergence information after     5 iterations: 
 Largest element of residual vector :  0.12486696E-01.
 Largest element of DIIS residual   :  0.57991140E-02.
 lenvec is                9728631
 Convergence information after     6 iterations: 
 Largest element of residual vector :  0.44246642E-02.
 Largest element of DIIS residual   :  0.15648591E-02.
 lenvec is                9728631
 Convergence information after     7 iterations: 
 Largest element of residual vector :  0.22063441E-02.
 Largest element of DIIS residual   :  0.87338249E-03.
 lenvec is                9728631
 Convergence information after     8 iterations: 
 Largest element of residual vector :  0.72182383E-03.
 Largest element of DIIS residual   :  0.28056444E-03.
 lenvec is                9728631
 Convergence information after     9 iterations: 
 Largest element of residual vector :  0.27403335E-03.
 Largest element of DIIS residual   :  0.73016146E-04.
 lenvec is                9728631
 Convergence information after    10 iterations: 
 Largest element of residual vector :  0.75307464E-04.
 Largest element of DIIS residual   :  0.24942217E-04.
 lenvec is                9728631
 Convergence information after    11 iterations: 
 Largest element of residual vector : -0.18002324E-04.
 Largest element of DIIS residual   :  0.11980753E-04.
 lenvec is                9728631
 Convergence information after    12 iterations: 
 Largest element of residual vector : -0.75844252E-05.
 Largest element of DIIS residual   : -0.37747267E-05.
 lenvec is                9728631
 Convergence information after    13 iterations: 
 Largest element of residual vector : -0.31655696E-05.
 Largest element of DIIS residual   : -0.17129253E-05.
 lenvec is                9728631
 Convergence information after    14 iterations: 
 Largest element of residual vector : -0.11863400E-05.
 Largest element of DIIS residual   : -0.72447276E-06.
 lenvec is                9728631
 Convergence information after    15 iterations: 
 Largest element of residual vector :  0.30230178E-06.
 Largest element of DIIS residual   : -0.18764441E-06.
 lenvec is                9728631
 Convergence information after    16 iterations: 
 Largest element of residual vector : -0.22334204E-06.
 Largest element of DIIS residual   : -0.19333947E-06.
 lenvec is                9728631
 Convergence information after    17 iterations: 
 Largest element of residual vector : -0.66859267E-07.
 Largest element of DIIS residual   :  0.24599839E-07.
 lenvec is                9728631
 Convergence information after    18 iterations: 
 Largest element of residual vector : -0.34000234E-07.
 Largest element of DIIS residual   : -0.17808764E-07.
 lenvec is                9728631
 Convergence information after    19 iterations: 
 Largest element of residual vector :  0.70297485E-08.
 Largest element of DIIS residual   :  0.28981698E-08.
 lenvec is                9728631
 Convergence information after    20 iterations: 
 Largest element of residual vector : -0.21274538E-08.
 Largest element of DIIS residual   : -0.30178914E-08.
 lenvec is                9728631
 Convergence information after    21 iterations: 
 Largest element of residual vector : -0.10118397E-08.
 Largest element of DIIS residual   : -0.64257249E-09.
 Perturbed Lambda equations converged in    21 iterations.
  Dominant contributions to perturbed wavefunction:
   18   18  180  179      0.2260490814 ABAB
   18   18  179  180      0.2260490814 ABAB
   17   15  180   25     -0.2247737895 ABAB
   15   17   25  180     -0.2247737895 ABAB
   18   18  196  179     -0.1946576428 ABAB
   18   18  179  196     -0.1946576428 ABAB
   15   15   56   23     -0.1867796346 ABAB
   15   15   23   56     -0.1867796346 ABAB
   18   16  180  180      0.1798574629 ABAB
   16   18  180  180      0.1798574629 ABAB
   17    7  180   56      0.1770775049 ABAB
    7   17   56  180      0.1770775049 ABAB
   18    0  179    0     -0.1733004115 AA  
   18   16  179  179     -0.1666260745 ABAB
   16   18  179  179     -0.1666260745 ABAB
   17   12  179   52     -0.1629301835 ABAB
   12   17   52  179     -0.1629301835 ABAB
   17   12  179   75     -0.1574495585 ABAB
   12   17   75  179     -0.1574495585 ABAB
   18   18  230  179      0.1550696126 ABAB
  Total CCSD gradient is    0.000326894025201.
 First-order density matrix is being calculated  (Symmetry block 1, perturbation   1)
  There are                     78  special pairs.
  occ                     1                     1   2.89416346034584     
  vrt                     1                     1   1.68565054872032     
  vo                     1                     1  -151.214281286583     
  gtensor plus SO mean-field
 Calculation of the contributions of <pq||rs> to dI(i,j)/dx required  43.5 seconds.
 Calculation of the contributions of <pq||rs> to dI(a,b)/dx required 770.1 seconds.
  @FORMDXIJ-I, Using CC response density for pair (  8,  6)
  @FORMDXIJ-I, Using CC response density for pair (  8,  7)
  @FORMDXIJ-I, Using CC response density for pair (  9,  8)
  @FORMDXIJ-I, Using CC response density for pair ( 10,  9)
  @FORMDXIJ-I, Using CC response density for pair ( 11,  9)
  @FORMDXIJ-I, Using CC response density for pair ( 13, 11)
  @FORMDXIJ-I, Using CC response density for pair ( 13, 12)
  @FORMDXIJ-I, Using CC response density for pair ( 14,  9)
  @FORMDXIJ-I, Using CC response density for pair ( 14, 11)
  @FORMDXIJ-I, Using CC response density for pair ( 14, 12)
  @FORMDXIJ-I, Using CC response density for pair ( 14, 13)
  @FORMDXIJ-I, Using CC response density for pair ( 15, 10)
  @FORMDXIJ-I, Using CC response density for pair ( 15, 12)
  @FORMDXIJ-I, Using CC response density for pair ( 15, 13)
  @FORMDXIJ-I, Using CC response density for pair ( 15, 14)
  @FORMDXIJ-I, Using CC response density for pair (  3,  1)
  @FORMDXIJ-I, Using CC response density for pair (  3,  2)
  dD(ij)/dx contribution from formdxij
    0.00000000000000     -0.00000011453064     -0.00000215787371      0.00000220757404
   -0.00000013389758      0.00001570682378      0.00003774354428     -0.00004403886228
   -0.00015000778235      0.00000348629753     -0.00002807750740      0.00010216788813
   -0.00002540753297      0.00003430173736     -0.00002123707810      0.00000011453064
    0.00000000000000      0.00000482387425     -0.00000040911760     -0.00000321394201
    0.00000974167926      0.00004756551171      0.00000183032190     -0.00001349746291
    0.00013722650462     -0.00006150761317     -0.00002052195917      0.00020034949592
   -0.00007357207870     -0.00000346822128      0.00000215787371     -0.00000482387425
    0.00000000000000     -0.00000082356527      0.00000075106033     -0.00003963654074
   -0.00003195119289     -0.00004698195324     -0.00006645038748      0.00001295253818
   -0.00006439987968     -0.00000235198067      0.00014785182111      0.00011920833230
   -0.00031777640810     -0.00000220757404      0.00000040911760      0.00000082356527
    0.00000000000000     -0.00000599832810      0.00005602965036      0.00009977966854
   -0.00002397816763     -0.00009535018350      0.00005518578809     -0.00000689644912
    0.00011444821153      0.00015525845551     -0.00019561772988     -0.00008689084931
    0.00000013389758      0.00000321394201     -0.00000075106033      0.00000599832810
    0.00000000000000      0.00003307038064      0.00006592037114     -0.00005473960888
    0.00000318896942      0.00011813662450     -0.00004136743776      0.00006667004953
    0.00007853490720      0.00004229483379      0.00026318209547     -0.00001570682378
   -0.00000974167926      0.00003963654074     -0.00005602965036     -0.00003307038064
    0.00000000000000     -0.00055476032178      0.00732492106727     -0.00000075980368
   -0.00118762983993     -0.00041981677203     -0.00269997073629     -0.00012913568513
    0.00159775974187      0.00089771138832     -0.00003774354428     -0.00004756551171
    0.00003195119289     -0.00009977966854     -0.00006592037114      0.00055476032178
    0.00000000000000      0.01388510079007     -0.00174530527386      0.00149129359674
    0.00001475914569     -0.00239685098259      0.00233603032694      0.00234219477502
    0.00232186986925      0.00004403886228     -0.00000183032190      0.00004698195324
    0.00002397816763      0.00005473960888     -0.00732492106727     -0.01388510079007
    0.00000000000000      0.00390970341933     -0.00145086053701     -0.00056126928145
    0.00002896035889     -0.00002301362123     -0.00063671678928     -0.00097461394230
    0.00015000778235      0.00001349746291      0.00006645038748      0.00009535018350
   -0.00000318896942      0.00000075980368      0.00174530527386     -0.00390970341933
    0.00000000000000      0.03411655436740     -0.00096016141615      0.00168876679401
    0.00457075774335      0.00869753316270      0.00206167833085     -0.00000348629753
   -0.00013722650462     -0.00001295253818     -0.00005518578809     -0.00011813662450
    0.00118762983993     -0.00149129359674      0.00145086053701     -0.03411655436740
    0.00000000000000      0.00098084400799      0.00564036374269      0.00033436405923
   -0.00267911981308     -0.01446594308441      0.00002807750740      0.00006150761317
    0.00006439987968      0.00000689644912      0.00004136743776      0.00041981677203
   -0.00001475914569      0.00056126928145      0.00096016141615     -0.00098084400799
    0.00000000000000      0.00141476537781      0.00530759773120      0.00359823542339
    0.00234159548064     -0.00010216788813      0.00002052195917      0.00000235198067
   -0.00011444821153     -0.00006667004953      0.00269997073629      0.00239685098259
   -0.00002896035889     -0.00168876679401     -0.00564036374269     -0.00141476537781
    0.00000000000000      0.02289325240031      0.01876023394265      0.01372994119665
    0.00002540753297     -0.00020034949592     -0.00014785182111     -0.00015525845551
   -0.00007853490720      0.00012913568513     -0.00233603032694      0.00002301362123
   -0.00457075774335     -0.00033436405923     -0.00530759773120     -0.02289325240031
    0.00000000000000      0.01242925872335      0.01126711950684     -0.00003430173736
    0.00007357207870     -0.00011920833230      0.00019561772988     -0.00004229483379
[truncated: 82,544 more chars]
