# Supplementary material for: Improved Accuracy in Semi-Experimental Structure Determination by Resolving Problems Associated with Rotation of Principal Inertial Axes of Isotopologues: Structures of 1,3-Oxazole (c‑C3H3NO)
Source: J Phys Chem A. 2026 Apr 24;130(18):3623–41. doi: 10.1021/acs.jpca.6c01535 (PMC13158917; doi:10.1021/acs.jpca.6c01535)
Supplement: Supplementary file 2 [file jp6c01535_si_002.zip › Supporting Information/oxazole_pac_r0_pac.out]

The numbers in this output have been limited to 6 decimal places.
The numbers in the corresponding oxazole_pac_r0_pac.csv file have not.
Rotational constants are in MHz.
Dipole moments are in the same units provided in the raw input.

# =========== #
#  Raw Input  #
# =========== #
Coordinates
O    0.00000000  0.00000000  0.00000000
C    1.35728386  0.00000000  0.00000000
C   -0.32947396  1.33463731  0.00000000
N    1.90738618  1.17139207  0.00000000
C    0.81627102  2.05100754  0.00000000
H    1.84049094 -0.95875167  0.00000000
H   -1.37460443  1.57251708 -0.00000000
H    0.94950546  3.11678308 -0.00000000

Dipole
1.36 0.63 0.0

Isotopologues
16 12 12 14 12 1 1 1 iso001
16 13 12 14 12 1 1 1 iso002
16 12 12 14 13 1 1 1 iso003
16 12 13 14 12 1 1 1 iso004
16 12 12 15 12 1 1 1 iso005
18 12 12 14 12 1 1 1 iso006
16 12 12 14 12 2 1 1 iso007
16 12 12 14 12 1 1 2 iso008
16 12 12 14 12 1 2 1 iso009
16 13 12 14 12 2 1 1 iso010
16 12 12 14 13 2 1 1 iso011
16 12 13 14 12 2 1 1 iso012
16 12 12 15 12 2 1 1 iso013
18 12 12 14 12 2 1 1 iso014
16 12 12 14 12 2 2 1 iso015
16 13 12 14 12 2 2 1 iso016
16 12 12 14 13 2 2 1 iso017
16 12 13 14 12 2 2 1 iso018
16 12 12 15 12 2 2 1 iso019
18 12 12 14 12 2 2 1 iso020
16 12 12 14 12 2 1 2 iso021
16 12 12 14 12 1 2 2 iso022
16 12 12 14 12 2 2 2 iso023
16 13 12 14 12 1 2 1 iso024
16 12 12 14 13 1 2 1 iso025
16 12 13 14 12 1 2 1 iso026
16 12 12 15 12 1 2 1 iso027
18 12 12 14 12 1 2 1 iso028
16 13 12 14 12 2 2 2 iso029
16 12 12 14 13 2 2 2 iso030
16 12 13 14 12 2 2 2 iso031
16 12 12 15 12 2 2 2 iso032
18 12 12 14 12 2 2 2 iso033

# =============== #
#  Atomic Masses  #
# =============== #
          iso001     iso002     iso003     iso004     iso005     iso006     iso007     iso008     iso009     iso010     iso011     iso012     iso013     iso014     iso015     iso016     iso017     iso018     iso019     iso020     iso021     iso022     iso023     iso024     iso025     iso026     iso027     iso028     iso029     iso030     iso031     iso032     iso033
Atom                                                                                                                                                                                                                                                                                                                                                                            
O      15.994915  15.994915  15.994915  15.994915  15.994915  17.999160  15.994915  15.994915  15.994915  15.994915  15.994915  15.994915  15.994915  17.999160  15.994915  15.994915  15.994915  15.994915  15.994915  17.999160  15.994915  15.994915  15.994915  15.994915  15.994915  15.994915  15.994915  17.999160  15.994915  15.994915  15.994915  15.994915  17.999160
C      12.000000  13.003355  12.000000  12.000000  12.000000  12.000000  12.000000  12.000000  12.000000  13.003355  12.000000  12.000000  12.000000  12.000000  12.000000  13.003355  12.000000  12.000000  12.000000  12.000000  12.000000  12.000000  12.000000  13.003355  12.000000  12.000000  12.000000  12.000000  13.003355  12.000000  12.000000  12.000000  12.000000
C      12.000000  12.000000  12.000000  13.003355  12.000000  12.000000  12.000000  12.000000  12.000000  12.000000  12.000000  13.003355  12.000000  12.000000  12.000000  12.000000  12.000000  13.003355  12.000000  12.000000  12.000000  12.000000  12.000000  12.000000  12.000000  13.003355  12.000000  12.000000  12.000000  12.000000  13.003355  12.000000  12.000000
N      14.003074  14.003074  14.003074  14.003074  15.000109  14.003074  14.003074  14.003074  14.003074  14.003074  14.003074  14.003074  15.000109  14.003074  14.003074  14.003074  14.003074  14.003074  15.000109  14.003074  14.003074  14.003074  14.003074  14.003074  14.003074  14.003074  15.000109  14.003074  14.003074  14.003074  14.003074  15.000109  14.003074
C      12.000000  12.000000  13.003355  12.000000  12.000000  12.000000  12.000000  12.000000  12.000000  12.000000  13.003355  12.000000  12.000000  12.000000  12.000000  12.000000  13.003355  12.000000  12.000000  12.000000  12.000000  12.000000  12.000000  12.000000  13.003355  12.000000  12.000000  12.000000  12.000000  13.003355  12.000000  12.000000  12.000000
H       1.007825   1.007825   1.007825   1.007825   1.007825   1.007825   2.014102   1.007825   1.007825   2.014102   2.014102   2.014102   2.014102   2.014102   2.014102   2.014102   2.014102   2.014102   2.014102   2.014102   2.014102   1.007825   2.014102   1.007825   1.007825   1.007825   1.007825   1.007825   2.014102   2.014102   2.014102   2.014102   2.014102
H       1.007825   1.007825   1.007825   1.007825   1.007825   1.007825   1.007825   1.007825   2.014102   1.007825   1.007825   1.007825   1.007825   1.007825   2.014102   2.014102   2.014102   2.014102   2.014102   2.014102   1.007825   2.014102   2.014102   2.014102   2.014102   2.014102   2.014102   2.014102   2.014102   2.014102   2.014102   2.014102   2.014102
H       1.007825   1.007825   1.007825   1.007825   1.007825   1.007825   1.007825   2.014102   1.007825   1.007825   1.007825   1.007825   1.007825   1.007825   1.007825   1.007825   1.007825   1.007825   1.007825   1.007825   2.014102   2.014102   2.014102   1.007825   1.007825   1.007825   1.007825   1.007825   2.014102   2.014102   2.014102   2.014102   2.014102
--------------------------------------------------------------------------------------------------------------------------------------------------------------------------------------------------------------------------------------------------------------------------------------------------------------------------------------------------------------------------------
Total  69.021464  70.024819  70.024819  70.024819  70.018499  71.025709  70.027740  70.027740  70.027740  71.031095  71.031095  71.031095  71.024775  72.031985  71.034017  72.037372  72.037372  72.037372  72.031052  73.038262  71.034017  71.034017  72.040294  71.031095  71.031095  71.031095  71.024775  72.031985  73.043649  73.043649  73.043649  73.037329  74.044539

# ================= #
#  COM Coordinates  #
# ================= #
iso001
              x          y          z
Atom                                 
O1    -0.728247  -0.880749   0.000000
C2     0.629036  -0.880749   0.000000
C3    -1.057721   0.453889   0.000000
N4     1.179139   0.290643   0.000000
C5     0.088024   1.170259   0.000000
H6     1.112243  -1.839500   0.000000
H7    -2.102852   0.691768  -0.000000
H8     0.221258   2.236034  -0.000000

======
iso002
              x          y          z
Atom                                 
O1    -0.737261  -0.868129   0.000000
C2     0.620023  -0.868129   0.000000
C3    -1.066735   0.466508   0.000000
N4     1.170125   0.303263   0.000000
C5     0.079010   1.182879   0.000000
H6     1.103230  -1.826881   0.000000
H7    -2.111865   0.704388  -0.000000
H8     0.212245   2.248654  -0.000000

======
iso003
              x          y          z
Atom                                 
O1    -0.729509  -0.897517   0.000000
C2     0.627775  -0.897517   0.000000
C3    -1.058983   0.437120   0.000000
N4     1.177877   0.273875   0.000000
C5     0.086762   1.153491   0.000000
H6     1.110982  -1.856269   0.000000
H7    -2.104113   0.675000  -0.000000
H8     0.219997   2.219266  -0.000000

======
iso004
              x          y          z
Atom                                 
O1    -0.713092  -0.887252   0.000000
C2     0.644192  -0.887252   0.000000
C3    -1.042566   0.447385   0.000000
N4     1.194294   0.284140   0.000000
C5     0.103179   1.163755   0.000000
H6     1.127399  -1.846004   0.000000
H7    -2.087696   0.685265  -0.000000
H8     0.236414   2.229531  -0.000000

======
iso005
              x          y          z
Atom                                 
O1    -0.745038  -0.884887   0.000000
C2     0.612246  -0.884887   0.000000
C3    -1.074512   0.449750   0.000000
N4     1.162348   0.286505   0.000000
C5     0.071233   1.166120   0.000000
H6     1.095453  -1.843639   0.000000
H7    -2.119642   0.687630  -0.000000
H8     0.204468   2.231896  -0.000000

======
iso006
              x          y          z
Atom                                 
O1    -0.707697  -0.855895   0.000000
C2     0.649586  -0.855895   0.000000
C3    -1.037171   0.478742   0.000000
N4     1.199689   0.315497   0.000000
C5     0.108574   1.195112   0.000000
H6     1.132794  -1.814647   0.000000
H7    -2.082302   0.716622  -0.000000
H8     0.241808   2.260888  -0.000000

======
iso007
              x          y          z
Atom                                 
O1    -0.744230  -0.854316   0.000000
C2     0.613054  -0.854316   0.000000
C3    -1.073704   0.480322   0.000000
N4     1.163156   0.317076   0.000000
C5     0.072041   1.196692   0.000000
H6     1.096261  -1.813067   0.000000
H7    -2.118835   0.718201  -0.000000
H8     0.205275   2.262467  -0.000000

======
iso008
              x          y          z
Atom                                 
O1    -0.731427  -0.912880   0.000000
C2     0.625857  -0.912880   0.000000
C3    -1.060901   0.421757   0.000000
N4     1.175959   0.258512   0.000000
C5     0.084844   1.138128   0.000000
H6     1.109064  -1.871632   0.000000
H7    -2.106031   0.659637  -0.000000
H8     0.218079   2.203903  -0.000000

======
iso009
              x          y          z
Atom                                 
O1    -0.698030  -0.890689   0.000000
C2     0.659254  -0.890689   0.000000
C3    -1.027504   0.443948   0.000000
N4     1.209356   0.280703   0.000000
C5     0.118241   1.160318   0.000000
H6     1.142461  -1.849441   0.000000
H7    -2.072635   0.681828  -0.000000
H8     0.251475   2.226094  -0.000000

======
iso010
              x          y          z
Atom                                 
O1    -0.752890  -0.842248   0.000000
C2     0.604394  -0.842248   0.000000
C3    -1.082364   0.492389   0.000000
N4     1.154496   0.329144   0.000000
C5     0.063381   1.208760   0.000000
H6     1.087601  -1.801000   0.000000
H7    -2.127494   0.730269  -0.000000
H8     0.196616   2.274535  -0.000000

======
iso011
              x          y          z
Atom                                 
O1    -0.745248  -0.871220   0.000000
C2     0.612036  -0.871220   0.000000
C3    -1.074722   0.463418   0.000000
N4     1.162138   0.300172   0.000000
C5     0.071023   1.179788   0.000000
H6     1.095243  -1.829971   0.000000
H7    -2.119852   0.701297  -0.000000
H8     0.204258   2.245563  -0.000000

======
iso012
              x          y          z
Atom                                 
O1    -0.729063  -0.861101   0.000000
C2     0.628220  -0.861101   0.000000
C3    -1.058537   0.473537   0.000000
N4     1.178323   0.310292   0.000000
C5     0.087208   1.189907   0.000000
H6     1.111428  -1.819852   0.000000
H7    -2.103668   0.711417  -0.000000
H8     0.220442   2.255683  -0.000000

======
iso013
              x          y          z
Atom                                 
O1    -0.760558  -0.858767   0.000000
C2     0.596726  -0.858767   0.000000
C3    -1.090032   0.475871   0.000000
N4     1.146828   0.312625   0.000000
C5     0.055713   1.192241   0.000000
H6     1.079933  -1.817518   0.000000
H7    -2.135163   0.713750  -0.000000
H8     0.188947   2.258016  -0.000000

======
iso014
              x          y          z
Atom                                 
O1    -0.723522  -0.830545   0.000000
C2     0.633762  -0.830545   0.000000
C3    -1.052996   0.504092   0.000000
N4     1.183864   0.340847   0.000000
C5     0.092749   1.220463   0.000000
H6     1.116969  -1.789297   0.000000
H7    -2.098127   0.741972  -0.000000
H8     0.225983   2.286238  -0.000000

======
iso015
              x          y          z
Atom                                 
O1    -0.714214  -0.864490   0.000000
C2     0.643069  -0.864490   0.000000
C3    -1.043688   0.470147   0.000000
N4     1.193172   0.306902   0.000000
C5     0.102057   1.186518   0.000000
H6     1.126277  -1.823242   0.000000
H7    -2.088819   0.708027  -0.000000
H8     0.235291   2.252293  -0.000000

======
iso016
              x          y          z
Atom                                 
O1    -0.723171  -0.852449   0.000000
C2     0.634113  -0.852449   0.000000
C3    -1.052645   0.482188   0.000000
N4     1.184215   0.318943   0.000000
C5     0.093100   1.198559   0.000000
H6     1.117320  -1.811201   0.000000
H7    -2.097776   0.720068  -0.000000
H8     0.226334   2.264334  -0.000000

======
iso017
              x          y          z
Atom                                 
O1    -0.715636  -0.881016   0.000000
C2     0.641648  -0.881016   0.000000
C3    -1.045110   0.453621   0.000000
N4     1.191750   0.290376   0.000000
C5     0.100635   1.169992   0.000000
H6     1.124855  -1.839768   0.000000
H7    -2.090240   0.691501  -0.000000
H8     0.233870   2.235767  -0.000000

======
iso018
              x          y          z
Atom                                 
O1    -0.699678  -0.871038   0.000000
C2     0.657606  -0.871038   0.000000
C3    -1.029152   0.463599   0.000000
N4     1.207709   0.300354   0.000000
C5     0.116593   1.179969   0.000000
H6     1.140813  -1.829790   0.000000
H7    -2.074282   0.701479  -0.000000
H8     0.249828   2.245745  -0.000000

======
iso019
              x          y          z
Atom                                 
O1    -0.730730  -0.868738   0.000000
C2     0.626554  -0.868738   0.000000
C3    -1.060204   0.465899   0.000000
N4     1.176656   0.302654   0.000000
C5     0.085541   1.182270   0.000000
H6     1.109761  -1.827490   0.000000
H7    -2.105334   0.703779  -0.000000
H8     0.218775   2.248045  -0.000000

======
iso020
              x          y          z
Atom                                 
O1    -0.694616  -0.840767   0.000000
C2     0.662668  -0.840767   0.000000
C3    -1.024090   0.493870   0.000000
N4     1.212771   0.330625   0.000000
C5     0.121655   1.210240   0.000000
H6     1.145875  -1.799519   0.000000
H7    -2.069220   0.731750  -0.000000
H8     0.254890   2.276016  -0.000000

======
iso021
              x          y          z
Atom                                 
O1    -0.747138  -0.886366   0.000000
C2     0.610146  -0.886366   0.000000
C3    -1.076612   0.448271   0.000000
N4     1.160248   0.285026   0.000000
C5     0.069133   1.164641   0.000000
H6     1.093353  -1.845118   0.000000
H7    -2.121742   0.686151  -0.000000
H8     0.202367   2.230417  -0.000000

======
iso022
              x          y          z
Atom                                 
O1    -0.701593  -0.922224   0.000000
C2     0.655691  -0.922224   0.000000
C3    -1.031067   0.412413   0.000000
N4     1.205794   0.249168   0.000000
C5     0.114678   1.128783   0.000000
H6     1.138898  -1.880976   0.000000
H7    -2.076197   0.650293  -0.000000
H8     0.247913   2.194559  -0.000000

======
iso023
              x          y          z
Atom                                 
O1    -0.717501  -0.895950   0.000000
C2     0.639783  -0.895950   0.000000
C3    -1.046975   0.438687   0.000000
N4     1.189885   0.275442   0.000000
C5     0.098770   1.155057   0.000000
H6     1.122990  -1.854702   0.000000
H7    -2.092105   0.676567  -0.000000
H8     0.232004   2.220833  -0.000000

======
iso024
              x          y          z
Atom                                 
O1    -0.707343  -0.878108   0.000000
C2     0.649941  -0.878108   0.000000
C3    -1.036816   0.456530   0.000000
N4     1.200044   0.293284   0.000000
C5     0.108929   1.172900   0.000000
H6     1.133148  -1.836859   0.000000
H7    -2.081947   0.694409  -0.000000
H8     0.242163   2.238675  -0.000000

======
iso025
              x          y          z
Atom                                 
O1    -0.699700  -0.907079   0.000000
C2     0.657583  -0.907079   0.000000
C3    -1.029174   0.427558   0.000000
N4     1.207686   0.264313   0.000000
C5     0.116571   1.143928   0.000000
H6     1.140791  -1.865831   0.000000
H7    -2.074305   0.665438  -0.000000
H8     0.249805   2.209704  -0.000000

======
iso026
              x          y          z
Atom                                 
O1    -0.683516  -0.896960   0.000000
C2     0.673768  -0.896960   0.000000
C3    -1.012990   0.437677   0.000000
N4     1.223870   0.274432   0.000000
C5     0.132755   1.154047   0.000000
H6     1.156975  -1.855712   0.000000
H7    -2.058121   0.675557  -0.000000
H8     0.265989   2.219823  -0.000000

======
iso027
              x          y          z
Atom                                 
O1    -0.715007  -0.894630   0.000000
C2     0.642277  -0.894630   0.000000
C3    -1.044481   0.440008   0.000000
N4     1.192379   0.276762   0.000000
C5     0.101264   1.156378   0.000000
H6     1.125484  -1.853381   0.000000
H7    -2.089611   0.677887  -0.000000
H8     0.234499   2.222153  -0.000000

======
iso028
              x          y          z
Atom                                 
O1    -0.678608  -0.865906   0.000000
C2     0.678676  -0.865906   0.000000
C3    -1.008082   0.468731   0.000000
N4     1.228778   0.305486   0.000000
C5     0.137663   1.185101   0.000000
H6     1.161883  -1.824658   0.000000
H7    -2.053212   0.706611  -0.000000
H8     0.270898   2.250877  -0.000000

======
iso029
              x          y          z
Atom                                 
O1    -0.726289  -0.883643   0.000000
C2     0.630995  -0.883643   0.000000
C3    -1.055763   0.450994   0.000000
N4     1.181097   0.287749   0.000000
C5     0.089982   1.167364   0.000000
H6     1.114202  -1.842395   0.000000
H7    -2.100894   0.688874  -0.000000
H8     0.223216   2.233140  -0.000000

======
iso030
              x          y          z
Atom                                 
O1    -0.718858  -0.911817   0.000000
C2     0.638426  -0.911817   0.000000
C3    -1.048332   0.422821   0.000000
N4     1.188528   0.259575   0.000000
C5     0.097413   1.139191   0.000000
H6     1.121633  -1.870568   0.000000
H7    -2.093462   0.660700  -0.000000
H8     0.230648   2.204966  -0.000000

======
iso031
              x          y          z
Atom                                 
O1    -0.703119  -0.901976   0.000000
C2     0.654164  -0.901976   0.000000
C3    -1.032593   0.432661   0.000000
N4     1.204267   0.269416   0.000000
C5     0.113152   1.149031   0.000000
H6     1.137372  -1.860728   0.000000
H7    -2.077724   0.670541  -0.000000
H8     0.246386   2.214807  -0.000000

======
iso032
              x          y          z
Atom                                 
O1    -0.733744  -0.899710   0.000000
C2     0.623540  -0.899710   0.000000
C3    -1.063218   0.434927   0.000000
N4     1.173642   0.271682   0.000000
C5     0.082527   1.151297   0.000000
H6     1.106747  -1.858462   0.000000
H7    -2.108349   0.672807  -0.000000
H8     0.215761   2.217073  -0.000000

======
iso033
              x          y          z
Atom                                 
O1    -0.698080  -0.871699   0.000000
C2     0.659204  -0.871699   0.000000
C3    -1.027554   0.462939   0.000000
N4     1.209307   0.299693   0.000000
C5     0.118191   1.179309   0.000000
H6     1.142411  -1.830450   0.000000
H7    -2.072684   0.700818  -0.000000
H8     0.251426   2.245084  -0.000000

# ==================== #
#  COM Inertia Matrix  #
# ==================== #
iso001
              x          y           z
Axis                                  
x     50.736805  -0.855520   -0.000000
y     -0.855520  51.971447   -0.000000
z     -0.000000  -0.000000  102.708253

======
iso002
              x          y           z
Axis                                  
x     51.503974  -0.307603   -0.000000
y     -0.307603  52.362773   -0.000000
z     -0.000000  -0.000000  103.866747

======
iso003
              x          y           z
Axis                                  
x     52.091217  -0.957395   -0.000000
y     -0.957395  51.979110   -0.000000
z     -0.000000  -0.000000  104.070327

======
iso004
              x          y           z
Axis                                  
x     50.940550  -0.380724   -0.000000
y     -0.380724  53.077891   -0.000000
z     -0.000000  -0.000000  104.018441

======
iso005
              x          y           z
Axis                                  
x     50.819829  -1.192347   -0.000000
y     -1.192347  53.337953   -0.000000
z     -0.000000  -0.000000  104.157782

======
iso006
              x          y           z
Axis                                  
x     52.247663  -2.104773   -0.000000
y     -2.104773  53.004393   -0.000000
z     -0.000000  -0.000000  105.252056

======
iso007
              x          y           z
Axis                                  
x     54.092877   1.173710   -0.000000
y      1.173710  53.198409   -0.000000
z     -0.000000  -0.000000  107.291287

======
iso008
              x          y           z
Axis                                  
x     55.695740  -1.346212   -0.000000
y     -1.346212  52.020002   -0.000000
z     -0.000000  -0.000000  107.715742

======
iso009
              x          y           z
Axis                                  
x     51.211433   0.587263   -0.000000
y      0.587263  56.357248   -0.000000
z     -0.000000  -0.000000  107.568681

======
iso010
              x          y           z
Axis                                  
x     54.814837   1.691786   -0.000000
y      1.691786  53.570179   -0.000000
z     -0.000000  -0.000000  108.385016

======
iso011
              x          y           z
Axis                                  
x     55.509456   1.088432   -0.000000
y      1.088432  53.203543   -0.000000
z     -0.000000  -0.000000  108.713000

======
iso012
              x          y           z
Axis                                  
x     54.321090   1.683854   -0.000000
y      1.683854  54.338778   -0.000000
z     -0.000000  -0.000000  108.659869

======
iso013
              x          y           z
Axis                                  
x     54.191710   0.811156   -0.000000
y      0.811156  54.528394   -0.000000
z     -0.000000  -0.000000  108.720104

======
iso014
              x          y           z
Axis                                  
x     55.514985  -0.065147   -0.000000
y     -0.065147  54.277629   -0.000000
z     -0.000000  -0.000000  109.792614

======
iso015
              x          y           z
Axis                                  
x     54.604575   2.683319   -0.000000
y      2.683319  57.652051   -0.000000
z     -0.000000  -0.000000  112.256626

======
iso016
              x          y           z
Axis                                  
x     55.343981   3.233342   -0.000000
y      3.233342  58.061197   -0.000000
z     -0.000000  -0.000000  113.405179

======
iso017
              x          y           z
Axis                                  
x     55.997448   2.563513   -0.000000
y      2.563513  57.662356   -0.000000
z     -0.000000  -0.000000  113.659804

======
iso018
              x          y           z
Axis                                  
x     54.823267   3.168795   -0.000000
y      3.168795  58.729768   -0.000000
z     -0.000000  -0.000000  113.553035

======
iso019
              x          y           z
Axis                                  
x     54.697185   2.323271   -0.000000
y      2.323271  59.051841   -0.000000
z     -0.000000  -0.000000  113.749026

======
iso020
              x          y           z
Axis                                  
x     56.061330   1.479793   -0.000000
y      1.479793  58.646366   -0.000000
z     -0.000000  -0.000000  114.707696

======
iso021
              x          y           z
Axis                                  
x     59.170797   0.712986   -0.000000
y      0.712986  53.240211   -0.000000
z     -0.000000  -0.000000  112.411008

======
iso022
              x          y           z
Axis                                  
x     56.127390   0.031921   -0.000000
y      0.031921  56.419983   -0.000000
z     -0.000000  -0.000000  112.547373

======
iso023
              x          y           z
Axis                                  
x     59.637938   2.157497   -0.000000
y      2.157497  57.706982   -0.000000
z     -0.000000  -0.000000  117.344920

======
iso024
              x          y           z
Axis                                  
x     51.996178   1.168100   -0.000000
y      1.168100  56.787161   -0.000000
z     -0.000000  -0.000000  108.783339

======
iso025
              x          y           z
Axis                                  
x     52.543207   0.451550   -0.000000
y      0.451550  56.371077   -0.000000
z     -0.000000  -0.000000  108.914284

======
iso026
              x          y           z
Axis                                  
x     51.406391   1.038486   -0.000000
y      1.038486  57.401591   -0.000000
z     -0.000000  -0.000000  108.807982

======
iso027
              x          y           z
Axis                                  
x     51.288890   0.253551   -0.000000
y      0.253551  57.794983   -0.000000
z     -0.000000  -0.000000  109.083874

======
iso028
              x          y           z
Axis                                  
x     52.757214  -0.624161   -0.000000
y     -0.624161  57.306636   -0.000000
z     -0.000000  -0.000000  110.063850

======
iso029
              x          y           z
Axis                                  
x     60.432294   2.724733   -0.000000
y      2.724733  58.112036   -0.000000
z     -0.000000  -0.000000  118.544330

======
iso030
              x          y           z
Axis                                  
x     60.958183   2.044602   -0.000000
y      2.044602  57.716636   -0.000000
z     -0.000000  -0.000000  118.674819

======
iso031
              x          y           z
Axis                                  
x     59.828377   2.612002   -0.000000
y      2.612002  58.791708   -0.000000
z     -0.000000  -0.000000  118.620086

======
iso032
              x          y           z
Axis                                  
x     59.712548   1.835186   -0.000000
y      1.835186  59.099341   -0.000000
z     -0.000000  -0.000000  118.811889

======
iso033
              x          y           z
Axis                                  
x     61.203251   0.903952   -0.000000
y      0.903952  58.710854   -0.000000
z     -0.000000  -0.000000  119.914105

# ============================ #
#  Eigenvectors & Eigenvalues  #
# ============================ #
iso001

Eigenvectors
              1          2         3
Axis                                
x     -0.890265   0.455442  0.000000
y     -0.455442  -0.890265  0.000000
z      0.000000   0.000000  1.000000

Eigenvalues
50.2991   52.4091   102.708

======
iso002

Eigenvectors
              1          2         3
Axis                                
x     -0.952086   0.305830  0.000000
y     -0.305830  -0.952086  0.000000
z      0.000000   0.000000  1.000000

Eigenvalues
51.4052   52.4616   103.867

======
iso003

Eigenvectors
             1          2         3
Axis                               
x     0.686131   0.727478  0.000000
y     0.727478  -0.686131  0.000000
z     0.000000   0.000000  1.000000

Eigenvalues
51.0761   52.9942   104.07

======
iso004

Eigenvectors
              1          2         3
Axis                                
x     -0.985395   0.170286  0.000000
y     -0.170286  -0.985395  0.000000
z      0.000000   0.000000  1.000000

Eigenvalues
50.8748   53.1437   104.018

======
iso005

Eigenvectors
              1          2         3
Axis                                
x     -0.929000   0.370080  0.000000
y     -0.370080  -0.929000  0.000000
z      0.000000   0.000000  1.000000

Eigenvalues
50.3448   53.8129   104.158

======
iso006

Eigenvectors
              1          2         3
Axis                                
x     -0.767114   0.641510  0.000000
y     -0.641510  -0.767114  0.000000
z      0.000000   0.000000  1.000000

Eigenvalues
50.4875   54.7645   105.252

======
iso007

Eigenvectors
              1         2         3
Axis                               
x     -0.567420  0.823429  0.000000
y      0.823429  0.567420  0.000000
z      0.000000  0.000000  1.000000

Eigenvalues
52.3896   54.9017   107.291

======
iso008

Eigenvectors
             1          2         3
Axis                               
x     0.310861   0.950455  0.000000
y     0.950455  -0.310861  0.000000
z     0.000000   0.000000  1.000000

Eigenvalues
51.5797   56.136   107.716

======
iso009

Eigenvectors
              1          2         3
Axis                                
x     -0.993712  -0.111967  0.000000
y      0.111967  -0.993712  0.000000
z      0.000000   0.000000  1.000000

Eigenvalues
51.1453   56.4234   107.569

======
iso010

Eigenvectors
              1         2         3
Axis                               
x     -0.572173  0.820133  0.000000
y      0.820133  0.572173  0.000000
z      0.000000  0.000000  1.000000

Eigenvalues
52.3899   55.9951   108.385

======
iso011

Eigenvectors
              1         2         3
Axis                               
x     -0.369350  0.929290  0.000000
y      0.929290  0.369350  0.000000
z      0.000000  0.000000  1.000000

Eigenvalues
52.7709   55.9421   108.713

======
iso012

Eigenvectors
              1          2         3
Axis                                
x     -0.708961  -0.705247  0.000000
y      0.705247  -0.708961  0.000000
z      0.000000   0.000000  1.000000

Eigenvalues
52.6461   56.0138   108.66

======
iso013

Eigenvectors
              1          2         3
Axis                                
x     -0.775630  -0.631188  0.000000
y      0.631188  -0.775630  0.000000
z      0.000000   0.000000  1.000000

Eigenvalues
53.5316   55.1885   108.72

======
iso014

Eigenvectors
             1          2         3
Axis                               
x     0.052433   0.998624  0.000000
y     0.998624  -0.052433  0.000000
z     0.000000   0.000000  1.000000

Eigenvalues
54.2742   55.5184   109.793

======
iso015

Eigenvectors
              1          2         3
Axis                                
x     -0.864232  -0.503093  0.000000
y      0.503093  -0.864232  0.000000
z      0.000000   0.000000  1.000000

Eigenvalues
53.0425   59.2141   112.257

======
iso016

Eigenvectors
              1          2         3
Axis                                
x     -0.832880  -0.553453  0.000000
y      0.553453  -0.832880  0.000000
z      0.000000   0.000000  1.000000

Eigenvalues
53.1954   60.2098   113.405

======
iso017

Eigenvectors
              1          2         3
Axis                                
x     -0.808967  -0.587854  0.000000
y      0.587854  -0.808967  0.000000
z      0.000000   0.000000  1.000000

Eigenvalues
54.1346   59.5252   113.66

======
iso018

Eigenvectors
              1          2         3
Axis                                
x     -0.873134  -0.487481  0.000000
y      0.487481  -0.873134  0.000000
z      0.000000   0.000000  1.000000

Eigenvalues
53.0541   60.4989   113.553

======
iso019

Eigenvectors
              1          2         3
Axis                                
x     -0.917556  -0.397607  0.000000
y      0.397607  -0.917556  0.000000
z      0.000000   0.000000  1.000000

Eigenvalues
53.6904   60.0586   113.749

======
iso020

Eigenvectors
              1          2         3
Axis                                
x     -0.910451  -0.413618  0.000000
y      0.413618  -0.910451  0.000000
z      0.000000   0.000000  1.000000

Eigenvalues
55.3891   59.3186   114.708

======
iso021

Eigenvectors
              1         2         3
Axis                               
x     -0.117709  0.993048  0.000000
y      0.993048  0.117709  0.000000
z      0.000000  0.000000  1.000000

Eigenvalues
53.1557   59.2553   112.411

======
iso022

Eigenvectors
              1          2         3
Axis                                
x     -0.994237  -0.107208  0.000000
y      0.107208  -0.994237  0.000000
z      0.000000   0.000000  1.000000

Eigenvalues
56.1239   56.4234   112.547

======
iso023

Eigenvectors
              1         2         3
Axis                               
x     -0.543845  0.839186  0.000000
y      0.839186  0.543845  0.000000
z      0.000000  0.000000  1.000000

Eigenvalues
56.3088   61.0361   117.345

======
iso024

Eigenvectors
              1          2         3
Axis                                
x     -0.974380  -0.224909  0.000000
y      0.224909  -0.974380  0.000000
z      0.000000   0.000000  1.000000

Eigenvalues
51.7266   57.0568   108.783

======
iso025

Eigenvectors
              1          2         3
Axis                                
x     -0.993297  -0.115586  0.000000
y      0.115586  -0.993297  0.000000
z      0.000000   0.000000  1.000000

Eigenvalues
52.4907   56.4236   108.914

======
iso026

Eigenvectors
              1          2         3
Axis                                
x     -0.986129  -0.165978  0.000000
y      0.165978  -0.986129  0.000000
z      0.000000   0.000000  1.000000

Eigenvalues
51.2316   57.5764   108.808

======
iso027

Eigenvectors
              1          2         3
Axis                                
x     -0.999244  -0.038883  0.000000
y      0.038883  -0.999244  0.000000
z      0.000000   0.000000  1.000000

Eigenvalues
51.279   57.8048   109.084

======
iso028

Eigenvectors
              1          2         3
Axis                                
x     -0.991049   0.133500  0.000000
y     -0.133500  -0.991049  0.000000
z      0.000000   0.000000  1.000000

Eigenvalues
52.6731   57.3907   110.064

======
iso029

Eigenvectors
              1         2         3
Axis                               
x     -0.551477  0.834190  0.000000
y      0.834190  0.551477  0.000000
z      0.000000  0.000000  1.000000

Eigenvalues
56.3107   62.2336   118.544

======
iso030

Eigenvectors
              1         2         3
Axis                               
x     -0.435198  0.900335  0.000000
y      0.900335  0.435198  0.000000
z      0.000000  0.000000  1.000000

Eigenvalues
56.7283   61.9465   118.675

======
iso031

Eigenvectors
              1         2         3
Axis                               
x     -0.634568  0.772867  0.000000
y      0.772867  0.634568  0.000000
z      0.000000  0.000000  1.000000

Eigenvalues
56.6471   61.973   118.62

======
iso032

Eigenvectors
              1         2         3
Axis                               
x     -0.646225  0.763147  0.000000
y      0.763147  0.646225  0.000000
z      0.000000  0.000000  1.000000

Eigenvalues
57.5453   61.2666   118.812

======
iso033

Eigenvectors
              1         2         3
Axis                               
x     -0.308651  0.951175  0.000000
y      0.951175  0.308651  0.000000
z      0.000000  0.000000  1.000000

Eigenvalues
58.4175   61.4966   119.914

# =============================== #
#  Principal Axes Inertia Matrix  #
# =============================== #
(All entries should be diagonal)

iso001
              a          b           c
Axis                                  
a     50.299138  -0.000000   -0.000000
b     -0.000000  52.409114   -0.000000
c     -0.000000  -0.000000  102.708253

======
iso002
              a          b           c
Axis                                  
a     51.405165   0.000000   -0.000000
b      0.000000  52.461581   -0.000000
c     -0.000000  -0.000000  103.866747

======
iso003
              a          b           c
Axis                                  
a     51.076129   0.000000   -0.000000
b      0.000000  52.994198   -0.000000
c     -0.000000  -0.000000  104.070327

======
iso004
              a          b           c
Axis                                  
a     50.874757   0.000000   -0.000000
b      0.000000  53.143684   -0.000000
c     -0.000000  -0.000000  104.018441

======
iso005
              a          b           c
Axis                                  
a     50.344841   0.000000   -0.000000
b      0.000000  53.812941   -0.000000
c     -0.000000  -0.000000  104.157782

======
iso006
              a          b           c
Axis                                  
a     50.487517   0.000000   -0.000000
b      0.000000  54.764539   -0.000000
c     -0.000000  -0.000000  105.252056

======
iso007
              a          b           c
Axis                                  
a     52.389613   0.000000   -0.000000
b      0.000000  54.901674   -0.000000
c     -0.000000  -0.000000  107.291287

======
iso008
              a          b           c
Axis                                  
a     51.579703   0.000000   -0.000000
b      0.000000  56.136039   -0.000000
c     -0.000000  -0.000000  107.715742

======
iso009
              a          b           c
Axis                                  
a     51.145263  -0.000000   -0.000000
b     -0.000000  56.423418   -0.000000
c     -0.000000  -0.000000  107.568681

======
iso010
              a          b           c
Axis                                  
a     52.389890   0.000000   -0.000000
b      0.000000  55.995126   -0.000000
c     -0.000000  -0.000000  108.385016

======
iso011
              a          b           c
Axis                                  
a     52.770942   0.000000   -0.000000
b      0.000000  55.942057   -0.000000
c     -0.000000  -0.000000  108.713000

======
iso012
              a          b           c
Axis                                  
a     52.646057   0.000000   -0.000000
b      0.000000  56.013812   -0.000000
c     -0.000000  -0.000000  108.659869

======
iso013
              a          b           c
Axis                                  
a     53.531611  -0.000000   -0.000000
b     -0.000000  55.188492   -0.000000
c     -0.000000  -0.000000  108.720104

======
iso014
              a          b           c
Axis                                  
a     54.274209  -0.000000   -0.000000
b     -0.000000  55.518405   -0.000000
c     -0.000000  -0.000000  109.792614

======
iso015
              a          b           c
Axis                                  
a     53.042543  -0.000000   -0.000000
b     -0.000000  59.214083   -0.000000
c     -0.000000  -0.000000  112.256626

======
iso016
              a          b           c
Axis                                  
a     53.195409   0.000000   -0.000000
b      0.000000  60.209770   -0.000000
c     -0.000000  -0.000000  113.405179

======
iso017
              a          b           c
Axis                                  
a     54.134614  -0.000000   -0.000000
b     -0.000000  59.525190   -0.000000
c     -0.000000  -0.000000  113.659804

======
iso018
              a          b           c
Axis                                  
a     53.054092  -0.000000   -0.000000
b     -0.000000  60.498943   -0.000000
c     -0.000000  -0.000000  113.553035

======
iso019
              a          b           c
Axis                                  
a     53.690436   0.000000   -0.000000
b      0.000000  60.058590   -0.000000
c     -0.000000  -0.000000  113.749026

======
iso020
              a          b           c
Axis                                  
a     55.389060  -0.000000   -0.000000
b     -0.000000  59.318636   -0.000000
c     -0.000000  -0.000000  114.707696

======
iso021
              a          b           c
Axis                                  
a     53.155699   0.000000   -0.000000
b      0.000000  59.255309   -0.000000
c     -0.000000  -0.000000  112.411008

======
iso022
              a          b           c
Axis                                  
a     56.123948   0.000000   -0.000000
b      0.000000  56.423425   -0.000000
c     -0.000000  -0.000000  112.547373

======
iso023
              a          b           c
Axis                                  
a     56.308789   0.000000   -0.000000
b      0.000000  61.036131   -0.000000
c     -0.000000  -0.000000  117.344920

======
iso024
              a          b           c
Axis                                  
a     51.726554   0.000000   -0.000000
b      0.000000  57.056785   -0.000000
c     -0.000000  -0.000000  108.783339

======
iso025
              a          b           c
Axis                                  
a     52.490661   0.000000   -0.000000
b      0.000000  56.423623   -0.000000
c     -0.000000  -0.000000  108.914284

======
iso026
              a          b           c
Axis                                  
a     51.231600  -0.000000   -0.000000
b     -0.000000  57.576381   -0.000000
c     -0.000000  -0.000000  108.807982

======
iso027
              a          b           c
Axis                                  
a     51.279024   0.000000   -0.000000
b      0.000000  57.804849   -0.000000
c     -0.000000  -0.000000  109.083874

======
iso028
              a          b           c
Axis                                  
a     52.673136   0.000000   -0.000000
b      0.000000  57.390714   -0.000000
c     -0.000000  -0.000000  110.063850

======
iso029
              a          b           c
Axis                                  
a     56.310734   0.000000   -0.000000
b      0.000000  62.233596   -0.000000
c     -0.000000  -0.000000  118.544330

======
iso030
              a          b           c
Axis                                  
a     56.728329   0.000000   -0.000000
b      0.000000  61.946490   -0.000000
c     -0.000000  -0.000000  118.674819

======
iso031
              a          b           c
Axis                                  
a     56.647108   0.000000   -0.000000
b      0.000000  61.972978   -0.000000
c     -0.000000  -0.000000  118.620086

======
iso032
              a          b           c
Axis                                  
a     57.545323  -0.000000   -0.000000
b     -0.000000  61.266566   -0.000000
c     -0.000000  -0.000000  118.811889

======
iso033
              a          b           c
Axis                                  
a     58.417526   0.000000   -0.000000
b      0.000000  61.496579   -0.000000
c     -0.000000  -0.000000  119.914105

# ====================== #
#  Rotational Constants  #
# ====================== #
            iso001       iso002       iso003       iso004        iso005        iso006       iso007       iso008       iso009       iso010       iso011       iso012       iso013       iso014       iso015       iso016       iso017       iso018       iso019       iso020       iso021       iso022       iso023       iso024       iso025       iso026       iso027       iso028       iso029       iso030       iso031       iso032       iso033
Axis                                                                                                                                                                                                                                                                                                                                                                                                                                                
A     10047.468404  9831.288351  9894.622293  9933.787148  10038.347319  10009.979438  9646.549739  9798.020837  9881.247589  9646.498723  9576.842533  9599.560393  9440.758284  9311.586750  9527.804951  9500.425255  9335.598183  9525.730946  9412.831049  9124.166407  9507.522514  9004.694457  8975.135385  9770.204317  9627.979374  9864.595300  9855.472335  9594.625406  8974.825302  8908.758937  8921.532372  8782.277656  8651.153786
B      9642.960250  9633.316272  9536.496965  9509.672043   9391.402834   9228.216217  9205.165632  9002.754949  8956.901660  9025.410630  9033.972440  9022.399833  9157.325829  9102.909268  8534.777156  8393.637880  8490.170356  8353.517968  8414.766388  8519.734097  8528.839188  8956.900505  8279.997387  8857.474268  8956.869152  8777.540260  8742.847891  8805.936809  8120.678184  8158.315430  8154.828456  8248.854778  8218.001990
C      4920.529671  4865.647768  4856.129707  4858.552020   4852.052277   4801.606982  4710.345259  4691.784083  4698.198415  4662.812489  4648.744917  4651.017994  4648.441159  4603.032809  4501.997088  4456.401472  4446.418048  4450.598848  4442.930384  4405.798572  4495.814175  4490.366947  4306.782134  4645.739024  4640.153582  4644.686877  4632.939667  4591.689322  4263.206877  4258.519295  4260.484233  4253.606346  4214.508418

# =================== #
#  Dipole Components  #
# =================== #
        iso001    iso002    iso003    iso004    iso005    iso006    iso007    iso008    iso009    iso010    iso011    iso012    iso013    iso014    iso015    iso016    iso017    iso018    iso019    iso020    iso021    iso022    iso023    iso024    iso025    iso026    iso027    iso028    iso029    iso030    iso031    iso032    iso033
mu_A  1.497689  1.487510  1.391450  1.447417  1.496590  1.447427  0.252931  1.021558  1.280909  0.261471  0.083137  0.519881  0.657208  0.700442  0.858407  0.784042  0.729847  0.880349  0.997384  0.977634  0.465536  1.284621  0.210942  1.183464  1.278065  1.236570  1.334475  1.431932  0.224469  0.024659  0.376106  0.398084  0.179475
mu_B  0.058534  0.183886  0.557107  0.389210  0.081961  0.389172  1.477337  1.096777  0.778314  1.475850  1.496525  1.405782  1.347062  1.325097  1.228673  1.277411  1.309131  1.213048  1.118805  1.136104  1.424702  0.772172  1.483915  0.919735  0.782975  0.846991  0.682404  0.442800  1.481929  1.498630  1.450877  1.445001  1.488049
mu_C  0.000000  0.000000  0.000000  0.000000  0.000000  0.000000  0.000000  0.000000  0.000000  0.000000  0.000000  0.000000  0.000000  0.000000  0.000000  0.000000  0.000000  0.000000  0.000000  0.000000  0.000000  0.000000  0.000000  0.000000  0.000000  0.000000  0.000000  0.000000  0.000000  0.000000  0.000000  0.000000  0.000000

# ============================ #
#  Principal Axes Coordinates  #
# ============================ #
(Includes dipole moments and rotational constants, for easy reference.)

iso001
                      a            b            c
O              1.049464     0.452426     0.000000
C             -0.158879     1.070590     0.000000
C              0.734933    -0.885812     0.000000
N             -1.182118     0.278280     0.000000
C             -0.611349    -1.001751     0.000000
H             -0.152406     2.144206     0.000000
H              1.557036    -1.573585     0.000000
H             -1.215362    -1.889894     0.000000
-------------------------------------------------
Dipole         1.497689     0.058534     0.000000
Rot. Con.  10047.468404  9642.960250  4920.529671

======
iso002
                     a            b            c
O             0.967435     0.601057     0.000000
C            -0.324816     1.016155     0.000000
C             0.872951    -0.770395     0.000000
N            -1.206807     0.069126     0.000000
C            -0.436984    -1.102039     0.000000
H            -0.491656     2.076748     0.000000
H             1.795255    -1.316509     0.000000
H            -0.889781    -2.076002     0.000000
------------------------------------------------
Dipole        1.487510     0.183886     0.000000
Rot. Con.  9831.288351  9633.316272  4865.647768

======
iso003
                     a            b            c
O            -1.153462     0.085113     0.000000
C            -0.222187     1.072507     0.000000
C            -0.408606    -1.070308     0.000000
N             1.007417     0.668965     0.000000
C             0.898669    -0.728328     0.000000
H            -0.588114     2.081859     0.000000
H            -0.952650    -1.993834     0.000000
H             1.765413    -1.362665     0.000000
------------------------------------------------
Dipole        1.391450     0.557107     0.000000
Rot. Con.  9894.622293  9536.496965  4856.129707

======
iso004
                     a            b            c
O             0.853764     0.752864     0.000000
C            -0.483697     0.983991     0.000000
C             0.951155    -0.618385     0.000000
N            -1.225236    -0.076618     0.000000
C            -0.299843    -1.129188     0.000000
H            -0.796584     2.011023     0.000000
H             1.940514    -1.030762     0.000000
H            -0.612619    -2.156710     0.000000
------------------------------------------------
Dipole        1.447417     0.389210     0.000000
Rot. Con.  9933.787148  9509.672043  4858.552020

======
iso005
                      a            b            c
O              1.019619     0.546337     0.000000
C             -0.241297     1.048640     0.000000
C              0.831778    -0.815473     0.000000
N             -1.185851     0.163999     0.000000
C             -0.497733    -1.056964     0.000000
H             -0.335382     2.118146     0.000000
H              1.714670    -1.423245     0.000000
H             -1.015930    -1.997762     0.000000
-------------------------------------------------
Dipole         1.496590     0.081961     0.000000
Rot. Con.  10038.347319  9391.402834  4852.052277

======
iso006
                      a            b            c
O              1.091950     0.202574     0.000000
C              0.050758     1.073286     0.000000
C              0.488511    -1.032606     0.000000
N             -1.122693     0.527591     0.000000
C             -0.849965    -0.847137     0.000000
H              0.295132     2.118741     0.000000
H              1.137644    -1.885549     0.000000
H             -1.635877    -1.579237     0.000000
-------------------------------------------------
Dipole         1.447427     0.389172     0.000000
Rot. Con.  10009.979438  9228.216217  4801.606982

======
iso007
                     a            b            c
O            -0.281177    -1.097576     0.000000
C            -1.051327     0.020050     0.000000
C             1.004752    -0.611575     0.000000
N            -0.398908     1.137691     0.000000
C             0.944513     0.738347     0.000000
H            -2.114972    -0.126078     0.000000
H             1.793656    -1.337187     0.000000
H             1.746503     1.452799     0.000000
------------------------------------------------
Dipole        0.252931     1.477337     0.000000
Rot. Con.  9646.549739  9205.165632  4710.345259

======
iso008
                     a            b            c
O            -1.095024    -0.411410     0.000000
C            -0.673097     0.878628     0.000000
C             0.071069    -1.139447     0.000000
N             0.611264     1.037336     0.000000
C             1.108114    -0.273159     0.000000
H            -1.434138     1.635933     0.000000
H            -0.027727    -2.206744     0.000000
H             2.162504    -0.477833     0.000000
------------------------------------------------
Dipole        1.021558     1.096777     0.000000
Rot. Con.  9798.020837  9002.754949  4691.784083

======
iso009
                     a            b            c
O             0.593913     0.963245     0.000000
C            -0.754836     0.811274     0.000000
C             1.070751    -0.326110     0.000000
N            -1.170322    -0.414346     0.000000
C             0.012420    -1.166261     0.000000
H            -1.342353     1.709894     0.000000
H             2.135944    -0.445474     0.000000
H            -0.000645    -2.240253     0.000000
------------------------------------------------
Dipole        1.280909     0.778314     0.000000
Rot. Con.  9881.247589  8956.901660  4698.198415

======
iso010
                     a            b            c
O            -0.259972    -1.099381     0.000000
C            -1.036573     0.013772     0.000000
C             1.023124    -0.605950     0.000000
N            -0.390630     1.135168     0.000000
C             0.955079     0.743600     0.000000
H            -2.099355    -0.138506     0.000000
H             1.816212    -1.326988     0.000000
H             1.752923     1.462678     0.000000
------------------------------------------------
Dipole        0.261471     1.475850     0.000000
Rot. Con.  9646.498723  9025.410630  4662.812489

======
iso011
                     a            b            c
O            -0.534359    -1.014336     0.000000
C            -1.035672     0.246975     0.000000
C             0.827598    -0.827565     0.000000
N            -0.150288     1.190833     0.000000
C             1.070133     0.501756     0.000000
H            -2.105103     0.341900     0.000000
H             1.434676    -1.710934     0.000000
H             2.011338     1.019213     0.000000
------------------------------------------------
Dipole        0.083137     1.496525     0.000000
Rot. Con.  9576.842533  9033.972440  4648.744917

======
iso012
                     a            b            c
O            -0.090411     1.124657     0.000000
C            -1.052673     0.167436     0.000000
C             1.084423     0.410812     0.000000
N            -0.616553    -1.050994     0.000000
C             0.777352    -0.905101     0.000000
H            -2.071405     0.506373     0.000000
H             1.993144     0.979240     0.000000
H             1.434529    -1.754658     0.000000
------------------------------------------------
Dipole        0.519881     1.405782     0.000000
Rot. Con.  9599.560393  9022.399833  4651.017994

======
iso013
                     a            b            c
O             0.047869     1.146140     0.000000
C            -1.004881     0.289439     0.000000
C             1.145825     0.318916     0.000000
N            -0.692189    -0.966345     0.000000
C             0.709315    -0.959903     0.000000
H            -1.984824     0.728081     0.000000
H             2.106607     0.794083     0.000000
H             1.278679    -1.870646     0.000000
------------------------------------------------
Dipole        0.657208     1.347062     0.000000
Rot. Con.  9440.758284  9157.325829  4648.441159

======
iso014
                     a            b            c
O            -0.867339    -0.678979     0.000000
C            -0.796173     0.676438     0.000000
C             0.448187    -1.077979     0.000000
N             0.402452     1.164364     0.000000
C             1.223647     0.028629     0.000000
H            -1.728270     1.209250     0.000000
H             0.630941    -2.134144     0.000000
H             2.294942     0.105798     0.000000
------------------------------------------------
Dipole        0.700442     1.325097     0.000000
Rot. Con.  9311.586750  9102.909268  4603.032809

======
iso015
                     a            b            c
O             0.182328     1.106436     0.000000
C            -0.990680     0.423596     0.000000
C             1.138517     0.118756     0.000000
N            -0.876777    -0.865511     0.000000
C             0.508728    -1.076771     0.000000
H            -1.890624     1.009082     0.000000
H             2.161428     0.438970     0.000000
H             0.929767    -2.064878     0.000000
------------------------------------------------
Dipole        0.858407     1.228673     0.000000
Rot. Con.  9527.804951  8534.777156  4501.997088

======
iso016
                     a            b            c
O             0.130524     1.110229     0.000000
C            -0.999931     0.359036     0.000000
C             1.143596     0.180985     0.000000
N            -0.809789    -0.921049     0.000000
C             0.585805    -1.049782     0.000000
H            -1.933008     0.890129     0.000000
H             2.145720     0.561290     0.000000
H             1.064694    -2.011185     0.000000
------------------------------------------------
Dipole        0.784042     1.277411     0.000000
Rot. Con.  9500.425255  8393.637880  4456.401472

======
iso017
                     a            b            c
O             0.061017     1.133402     0.000000
C            -1.036981     0.335517     0.000000
C             1.112123     0.247407     0.000000
N            -0.793388    -0.935480     0.000000
C             0.606374    -1.005643     0.000000
H            -1.991485     0.827061     0.000000
H             2.097437     0.669355     0.000000
H             1.125112    -1.946143     0.000000
------------------------------------------------
Dipole        0.729847     1.309131     0.000000
Rot. Con.  9335.598183  8490.170356  4446.418048

======
iso018
                     a            b            c
O             0.186298     1.101612     0.000000
C            -0.998792     0.439963     0.000000
C             1.124583     0.096907     0.000000
N            -0.908074    -0.850984     0.000000
C             0.473411    -1.087108     0.000000
H            -1.888070     1.041527     0.000000
H             2.153083     0.398687     0.000000
H             0.876624    -2.082622     0.000000
------------------------------------------------
Dipole        0.880349     1.213048     0.000000
Rot. Con.  9525.730946  8353.517968  4450.598848

======
iso019
                     a            b            c
O             0.325069     1.087659     0.000000
C            -0.920314     0.547993     0.000000
C             1.158041    -0.005944     0.000000
N            -0.959310    -0.745549     0.000000
C             0.391590    -1.118810     0.000000
H            -1.744890     1.235575     0.000000
H             2.211589     0.191339     0.000000
H             0.693099    -2.149694     0.000000
------------------------------------------------
Dipole        0.997384     1.118805     0.000000
Rot. Con.  9412.831049  8414.766388  4442.930384

======
iso020
                     a            b            c
O             0.284657     1.052782     0.000000
C            -0.951083     0.491386     0.000000
C             1.136656    -0.026063     0.000000
N            -0.967416    -0.802641     0.000000
C             0.389815    -1.152183     0.000000
H            -1.787576     1.164419     0.000000
H             2.186587     0.189644     0.000000
H             0.709336    -2.177627     0.000000
------------------------------------------------
Dipole        0.977634     1.136104     0.000000
Rot. Con.  9124.166407  8519.734097  4405.798572

======
iso021
                     a            b            c
O            -0.792260    -0.846277     0.000000
C            -0.952024     0.501571     0.000000
C             0.571882    -1.016362     0.000000
N             0.146473     1.185732     0.000000
C             1.148407     0.205741     0.000000
H            -1.960988     0.868566     0.000000
H             0.931129    -2.026226     0.000000
H             2.191091     0.463500     0.000000
------------------------------------------------
Dipole        0.465536     1.424702     0.000000
Rot. Con.  9507.522514  8528.839188  4495.814175

======
iso022
                     a            b            c
O             0.598679     0.992126     0.000000
C            -0.750782     0.846614     0.000000
C             1.069338    -0.299497     0.000000
N            -1.172131    -0.377003     0.000000
C             0.006997    -1.134572     0.000000
H            -1.333990     1.748036     0.000000
H             2.133948    -0.423960     0.000000
H            -0.011210    -2.208489     0.000000
------------------------------------------------
Dipole        1.284621     0.772172     0.000000
Rot. Con.  9004.694457  8956.900505  4490.366947

======
iso023
                     a            b            c
O            -0.361660    -1.089375     0.000000
C            -1.099811     0.049639     0.000000
C             0.937532    -0.640029     0.000000
N            -0.415966     1.148332     0.000000
C             0.915592     0.711058     0.000000
H            -2.167172    -0.066273     0.000000
H             1.705546    -1.387718     0.000000
H             1.737517     1.402483     0.000000
------------------------------------------------
Dipole        0.210942     1.483915     0.000000
Rot. Con.  8975.135385  8279.997387  4306.782134

======
iso024
                     a            b            c
O             0.491726     1.014698     0.000000
C            -0.830784     0.709433     0.000000
C             1.112930    -0.211644     0.000000
N            -1.103336    -0.555670     0.000000
C             0.157657    -1.167349     0.000000
H            -1.517242     1.534944     0.000000
H             2.184786    -0.208371     0.000000
H             0.267538    -2.235785     0.000000
------------------------------------------------
Dipole        1.183464     0.919735     0.000000
Rot. Con.  9770.204317  8857.474268  4645.739024

======
iso025
                     a            b            c
O             0.590165     0.981875     0.000000
C            -0.758022     0.824992     0.000000
C             1.071696    -0.305734     0.000000
N            -1.169040    -0.402133     0.000000
C             0.016433    -1.149735     0.000000
H            -1.348809     1.721465     0.000000
H             2.137317    -0.421216     0.000000
H             0.007281    -2.223767     0.000000
------------------------------------------------
Dipole        1.278065     0.782975     0.000000
Rot. Con.  9627.979374  8956.869152  4640.153582

======
iso026
                     a            b            c
O             0.525160     0.997968     0.000000
C            -0.813298     0.772688     0.000000
C             1.071584    -0.263472     0.000000
N            -1.161345    -0.473761     0.000000
C             0.060633    -1.160074     0.000000
H            -1.448934     1.637940     0.000000
H             2.141701    -0.324584     0.000000
H             0.106142    -2.233181     0.000000
------------------------------------------------
Dipole        1.236570     0.846991     0.000000
Rot. Con.  9864.595300  8777.540260  4644.686877

======
iso027
                     a            b            c
O             0.679680     0.921755     0.000000
C            -0.676577     0.868980     0.000000
C             1.060800    -0.399062     0.000000
N            -1.180716    -0.322916     0.000000
C            -0.056224    -1.159441     0.000000
H            -1.196698     1.808218     0.000000
H             2.114389    -0.596125     0.000000
H            -0.147918    -2.229591     0.000000
------------------------------------------------
Dipole        1.334475     0.682404     0.000000
Rot. Con.  9855.472335  8742.847891  4632.939667

======
iso028
                     a            b            c
O             0.788132     0.767561     0.000000
C            -0.557002     0.948759     0.000000
C             0.936483    -0.599114     0.000000
N            -1.258562    -0.138709     0.000000
C            -0.294642    -1.156115     0.000000
H            -0.907890     1.963437     0.000000
H             1.940501    -0.974390     0.000000
H            -0.568965    -2.194564     0.000000
------------------------------------------------
Dipole        1.431932     0.442800     0.000000
Rot. Con.  9594.625406  8805.936809  4591.689322

======
iso029
                     a            b            c
O            -0.336595    -1.093172     0.000000
C            -1.085105     0.039060     0.000000
C             0.958444    -0.631994     0.000000
N            -0.411311     1.143946     0.000000
C             0.924181     0.718836     0.000000
H            -2.151364    -0.086583     0.000000
H             1.733246    -1.372647     0.000000
H             1.739764     1.417730     0.000000
------------------------------------------------
Dipole        0.224469     1.481929     0.000000
Rot. Con.  8974.825302  8120.678184  4263.206877

======
iso030
                     a            b            c
O            -0.508094    -1.044034     0.000000
C            -1.098782     0.177976     0.000000
C             0.836912    -0.759838     0.000000
N            -0.283541     1.183040     0.000000
C             0.983259     0.583479     0.000000
H            -2.172270     0.195777     0.000000
H             1.505923    -1.597281     0.000000
H             1.884830     1.167258     0.000000
------------------------------------------------
Dipole        0.024659     1.498630     0.000000
Rot. Con.  8908.758937  8158.315430  4258.519295

======
iso031
                     a            b            c
O            -0.250931    -1.115783     0.000000
C            -1.112220    -0.066783     0.000000
C             0.989640    -0.523505     0.000000
N            -0.555966     1.101701     0.000000
C             0.816246     0.816589     0.000000
H            -2.159835    -0.301721     0.000000
H             1.836695    -1.180301     0.000000
H             1.555403     1.595868     0.000000
------------------------------------------------
Dipole        0.376106     1.450877     0.000000
Rot. Con.  8921.532372  8154.828456  4260.484233

======
iso032
                     a            b            c
O            -0.212447    -1.141370     0.000000
C            -1.089558    -0.105563     0.000000
C             1.018991    -0.530331     0.000000
N            -0.551104     1.071229     0.000000
C             0.825278     0.806977     0.000000
H            -2.133487    -0.356375     0.000000
H             1.875918    -1.174195     0.000000
H             1.552521     1.597386     0.000000
------------------------------------------------
Dipole        0.398084     1.445001     0.000000
Rot. Con.  8782.277656  8248.854778  4253.606346

======
iso033
                     a            b            c
O            -0.613675    -0.933047     0.000000
C            -1.032602     0.357968     0.000000
C             0.757491    -0.834497     0.000000
N            -0.088193     1.242763     0.000000
C             1.085249     0.476416     0.000000
H            -2.093686     0.521663     0.000000
H             1.306338    -1.755177     0.000000
H             2.057866     0.932098     0.000000
------------------------------------------------
Dipole        0.179475     1.488049     0.000000
Rot. Con.  8651.153786  8218.001990  4214.508418
