# Supplementary material for: Improved Accuracy in Semi-Experimental Structure Determination by Resolving Problems Associated with Rotation of Principal Inertial Axes of Isotopologues: Structures of 1,3-Oxazole (c‑C3H3NO)
Source: J Phys Chem A. 2026 Apr 24;130(18):3623–41. doi: 10.1021/acs.jpca.6c01535 (PMC13158917; doi:10.1021/acs.jpca.6c01535)
Supplement: Supplementary file 2 [file jp6c01535_si_002.zip › Supporting Information/oxazole_pac_reSE_pac.out]

The numbers in this output have been limited to 6 decimal places.
The numbers in the corresponding oxazole_pac_reSE_pac.csv file have not.
Rotational constants are in MHz.
Dipole moments are in the same units provided in the raw input.

# =========== #
#  Raw Input  #
# =========== #
Coordinates
O    0.00000000  0.00000000  0.00000000
C    1.35124905  0.00000000  0.00000000
C   -0.32941197  1.32649305  0.00000000
N    1.89729542  1.16645411  0.00000000
C    0.81443556  2.04187091  0.00000000
H    1.83348026 -0.96074608  0.00000000
H   -1.37412324  1.56742657 -0.00000000
H    0.94686660  3.10765818 -0.00000000

Dipole
1.36 0.63 0.0

Isotopologues
16 12 12 14 12 1 1 1 iso001
16 13 12 14 12 1 1 1 iso002
16 12 12 14 13 1 1 1 iso003
16 12 13 14 12 1 1 1 iso004
16 12 12 15 12 1 1 1 iso005
18 12 12 14 12 1 1 1 iso006
16 12 12 14 12 2 1 1 iso007
16 12 12 14 12 1 1 2 iso008
16 12 12 14 12 1 2 1 iso009
16 13 12 14 12 2 1 1 iso010
16 12 12 14 13 2 1 1 iso011
16 12 13 14 12 2 1 1 iso012
16 12 12 15 12 2 1 1 iso013
18 12 12 14 12 2 1 1 iso014
16 12 12 14 12 2 2 1 iso015
16 13 12 14 12 2 2 1 iso016
16 12 12 14 13 2 2 1 iso017
16 12 13 14 12 2 2 1 iso018
16 12 12 15 12 2 2 1 iso019
18 12 12 14 12 2 2 1 iso020
16 12 12 14 12 2 1 2 iso021
16 12 12 14 12 1 2 2 iso022
16 12 12 14 12 2 2 2 iso023
16 13 12 14 12 1 2 1 iso024
16 12 12 14 13 1 2 1 iso025
16 12 13 14 12 1 2 1 iso026
16 12 12 15 12 1 2 1 iso027
18 12 12 14 12 1 2 1 iso028
16 13 12 14 12 2 2 2 iso029
16 12 12 14 13 2 2 2 iso030
16 12 13 14 12 2 2 2 iso031
16 12 12 15 12 2 2 2 iso032
18 12 12 14 12 2 2 2 iso033

# =============== #
#  Atomic Masses  #
# =============== #
          iso001     iso002     iso003     iso004     iso005     iso006     iso007     iso008     iso009     iso010     iso011     iso012     iso013     iso014     iso015     iso016     iso017     iso018     iso019     iso020     iso021     iso022     iso023     iso024     iso025     iso026     iso027     iso028     iso029     iso030     iso031     iso032     iso033
Atom                                                                                                                                                                                                                                                                                                                                                                            
O      15.994915  15.994915  15.994915  15.994915  15.994915  17.999160  15.994915  15.994915  15.994915  15.994915  15.994915  15.994915  15.994915  17.999160  15.994915  15.994915  15.994915  15.994915  15.994915  17.999160  15.994915  15.994915  15.994915  15.994915  15.994915  15.994915  15.994915  17.999160  15.994915  15.994915  15.994915  15.994915  17.999160
C      12.000000  13.003355  12.000000  12.000000  12.000000  12.000000  12.000000  12.000000  12.000000  13.003355  12.000000  12.000000  12.000000  12.000000  12.000000  13.003355  12.000000  12.000000  12.000000  12.000000  12.000000  12.000000  12.000000  13.003355  12.000000  12.000000  12.000000  12.000000  13.003355  12.000000  12.000000  12.000000  12.000000
C      12.000000  12.000000  12.000000  13.003355  12.000000  12.000000  12.000000  12.000000  12.000000  12.000000  12.000000  13.003355  12.000000  12.000000  12.000000  12.000000  12.000000  13.003355  12.000000  12.000000  12.000000  12.000000  12.000000  12.000000  12.000000  13.003355  12.000000  12.000000  12.000000  12.000000  13.003355  12.000000  12.000000
N      14.003074  14.003074  14.003074  14.003074  15.000109  14.003074  14.003074  14.003074  14.003074  14.003074  14.003074  14.003074  15.000109  14.003074  14.003074  14.003074  14.003074  14.003074  15.000109  14.003074  14.003074  14.003074  14.003074  14.003074  14.003074  14.003074  15.000109  14.003074  14.003074  14.003074  14.003074  15.000109  14.003074
C      12.000000  12.000000  13.003355  12.000000  12.000000  12.000000  12.000000  12.000000  12.000000  12.000000  13.003355  12.000000  12.000000  12.000000  12.000000  12.000000  13.003355  12.000000  12.000000  12.000000  12.000000  12.000000  12.000000  12.000000  13.003355  12.000000  12.000000  12.000000  12.000000  13.003355  12.000000  12.000000  12.000000
H       1.007825   1.007825   1.007825   1.007825   1.007825   1.007825   2.014102   1.007825   1.007825   2.014102   2.014102   2.014102   2.014102   2.014102   2.014102   2.014102   2.014102   2.014102   2.014102   2.014102   2.014102   1.007825   2.014102   1.007825   1.007825   1.007825   1.007825   1.007825   2.014102   2.014102   2.014102   2.014102   2.014102
H       1.007825   1.007825   1.007825   1.007825   1.007825   1.007825   1.007825   1.007825   2.014102   1.007825   1.007825   1.007825   1.007825   1.007825   2.014102   2.014102   2.014102   2.014102   2.014102   2.014102   1.007825   2.014102   2.014102   2.014102   2.014102   2.014102   2.014102   2.014102   2.014102   2.014102   2.014102   2.014102   2.014102
H       1.007825   1.007825   1.007825   1.007825   1.007825   1.007825   1.007825   2.014102   1.007825   1.007825   1.007825   1.007825   1.007825   1.007825   1.007825   1.007825   1.007825   1.007825   1.007825   1.007825   2.014102   2.014102   2.014102   1.007825   1.007825   1.007825   1.007825   1.007825   2.014102   2.014102   2.014102   2.014102   2.014102
--------------------------------------------------------------------------------------------------------------------------------------------------------------------------------------------------------------------------------------------------------------------------------------------------------------------------------------------------------------------------------
Total  69.021464  70.024819  70.024819  70.024819  70.018499  71.025709  70.027740  70.027740  70.027740  71.031095  71.031095  71.031095  71.024775  72.031985  71.034017  72.037372  72.037372  72.037372  72.031052  73.038262  71.034017  71.034017  72.040294  71.031095  71.031095  71.031095  71.024775  72.031985  73.043649  73.043649  73.043649  73.037329  74.044539

# ================= #
#  COM Coordinates  #
# ================= #
iso001
              x          y          z
Atom                                 
O1    -0.724709  -0.876506   0.000000
C2     0.626540  -0.876506   0.000000
C3    -1.054121   0.449987   0.000000
N4     1.172587   0.289948   0.000000
C5     0.089727   1.165365   0.000000
H6     1.108771  -1.837252   0.000000
H7    -2.098832   0.690921  -0.000000
H8     0.222158   2.231152  -0.000000

======
iso002
              x          y          z
Atom                                 
O1    -0.733686  -0.863947   0.000000
C2     0.617563  -0.863947   0.000000
C3    -1.063098   0.462546   0.000000
N4     1.163609   0.302507   0.000000
C5     0.080749   1.177924   0.000000
H6     1.099794  -1.824693   0.000000
H7    -2.107810   0.703480  -0.000000
H8     0.213180   2.243711  -0.000000

======
iso003
              x          y          z
Atom                                 
O1    -0.725995  -0.893204   0.000000
C2     0.625255  -0.893204   0.000000
C3    -1.055406   0.433289   0.000000
N4     1.171301   0.273250   0.000000
C5     0.088441   1.148667   0.000000
H6     1.107486  -1.853950   0.000000
H7    -2.100118   0.674223  -0.000000
H8     0.220872   2.214454  -0.000000

======
iso004
              x          y          z
Atom                                 
O1    -0.709605  -0.882953   0.000000
C2     0.641644  -0.882953   0.000000
C3    -1.039017   0.443540   0.000000
N4     1.187691   0.283501   0.000000
C5     0.104831   1.158917   0.000000
H6     1.123875  -1.843700   0.000000
H7    -2.083728   0.684473  -0.000000
H8     0.237262   2.224705  -0.000000

======
iso005
              x          y          z
Atom                                 
O1    -0.741406  -0.880635   0.000000
C2     0.609843  -0.880635   0.000000
C3    -1.070818   0.445858   0.000000
N4     1.155889   0.285820   0.000000
C5     0.073030   1.161236   0.000000
H6     1.092074  -1.841381   0.000000
H7    -2.115529   0.686792  -0.000000
H8     0.205461   2.227024  -0.000000

======
iso006
              x          y          z
Atom                                 
O1    -0.704259  -0.851772   0.000000
C2     0.646990  -0.851772   0.000000
C3    -1.033671   0.474721   0.000000
N4     1.193037   0.314682   0.000000
C5     0.110177   1.190099   0.000000
H6     1.129222  -1.812518   0.000000
H7    -2.078382   0.715655  -0.000000
H8     0.242608   2.255886  -0.000000

======
iso007
              x          y          z
Atom                                 
O1    -0.740642  -0.850105   0.000000
C2     0.610607  -0.850105   0.000000
C3    -1.070054   0.476388   0.000000
N4     1.156654   0.316349   0.000000
C5     0.073794   1.191766   0.000000
H6     1.092839  -1.810851   0.000000
H7    -2.114765   0.717321  -0.000000
H8     0.206225   2.257553  -0.000000

======
iso008
              x          y          z
Atom                                 
O1    -0.727901  -0.908567   0.000000
C2     0.623348  -0.908567   0.000000
C3    -1.057313   0.417926   0.000000
N4     1.169394   0.257887   0.000000
C5     0.086534   1.133304   0.000000
H6     1.105579  -1.869313   0.000000
H7    -2.102024   0.658860  -0.000000
H8     0.218965   2.199091  -0.000000

======
iso009
              x          y          z
Atom                                 
O1    -0.694549  -0.886434   0.000000
C2     0.656700  -0.886434   0.000000
C3    -1.023961   0.440059   0.000000
N4     1.202746   0.280020   0.000000
C5     0.119886   1.155437   0.000000
H6     1.138931  -1.847180   0.000000
H7    -2.068673   0.680992  -0.000000
H8     0.252317   2.221224  -0.000000

======
iso010
              x          y          z
Atom                                 
O1    -0.749267  -0.838097   0.000000
C2     0.601982  -0.838097   0.000000
C3    -1.078679   0.488396   0.000000
N4     1.148029   0.328357   0.000000
C5     0.065169   1.203774   0.000000
H6     1.084214  -1.798843   0.000000
H7    -2.123390   0.729330  -0.000000
H8     0.197600   2.269561  -0.000000

======
iso011
              x          y          z
Atom                                 
O1    -0.741684  -0.866939   0.000000
C2     0.609565  -0.866939   0.000000
C3    -1.071096   0.459554   0.000000
N4     1.155611   0.299515   0.000000
C5     0.072752   1.174931   0.000000
H6     1.091796  -1.827686   0.000000
H7    -2.115807   0.700487  -0.000000
H8     0.205183   2.240719  -0.000000

======
iso012
              x          y          z
Atom                                 
O1    -0.725526  -0.856834   0.000000
C2     0.625723  -0.856834   0.000000
C3    -1.054938   0.469659   0.000000
N4     1.171769   0.309620   0.000000
C5     0.088909   1.185037   0.000000
H6     1.107954  -1.817580   0.000000
H7    -2.099650   0.710592  -0.000000
H8     0.221340   2.250824  -0.000000

======
iso013
              x          y          z
Atom                                 
O1    -0.756879  -0.854546   0.000000
C2     0.594371  -0.854546   0.000000
C3    -1.086290   0.471947   0.000000
N4     1.140417   0.311908   0.000000
C5     0.057557   1.187325   0.000000
H6     1.076602  -1.815292   0.000000
H7    -2.131002   0.712881  -0.000000
H8     0.189988   2.253112  -0.000000

======
iso014
              x          y          z
Atom                                 
O1    -0.720034  -0.826451   0.000000
C2     0.631215  -0.826451   0.000000
C3    -1.049446   0.500042   0.000000
N4     1.177262   0.340003   0.000000
C5     0.094402   1.215419   0.000000
H6     1.113447  -1.787198   0.000000
H7    -2.094157   0.740975  -0.000000
H8     0.226833   2.281207  -0.000000

======
iso015
              x          y          z
Atom                                 
O1    -0.710684  -0.860267   0.000000
C2     0.640566  -0.860267   0.000000
C3    -1.040096   0.466226   0.000000
N4     1.186612   0.306187   0.000000
C5     0.103752   1.181604   0.000000
H6     1.122797  -1.821013   0.000000
H7    -2.084807   0.707160  -0.000000
H8     0.236183   2.247391  -0.000000

======
iso016
              x          y          z
Atom                                 
O1    -0.719606  -0.848285   0.000000
C2     0.631644  -0.848285   0.000000
C3    -1.049017   0.478208   0.000000
N4     1.177690   0.318169   0.000000
C5     0.094830   1.193586   0.000000
H6     1.113875  -1.809031   0.000000
H7    -2.093729   0.719142  -0.000000
H8     0.227261   2.259373  -0.000000

======
iso017
              x          y          z
Atom                                 
O1    -0.712129  -0.876724   0.000000
C2     0.639120  -0.876724   0.000000
C3    -1.041541   0.449769   0.000000
N4     1.185167   0.289730   0.000000
C5     0.102307   1.165146   0.000000
H6     1.121352  -1.837471   0.000000
H7    -2.086252   0.690702  -0.000000
H8     0.234738   2.230934  -0.000000

======
iso018
              x          y          z
Atom                                 
O1    -0.696197  -0.866760   0.000000
C2     0.655052  -0.866760   0.000000
C3    -1.025609   0.459733   0.000000
N4     1.201099   0.299694   0.000000
C5     0.118239   1.175110   0.000000
H6     1.137283  -1.827507   0.000000
H7    -2.070320   0.700666  -0.000000
H8     0.250670   2.240898  -0.000000

======
iso019
              x          y          z
Atom                                 
O1    -0.727108  -0.864505   0.000000
C2     0.624141  -0.864505   0.000000
C3    -1.056520   0.461988   0.000000
N4     1.170187   0.301949   0.000000
C5     0.087327   1.177366   0.000000
H6     1.106372  -1.825251   0.000000
H7    -2.101232   0.702922  -0.000000
H8     0.219758   2.243153  -0.000000

======
iso020
              x          y          z
Atom                                 
O1    -0.691182  -0.836660   0.000000
C2     0.660067  -0.836660   0.000000
C3    -1.020594   0.489833   0.000000
N4     1.206114   0.329794   0.000000
C5     0.123254   1.205211   0.000000
H6     1.142299  -1.797406   0.000000
H7    -2.065305   0.730766  -0.000000
H8     0.255685   2.270998  -0.000000

======
iso021
              x          y          z
Atom                                 
O1    -0.743563  -0.882086   0.000000
C2     0.607686  -0.882086   0.000000
C3    -1.072975   0.444407   0.000000
N4     1.153732   0.284368   0.000000
C5     0.070873   1.159785   0.000000
H6     1.089917  -1.842832   0.000000
H7    -2.117686   0.685341  -0.000000
H8     0.203304   2.225572  -0.000000

======
iso022
              x          y          z
Atom                                 
O1    -0.698124  -0.917900   0.000000
C2     0.653125  -0.917900   0.000000
C3    -1.027536   0.408593   0.000000
N4     1.199172   0.248554   0.000000
C5     0.116312   1.123971   0.000000
H6     1.135357  -1.878646   0.000000
H7    -2.072247   0.649526  -0.000000
H8     0.248743   2.189758  -0.000000

======
iso023
              x          y          z
Atom                                 
O1    -0.713983  -0.891659   0.000000
C2     0.637266  -0.891659   0.000000
C3    -1.043395   0.434834   0.000000
N4     1.183313   0.274795   0.000000
C5     0.100453   1.150212   0.000000
H6     1.119498  -1.852405   0.000000
H7    -2.088106   0.675768  -0.000000
H8     0.232884   2.215999  -0.000000

======
iso024
              x          y          z
Atom                                 
O1    -0.703826  -0.873913   0.000000
C2     0.647423  -0.873913   0.000000
C3    -1.033238   0.452580   0.000000
N4     1.193470   0.292541   0.000000
C5     0.110610   1.167958   0.000000
H6     1.129655  -1.834659   0.000000
H7    -2.077949   0.693514  -0.000000
H8     0.243041   2.233745  -0.000000

======
iso025
              x          y          z
Atom                                 
O1    -0.696243  -0.902755   0.000000
C2     0.655006  -0.902755   0.000000
C3    -1.025655   0.423738   0.000000
N4     1.201053   0.263699   0.000000
C5     0.118193   1.139116   0.000000
H6     1.137237  -1.863501   0.000000
H7    -2.070366   0.664671  -0.000000
H8     0.250624   2.204903  -0.000000

======
iso026
              x          y          z
Atom                                 
O1    -0.680085  -0.892650   0.000000
C2     0.671164  -0.892650   0.000000
C3    -1.009497   0.433843   0.000000
N4     1.217210   0.273804   0.000000
C5     0.134350   1.149221   0.000000
H6     1.153395  -1.853396   0.000000
H7    -2.054209   0.674776  -0.000000
H8     0.266781   2.215008  -0.000000

======
iso027
              x          y          z
Atom                                 
O1    -0.711433  -0.890365   0.000000
C2     0.639816  -0.890365   0.000000
C3    -1.040845   0.436128   0.000000
N4     1.185862   0.276089   0.000000
C5     0.103002   1.151506   0.000000
H6     1.122047  -1.851111   0.000000
H7    -2.085557   0.677062  -0.000000
H8     0.235433   2.217293  -0.000000

======
iso028
              x          y          z
Atom                                 
O1    -0.675224  -0.861770   0.000000
C2     0.676025  -0.861770   0.000000
C3    -1.004636   0.464723   0.000000
N4     1.222072   0.304684   0.000000
C5     0.139212   1.180101   0.000000
H6     1.158256  -1.822516   0.000000
H7    -2.049347   0.705657  -0.000000
H8     0.271643   2.245889  -0.000000

======
iso029
              x          y          z
Atom                                 
O1    -0.722736  -0.879411   0.000000
C2     0.628513  -0.879411   0.000000
C3    -1.052148   0.447082   0.000000
N4     1.174559   0.287043   0.000000
C5     0.091699   1.162460   0.000000
H6     1.110744  -1.840157   0.000000
H7    -2.096860   0.688016  -0.000000
H8     0.224130   2.228247  -0.000000

======
iso030
              x          y          z
Atom                                 
O1    -0.715362  -0.907459   0.000000
C2     0.635887  -0.907459   0.000000
C3    -1.044774   0.419034   0.000000
N4     1.181933   0.258996   0.000000
C5     0.099073   1.134412   0.000000
H6     1.118118  -1.868205   0.000000
H7    -2.089486   0.659968  -0.000000
H8     0.231504   2.200200  -0.000000

======
iso031
              x          y          z
Atom                                 
O1    -0.699650  -0.897632   0.000000
C2     0.651599  -0.897632   0.000000
C3    -1.029062   0.428861   0.000000
N4     1.197645   0.268822   0.000000
C5     0.114785   1.144239   0.000000
H6     1.133830  -1.858378   0.000000
H7    -2.073773   0.669795  -0.000000
H8     0.247216   2.210026  -0.000000

======
iso032
              x          y          z
Atom                                 
O1    -0.730136  -0.895410   0.000000
C2     0.621113  -0.895410   0.000000
C3    -1.059548   0.431083   0.000000
N4     1.167159   0.271044   0.000000
C5     0.084300   1.146461   0.000000
H6     1.103344  -1.856156   0.000000
H7    -2.104259   0.672016  -0.000000
H8     0.216731   2.212248  -0.000000

======
iso033
              x          y          z
Atom                                 
O1    -0.694656  -0.867523   0.000000
C2     0.656593  -0.867523   0.000000
C3    -1.024068   0.458970   0.000000
N4     1.202639   0.298931   0.000000
C5     0.119779   1.174348   0.000000
H6     1.138824  -1.828269   0.000000
H7    -2.068780   0.699903  -0.000000
H8     0.252210   2.240135  -0.000000

# ==================== #
#  COM Inertia Matrix  #
# ==================== #
iso001
              x          y           z
Axis                                  
x     50.311461  -0.878780   -0.000000
y     -0.878780  51.523823   -0.000000
z     -0.000000  -0.000000  101.835284

======
iso002
              x          y           z
Axis                                  
x     51.071256  -0.335666   -0.000000
y     -0.335666  51.912049   -0.000000
z     -0.000000  -0.000000  102.983305

======
iso003
              x          y           z
Axis                                  
x     51.654568  -0.982192   -0.000000
y     -0.982192  51.531785   -0.000000
z     -0.000000  -0.000000  103.186353

======
iso004
              x          y           z
Axis                                  
x     50.511718  -0.409667   -0.000000
y     -0.409667  52.622747   -0.000000
z     -0.000000  -0.000000  103.134464

======
iso005
              x          y           z
Axis                                  
x     50.394088  -1.212934   -0.000000
y     -1.212934  52.875185   -0.000000
z     -0.000000  -0.000000  103.269273

======
iso006
              x          y           z
Axis                                  
x     51.807797  -2.115974   -0.000000
y     -2.115974  52.546755   -0.000000
z     -0.000000  -0.000000  104.354551

======
iso007
              x          y           z
Axis                                  
x     53.659333   1.141643   -0.000000
y      1.141643  52.743137   -0.000000
z     -0.000000  -0.000000  106.402470

======
iso008
              x          y           z
Axis                                  
x     55.248766  -1.370391   -0.000000
y     -1.370391  51.572773   -0.000000
z     -0.000000  -0.000000  106.821539

======
iso009
              x          y           z
Axis                                  
x     50.784926   0.559480   -0.000000
y      0.559480  55.892872   -0.000000
z     -0.000000  -0.000000  106.677798

======
iso010
              x          y           z
Axis                                  
x     54.374194   1.655108   -0.000000
y      1.655108  53.111945   -0.000000
z     -0.000000  -0.000000  107.486139

======
iso011
              x          y           z
Axis                                  
x     55.064274   1.054649   -0.000000
y      1.054649  52.748523   -0.000000
z     -0.000000  -0.000000  107.812798

======
iso012
              x          y           z
Axis                                  
x     53.883824   1.645889   -0.000000
y      1.645889  53.875765   -0.000000
z     -0.000000  -0.000000  107.759588

======
iso013
              x          y           z
Axis                                  
x     53.757713   0.781943   -0.000000
y      0.781943  54.058293   -0.000000
z     -0.000000  -0.000000  107.816006

======
iso014
              x          y           z
Axis                                  
x     55.067457  -0.085164   -0.000000
y     -0.085164  53.811974   -0.000000
z     -0.000000  -0.000000  108.879431

======
iso015
              x          y           z
Axis                                  
x     54.169778   2.646506   -0.000000
y      2.646506  57.179686   -0.000000
z     -0.000000  -0.000000  111.349465

======
iso016
              x          y           z
Axis                                  
x     54.901978   3.191711   -0.000000
y      3.191711  57.585653   -0.000000
z     -0.000000  -0.000000  112.487630

======
iso017
              x          y           z
Axis                                  
x     55.551139   2.525214   -0.000000
y      2.525214  57.190336   -0.000000
z     -0.000000  -0.000000  112.741475

======
iso018
              x          y           z
Axis                                  
x     54.384837   3.126276   -0.000000
y      3.126276  58.249996   -0.000000
z     -0.000000  -0.000000  112.634833

======
iso019
              x          y           z
Axis                                  
x     54.261957   2.289272   -0.000000
y      2.289272  58.564127   -0.000000
z     -0.000000  -0.000000  112.826084

======
iso020
              x          y           z
Axis                                  
x     55.612335   1.454781   -0.000000
y      1.454781  58.164194   -0.000000
z     -0.000000  -0.000000  113.776530

======
iso021
              x          y           z
Axis                                  
x     58.715218   0.679793   -0.000000
y      0.679793  52.785326   -0.000000
z     -0.000000  -0.000000  111.500544

======
iso022
              x          y           z
Axis                                  
x     55.679399   0.003499   -0.000000
y      0.003499  55.956028   -0.000000
z     -0.000000  -0.000000  111.635427

======
iso023
              x          y           z
Axis                                  
x     59.181256   2.119840   -0.000000
y      2.119840  57.235035   -0.000000
z     -0.000000  -0.000000  116.416290

======
iso024
              x          y           z
Axis                                  
x     51.562191   1.135304   -0.000000
y      1.135304  56.319461   -0.000000
z     -0.000000  -0.000000  107.881652

======
iso025
              x          y           z
Axis                                  
x     52.105518   0.422458   -0.000000
y      0.422458  55.907089   -0.000000
z     -0.000000  -0.000000  108.012607

======
iso026
              x          y           z
Axis                                  
x     50.976483   1.005209   -0.000000
y      1.005209  56.930026   -0.000000
z     -0.000000  -0.000000  107.906509

======
iso027
              x          y           z
Axis                                  
x     50.862007   0.228400   -0.000000
y      0.228400  57.314934   -0.000000
z     -0.000000  -0.000000  108.176941

======
iso028
              x          y           z
Axis                                  
x     52.315973  -0.640143   -0.000000
y     -0.640143  56.832815   -0.000000
z     -0.000000  -0.000000  109.148788

======
iso029
              x          y           z
Axis                                  
x     59.968021   2.682139   -0.000000
y      2.682139  57.636909   -0.000000
z     -0.000000  -0.000000  117.604929

======
iso030
              x          y           z
Axis                                  
x     60.490448   2.005502   -0.000000
y      2.005502  57.245020   -0.000000
z     -0.000000  -0.000000  117.735468

======
iso031
              x          y           z
Axis                                  
x     59.368365   2.568812   -0.000000
y      2.568812  58.312355   -0.000000
z     -0.000000  -0.000000  117.680720

======
iso032
              x          y           z
Axis                                  
x     59.255516   1.800061   -0.000000
y      1.800061  58.612054   -0.000000
z     -0.000000  -0.000000  117.867571

======
iso033
              x          y           z
Axis                                  
x     60.731609   0.878417   -0.000000
y      0.878417  58.229085   -0.000000
z     -0.000000  -0.000000  118.960695

# ============================ #
#  Eigenvectors & Eigenvalues  #
# ============================ #
iso001

Eigenvectors
              1          2         3
Axis                                
x     -0.885385   0.464859  0.000000
y     -0.464859  -0.885385  0.000000
z      0.000000   0.000000  1.000000

Eigenvalues
49.8501   51.9852   101.835

======
iso002

Eigenvectors
              1          2         3
Axis                                
x     -0.943785   0.330561  0.000000
y     -0.330561  -0.943785  0.000000
z      0.000000   0.000000  1.000000

Eigenvalues
50.9537   52.0296   102.983

======
iso003

Eigenvectors
             1          2         3
Axis                               
x     0.684696   0.728829  0.000000
y     0.728829  -0.684696  0.000000
z     0.000000   0.000000  1.000000

Eigenvalues
50.6091   52.5773   103.186

======
iso004

Eigenvectors
              1          2         3
Axis                                
x     -0.982916   0.184056  0.000000
y     -0.184056  -0.982916  0.000000
z      0.000000   0.000000  1.000000

Eigenvalues
50.435   52.6995   103.134

======
iso005

Eigenvectors
              1          2         3
Axis                                
x     -0.926018   0.377478  0.000000
y     -0.377478  -0.926018  0.000000
z      0.000000   0.000000  1.000000

Eigenvalues
49.8997   53.3696   103.269

======
iso006

Eigenvectors
              1          2         3
Axis                                
x     -0.765510   0.643424  0.000000
y     -0.643424  -0.765510  0.000000
z      0.000000   0.000000  1.000000

Eigenvalues
50.0293   54.3253   104.355

======
iso007

Eigenvectors
              1         2         3
Axis                               
x     -0.560178  0.828372  0.000000
y      0.828372  0.560178  0.000000
z      0.000000  0.000000  1.000000

Eigenvalues
51.9711   54.4314   106.402

======
iso008

Eigenvectors
             1          2         3
Axis                               
x     0.314886   0.949130  0.000000
y     0.949130  -0.314886  0.000000
z     0.000000   0.000000  1.000000

Eigenvalues
51.1181   55.7034   106.822

======
iso009

Eigenvectors
              1          2         3
Axis                                
x     -0.994192  -0.107619  0.000000
y      0.107619  -0.994192  0.000000
z      0.000000   0.000000  1.000000

Eigenvalues
50.7244   55.9534   106.678

======
iso010

Eigenvectors
              1         2         3
Axis                               
x     -0.567321  0.823497  0.000000
y      0.823497  0.567321  0.000000
z      0.000000  0.000000  1.000000

Eigenvalues
51.9717   55.5144   107.486

======
iso011

Eigenvectors
              1         2         3
Axis                               
x     -0.361045  0.932548  0.000000
y      0.932548  0.361045  0.000000
z      0.000000  0.000000  1.000000

Eigenvalues
52.3402   55.4726   107.813

======
iso012

Eigenvectors
              1         2         3
Axis                               
x     -0.706241  0.707972  0.000000
y      0.707972  0.706241  0.000000
z      0.000000  0.000000  1.000000

Eigenvalues
52.2339   55.5257   107.76

======
iso013

Eigenvectors
              1          2         3
Axis                                
x     -0.770956  -0.636888  0.000000
y      0.636888  -0.770956  0.000000
z      0.000000   0.000000  1.000000

Eigenvalues
53.1117   54.7043   107.816

======
iso014

Eigenvectors
             1          2         3
Axis                               
x     0.067371   0.997728  0.000000
y     0.997728  -0.067371  0.000000
z     0.000000   0.000000  1.000000

Eigenvalues
53.8062   55.0732   108.879

======
iso015

Eigenvectors
              1          2         3
Axis                                
x     -0.864385  -0.502831  0.000000
y      0.502831  -0.864385  0.000000
z      0.000000   0.000000  1.000000

Eigenvalues
52.6302   58.7192   111.349

======
iso016

Eigenvectors
              1          2         3
Axis                                
x     -0.832933  -0.553373  0.000000
y      0.553373  -0.832933  0.000000
z      0.000000   0.000000  1.000000

Eigenvalues
52.7815   59.7061   112.488

======
iso017

Eigenvectors
              1          2         3
Axis                                
x     -0.808923  -0.587915  0.000000
y      0.587915  -0.808923  0.000000
z      0.000000   0.000000  1.000000

Eigenvalues
53.7158   59.0256   112.741

======
iso018

Eigenvectors
              1          2         3
Axis                                
x     -0.873446  -0.486921  0.000000
y      0.486921  -0.873446  0.000000
z      0.000000   0.000000  1.000000

Eigenvalues
52.642   59.9928   112.635

======
iso019

Eigenvectors
              1          2         3
Axis                                
x     -0.917815  -0.397008  0.000000
y      0.397008  -0.917815  0.000000
z      0.000000   0.000000  1.000000

Eigenvalues
53.2717   59.5544   112.826

======
iso020

Eigenvectors
              1          2         3
Axis                                
x     -0.910874  -0.412686  0.000000
y      0.412686  -0.910874  0.000000
z      0.000000   0.000000  1.000000

Eigenvalues
54.9532   58.8233   113.777

======
iso021

Eigenvectors
              1         2         3
Axis                               
x     -0.112452  0.993657  0.000000
y      0.993657  0.112452  0.000000
z      0.000000  0.000000  1.000000

Eigenvalues
52.7084   58.7921   111.501

======
iso022

Eigenvectors
              1          2         3
Axis                                
x     -0.999920  -0.012645  0.000000
y      0.012645  -0.999920  0.000000
z      0.000000   0.000000  1.000000

Eigenvalues
55.6794   55.9561   111.635

======
iso023

Eigenvectors
              1         2         3
Axis                               
x     -0.539818  0.841782  0.000000
y      0.841782  0.539818  0.000000
z      0.000000  0.000000  1.000000

Eigenvalues
55.8756   60.5407   116.416

======
iso024

Eigenvectors
              1          2         3
Axis                                
x     -0.975314  -0.220823  0.000000
y      0.220823  -0.975314  0.000000
z      0.000000   0.000000  1.000000

Eigenvalues
51.3051   56.5765   107.882

======
iso025

Eigenvectors
              1          2         3
Axis                                
x     -0.994027  -0.109132  0.000000
y      0.109132  -0.994027  0.000000
z      0.000000   0.000000  1.000000

Eigenvalues
52.0591   55.9535   108.013

======
iso026

Eigenvectors
              1          2         3
Axis                                
x     -0.986772  -0.162112  0.000000
y      0.162112  -0.986772  0.000000
z      0.000000   0.000000  1.000000

Eigenvalues
50.8113   57.0952   107.907

======
iso027

Eigenvectors
              1          2         3
Axis                                
x     -0.999376  -0.035328  0.000000
y      0.035328  -0.999376  0.000000
z      0.000000   0.000000  1.000000

Eigenvalues
50.8539   57.323   108.177

======
iso028

Eigenvectors
              1          2         3
Axis                                
x     -0.990479   0.137663  0.000000
y     -0.137663  -0.990479  0.000000
z      0.000000   0.000000  1.000000

Eigenvalues
52.227   56.9218   109.149

======
iso029

Eigenvectors
              1         2         3
Axis                               
x     -0.548381  0.836228  0.000000
y      0.836228  0.548381  0.000000
z      0.000000  0.000000  1.000000

Eigenvalues
55.878   61.7269   117.605

======
iso030

Eigenvectors
              1         2         3
Axis                               
x     -0.430689  0.902500  0.000000
y      0.902500  0.430689  0.000000
z      0.000000  0.000000  1.000000

Eigenvalues
56.288   61.4475   117.735

======
iso031

Eigenvectors
              1         2         3
Axis                               
x     -0.631927  0.775028  0.000000
y      0.775028  0.631927  0.000000
z      0.000000  0.000000  1.000000

Eigenvalues
56.2178   61.4629   117.681

======
iso032

Eigenvectors
              1         2         3
Axis                               
x     -0.641894  0.766794  0.000000
y      0.766794  0.641894  0.000000
z      0.000000  0.000000  1.000000

Eigenvalues
57.1052   60.7624   117.868

======
iso033

Eigenvectors
              1         2         3
Axis                               
x     -0.301287  0.953534  0.000000
y      0.953534  0.301287  0.000000
z      0.000000  0.000000  1.000000

Eigenvalues
57.9515   61.0092   118.961

# =============================== #
#  Principal Axes Inertia Matrix  #
# =============================== #
(All entries should be diagonal)

iso001
              a          b           c
Axis                                  
a     49.850070   0.000000   -0.000000
b      0.000000  51.985214   -0.000000
c     -0.000000  -0.000000  101.835284

======
iso002
              a          b           c
Axis                                  
a     50.953688  -0.000000   -0.000000
b     -0.000000  52.029616   -0.000000
c     -0.000000  -0.000000  102.983305

======
iso003
              a          b           c
Axis                                  
a     50.609068  -0.000000   -0.000000
b     -0.000000  52.577285   -0.000000
c     -0.000000  -0.000000  103.186353

======
iso004
              a          b           c
Axis                                  
a     50.435005   0.000000   -0.000000
b      0.000000  52.699459   -0.000000
c     -0.000000  -0.000000  103.134464

======
iso005
              a          b           c
Axis                                  
a     49.899653  -0.000000   -0.000000
b     -0.000000  53.369620   -0.000000
c     -0.000000  -0.000000  103.269273

======
iso006
              a          b           c
Axis                                  
a     50.029286  -0.000000   -0.000000
b     -0.000000  54.325265   -0.000000
c     -0.000000  -0.000000  104.354551

======
iso007
              a          b           c
Axis                                  
a     51.971112   0.000000   -0.000000
b      0.000000  54.431358   -0.000000
c     -0.000000  -0.000000  106.402470

======
iso008
              a          b           c
Axis                                  
a     51.118129   0.000000   -0.000000
b      0.000000  55.703411   -0.000000
c     -0.000000  -0.000000  106.821539

======
iso009
              a          b           c
Axis                                  
a     50.724363  -0.000000   -0.000000
b     -0.000000  55.953434   -0.000000
c     -0.000000  -0.000000  106.677798

======
iso010
              a          b           c
Axis                                  
a     51.971714   0.000000   -0.000000
b      0.000000  55.514425   -0.000000
c     -0.000000  -0.000000  107.486139

======
iso011
              a          b           c
Axis                                  
a     52.340206   0.000000   -0.000000
b      0.000000  55.472592   -0.000000
c     -0.000000  -0.000000  107.812798

======
iso012
              a          b           c
Axis                                  
a     52.233900   0.000000   -0.000000
b      0.000000  55.525688   -0.000000
c     -0.000000  -0.000000  107.759588

======
iso013
              a          b           c
Axis                                  
a     53.111748  -0.000000   -0.000000
b     -0.000000  54.704258   -0.000000
c     -0.000000  -0.000000  107.816006

======
iso014
              a          b           c
Axis                                  
a     53.806224  -0.000000   -0.000000
b     -0.000000  55.073208   -0.000000
c     -0.000000  -0.000000  108.879431

======
iso015
              a          b           c
Axis                                  
a     52.630248  -0.000000   -0.000000
b     -0.000000  58.719216   -0.000000
c     -0.000000  -0.000000  111.349465

======
iso016
              a          b           c
Axis                                  
a     52.781511   0.000000   -0.000000
b      0.000000  59.706119   -0.000000
c     -0.000000  -0.000000  112.487630

======
iso017
              a          b           c
Axis                                  
a     53.715846   0.000000   -0.000000
b      0.000000  59.025629   -0.000000
c     -0.000000  -0.000000  112.741475

======
iso018
              a          b           c
Axis                                  
a     52.642030   0.000000   -0.000000
b      0.000000  59.992803   -0.000000
c     -0.000000  -0.000000  112.634833

======
iso019
              a          b           c
Axis                                  
a     53.271715  -0.000000   -0.000000
b     -0.000000  59.554369   -0.000000
c     -0.000000  -0.000000  112.826084

======
iso020
              a          b           c
Axis                                  
a     54.953224   0.000000   -0.000000
b      0.000000  58.823306   -0.000000
c     -0.000000  -0.000000  113.776530

======
iso021
              a          b           c
Axis                                  
a     52.708394   0.000000   -0.000000
b      0.000000  58.792150   -0.000000
c     -0.000000  -0.000000  111.500544

======
iso022
              a          b           c
Axis                                  
a     55.679354  -0.000000   -0.000000
b     -0.000000  55.956072   -0.000000
c     -0.000000  -0.000000  111.635427

======
iso023
              a          b           c
Axis                                  
a     55.875622   0.000000   -0.000000
b      0.000000  60.540668   -0.000000
c     -0.000000  -0.000000  116.416290

======
iso024
              a          b           c
Axis                                  
a     51.305144   0.000000   -0.000000
b      0.000000  56.576508   -0.000000
c     -0.000000  -0.000000  107.881652

======
iso025
              a          b           c
Axis                                  
a     52.059137   0.000000   -0.000000
b      0.000000  55.953470   -0.000000
c     -0.000000  -0.000000  108.012607

======
iso026
              a          b           c
Axis                                  
a     50.811342   0.000000   -0.000000
b      0.000000  57.095167   -0.000000
c     -0.000000  -0.000000  107.906509

======
iso027
              a          b           c
Axis                                  
a     50.853933  -0.000000   -0.000000
b     -0.000000  57.323008   -0.000000
c     -0.000000  -0.000000  108.176941

======
iso028
              a          b           c
Axis                                  
a     52.227002   0.000000   -0.000000
b      0.000000  56.921786   -0.000000
c     -0.000000  -0.000000  109.148788

======
iso029
              a          b           c
Axis                                  
a     55.878018  -0.000000   -0.000000
b     -0.000000  61.726911   -0.000000
c     -0.000000  -0.000000  117.604929

======
iso030
              a          b           c
Axis                                  
a     56.287959  -0.000000   -0.000000
b     -0.000000  61.447509   -0.000000
c     -0.000000  -0.000000  117.735468

======
iso031
              a          b           c
Axis                                  
a     56.217845  -0.000000   -0.000000
b     -0.000000  61.462875   -0.000000
c     -0.000000  -0.000000  117.680720

======
iso032
              a          b           c
Axis                                  
a     57.105198  -0.000000   -0.000000
b     -0.000000  60.762372   -0.000000
c     -0.000000  -0.000000  117.867571

======
iso033
              a          b           c
Axis                                  
a     57.951533  -0.000000   -0.000000
b     -0.000000  61.009162   -0.000000
c     -0.000000  -0.000000  118.960695

# ====================== #
#  Rotational Constants  #
# ====================== #
            iso001       iso002       iso003        iso004        iso005        iso006       iso007       iso008       iso009       iso010       iso011       iso012       iso013       iso014       iso015       iso016       iso017       iso018       iso019       iso020       iso021       iso022       iso023       iso024       iso025       iso026       iso027       iso028       iso029       iso030       iso031       iso032       iso033
Axis                                                                                                                                                                                                                                                                                                                                                                                                                                                 
A     10137.979757  9918.398845  9985.937695  10020.401539  10127.906292  10101.663339  9724.229168  9886.492702  9963.239956  9724.116576  9655.655636  9675.306678  9515.390143  9392.575234  9602.443853  9574.924874  9408.378405  9600.294816  9486.816812  9196.530611  9588.207239  9076.595970  9044.713707  9850.454855  9707.786845  9946.184939  9937.854805  9676.584639  9044.325922  8978.456739  8989.654590  8849.964949  8720.718470
B      9721.591391  9713.294864  9612.116803   9589.832869   9469.413562   9302.835516  9284.703205  9072.676160  9032.135569  9103.561911  9110.427144  9101.715323  9238.385182  9176.494836  8606.705563  8464.442375  8562.026517  8423.993843  8486.010599  8591.475717  8596.028638  9031.709804  8347.760570  8932.665216  9032.129867  8851.519918  8816.337876  8878.481146  8187.336654  8224.564532  8222.508382  8317.302072  8283.657603
C      4962.710221  4907.387716  4897.731023   4900.195176   4893.798433   4842.903348  4749.692405  4731.059009  4737.433797  4701.806298  4687.560437  4689.875053  4687.420947  4641.638908  4538.674764  4492.751809  4482.636075  4486.880229  4479.274528  4441.856382  4532.525016  4527.048628  4341.136473  4684.568651  4678.889071  4683.489541  4671.781250  4630.184299  4297.260395  4292.495817  4294.492815  4287.684913  4248.285591

# =================== #
#  Dipole Components  #
# =================== #
        iso001    iso002    iso003    iso004    iso005    iso006    iso007    iso008    iso009    iso010    iso011    iso012    iso013    iso014    iso015    iso016    iso017    iso018    iso019    iso020    iso021    iso022    iso023    iso024    iso025    iso026    iso027    iso028    iso029    iso030    iso031    iso032    iso033
mu_A  1.496984  1.491801  1.390349  1.452721  1.497196  1.446451  0.239968  1.026196  1.284301  0.252753  0.096484  0.514465  0.647261  0.720193  0.858779  0.784164  0.729749  0.881127  0.998114  0.978796  0.473069  1.351925  0.203831  1.187308  1.283124  1.239880  1.336894  1.433779  0.218975  0.017162  0.371154  0.389895  0.190976
mu_B  0.074415  0.145021  0.559849  0.368920  0.070021  0.392785  1.479498  1.092438  0.772703  1.477368  1.495724  1.407773  1.351870  1.314466  1.228413  1.277336  1.309185  1.212483  1.118154  1.135103  1.422219  0.647146  1.484908  0.914767  0.774657  0.842139  0.677653  0.436781  1.482751  1.498735  1.452152  1.447232  1.486616
mu_C  0.000000  0.000000  0.000000  0.000000  0.000000  0.000000  0.000000  0.000000  0.000000  0.000000  0.000000  0.000000  0.000000  0.000000  0.000000  0.000000  0.000000  0.000000  0.000000  0.000000  0.000000  0.000000  0.000000  0.000000  0.000000  0.000000  0.000000  0.000000  0.000000  0.000000  0.000000  0.000000  0.000000

# ============================ #
#  Principal Axes Coordinates  #
# ============================ #
(Includes dipole moments and rotational constants, for easy reference.)

iso001
                      a            b            c
O              1.049098     0.439158     0.000000
C             -0.147278     1.067298     0.000000
C              0.724122    -0.888429     0.000000
N             -1.172975     0.288371     0.000000
C             -0.621173    -0.990086     0.000000
H             -0.127627     2.142097     0.000000
H              1.537094    -1.587391     0.000000
H             -1.233865    -1.872157     0.000000
-------------------------------------------------
Dipole         1.496984     0.074415     0.000000
Rot. Con.  10137.979757  9721.591391  4962.710221

======
iso002
                     a            b            c
O             0.978029     0.572851     0.000000
C            -0.297259     1.019522     0.000000
C             0.850436    -0.787963     0.000000
N            -1.198194     0.099142     0.000000
C            -0.465586    -1.085014     0.000000
H            -0.434796     2.085666     0.000000
H             1.756775    -1.360693     0.000000
H            -0.942880    -2.047111     0.000000
------------------------------------------------
Dipole        1.491801     0.145021     0.000000
Rot. Con.  9918.398845  9713.294864  4907.387716

======
iso003
                     a            b            c
O            -1.148078     0.082447     0.000000
C            -0.222883     1.067277     0.000000
C            -0.406839    -1.065882     0.000000
N             1.001138     0.666585     0.000000
C             0.897737    -0.722029     0.000000
H            -0.592921     2.076559     0.000000
H            -0.946549    -1.992264     0.000000
H             1.765188    -1.355250     0.000000
------------------------------------------------
Dipole        1.390349     0.559849     0.000000
Rot. Con.  9985.937695  9612.116803  4897.731023

======
iso004
                      a            b            c
O              0.859995     0.737261     0.000000
C             -0.468169     0.985968     0.000000
C              0.939630    -0.627200     0.000000
N             -1.219580    -0.060055     0.000000
C             -0.316346    -1.119823     0.000000
H             -0.765330     2.019058     0.000000
H              1.922147    -1.056303     0.000000
H             -0.642680    -2.143028     0.000000
-------------------------------------------------
Dipole         1.452721     0.368920     0.000000
Rot. Con.  10020.401539  9589.832869  4900.195176

======
iso005
                      a            b            c
O              1.018976     0.535619     0.000000
C             -0.232305     1.045686     0.000000
C              0.823295    -0.817084     0.000000
N             -1.178266     0.171649     0.000000
C             -0.505968    -1.047759     0.000000
H             -0.316199     2.117387     0.000000
H              1.699770    -1.434549     0.000000
H             -1.030914    -1.984708     0.000000
-------------------------------------------------
Dipole         1.497196     0.070021     0.000000
Rot. Con.  10127.906292  9469.413562  4893.798433

======
iso006
                      a            b            c
O              1.087168     0.198903     0.000000
C              0.052773     1.068329     0.000000
C              0.485839    -1.028492     0.000000
N             -1.115756     0.526736     0.000000
C             -0.850080    -0.840142     0.000000
H              0.301787     2.114069     0.000000
H              1.130553    -1.885121     0.000000
H             -1.637210    -1.570804     0.000000
-------------------------------------------------
Dipole         1.446451     0.392785     0.000000
Rot. Con.  10101.663339  9302.835516  4842.903348

======
iso007
                     a            b            c
O            -0.289312    -1.089737     0.000000
C            -1.046252     0.029600     0.000000
C             0.994047    -0.619540     0.000000
N            -0.385878     1.135352     0.000000
C             0.945888     0.728730     0.000000
H            -2.112243    -0.109123     0.000000
H             1.778855    -1.349984     0.000000
H             1.754571     1.435463     0.000000
------------------------------------------------
Dipole        0.239968     1.479498     0.000000
Rot. Con.  9724.229168  9284.703205  4749.692405

======
iso008
                     a            b            c
O            -1.091553    -0.404778     0.000000
C            -0.666064     0.877733     0.000000
C             0.063733    -1.135126     0.000000
N             0.612994     1.028702     0.000000
C             1.102901    -0.274729     0.000000
H            -1.426089     1.637958     0.000000
H            -0.036554    -2.202559     0.000000
H             2.156172    -0.484636     0.000000
------------------------------------------------
Dipole        1.026196     1.092438     0.000000
Rot. Con.  9886.492702  9072.676160  4731.059009

======
iso009
                     a            b            c
O             0.595118     0.956033     0.000000
C            -0.748283     0.810612     0.000000
C             1.065373    -0.327305     0.000000
N            -1.165625    -0.407832     0.000000
C             0.005157    -1.161628     0.000000
H            -1.331108     1.713881     0.000000
H             2.129946    -0.454408     0.000000
H            -0.011805    -2.235478     0.000000
------------------------------------------------
Dipole        1.284301     0.772703     0.000000
Rot. Con.  9963.239956  9032.135569  4737.433797

======
iso010
                     a            b            c
O            -0.265096    -1.092489     0.000000
C            -1.031687     0.020261     0.000000
C             1.014149    -0.611211     0.000000
N            -0.380899     1.131682     0.000000
C             0.954333     0.736592     0.000000
H            -2.096438    -0.127674     0.000000
H             1.805244    -1.334842     0.000000
H             1.756875     1.450292     0.000000
------------------------------------------------
Dipole        0.252753     1.477368     0.000000
Rot. Con.  9724.116576  9103.561911  4701.806298

======
iso011
                     a            b            c
O            -0.540682    -1.004660     0.000000
C            -1.028543     0.255445     0.000000
C             0.815270    -0.832929     0.000000
N            -0.137916     1.185802     0.000000
C             1.069414     0.492048     0.000000
H            -2.098593     0.358276     0.000000
H             1.417140    -1.720185     0.000000
H             2.015498     1.000343     0.000000
------------------------------------------------
Dipole        0.096484     1.495724     0.000000
Rot. Con.  9655.655636  9110.427144  4687.560437

======
iso012
                     a            b            c
O            -0.094218    -1.118784     0.000000
C            -1.048525    -0.162137     0.000000
C             1.077546    -0.415175     0.000000
N            -0.608349     1.048246     0.000000
C             0.776181     0.899866     0.000000
H            -2.069278    -0.499249     0.000000
H             1.985937    -0.984644     0.000000
H             1.437201     1.746326     0.000000
------------------------------------------------
Dipole        0.514465     1.407773     0.000000
Rot. Con.  9675.306678  9101.715323  4689.875053

======
iso013
                     a            b            c
O             0.039270     1.140864     0.000000
C            -1.002484     0.280270     0.000000
C             1.138060     0.327995     0.000000
N            -0.680561    -0.966786     0.000000
C             0.711819    -0.952033     0.000000
H            -1.986151     0.713835     0.000000
H             2.096934     0.807610     0.000000
H             1.288508    -1.858052     0.000000
------------------------------------------------
Dipole        0.647261     1.351870     0.000000
Rot. Con.  9515.390143  9238.385182  4687.420947

======
iso014
                     a            b            c
O            -0.873083    -0.662719     0.000000
C            -0.782048     0.685460     0.000000
C             0.428203    -1.080750     0.000000
N             0.418544     1.151681     0.000000
C             1.219018     0.012303     0.000000
H            -1.708123     1.231322     0.000000
H             0.598206    -2.139319     0.000000
H             2.291306     0.072630     0.000000
------------------------------------------------
Dipole        0.720193     1.314466     0.000000
Rot. Con.  9392.575234  9176.494836  4641.638908

======
iso015
                     a            b            c
O             0.181735     1.100955     0.000000
C            -0.986264     0.421505     0.000000
C             1.133476     0.119994     0.000000
N            -0.871728    -0.861329     0.000000
C             0.504466    -1.073530     0.000000
H            -1.886190     1.009478     0.000000
H             2.157657     0.437048     0.000000
H             0.925906    -2.061371     0.000000
------------------------------------------------
Dipole        0.858779     1.228413     0.000000
Rot. Con.  9602.443853  8606.705563  4538.674764

======
iso016
                     a            b            c
O             0.129965     1.104775     0.000000
C            -0.995535     0.357030     0.000000
C             1.138389     0.182182     0.000000
N            -0.804871    -0.916716     0.000000
C             0.581511    -1.046654     0.000000
H            -1.928853     0.890414     0.000000
H             2.141891     0.559616     0.000000
H             1.060983    -2.007668     0.000000
------------------------------------------------
Dipole        0.784164     1.277336     0.000000
Rot. Con.  9574.924874  8464.442375  4492.751809

======
iso017
                     a            b            c
O             0.060618     1.127873     0.000000
C            -1.032438     0.333454     0.000000
C             1.106952     0.248509     0.000000
N            -0.788372    -0.931146     0.000000
C             0.602248    -1.002661     0.000000
H            -1.987363     0.827113     0.000000
H             2.093691     0.667813     0.000000
H             1.121714    -1.942659     0.000000
------------------------------------------------
Dipole        0.729749     1.309185     0.000000
Rot. Con.  9408.378405  8562.026517  4482.636075

======
iso018
                     a            b            c
O             0.186047     1.096061     0.000000
C            -0.994196     0.438110     0.000000
C             1.119667     0.097838     0.000000
N            -0.903168    -0.846606     0.000000
C             0.468910    -1.083969     0.000000
H            -1.883206     1.042462     0.000000
H             2.149482     0.396087     0.000000
H             0.872193    -2.079360     0.000000
------------------------------------------------
Dipole        0.881127     1.212483     0.000000
Rot. Con.  9600.294816  8423.993843  4486.880229

======
iso019
                     a            b            c
O             0.324136     1.082123     0.000000
C            -0.916061     0.545667     0.000000
C             1.153103    -0.004573     0.000000
N            -0.954139    -0.741707     0.000000
C             0.387273    -1.115274     0.000000
H            -1.740084     1.236005     0.000000
H             2.207608     0.189053     0.000000
H             0.688852    -2.146046     0.000000
------------------------------------------------
Dipole        0.998114     1.118154     0.000000
Rot. Con.  9486.816812  8486.010599  4479.274528

======
iso020
                     a            b            c
O             0.284301     1.047332     0.000000
C            -0.946516     0.489691     0.000000
C             1.131779    -0.024991     0.000000
N            -0.962516    -0.798146     0.000000
C             0.385104    -1.148660     0.000000
H            -1.782253     1.165799     0.000000
H             2.182808     0.186686     0.000000
H             0.704312    -2.174109     0.000000
------------------------------------------------
Dipole        0.978796     1.135103     0.000000
Rot. Con.  9196.530611  8591.475717  4441.856382

======
iso021
                     a            b            c
O            -0.792875    -0.838039     0.000000
C            -0.944827     0.504639     0.000000
C             0.562247    -1.016195     0.000000
N             0.152825     1.178392     0.000000
C             1.144459     0.200844     0.000000
H            -1.953707     0.875773     0.000000
H             0.919132    -2.027186     0.000000
H             2.188594     0.452285     0.000000
------------------------------------------------
Dipole        0.473069     1.422219     0.000000
Rot. Con.  9588.207239  8596.028638  4532.525016

======
iso022
                     a            b            c
O             0.686461     0.926654     0.000000
C            -0.664680     0.909568     0.000000
C             1.032620    -0.395567     0.000000
N            -1.195933    -0.263697     0.000000
C            -0.102091    -1.125351     0.000000
H            -1.159020     1.864140     0.000000
H             2.080294    -0.623272     0.000000
H            -0.221035    -2.192728     0.000000
------------------------------------------------
Dipole        1.351925     0.647146     0.000000
Rot. Con.  9076.595970  9031.709804  4527.048628

======
iso023
                     a            b            c
O            -0.365161    -1.082351     0.000000
C            -1.094590     0.055105     0.000000
C             0.929279    -0.643579     0.000000
N            -0.407456     1.144430     0.000000
C             0.914001     0.705465     0.000000
H            -2.163646    -0.057590     0.000000
H             1.696047    -1.392937     0.000000
H             1.739672     1.392275     0.000000
------------------------------------------------
Dipole        0.203831     1.484908     0.000000
Rot. Con.  9044.713707  8347.760570  4341.136473

======
iso024
                     a            b            c
O             0.493471     1.007760     0.000000
C            -0.824421     0.709373     0.000000
C             1.107671    -0.213245     0.000000
N            -1.099408    -0.548866     0.000000
C             0.150033    -1.163551     0.000000
H            -1.506903     1.539914     0.000000
H             2.179796    -0.217534     0.000000
H             0.256222    -2.232272     0.000000
------------------------------------------------
Dipole        1.187308     0.914767     0.000000
Rot. Con.  9850.454855  8932.665216  4684.568651

======
iso025
                     a            b            c
O             0.593565     0.973346     0.000000
C            -0.749614     0.825881     0.000000
C             1.065772    -0.309275     0.000000
N            -1.165101    -0.393197     0.000000
C             0.006827    -1.145211     0.000000
H            -1.333813     1.728262     0.000000
H             2.130537    -0.434758     0.000000
H            -0.008501    -2.219085     0.000000
------------------------------------------------
Dipole        1.283124     0.774657     0.000000
Rot. Con.  9707.786845  9032.129867  4678.889071

======
iso026
                     a            b            c
O             0.526380     0.991093     0.000000
C            -0.806995     0.772039     0.000000
C             1.066475    -0.264452     0.000000
N            -1.156722    -0.467507     0.000000
C             0.053729    -1.155799     0.000000
H            -1.438596     1.641901     0.000000
H             2.136426    -0.332839     0.000000
H             0.095827    -2.228957     0.000000
------------------------------------------------
Dipole        1.239880     0.842139     0.000000
Rot. Con.  9946.184939  8851.519918  4683.489541

======
iso027
                     a            b            c
O             0.679534     0.914943     0.000000
C            -0.670872     0.867205     0.000000
C             1.055603    -0.399084     0.000000
N            -1.175368    -0.317811     0.000000
C            -0.062257    -1.154426     0.000000
H            -1.186744     1.810315     0.000000
H             2.108174    -0.602959     0.000000
H            -0.156953    -2.224227     0.000000
------------------------------------------------
Dipole        1.336894     0.677653     0.000000
Rot. Con.  9937.854805  8816.337876  4671.781250

======
iso028
                     a            b            c
O             0.787429     0.760612     0.000000
C            -0.550955     0.946628     0.000000
C             0.931096    -0.598600     0.000000
N            -1.252380    -0.133550     0.000000
C            -0.300342    -1.149701     0.000000
H            -0.896336     1.964613     0.000000
H             1.932693    -0.981057     0.000000
H            -0.578232    -2.187111     0.000000
------------------------------------------------
Dipole        1.433779     0.436781     0.000000
Rot. Con.  9676.584639  8878.481146  4630.184299

======
iso029
                     a            b            c
O            -0.339053    -1.086625     0.000000
C            -1.080053     0.043328     0.000000
C             0.950841    -0.634665     0.000000
N            -0.404072     1.139609     0.000000
C             0.921796     0.714153     0.000000
H            -2.147903    -0.080272     0.000000
H             1.725217    -1.376159     0.000000
H             1.740415     1.409353     0.000000
------------------------------------------------
Dipole        0.218975     1.482751     0.000000
Rot. Con.  9044.325922  8187.336654  4297.260395

======
iso030
                     a            b            c
O            -0.510883    -1.036447     0.000000
C            -1.092851     0.183055     0.000000
C             0.828152    -0.762436     0.000000
N            -0.275302     1.178241     0.000000
C             0.981138     0.577993     0.000000
H            -2.167617     0.204486     0.000000
H             1.495540    -1.601520     0.000000
H             1.885974     1.156535     0.000000
------------------------------------------------
Dipole        0.017162     1.498735     0.000000
Rot. Con.  8978.456739  8224.564532  4292.495817

======
iso031
                     a            b            c
O            -0.253561    -1.109486     0.000000
C            -1.107453    -0.062231     0.000000
C             0.982672    -0.526542     0.000000
N            -0.548480     1.098084     0.000000
C             0.814281     0.812038     0.000000
H            -2.156792    -0.295611     0.000000
H             1.829584    -1.183970     0.000000
H             1.556608     1.588176     0.000000
------------------------------------------------
Dipole        0.371154     1.452152     0.000000
Rot. Con.  8989.654590  8222.508382  4294.492815

======
iso032
                     a            b            c
O            -0.217925    -1.134622     0.000000
C            -1.085283    -0.098492     0.000000
C             1.010669    -0.535745     0.000000
N            -0.541357     1.068952     0.000000
C             0.824988     0.800546     0.000000
H            -2.131518    -0.345417     0.000000
H             1.866009    -1.182170     0.000000
H             1.557220     1.586216     0.000000
------------------------------------------------
Dipole        0.389895     1.447232     0.000000
Rot. Con.  8849.964949  8317.302072  4287.684913

======
iso033
                     a            b            c
O            -0.617922    -0.923752     0.000000
C            -1.025035     0.364710     0.000000
C             0.746181    -0.838202     0.000000
N            -0.077299     1.236821     0.000000
C             1.083692     0.468029     0.000000
H            -2.086429     0.535073     0.000000
H             1.290677    -1.761779     0.000000
H             2.060056     0.915414     0.000000
------------------------------------------------
Dipole        0.190976     1.486616     0.000000
Rot. Con.  8720.718470  8283.657603  4248.285591
