# Supplementary material for: Improved Accuracy in Semi-Experimental Structure Determination by Resolving Problems Associated with Rotation of Principal Inertial Axes of Isotopologues: Structures of 1,3-Oxazole (c‑C3H3NO)
Source: J Phys Chem A. 2026 Apr 24;130(18):3623–41. doi: 10.1021/acs.jpca.6c01535 (PMC13158917; doi:10.1021/acs.jpca.6c01535)
Supplement: Supplementary file 2 [file jp6c01535_si_002.zip › Supporting Information/oxazole_pac_re_pac.out]

The numbers in this output have been limited to 6 decimal places.
The numbers in the corresponding oxazole_pac_re_pac.csv file have not.
Rotational constants are in MHz.
Dipole moments are in the same units provided in the raw input.

# =========== #
#  Raw Input  #
# =========== #
Coordinates
O    0.00000000  0.00000000  0.00000000
C    1.35424578  0.00000000  0.00000000
C   -0.32657683  1.33035111  0.00000000
N    1.90694798  1.16784705  0.00000000
C    0.82121164  2.04556689  0.00000000
H    1.83672050 -0.96149538  0.00000000
H   -1.37247440  1.57285306 -0.00000000
H    0.95309326  3.11261525 -0.00000000

Dipole
1.36 0.63 0.0

Isotopologues
16 12 12 14 12 1 1 1 iso001
16 13 12 14 12 1 1 1 iso002
16 12 12 14 13 1 1 1 iso003
16 12 13 14 12 1 1 1 iso004
16 12 12 15 12 1 1 1 iso005
18 12 12 14 12 1 1 1 iso006
16 12 12 14 12 2 1 1 iso007
16 12 12 14 12 1 1 2 iso008
16 12 12 14 12 1 2 1 iso009
16 13 12 14 12 2 1 1 iso010
16 12 12 14 13 2 1 1 iso011
16 12 13 14 12 2 1 1 iso012
16 12 12 15 12 2 1 1 iso013
18 12 12 14 12 2 1 1 iso014
16 12 12 14 12 2 2 1 iso015
16 13 12 14 12 2 2 1 iso016
16 12 12 14 13 2 2 1 iso017
16 12 13 14 12 2 2 1 iso018
16 12 12 15 12 2 2 1 iso019
18 12 12 14 12 2 2 1 iso020
16 12 12 14 12 2 1 2 iso021
16 12 12 14 12 1 2 2 iso022
16 12 12 14 12 2 2 2 iso023
16 13 12 14 12 1 2 1 iso024
16 12 12 14 13 1 2 1 iso025
16 12 13 14 12 1 2 1 iso026
16 12 12 15 12 1 2 1 iso027
18 12 12 14 12 1 2 1 iso028
16 13 12 14 12 2 2 2 iso029
16 12 12 14 13 2 2 2 iso030
16 12 13 14 12 2 2 2 iso031
16 12 12 15 12 2 2 2 iso032
18 12 12 14 12 2 2 2 iso033

# =============== #
#  Atomic Masses  #
# =============== #
          iso001     iso002     iso003     iso004     iso005     iso006     iso007     iso008     iso009     iso010     iso011     iso012     iso013     iso014     iso015     iso016     iso017     iso018     iso019     iso020     iso021     iso022     iso023     iso024     iso025     iso026     iso027     iso028     iso029     iso030     iso031     iso032     iso033
Atom                                                                                                                                                                                                                                                                                                                                                                            
O      15.994915  15.994915  15.994915  15.994915  15.994915  17.999160  15.994915  15.994915  15.994915  15.994915  15.994915  15.994915  15.994915  17.999160  15.994915  15.994915  15.994915  15.994915  15.994915  17.999160  15.994915  15.994915  15.994915  15.994915  15.994915  15.994915  15.994915  17.999160  15.994915  15.994915  15.994915  15.994915  17.999160
C      12.000000  13.003355  12.000000  12.000000  12.000000  12.000000  12.000000  12.000000  12.000000  13.003355  12.000000  12.000000  12.000000  12.000000  12.000000  13.003355  12.000000  12.000000  12.000000  12.000000  12.000000  12.000000  12.000000  13.003355  12.000000  12.000000  12.000000  12.000000  13.003355  12.000000  12.000000  12.000000  12.000000
C      12.000000  12.000000  12.000000  13.003355  12.000000  12.000000  12.000000  12.000000  12.000000  12.000000  12.000000  13.003355  12.000000  12.000000  12.000000  12.000000  12.000000  13.003355  12.000000  12.000000  12.000000  12.000000  12.000000  12.000000  12.000000  13.003355  12.000000  12.000000  12.000000  12.000000  13.003355  12.000000  12.000000
N      14.003074  14.003074  14.003074  14.003074  15.000109  14.003074  14.003074  14.003074  14.003074  14.003074  14.003074  14.003074  15.000109  14.003074  14.003074  14.003074  14.003074  14.003074  15.000109  14.003074  14.003074  14.003074  14.003074  14.003074  14.003074  14.003074  15.000109  14.003074  14.003074  14.003074  14.003074  15.000109  14.003074
C      12.000000  12.000000  13.003355  12.000000  12.000000  12.000000  12.000000  12.000000  12.000000  12.000000  13.003355  12.000000  12.000000  12.000000  12.000000  12.000000  13.003355  12.000000  12.000000  12.000000  12.000000  12.000000  12.000000  12.000000  13.003355  12.000000  12.000000  12.000000  12.000000  13.003355  12.000000  12.000000  12.000000
H       1.007825   1.007825   1.007825   1.007825   1.007825   1.007825   2.014102   1.007825   1.007825   2.014102   2.014102   2.014102   2.014102   2.014102   2.014102   2.014102   2.014102   2.014102   2.014102   2.014102   2.014102   1.007825   2.014102   1.007825   1.007825   1.007825   1.007825   1.007825   2.014102   2.014102   2.014102   2.014102   2.014102
H       1.007825   1.007825   1.007825   1.007825   1.007825   1.007825   1.007825   1.007825   2.014102   1.007825   1.007825   1.007825   1.007825   1.007825   2.014102   2.014102   2.014102   2.014102   2.014102   2.014102   1.007825   2.014102   2.014102   2.014102   2.014102   2.014102   2.014102   2.014102   2.014102   2.014102   2.014102   2.014102   2.014102
H       1.007825   1.007825   1.007825   1.007825   1.007825   1.007825   1.007825   2.014102   1.007825   1.007825   1.007825   1.007825   1.007825   1.007825   1.007825   1.007825   1.007825   1.007825   1.007825   1.007825   2.014102   2.014102   2.014102   1.007825   1.007825   1.007825   1.007825   1.007825   2.014102   2.014102   2.014102   2.014102   2.014102
--------------------------------------------------------------------------------------------------------------------------------------------------------------------------------------------------------------------------------------------------------------------------------------------------------------------------------------------------------------------------------
Total  69.021464  70.024819  70.024819  70.024819  70.018499  71.025709  70.027740  70.027740  70.027740  71.031095  71.031095  71.031095  71.024775  72.031985  71.034017  72.037372  72.037372  72.037372  72.031052  73.038262  71.034017  71.034017  72.040294  71.031095  71.031095  71.031095  71.024775  72.031985  73.043649  73.043649  73.043649  73.037329  74.044539

# ================= #
#  COM Coordinates  #
# ================= #
iso001
              x          y          z
Atom                                 
O1    -0.729021  -0.878242   0.000000
C2     0.625224  -0.878242   0.000000
C3    -1.055598   0.452109   0.000000
N4     1.177926   0.289605   0.000000
C5     0.092190   1.167324   0.000000
H6     1.107699  -1.839738   0.000000
H7    -2.101496   0.694611  -0.000000
H8     0.224072   2.234373  -0.000000

======
iso002
              x          y          z
Atom                                 
O1    -0.737980  -0.865658   0.000000
C2     0.616266  -0.865658   0.000000
C3    -1.064557   0.464693   0.000000
N4     1.168968   0.302189   0.000000
C5     0.083232   1.179908   0.000000
H6     1.098740  -1.827154   0.000000
H7    -2.110454   0.707195  -0.000000
H8     0.215113   2.246957  -0.000000

======
iso003
              x          y          z
Atom                                 
O1    -0.730342  -0.894969   0.000000
C2     0.623903  -0.894969   0.000000
C3    -1.056919   0.435383   0.000000
N4     1.176606   0.272879   0.000000
C5     0.090869   1.150598   0.000000
H6     1.106378  -1.856464   0.000000
H7    -2.102817   0.677885  -0.000000
H8     0.222751   2.217647  -0.000000

======
iso004
              x          y          z
Atom                                 
O1    -0.713896  -0.884720   0.000000
C2     0.640349  -0.884720   0.000000
C3    -1.040473   0.445631   0.000000
N4     1.193052   0.283127   0.000000
C5     0.107315   1.160846   0.000000
H6     1.122824  -1.846216   0.000000
H7    -2.086371   0.688133  -0.000000
H8     0.239197   2.227895  -0.000000

======
iso005
              x          y          z
Atom                                 
O1    -0.745795  -0.882366   0.000000
C2     0.608451  -0.882366   0.000000
C3    -1.072372   0.447985   0.000000
N4     1.161153   0.285481   0.000000
C5     0.075417   1.163201   0.000000
H6     1.090926  -1.843862   0.000000
H7    -2.118269   0.690487  -0.000000
H8     0.207299   2.230249  -0.000000

======
iso006
              x          y          z
Atom                                 
O1    -0.708450  -0.853460   0.000000
C2     0.645796  -0.853460   0.000000
C3    -1.035026   0.476891   0.000000
N4     1.198498   0.314387   0.000000
C5     0.112762   1.192107   0.000000
H6     1.128271  -1.814955   0.000000
H7    -2.080924   0.719393  -0.000000
H8     0.244644   2.259156  -0.000000

======
iso007
              x          y          z
Atom                                 
O1    -0.744939  -0.851806   0.000000
C2     0.609307  -0.851806   0.000000
C3    -1.071516   0.478545   0.000000
N4     1.162009   0.316041   0.000000
C5     0.076273   1.193761   0.000000
H6     1.091782  -1.813301   0.000000
H7    -2.117413   0.721047  -0.000000
H8     0.208154   2.260809  -0.000000

======
iso008
              x          y          z
Atom                                 
O1    -0.732241  -0.910350   0.000000
C2     0.622004  -0.910350   0.000000
C3    -1.058818   0.420001   0.000000
N4     1.174707   0.257497   0.000000
C5     0.088970   1.135217   0.000000
H6     1.104479  -1.871845   0.000000
H7    -2.104716   0.662503  -0.000000
H8     0.220852   2.202266  -0.000000

======
iso009
              x          y          z
Atom                                 
O1    -0.698824  -0.888224   0.000000
C2     0.655422  -0.888224   0.000000
C3    -1.025400   0.442127   0.000000
N4     1.208124   0.279623   0.000000
C5     0.122388   1.157343   0.000000
H6     1.137897  -1.849719   0.000000
H7    -2.071298   0.684629  -0.000000
H8     0.254270   2.224391  -0.000000

======
iso010
              x          y          z
Atom                                 
O1    -0.753546  -0.839774   0.000000
C2     0.600700  -0.839774   0.000000
C3    -1.080122   0.490577   0.000000
N4     1.153402   0.328073   0.000000
C5     0.067666   1.205793   0.000000
H6     1.083175  -1.801269   0.000000
H7    -2.126020   0.733079  -0.000000
H8     0.199548   2.272842  -0.000000

======
iso011
              x          y          z
Atom                                 
O1    -0.746016  -0.868669   0.000000
C2     0.608230  -0.868669   0.000000
C3    -1.072593   0.461683   0.000000
N4     1.160932   0.299179   0.000000
C5     0.075195   1.176898   0.000000
H6     1.090704  -1.830164   0.000000
H7    -2.118491   0.704185  -0.000000
H8     0.207077   2.243947  -0.000000

======
iso012
              x          y          z
Atom                                 
O1    -0.729803  -0.858566   0.000000
C2     0.624443  -0.858566   0.000000
C3    -1.056380   0.471785   0.000000
N4     1.177145   0.309281   0.000000
C5     0.091409   1.187001   0.000000
H6     1.106917  -1.820061   0.000000
H7    -2.102277   0.714287  -0.000000
H8     0.223290   2.254050  -0.000000

======
iso013
              x          y          z
Atom                                 
O1    -0.761251  -0.856243   0.000000
C2     0.592995  -0.856243   0.000000
C3    -1.087828   0.474109   0.000000
N4     1.145697   0.311605   0.000000
C5     0.059961   1.189324   0.000000
H6     1.075470  -1.817738   0.000000
H7    -2.133725   0.716611  -0.000000
H8     0.191842   2.256373  -0.000000

======
iso014
              x          y          z
Atom                                 
O1    -0.724211  -0.828105   0.000000
C2     0.630034  -0.828105   0.000000
C3    -1.050788   0.502246   0.000000
N4     1.182737   0.339742   0.000000
C5     0.097000   1.217462   0.000000
H6     1.112509  -1.789600   0.000000
H7    -2.096686   0.744748  -0.000000
H8     0.228882   2.284510  -0.000000

======
iso015
              x          y          z
Atom                                 
O1    -0.714943  -0.862020   0.000000
C2     0.639303  -0.862020   0.000000
C3    -1.041520   0.468331   0.000000
N4     1.192005   0.305827   0.000000
C5     0.106268   1.183546   0.000000
H6     1.121777  -1.823516   0.000000
H7    -2.087418   0.710833  -0.000000
H8     0.238150   2.250595  -0.000000

======
iso016
              x          y          z
Atom                                 
O1    -0.723848  -0.850014   0.000000
C2     0.630398  -0.850014   0.000000
C3    -1.050424   0.480337   0.000000
N4     1.183100   0.317833   0.000000
C5     0.097364   1.195553   0.000000
H6     1.112873  -1.811509   0.000000
H7    -2.096322   0.722839  -0.000000
H8     0.229246   2.262601  -0.000000

======
iso017
              x          y          z
Atom                                 
O1    -0.716423  -0.878505   0.000000
C2     0.637822  -0.878505   0.000000
C3    -1.043000   0.451846   0.000000
N4     1.190525   0.289342   0.000000
C5     0.104788   1.167062   0.000000
H6     1.120297  -1.840001   0.000000
H7    -2.088898   0.694348  -0.000000
H8     0.236670   2.234110  -0.000000

======
iso018
              x          y          z
Atom                                 
O1    -0.700437  -0.868543   0.000000
C2     0.653809  -0.868543   0.000000
C3    -1.027014   0.461808   0.000000
N4     1.206511   0.299304   0.000000
C5     0.120775   1.177023   0.000000
H6     1.136284  -1.830039   0.000000
H7    -2.072911   0.704310  -0.000000
H8     0.252657   2.244072  -0.000000

======
iso019
              x          y          z
Atom                                 
O1    -0.731443  -0.866254   0.000000
C2     0.622803  -0.866254   0.000000
C3    -1.058019   0.464098   0.000000
N4     1.175505   0.301593   0.000000
C5     0.089769   1.179313   0.000000
H6     1.105278  -1.827749   0.000000
H7    -2.103917   0.706599  -0.000000
H8     0.221651   2.246362  -0.000000

======
iso020
              x          y          z
Atom                                 
O1    -0.695324  -0.838366   0.000000
C2     0.658921  -0.838366   0.000000
C3    -1.021901   0.491985   0.000000
N4     1.211624   0.329481   0.000000
C5     0.125887   1.207201   0.000000
H6     1.141396  -1.799861   0.000000
H7    -2.067799   0.734487  -0.000000
H8     0.257769   2.274250  -0.000000

======
iso021
              x          y          z
Atom                                 
O1    -0.747888  -0.883833   0.000000
C2     0.606358  -0.883833   0.000000
C3    -1.074464   0.446518   0.000000
N4     1.159060   0.284014   0.000000
C5     0.073324   1.161734   0.000000
H6     1.088833  -1.845328   0.000000
H7    -2.120362   0.689020  -0.000000
H8     0.205206   2.228782  -0.000000

======
iso022
              x          y          z
Atom                                 
O1    -0.702426  -0.919735   0.000000
C2     0.651820  -0.919735   0.000000
C3    -1.029003   0.410616   0.000000
N4     1.204522   0.248112   0.000000
C5     0.118786   1.125832   0.000000
H6     1.134295  -1.881230   0.000000
H7    -2.074900   0.653118  -0.000000
H8     0.250668   2.192880  -0.000000

======
iso023
              x          y          z
Atom                                 
O1    -0.718270  -0.893457   0.000000
C2     0.635976  -0.893457   0.000000
C3    -1.044847   0.436894   0.000000
N4     1.188678   0.274390   0.000000
C5     0.102942   1.152110   0.000000
H6     1.118451  -1.854953   0.000000
H7    -2.090744   0.679396  -0.000000
H8     0.234823   2.219158  -0.000000

======
iso024
              x          y          z
Atom                                 
O1    -0.708082  -0.875677   0.000000
C2     0.646164  -0.875677   0.000000
C3    -1.034659   0.454674   0.000000
N4     1.198866   0.292170   0.000000
C5     0.113130   1.169890   0.000000
H6     1.128639  -1.837172   0.000000
H7    -2.080556   0.697176  -0.000000
H8     0.245011   2.236938  -0.000000

======
iso025
              x          y          z
Atom                                 
O1    -0.700552  -0.904572   0.000000
C2     0.653693  -0.904572   0.000000
C3    -1.027129   0.425779   0.000000
N4     1.206396   0.263275   0.000000
C5     0.120659   1.140995   0.000000
H6     1.136168  -1.866067   0.000000
H7    -2.073027   0.668281  -0.000000
H8     0.252541   2.208043  -0.000000

======
iso026
              x          y          z
Atom                                 
O1    -0.684339  -0.894469   0.000000
C2     0.669906  -0.894469   0.000000
C3    -1.010916   0.435882   0.000000
N4     1.222609   0.273378   0.000000
C5     0.136872   1.151098   0.000000
H6     1.152381  -1.855964   0.000000
H7    -2.056814   0.678384  -0.000000
H8     0.268754   2.218146  -0.000000

======
iso027
              x          y          z
Atom                                 
O1    -0.715783  -0.892149   0.000000
C2     0.638463  -0.892149   0.000000
C3    -1.042360   0.438202   0.000000
N4     1.191165   0.275698   0.000000
C5     0.105429   1.153418   0.000000
H6     1.120937  -1.853644   0.000000
H7    -2.088258   0.680704  -0.000000
H8     0.237310   2.220466  -0.000000

======
iso028
              x          y          z
Atom                                 
O1    -0.679379  -0.863509   0.000000
C2     0.674866  -0.863509   0.000000
C3    -1.005956   0.466842   0.000000
N4     1.227569   0.304338   0.000000
C5     0.141832   1.182057   0.000000
H6     1.157341  -1.825005   0.000000
H7    -2.051854   0.709344  -0.000000
H8     0.273714   2.249106  -0.000000

======
iso029
              x          y          z
Atom                                 
O1    -0.727006  -0.881184   0.000000
C2     0.627240  -0.881184   0.000000
C3    -1.053583   0.449167   0.000000
N4     1.179942   0.286663   0.000000
C5     0.094206   1.164382   0.000000
H6     1.109715  -1.842680   0.000000
H7    -2.099480   0.691669  -0.000000
H8     0.226087   2.231431  -0.000000

======
iso030
              x          y          z
Atom                                 
O1    -0.719684  -0.909283   0.000000
C2     0.634562  -0.909283   0.000000
C3    -1.046261   0.421068   0.000000
N4     1.187264   0.258564   0.000000
C5     0.101528   1.136284   0.000000
H6     1.117037  -1.870778   0.000000
H7    -2.092158   0.663570  -0.000000
H8     0.233409   2.203332  -0.000000

======
iso031
              x          y          z
Atom                                 
O1    -0.703917  -0.899459   0.000000
C2     0.650328  -0.899459   0.000000
C3    -1.030494   0.430892   0.000000
N4     1.203031   0.268388   0.000000
C5     0.117294   1.146108   0.000000
H6     1.132803  -1.860954   0.000000
H7    -2.076392   0.673394  -0.000000
H8     0.249176   2.213157  -0.000000

======
iso032
              x          y          z
Atom                                 
O1    -0.734496  -0.897203   0.000000
C2     0.619749  -0.897203   0.000000
C3    -1.061073   0.433148   0.000000
N4     1.172452   0.270644   0.000000
C5     0.086715   1.148364   0.000000
H6     1.102224  -1.858698   0.000000
H7    -2.106971   0.675650  -0.000000
H8     0.218597   2.215412  -0.000000

======
iso033
              x          y          z
Atom                                 
O1    -0.698828  -0.869273   0.000000
C2     0.655418  -0.869273   0.000000
C3    -1.025404   0.461078   0.000000
N4     1.208120   0.298574   0.000000
C5     0.122384   1.176294   0.000000
H6     1.137893  -1.830768   0.000000
H7    -2.071302   0.703580  -0.000000
H8     0.254266   2.243342  -0.000000

# ==================== #
#  COM Inertia Matrix  #
# ==================== #
iso001
              x          y           z
Axis                                  
x     50.500652  -0.972653   -0.000000
y     -0.972653  51.832620   -0.000000
z     -0.000000  -0.000000  102.333272

======
iso002
              x          y           z
Axis                                  
x     51.263460  -0.429607   -0.000000
y     -0.429607  52.219217   -0.000000
z     -0.000000  -0.000000  103.482677

======
iso003
              x          y           z
Axis                                  
x     51.848279  -1.079083   -0.000000
y     -1.079083  51.841026   -0.000000
z     -0.000000  -0.000000  103.689305

======
iso004
              x          y           z
Axis                                  
x     50.702801  -0.500668   -0.000000
y     -0.500668  52.934627   -0.000000
z     -0.000000  -0.000000  103.637428

======
iso005
              x          y           z
Axis                                  
x     50.583083  -1.307931   -0.000000
y     -1.307931  53.196318   -0.000000
z     -0.000000  -0.000000  103.779401

======
iso006
              x          y           z
Axis                                  
x     52.002922  -2.219675   -0.000000
y     -2.219675  52.867763   -0.000000
z     -0.000000  -0.000000  104.870685

======
iso007
              x          y           z
Axis                                  
x     53.857590   1.048546   -0.000000
y      1.048546  53.049577   -0.000000
z     -0.000000  -0.000000  106.907166

======
iso008
              x          y           z
Axis                                  
x     55.452220  -1.469216   -0.000000
y     -1.469216  51.882417   -0.000000
z     -0.000000  -0.000000  107.334637

======
iso009
              x          y           z
Axis                                  
x     50.979187   0.475123   -0.000000
y      0.475123  56.212766   -0.000000
z     -0.000000  -0.000000  107.191953

======
iso010
              x          y           z
Axis                                  
x     54.575314   1.561943   -0.000000
y      1.561943  53.416815   -0.000000
z     -0.000000  -0.000000  107.992129

======
iso011
              x          y           z
Axis                                  
x     55.267239   0.958480   -0.000000
y      0.958480  53.055331   -0.000000
z     -0.000000  -0.000000  108.322570

======
iso012
              x          y           z
Axis                                  
x     54.084118   1.555768   -0.000000
y      1.555768  54.185302   -0.000000
z     -0.000000  -0.000000  108.269419

======
iso013
              x          y           z
Axis                                  
x     53.955778   0.687533   -0.000000
y      0.687533  54.376940   -0.000000
z     -0.000000  -0.000000  108.332717

======
iso014
              x          y           z
Axis                                  
x     55.271354  -0.187847   -0.000000
y     -0.187847  54.130853   -0.000000
z     -0.000000  -0.000000  109.402207

======
iso015
              x          y           z
Axis                                  
x     54.373351   2.563120   -0.000000
y      2.563120  57.497245   -0.000000
z     -0.000000  -0.000000  111.870596

======
iso016
              x          y           z
Axis                                  
x     55.108538   3.108359   -0.000000
y      3.108359  57.901612   -0.000000
z     -0.000000  -0.000000  113.010151

======
iso017
              x          y           z
Axis                                  
x     55.759257   2.438682   -0.000000
y      2.438682  57.508418   -0.000000
z     -0.000000  -0.000000  113.267675

======
iso018
              x          y           z
Axis                                  
x     54.590355   3.045716   -0.000000
y      3.045716  58.570489   -0.000000
z     -0.000000  -0.000000  113.160844

======
iso019
              x          y           z
Axis                                  
x     54.465313   2.204685   -0.000000
y      2.204685  58.894298   -0.000000
z     -0.000000  -0.000000  113.359611

======
iso020
              x          y           z
Axis                                  
x     55.821795   1.361808   -0.000000
y      1.361808  58.493590   -0.000000
z     -0.000000  -0.000000  114.315386

======
iso021
              x          y           z
Axis                                  
x     58.928069   0.581703   -0.000000
y      0.581703  53.092559   -0.000000
z     -0.000000  -0.000000  112.020629

======
iso022
              x          y           z
Axis                                  
x     55.887629  -0.085960   -0.000000
y     -0.085960  56.276903   -0.000000
z     -0.000000  -0.000000  112.164532

======
iso023
              x          y           z
Axis                                  
x     59.399125   2.031310   -0.000000
y      2.031310  57.553519   -0.000000
z     -0.000000  -0.000000  116.952644

======
iso024
              x          y           z
Axis                                  
x     51.759594   1.050987   -0.000000
y      1.050987  56.637697   -0.000000
z     -0.000000  -0.000000  108.397291

======
iso025
              x          y           z
Axis                                  
x     52.304140   0.335011   -0.000000
y      0.335011  56.227583   -0.000000
z     -0.000000  -0.000000  108.531723

======
iso026
              x          y           z
Axis                                  
x     51.172549   0.923576   -0.000000
y      0.923576  57.252838   -0.000000
z     -0.000000  -0.000000  108.425387

======
iso027
              x          y           z
Axis                                  
x     51.056050   0.143033   -0.000000
y      0.143033  57.647574   -0.000000
z     -0.000000  -0.000000  108.703625

======
iso028
              x          y           z
Axis                                  
x     52.516423  -0.734320   -0.000000
y     -0.734320  57.164314   -0.000000
z     -0.000000  -0.000000  109.680737

======
iso029
              x          y           z
Axis                                  
x     60.189067   2.593603   -0.000000
y      2.593603  57.953767   -0.000000
z     -0.000000  -0.000000  118.142834

======
iso030
              x          y           z
Axis                                  
x     60.712640   1.913947   -0.000000
y      1.913947  57.564006   -0.000000
z     -0.000000  -0.000000  118.276646

======
iso031
              x          y           z
Axis                                  
x     59.588011   2.483037   -0.000000
y      2.483037  58.633840   -0.000000
z     -0.000000  -0.000000  118.221851

======
iso032
              x          y           z
Axis                                  
x     59.473167   1.710556   -0.000000
y      1.710556  58.943054   -0.000000
z     -0.000000  -0.000000  118.416221

======
iso033
              x          y           z
Axis                                  
x     60.955739   0.779915   -0.000000
y      0.779915  58.559543   -0.000000
z     -0.000000  -0.000000  119.515282

# ============================ #
#  Eigenvectors & Eigenvalues  #
# ============================ #
iso001

Eigenvectors
              1          2         3
Axis                                
x     -0.884580   0.466388  0.000000
y     -0.466388  -0.884580  0.000000
z      0.000000   0.000000  1.000000

Eigenvalues
49.9878   52.3454   102.333

======
iso002

Eigenvectors
              1          2         3
Axis                                
x     -0.933721   0.358002  0.000000
y     -0.358002  -0.933721  0.000000
z      0.000000   0.000000  1.000000

Eigenvalues
51.0987   52.3839   103.483

======
iso003

Eigenvectors
             1          2         3
Axis                               
x     0.705917   0.708294  0.000000
y     0.708294  -0.705917  0.000000
z     0.000000   0.000000  1.000000

Eigenvalues
50.7656   52.9237   103.689

======
iso004

Eigenvectors
              1          2         3
Axis                                
x     -0.977849   0.209311  0.000000
y     -0.209311  -0.977849  0.000000
z      0.000000   0.000000  1.000000

Eigenvalues
50.5956   53.0418   103.637

======
iso005

Eigenvectors
              1          2         3
Axis                                
x     -0.923783   0.382916  0.000000
y     -0.382916  -0.923783  0.000000
z      0.000000   0.000000  1.000000

Eigenvalues
50.0409   53.7385   103.779

======
iso006

Eigenvectors
              1          2         3
Axis                                
x     -0.771757   0.635918  0.000000
y     -0.635918  -0.771757  0.000000
z      0.000000   0.000000  1.000000

Eigenvalues
50.1739   54.6967   104.871

======
iso007

Eigenvectors
              1         2         3
Axis                               
x     -0.565890  0.824481  0.000000
y      0.824481  0.565890  0.000000
z      0.000000  0.000000  1.000000

Eigenvalues
52.3299   54.5773   106.907

======
iso008

Eigenvectors
             1          2         3
Axis                               
x     0.337580   0.941297  0.000000
y     0.941297  -0.337580  0.000000
z     0.000000   0.000000  1.000000

Eigenvalues
51.3555   55.9791   107.335

======
iso009

Eigenvectors
              1          2         3
Axis                                
x     -0.995970  -0.089685  0.000000
y      0.089685  -0.995970  0.000000
z      0.000000   0.000000  1.000000

Eigenvalues
50.9364   56.2555   107.192

======
iso010

Eigenvectors
              1         2         3
Axis                               
x     -0.571091  0.820887  0.000000
y      0.820887  0.571091  0.000000
z      0.000000  0.000000  1.000000

Eigenvalues
52.3302   55.662   107.992

======
iso011

Eigenvectors
              1         2         3
Axis                               
x     -0.349504  0.936935  0.000000
y      0.936935  0.349504  0.000000
z      0.000000  0.000000  1.000000

Eigenvalues
52.6978   55.6248   108.323

======
iso012

Eigenvectors
              1          2         3
Axis                                
x     -0.718506  -0.695521  0.000000
y      0.695521  -0.718506  0.000000
z      0.000000   0.000000  1.000000

Eigenvalues
52.5781   55.6913   108.269

======
iso013

Eigenvectors
              1          2         3
Axis                                
x     -0.804008  -0.594619  0.000000
y      0.594619  -0.804008  0.000000
z      0.000000   0.000000  1.000000

Eigenvalues
53.4473   54.8854   108.333

======
iso014

Eigenvectors
             1          2         3
Axis                               
x     0.158438   0.987369  0.000000
y     0.987369  -0.158438  0.000000
z     0.000000   0.000000  1.000000

Eigenvalues
54.1007   55.3015   109.402

======
iso015

Eigenvectors
              1          2         3
Axis                                
x     -0.871889  -0.489703  0.000000
y      0.489703  -0.871889  0.000000
z      0.000000   0.000000  1.000000

Eigenvalues
52.9338   58.9368   111.871

======
iso016

Eigenvectors
              1          2         3
Axis                                
x     -0.839590  -0.543221  0.000000
y      0.543221  -0.839590  0.000000
z      0.000000   0.000000  1.000000

Eigenvalues
53.0974   59.9127   113.01

======
iso017

Eigenvectors
              1          2         3
Axis                                
x     -0.817795  -0.575510  0.000000
y      0.575510  -0.817795  0.000000
z      0.000000   0.000000  1.000000

Eigenvalues
54.0431   59.2246   113.268

======
iso018

Eigenvectors
              1          2         3
Axis                                
x     -0.879485  -0.475927  0.000000
y      0.475927  -0.879485  0.000000
z      0.000000   0.000000  1.000000

Eigenvalues
52.9422   60.2187   113.161

======
iso019

Eigenvectors
              1          2         3
Axis                                
x     -0.924304  -0.381658  0.000000
y      0.381658  -0.924304  0.000000
z      0.000000   0.000000  1.000000

Eigenvalues
53.555   59.8046   113.36

======
iso020

Eigenvectors
              1          2         3
Axis                                
x     -0.922031  -0.387116  0.000000
y      0.387116  -0.922031  0.000000
z      0.000000   0.000000  1.000000

Eigenvalues
55.25   59.0653   114.315

======
iso021

Eigenvectors
              1         2         3
Axis                               
x     -0.098235  0.995163  0.000000
y      0.995163  0.098235  0.000000
z      0.000000  0.000000  1.000000

Eigenvalues
53.0351   58.9855   112.021

======
iso022

Eigenvectors
              1          2         3
Axis                                
x     -0.978458   0.206445  0.000000
y     -0.206445  -0.978458  0.000000
z      0.000000   0.000000  1.000000

Eigenvalues
55.8695   56.295   112.165

======
iso023

Eigenvectors
              1         2         3
Axis                               
x     -0.541475  0.840717  0.000000
y      0.840717  0.541475  0.000000
z      0.000000  0.000000  1.000000

Eigenvalues
56.2452   60.7074   116.953

======
iso024

Eigenvectors
              1          2         3
Axis                                
x     -0.979380  -0.202028  0.000000
y      0.202028  -0.979380  0.000000
z      0.000000   0.000000  1.000000

Eigenvalues
51.5428   56.8545   108.397

======
iso025

Eigenvectors
              1          2         3
Axis                                
x     -0.996426  -0.084470  0.000000
y      0.084470  -0.996426  0.000000
z      0.000000   0.000000  1.000000

Eigenvalues
52.2757   56.256   108.532

======
iso026

Eigenvectors
              1          2         3
Axis                                
x     -0.989146  -0.146933  0.000000
y      0.146933  -0.989146  0.000000
z      0.000000   0.000000  1.000000

Eigenvalues
51.0354   57.39   108.425

======
iso027

Eigenvectors
              1          2         3
Axis                                
x     -0.999765  -0.021684  0.000000
y      0.021684  -0.999765  0.000000
z      0.000000   0.000000  1.000000

Eigenvalues
51.0529   57.6507   108.704

======
iso028

Eigenvectors
              1          2         3
Axis                                
x     -0.988314   0.152429  0.000000
y     -0.152429  -0.988314  0.000000
z      0.000000   0.000000  1.000000

Eigenvalues
52.4032   57.2776   109.681

======
iso029

Eigenvectors
              1         2         3
Axis                               
x     -0.549661  0.835388  0.000000
y      0.835388  0.549661  0.000000
z      0.000000  0.000000  1.000000

Eigenvalues
56.2473   61.8956   118.143

======
iso030

Eigenvectors
              1         2         3
Axis                               
x     -0.427050  0.904228  0.000000
y      0.904228  0.427050  0.000000
z      0.000000  0.000000  1.000000

Eigenvalues
56.6601   61.6166   118.277

======
iso031

Eigenvectors
              1         2         3
Axis                               
x     -0.636912  0.770937  0.000000
y      0.770937  0.636912  0.000000
z      0.000000  0.000000  1.000000

Eigenvalues
56.5825   61.6394   118.222

======
iso032

Eigenvectors
              1         2         3
Axis                               
x     -0.650720  0.759317  0.000000
y      0.759317  0.650720  0.000000
z      0.000000  0.000000  1.000000

Eigenvalues
57.4771   60.9391   118.416

======
iso033

Eigenvectors
              1         2         3
Axis                               
x     -0.284539  0.958665  0.000000
y      0.958665  0.284539  0.000000
z      0.000000  0.000000  1.000000

Eigenvalues
58.3281   61.1872   119.515

# =============================== #
#  Principal Axes Inertia Matrix  #
# =============================== #
(All entries should be diagonal)

iso001
              a          b           c
Axis                                  
a     49.987828   0.000000   -0.000000
b      0.000000  52.345444   -0.000000
c     -0.000000  -0.000000  102.333272

======
iso002
              a          b           c
Axis                                  
a     51.098743   0.000000   -0.000000
b      0.000000  52.383935   -0.000000
c     -0.000000  -0.000000  103.482677

======
iso003
              a          b           c
Axis                                  
a     50.765563   0.000000   -0.000000
b      0.000000  52.923741   -0.000000
c     -0.000000  -0.000000  103.689305

======
iso004
              a          b           c
Axis                                  
a     50.595632  -0.000000   -0.000000
b     -0.000000  53.041796   -0.000000
c     -0.000000  -0.000000  103.637428

======
iso005
              a          b           c
Axis                                  
a     50.040935  -0.000000   -0.000000
b     -0.000000  53.738466   -0.000000
c     -0.000000  -0.000000  103.779401

======
iso006
              a          b           c
Axis                                  
a     50.173939   0.000000   -0.000000
b      0.000000  54.696746   -0.000000
c     -0.000000  -0.000000  104.870685

======
iso007
              a          b           c
Axis                                  
a     52.329897   0.000000   -0.000000
b      0.000000  54.577270   -0.000000
c     -0.000000  -0.000000  106.907166

======
iso008
              a          b           c
Axis                                  
a     51.355508  -0.000000   -0.000000
b     -0.000000  55.979129   -0.000000
c     -0.000000  -0.000000  107.334637

======
iso009
              a          b           c
Axis                                  
a     50.936404   0.000000   -0.000000
b      0.000000  56.255550   -0.000000
c     -0.000000  -0.000000  107.191953

======
iso010
              a          b           c
Axis                                  
a     52.330173  -0.000000   -0.000000
b     -0.000000  55.661956   -0.000000
c     -0.000000  -0.000000  107.992129

======
iso011
              a          b           c
Axis                                  
a     52.697790  -0.000000   -0.000000
b     -0.000000  55.624780   -0.000000
c     -0.000000  -0.000000  108.322570

======
iso012
              a          b           c
Axis                                  
a     52.578120  -0.000000   -0.000000
b     -0.000000  55.691300   -0.000000
c     -0.000000  -0.000000  108.269419

======
iso013
              a          b           c
Axis                                  
a     53.447300   0.000000   -0.000000
b      0.000000  54.885417   -0.000000
c     -0.000000  -0.000000  108.332717

======
iso014
              a          b           c
Axis                                  
a     54.100710  -0.000000   -0.000000
b     -0.000000  55.301497   -0.000000
c     -0.000000  -0.000000  109.402207

======
iso015
              a          b           c
Axis                                  
a     52.933754  -0.000000   -0.000000
b     -0.000000  58.936841   -0.000000
c     -0.000000  -0.000000  111.870596

======
iso016
              a          b           c
Axis                                  
a     53.097406   0.000000   -0.000000
b      0.000000  59.912745   -0.000000
c     -0.000000  -0.000000  113.010151

======
iso017
              a          b           c
Axis                                  
a     54.043072   0.000000   -0.000000
b      0.000000  59.224602   -0.000000
c     -0.000000  -0.000000  113.267675

======
iso018
              a          b           c
Axis                                  
a     52.942188  -0.000000   -0.000000
b     -0.000000  60.218656   -0.000000
c     -0.000000  -0.000000  113.160844

======
iso019
              a          b           c
Axis                                  
a     53.554967  -0.000000   -0.000000
b     -0.000000  59.804644   -0.000000
c     -0.000000  -0.000000  113.359611

======
iso020
              a          b           c
Axis                                  
a     55.250039  -0.000000   -0.000000
b     -0.000000  59.065347   -0.000000
c     -0.000000  -0.000000  114.315386

======
iso021
              a          b           c
Axis                                  
a     53.035138   0.000000   -0.000000
b      0.000000  58.985490   -0.000000
c     -0.000000  -0.000000  112.020629

======
iso022
              a          b           c
Axis                                  
a     55.869492  -0.000000   -0.000000
b     -0.000000  56.295040   -0.000000
c     -0.000000  -0.000000  112.164532

======
iso023
              a          b           c
Axis                                  
a     56.245227  -0.000000   -0.000000
b     -0.000000  60.707418   -0.000000
c     -0.000000  -0.000000  116.952644

======
iso024
              a          b           c
Axis                                  
a     51.542794   0.000000   -0.000000
b      0.000000  56.854497   -0.000000
c     -0.000000  -0.000000  108.397291

======
iso025
              a          b           c
Axis                                  
a     52.275740  -0.000000   -0.000000
b     -0.000000  56.255983   -0.000000
c     -0.000000  -0.000000  108.531723

======
iso026
              a          b           c
Axis                                  
a     51.035357  -0.000000   -0.000000
b     -0.000000  57.390030   -0.000000
c     -0.000000  -0.000000  108.425387

======
iso027
              a          b           c
Axis                                  
a     51.052948  -0.000000   -0.000000
b     -0.000000  57.650677   -0.000000
c     -0.000000  -0.000000  108.703625

======
iso028
              a          b           c
Axis                                  
a     52.403167   0.000000   -0.000000
b      0.000000  57.277570   -0.000000
c     -0.000000  -0.000000  109.680737

======
iso029
              a          b           c
Axis                                  
a     56.247251   0.000000   -0.000000
b      0.000000  61.895583   -0.000000
c     -0.000000  -0.000000  118.142834

======
iso030
              a          b           c
Axis                                  
a     56.660084  -0.000000   -0.000000
b     -0.000000  61.616562   -0.000000
c     -0.000000  -0.000000  118.276646

======
iso031
              a          b           c
Axis                                  
a     56.582470   0.000000   -0.000000
b      0.000000  61.639380   -0.000000
c     -0.000000  -0.000000  118.221851

======
iso032
              a          b           c
Axis                                  
a     57.477141   0.000000   -0.000000
b      0.000000  60.939080   -0.000000
c     -0.000000  -0.000000  118.416221

======
iso033
              a          b           c
Axis                                  
a     58.328059  -0.000000   -0.000000
b     -0.000000  61.187223   -0.000000
c     -0.000000  -0.000000  119.515282

# ====================== #
#  Rotational Constants  #
# ====================== #
            iso001       iso002       iso003       iso004        iso005        iso006       iso007       iso008       iso009       iso010       iso011       iso012       iso013       iso014       iso015       iso016       iso017       iso018       iso019       iso020       iso021       iso022       iso023       iso024       iso025       iso026       iso027       iso028       iso029       iso030       iso031       iso032       iso033
Axis                                                                                                                                                                                                                                                                                                                                                                                                                                                
A     10110.041380  9890.243471  9955.154056  9988.589685  10099.311787  10072.539928  9657.557796  9840.794555  9921.764552  9657.506890  9590.136588  9611.964221  9455.650797  9341.448652  9547.386349  9517.960403  9351.411410  9545.865565  9436.641131  9147.124843  9529.135270  9045.706053  8985.278121  9805.036992  9667.562855  9902.527170  9899.115021  9644.054617  8984.954801  8919.489100  8931.723943  8792.695567  8664.423487
B      9654.689365  9647.595332  9549.192702  9527.939163   9404.418157   9239.653959  9259.880701  9027.989741  8983.629288  9079.433005  9085.501244  9074.649111  9207.892156  9138.613495  8574.925173  8435.250384  8533.261288  8392.399226  8450.497697  8556.269180  8567.852879  8977.327404  8324.831211  8888.989154  8983.560130  8806.041776  8766.228496  8823.331839  8165.025307  8201.999425  8198.963092  8293.184023  8259.551241
C      4938.560016  4883.706315  4873.974280  4876.414017   4869.742937   4819.068407  4727.269660  4708.442838  4714.710277  4679.776276  4665.500514  4667.790842  4665.063489  4619.458963  4517.532073  4471.978862  4461.811425  4466.023649  4458.192834  4420.918513  4511.481600  4505.693508  4321.227689  4662.284454  4656.509546  4661.076333  4649.145841  4607.728027  4277.694952  4272.855386  4274.835843  4267.819050  4228.572242

# =================== #
#  Dipole Components  #
# =================== #
        iso001    iso002    iso003    iso004    iso005    iso006    iso007    iso008    iso009    iso010    iso011    iso012    iso013    iso014    iso015    iso016    iso017    iso018    iso019    iso020    iso021    iso022    iso023    iso024    iso025    iso026    iso027    iso028    iso029    iso030    iso031    iso032    iso033
mu_A  1.496854  1.495402  1.406273  1.461741  1.497582  1.450218  0.250188  1.052126  1.298018  0.259524  0.114943  0.538990  0.718840  0.837518  0.877256  0.799613  0.749629  0.896265  1.016608  1.010080  0.493354  1.460763  0.206754  1.204678  1.301923  1.252672  1.346019  1.440138  0.221245  0.011124  0.380510  0.406610  0.216986
mu_B  0.077003  0.101361  0.518552  0.331382  0.061218  0.378641  1.477805  1.067488  0.749432  1.476193  1.494419  1.398567  1.315207  1.243006  1.215287  1.267722  1.297904  1.201336  1.101366  1.107357  1.415310  0.335664  1.484504  0.891768  0.742628  0.822991  0.659342  0.415334  1.482414  1.498792  1.449728  1.442626  1.483043
mu_C  0.000000  0.000000  0.000000  0.000000  0.000000  0.000000  0.000000  0.000000  0.000000  0.000000  0.000000  0.000000  0.000000  0.000000  0.000000  0.000000  0.000000  0.000000  0.000000  0.000000  0.000000  0.000000  0.000000  0.000000  0.000000  0.000000  0.000000  0.000000  0.000000  0.000000  0.000000  0.000000  0.000000

# ============================ #
#  Principal Axes Coordinates  #
# ============================ #
(Includes dipole moments and rotational constants, for easy reference.)

iso001
                      a            b            c
O              1.054480     0.436869     0.000000
C             -0.143459     1.068473     0.000000
C              0.722903    -0.892245     0.000000
N             -1.177039     0.293193     0.000000
C             -0.625976    -0.989596     0.000000
H             -0.121816     2.144013     0.000000
H              1.534983    -1.594552     0.000000
H             -1.240295    -1.871977     0.000000
-------------------------------------------------
Dipole         1.496854     0.077003     0.000000
Rot. Con.  10110.041380  9654.689365  4938.560016

======
iso002
                     a            b            c
O             0.998975     0.544084     0.000000
C            -0.265512     1.028908     0.000000
C             0.827638    -0.815007     0.000000
N            -1.199674     0.136334     0.000000
C            -0.500125    -1.071908     0.000000
H            -0.371791     2.099403     0.000000
H             1.717397    -1.415870     0.000000
H            -1.005272    -2.021019     0.000000
------------------------------------------------
Dipole        1.495402     0.101361     0.000000
Rot. Con.  9890.243471  9647.595332  4883.706315

======
iso003
                     a            b            c
O            -1.149462     0.114477     0.000000
C            -0.193477     1.073681     0.000000
C            -0.437719    -1.055954     0.000000
N             1.023865     0.640753     0.000000
C             0.879108    -0.747865     0.000000
H            -0.533911     2.094151     0.000000
H            -1.004274    -1.967943     0.000000
H             1.727990    -1.407703     0.000000
------------------------------------------------
Dipole        1.406273     0.518552     0.000000
Rot. Con.  9955.154056  9549.192702  4873.974280

======
iso004
                     a            b            c
O             0.883265     0.715697     0.000000
C            -0.440983     0.999155     0.000000
C             0.924150    -0.653542     0.000000
N            -1.225886    -0.027136     0.000000
C            -0.347916    -1.112670     0.000000
H            -0.711519     2.040340     0.000000
H             1.896122    -1.109591     0.000000
H            -0.700222    -2.128478     0.000000
------------------------------------------------
Dipole        1.461741     0.331382     0.000000
Rot. Con.  9988.589685  9527.939163  4876.414017

======
iso005
                      a            b            c
O              1.026825     0.529539     0.000000
C             -0.224205     1.048101     0.000000
C              0.819099    -0.824469     0.000000
N             -1.181969     0.180901     0.000000
C             -0.515077    -1.045667     0.000000
H             -0.301736     2.121061     0.000000
H              1.692424    -1.448978     0.000000
H             -1.045496    -1.980889     0.000000
-------------------------------------------------
Dipole         1.497582     0.061218     0.000000
Rot. Con.  10099.311787  9404.418157  4869.742937

======
iso006
                      a            b            c
O              1.089481     0.208148     0.000000
C              0.044332     1.069337     0.000000
C              0.495525    -1.026236     0.000000
N             -1.124874     0.519516     0.000000
C             -0.845107    -0.848310     0.000000
H              0.283411     2.118192     0.000000
H              1.148493    -1.878493     0.000000
H             -1.625442    -1.587946     0.000000
-------------------------------------------------
Dipole         1.450218     0.378641     0.000000
Rot. Con.  10072.539928  9239.653959  4819.068407

======
iso007
                     a            b            c
O            -0.280744    -1.096216     0.000000
C            -1.047098     0.020333     0.000000
C             1.000911    -0.612640     0.000000
N            -0.397000     1.136899     0.000000
C             0.941071     0.738423     0.000000
H            -2.112860    -0.125976     0.000000
H             1.792712    -1.337733     0.000000
H             1.746201     1.450989     0.000000
------------------------------------------------
Dipole        0.250188     1.477805     0.000000
Rot. Con.  9657.557796  9259.880701  4727.269660

======
iso008
                     a            b            c
O            -1.104099    -0.381940     0.000000
C            -0.646933     0.892807     0.000000
C             0.037910    -1.138446     0.000000
N             0.638939     1.018822     0.000000
C             1.098611    -0.299479     0.000000
H            -1.389112     1.671540     0.000000
H            -0.086898    -2.204810     0.000000
H             2.147541    -0.535554     0.000000
------------------------------------------------
Dipole        1.052126     1.067488     0.000000
Rot. Con.  9840.794555  9027.989741  4708.442838

======
iso009
                     a            b            c
O             0.616348     0.947318     0.000000
C            -0.732441     0.825863     0.000000
C             1.060920    -0.348383     0.000000
N            -1.178178    -0.386847     0.000000
C            -0.018099    -1.163656     0.000000
H            -1.299203     1.740213     0.000000
H             2.124352    -0.496107     0.000000
H            -0.053751    -2.238232     0.000000
------------------------------------------------
Dipole        1.298018     0.749432     0.000000
Rot. Con.  9921.764552  8983.629288  4714.710277

======
iso010
                     a            b            c
O            -0.259017    -1.098163     0.000000
C            -1.032414     0.013520     0.000000
C             1.019556    -0.606494     0.000000
N            -0.389386     1.134173     0.000000
C             0.951177     0.744163     0.000000
H            -2.097229    -0.139523     0.000000
H             1.815925    -1.326568     0.000000
H             1.751787     1.461804     0.000000
------------------------------------------------
Dipole        0.259524     1.476193     0.000000
Rot. Con.  9657.506890  9079.433005  4679.776276

======
iso011
                     a            b            c
O            -0.553150    -1.002572     0.000000
C            -1.026465     0.266268     0.000000
C             0.807442    -0.843590     0.000000
N            -0.125440     1.192282     0.000000
C             1.076396     0.481784     0.000000
H            -2.095950     0.382269     0.000000
H             1.400196    -1.738772     0.000000
H             2.030057     0.978287     0.000000
------------------------------------------------
Dipole        0.114943     1.494419     0.000000
Rot. Con.  9590.136588  9085.501244  4665.500514

======
iso012
                     a            b            c
O            -0.072782     1.124478     0.000000
C            -1.045816     0.182572     0.000000
C             1.087152     0.395753     0.000000
N            -0.630674    -1.040949     0.000000
C             0.759906    -0.916444     0.000000
H            -2.061217     0.537841     0.000000
H             2.007301     0.948958     0.000000
H             1.407303    -1.774851     0.000000
------------------------------------------------
Dipole        0.538990     1.398567     0.000000
Rot. Con.  9611.964221  9074.649111  4667.790842

======
iso013
                     a            b            c
O             0.102913     1.141080     0.000000
C            -0.985910     0.335819     0.000000
C             1.156536     0.265656     0.000000
N            -0.735863    -0.931786     0.000000
C             0.658986    -0.991880     0.000000
H            -1.945547     0.821980     0.000000
H             2.141642     0.692593     0.000000
H             1.187439    -1.928214     0.000000
------------------------------------------------
Dipole        0.718840     1.315207     0.000000
Rot. Con.  9455.650797  9207.892156  4665.063489

======
iso014
                     a            b            c
O            -0.932388    -0.583860     0.000000
C            -0.717824     0.753280     0.000000
C             0.329417    -1.117091     0.000000
N             0.522841     1.113969     0.000000
C             1.217453    -0.097117     0.000000
H            -1.590732     1.381998     0.000000
H             0.403146    -2.188199     0.000000
H             2.291918    -0.135963     0.000000
------------------------------------------------
Dipole        0.837518     1.243006     0.000000
Rot. Con.  9341.448652  9138.613495  4619.458963

======
iso015
                     a            b            c
O             0.201217     1.101696     0.000000
C            -0.979535     0.438518     0.000000
C             1.137433     0.101703     0.000000
N            -0.889532    -0.850376     0.000000
C             0.486932    -1.083961     0.000000
H            -1.871047     1.040566     0.000000
H             2.168094     0.402448     0.000000
H             0.894483    -2.078892     0.000000
------------------------------------------------
Dipole        0.877256     1.215287     0.000000
Rot. Con.  9547.386349  8574.925173  4517.532073

======
iso016
                     a            b            c
O             0.145989     1.106872     0.000000
C            -0.991021     0.371217     0.000000
C             1.142855     0.167327     0.000000
N            -0.820665    -0.909534     0.000000
C             0.567704    -1.056664     0.000000
H            -1.918407     0.916389     0.000000
H             2.152712     0.531878     0.000000
H             1.036620    -2.024188     0.000000
------------------------------------------------
Dipole        0.799613     1.267722     0.000000
Rot. Con.  9517.960403  8435.250384  4471.978862

======
iso017
                     a            b            c
O             0.080299     1.130746     0.000000
C            -1.027196     0.351364     0.000000
C             1.113002     0.230740     0.000000
N            -0.807085    -0.921781     0.000000
C             0.585961    -1.014724     0.000000
H            -1.975112     0.860000     0.000000
H             2.107894     0.634348     0.000000
H             1.092206    -1.963249     0.000000
------------------------------------------------
Dipole        0.749629     1.297904     0.000000
Rot. Con.  9351.411410  8533.261288  4461.811425

======
iso018
                     a            b            c
O             0.202660     1.097227     0.000000
C            -0.988378     0.452705     0.000000
C             1.123030     0.082631     0.000000
N            -0.918662    -0.837444     0.000000
C             0.453958    -1.092654     0.000000
H            -1.870309     1.068703     0.000000
H             2.158294     0.367125     0.000000
H             0.845807    -2.093873     0.000000
------------------------------------------------
Dipole        0.896265     1.201336     0.000000
Rot. Con.  9545.865565  8392.399226  4466.023649

======
iso019
                     a            b            c
O             0.345462     1.079842     0.000000
C            -0.906272     0.562984     0.000000
C             1.155058    -0.025165     0.000000
N            -0.971418    -0.727405     0.000000
C             0.367121    -1.124305     0.000000
H            -1.719187     1.267557     0.000000
H             2.214337     0.149864     0.000000
H             0.652469    -2.160915     0.000000
------------------------------------------------
Dipole        1.016608     1.101366     0.000000
Rot. Con.  9436.641131  8450.497697  4458.192834

======
iso020
                     a            b            c
O             0.316566     1.042170     0.000000
C            -0.932090     0.517921     0.000000
C             1.132680    -0.058032     0.000000
N            -0.989607    -0.772830     0.000000
C             0.351255    -1.161810     0.000000
H            -1.749157     1.217676     0.000000
H             2.190907     0.123257     0.000000
H             0.642727    -2.196715     0.000000
------------------------------------------------
Dipole        1.010080     1.107357     0.000000
Rot. Con.  9147.124843  8556.269180  4420.918513

======
iso021
                     a            b            c
O            -0.806090    -0.831093     0.000000
C            -0.939123     0.516602     0.000000
C             0.549908    -1.025404     0.000000
N             0.168781     1.181354     0.000000
C             1.148912     0.187092     0.000000
H            -1.943364     0.902291     0.000000
H             0.893981    -2.042421     0.000000
H             2.197844     0.423157     0.000000
------------------------------------------------
Dipole        0.493354     1.415310     0.000000
Rot. Con.  9529.135270  8567.852879  4511.481600

======
iso022
                     a            b            c
O             0.877169     0.754910     0.000000
C            -0.447905     1.034487     0.000000
C             0.922067    -0.614203     0.000000
N            -1.229796     0.005900     0.000000
C            -0.348649    -1.077057     0.000000
H            -0.721490     2.074874     0.000000
H             1.895370    -1.067401     0.000000
H            -0.697976    -2.093893     0.000000
------------------------------------------------
Dipole        1.460763     0.335664     0.000000
Rot. Con.  9045.706053  8977.327404  4505.693508

======
iso023
                     a            b            c
O            -0.362220    -1.087646     0.000000
C            -1.095510     0.050891     0.000000
C             0.933062    -0.641853     0.000000
N            -0.412955     1.147917     0.000000
C             0.912858     0.710383     0.000000
H            -2.165103    -0.064110     0.000000
H             1.703265    -1.389848     0.000000
H             1.738533     1.399038     0.000000
------------------------------------------------
Dipole        0.206754     1.484504     0.000000
Rot. Con.  8985.278121  8324.831211  4321.227689

======
iso024
                     a            b            c
O             0.516569     1.000673     0.000000
C            -0.809751     0.727077     0.000000
C             1.105181    -0.236268     0.000000
N            -1.115118    -0.528350     0.000000
C             0.125554    -1.168622     0.000000
H            -1.476527     1.571272     0.000000
H             2.178504    -0.262469     0.000000
H             0.211966    -2.240311     0.000000
------------------------------------------------
Dipole        1.204678     0.891768     0.000000
Rot. Con.  9805.036992  8888.989154  4662.284454

======
iso025
                     a            b            c
O             0.621639     0.960515     0.000000
C            -0.727766     0.846121     0.000000
C             1.059424    -0.337496     0.000000
N            -1.179845    -0.364239     0.000000
C            -0.023848    -1.147109     0.000000
H            -1.289735     1.763426     0.000000
H             2.122068    -0.490784     0.000000
H            -0.065124    -2.221484     0.000000
------------------------------------------------
Dipole        1.301923     0.742628     0.000000
Rot. Con.  9667.562855  8983.560130  4656.509546

======
iso026
                     a            b            c
O             0.545485     0.985313     0.000000
C            -0.794063     0.786330     0.000000
C             1.063989    -0.282614     0.000000
N            -1.169171    -0.450052     0.000000
C             0.033747    -1.158715     0.000000
H            -1.412576     1.666498     0.000000
H             2.134167    -0.368808     0.000000
H             0.060081    -2.233560     0.000000
------------------------------------------------
Dipole        1.252672     0.822991     0.000000
Rot. Con.  9902.527170  8806.041776  4661.076333

======
iso027
                     a            b            c
O             0.696269     0.907461     0.000000
C            -0.657658     0.878095     0.000000
C             1.051617    -0.415496     0.000000
N            -1.184906    -0.301463     0.000000
C            -0.080393    -1.155433     0.000000
H            -1.160869     1.828902     0.000000
H             2.102527    -0.635262     0.000000
H            -0.189105    -2.225090     0.000000
------------------------------------------------
Dipole        1.346019     0.659342     0.000000
Rot. Con.  9899.115021  8766.228496  4649.145841

======
iso028
                     a            b            c
O             0.803065     0.749861     0.000000
C            -0.535356     0.956288     0.000000
C             0.923040    -0.614724     0.000000
N            -1.259614    -0.113664     0.000000
C            -0.320355    -1.146625     0.000000
H            -0.865632     1.980091     0.000000
H             1.919752    -1.013817     0.000000
H            -0.613345    -2.181101     0.000000
------------------------------------------------
Dipole        1.440138     0.415334     0.000000
Rot. Con.  9644.054617  8823.331839  4607.728027

======
iso029
                     a            b            c
O            -0.336524    -1.091685     0.000000
C            -1.080900     0.039636     0.000000
C             0.954342    -0.633260     0.000000
N            -0.409094     1.143276     0.000000
C             0.920929     0.718714     0.000000
H            -2.149319    -0.085808     0.000000
H             1.731814    -1.373696     0.000000
H             1.739838     1.415402     0.000000
------------------------------------------------
Dipole        0.221245     1.482414     0.000000
Rot. Con.  8984.954801  8165.025307  4277.694952

======
iso030
                     a            b            c
O            -0.514858    -1.039068     0.000000
C            -1.093189     0.185479     0.000000
C             0.827547    -0.766241     0.000000
N            -0.273220     1.183977     0.000000
C             0.984102     0.577054     0.000000
H            -2.168641     0.211140     0.000000
H             1.493475    -1.608410     0.000000
H             1.892637     1.151988     0.000000
------------------------------------------------
Dipole        0.011124     1.498792     0.000000
Rot. Con.  8919.489100  8201.999425  4272.855386

======
iso031
                     a            b            c
O            -0.245092    -1.115552     0.000000
C            -1.107627    -0.071514     0.000000
C             0.988525    -0.520005     0.000000
N            -0.559314     1.098400     0.000000
C             0.808871     0.820396     0.000000
H            -2.156173    -0.311944     0.000000
H             1.841623    -1.171874     0.000000
H             1.547500     1.601685     0.000000
------------------------------------------------
Dipole        0.380510     1.449728     0.000000
Rot. Con.  8931.723943  8198.963092  4274.835843

======
iso032
                     a            b            c
O            -0.203310    -1.141544     0.000000
C            -1.084545    -0.113242     0.000000
C             1.019359    -0.523833     0.000000
N            -0.557433     1.066376     0.000000
C             0.815545     0.813108     0.000000
H            -2.128582    -0.372555     0.000000
H             1.884082    -1.160200     0.000000
H             1.539956     1.607598     0.000000
------------------------------------------------
Dipole        0.406610     1.442626     0.000000
Rot. Con.  8792.695567  8293.184023  4267.819050

======
iso033
                     a            b            c
O            -0.634498    -0.917283     0.000000
C            -1.019833     0.380984     0.000000
C             0.733786    -0.851824     0.000000
N            -0.057525     1.243138     0.000000
C             1.092848     0.452026     0.000000
H            -2.078867     0.569933     0.000000
H             1.263863    -1.785488     0.000000
H             2.078264     0.882073     0.000000
------------------------------------------------
Dipole        0.216986     1.483043     0.000000
Rot. Con.  8664.423487  8259.551241  4228.572242
