# Supplementary material for: Improved Accuracy in Semi-Experimental Structure Determination by Resolving Problems Associated with Rotation of Principal Inertial Axes of Isotopologues: Structures of 1,3-Oxazole (c‑C3H3NO)
Source: J Phys Chem A. 2026 Apr 24;130(18):3623–41. doi: 10.1021/acs.jpca.6c01535 (PMC13158917; doi:10.1021/acs.jpca.6c01535)
Supplement: Supplementary file 2 [file jp6c01535_si_002.zip › Supporting Information/oxazole_r0.out]

  *************************************************
  REFIT: Least-Square-Fit of Equilibrium Geometries
  *************************************************
 
  Input file: 
 
  *************************************************
Structure Determination of oxazole with vib-rot and electron mass contribution
O
C 1 R1*
C 1 R2* 2 A1*
N 2 R3* 1 A2* 3 D0
C 3 R4* 1 A3* 2 D0
H 2 R5* 1 A4* 3 D180
H 3 R6* 1 A5* 2 D180
H 5 R7* 3 A6* 1 D180

R1=1.3511614076
R2=1.3664330234
A1=103.9598647304
R3=1.2877590781
A2=115.0862059083
R4=1.3495990019
A3=108.0826309998
R5=1.0750139574
A4=116.6674447902
R6=1.0720075540
A5=116.9885345972
R7=1.0737286849
A6=129.1413368825
D0=0.0
D180=180.0

INERTIA

ISOTOPOMER
33

16 12 12 14 12 1 1 1 iso001
16 13 12 14 12 1 1 1 iso002
16 12 12 14 13 1 1 1 iso003
16 12 13 14 12 1 1 1 iso004
16 12 12 15 12 1 1 1 iso005
18 12 12 14 12 1 1 1 iso006
16 12 12 14 12 2 1 1 iso007
16 12 12 14 12 1 1 2 iso008
16 12 12 14 12 1 2 1 iso009
16 13 12 14 12 2 1 1 iso010
16 12 12 14 13 2 1 1 iso011
16 12 13 14 12 2 1 1 iso012
16 12 12 15 12 2 1 1 iso013
18 12 12 14 12 2 1 1 iso014
16 12 12 14 12 2 2 1 iso015
16 13 12 14 12 2 2 1 iso016
16 12 12 14 13 2 2 1 iso017
16 12 13 14 12 2 2 1 iso018
16 12 12 15 12 2 2 1 iso019
18 12 12 14 12 2 2 1 iso020
16 12 12 14 12 2 1 2 iso021
16 12 12 14 12 1 2 2 iso022
16 12 12 14 12 2 2 2 iso023
16 13 12 14 12 1 2 1 iso024
16 12 12 14 13 1 2 1 iso025
16 12 13 14 12 1 2 1 iso026
16 12 12 15 12 1 2 1 iso027
18 12 12 14 12 1 2 1 iso028
16 13 12 14 12 2 2 2 iso029
16 12 12 14 13 2 2 2 iso030
16 12 13 14 12 2 2 2 iso031
16 12 12 15 12 2 2 2 iso032
18 12 12 14 12 2 2 2 iso033

EXPERIMENTAL CONSTANTS (Determinable)
10050.9977 9645.731630 4919.4039 001
1. 1. 1.
9835.0615 9636.7155584 4864.7819 002
1. 1. 1.
9899.1195 9539.31699 4855.2902 003
1. 1. 1.
9938.1236 9512.562912 4857.6920 004
1. 1. 1.
10042.2767 9395.35887 4851.3780 005
1. 1. 1.
10014.3531 9232.04739 4801.03780 006
1. 1. 1.
9649.6630 9207.27713 4709.2243 007
1. 1. 1.
9801.5205 9005.6921 4690.9381 008
1. 1. 1.
9884.5270 8959.63262 4697.2862 009
1. 1. 1.
9650.2809 9027.93354 4661.9867 010
1. 1. 1.
9580.0942 9036.85664 4647.8967 011
1. 1. 1.
9602.7827 9025.21702 4650.1461 012
1. 1. 1.
9444.534 9160.263 4647.7326 013
1. 1. 1.
9315.308 9106.208 4602.4341 014
1. 1. 1.
9530.6847 8536.92081 4501.0817 015
1. 1. 1.
9504.0246 8396.06809 4455.7528 016
1. 1. 1.
9338.6306 8492.94529 4445.7408 017
1. 1. 1.
9529.0311 8356.21280 4449.9637 018
1. 1. 1.
9416.104 8417.865 4442.4012 019
1. 1. 1.
9128.165 8522.499 4405.3657 020
0. 0. 1.
9510.5286 8531.2531 4494.9661 021
1. 1. 1.
9007.9091 8959.7363 4489.6783 022
0. 0. 1.
8978.0481 8282.22399 4306.0858 023
1. 1. 1.
9774.004 8860.487 4645.0628 024
1. 1. 1.
9631.614 8960.107 4639.4925 025
1. 1. 1.
9868.538 8780.665 4644.0766 026
1. 1. 1.
9859.433 8746.450 4632.4474 27
0. 0. 1.
10050.9977 9645.731621 4919.4039 028
0. 0. 0.
8978.2944 8123.22920 4262.7574 029
1. 1. 1.
8911.8283 8161.2681 4258.0819 030
1. 1. 1.
8924.648 8157.699 4260.0359 031
1. 1. 1.
10050.9977 9645.731621 4919.4039 032
0. 0. 0.
10050.9977 9645.731621 4919.4039 033
0. 0. 0.

VXIBRATIONAL (CCSD(T)/cc-pCVTZ)
86.48915909          75.25663162          43.39806335 001
83.06525890          75.70244566          42.67701557 002
86.39215871          72.19629637          42.53588392 003
81.99385317          76.56753931          42.61612423 004
85.14339149          73.49517729          42.51526086 005
86.87681858          70.28308675          41.98006773 006
73.95746083          77.02319096          40.55803809 007
84.51795796          66.43534906          40.20822084 008
78.27282866          71.94406730          40.23915810 009
73.25376031          75.16327797          39.89376561 010
74.96425908          73.19030723          39.75964640 011
72.05253365          76.07950650          39.83755295 012
70.49547412          77.54682479          39.78172429 013
77.11490838          69.51319352          39.30685169 014
71.31561878          69.32695902          37.68344552 015
70.32028068          68.00169859          37.07526758 016
69.16194526          68.78361619          36.98832043 017
70.86091278          67.37981136          37.02394535 018
70.44757601          67.58391748          36.96643278 019
68.31827443          68.25745706          36.59356832 020
77.13456445          64.36880515          37.64652134 021
70.51997671          69.25254890          37.45700159 022
66.15799092          65.22110324          35.13783889 023
75.81128787          71.73160364          39.58242933 024
75.80317235          71.43980770          39.48990647 025
77.05856216          70.49588323          39.52660187 026
78.38258161          69.11218693          39.42534634 027
77.37538744          68.46539785          39.00789477 028
65.54924274          63.71951769          34.57737065 029
66.03768279          63.07922751          34.50357610 030
64.62993404          64.47879028          34.56089182 031
63.59150019          65.31248398          34.50613566 032
65.34567441          62.39868106          34.12224950 033

EXLECTRONIC (CCSD(T)/cc-pCVTZ)
 -0.51794        -0.62524         0.11431 001
 -0.49197        -0.62731         0.11191 002
 -0.53087        -0.58516         0.11137 003
 -0.50491        -0.61044         0.11121 004
 -0.51361        -0.59500         0.11142 005
 -0.53056        -0.56010         0.10848 006
 -0.61838        -0.44032         0.10495 007
 -0.58728        -0.46512         0.10399 008
 -0.52447        -0.52196         0.10373 009
 -0.61786        -0.42334         0.10297 010
 -0.61939        -0.41512         0.10226 011
 -0.59228        -0.44178         0.10210 012
 -0.55491        -0.47034         0.10245 013
 -0.55405        -0.45360         0.09989 014
 -0.54769        -0.42477         0.09543 015
 -0.55410        -0.40297         0.09363 016
 -0.53976        -0.40859         0.09313 017
 -0.54510        -0.40943         0.09308 018
 -0.51635        -0.42671         0.09317 019
 -0.48704        -0.43773         0.09111 020
 -0.60224        -0.37654         0.09566 021
 -0.41447        -0.54205         0.09482 022
 -0.53715        -0.35540         0.08739 023
 -0.52783        -0.49772         0.10156 024
 -0.49714        -0.52247         0.10123 025
 -0.53006        -0.49625         0.10117 026
 -0.51395        -0.50247         0.10112 027
 -0.47342        -0.52313         0.09876 028
 -0.53646        -0.34207         0.08574 029
 -0.53486        -0.34019         0.08548 030
 -0.52212        -0.35267         0.08535 031
 -0.50346        -0.36164         0.08545 032
 -0.50750        -0.34355         0.08342 033

  *************************************************
   There are 15 unique internal coordinates.
   Of these, 13 will be varied.
 
   Parameter # 1 to be varied is R1   
   Parameter # 2 to be varied is R2   
   Parameter # 3 to be varied is A1   
   Parameter # 4 to be varied is R3   
   Parameter # 5 to be varied is A2   
   Parameter # 6 to be varied is R4   
   Parameter # 7 to be varied is A3   
   Parameter # 8 to be varied is R5   
   Parameter # 9 to be varied is A4   
   Parameter #10 to be varied is R6   
   Parameter #11 to be varied is A5   
   Parameter #12 to be varied is R7   
   Parameter #13 to be varied is A6   
 
  Fit to moments of inertia
   Experimental rotational constants given in MHz

   Experimental rotational Constants (B0 Values) (MHz):

 Isotopomer        A           B           C
    1           10050.998    9645.732    4919.404
    2            9835.061    9636.716    4864.782
    3            9899.120    9539.317    4855.290
    4            9938.124    9512.563    4857.692
    5           10042.277    9395.359    4851.378
    6           10014.353    9232.047    4801.038
    7            9649.663    9207.277    4709.224
    8            9801.521    9005.692    4690.938
    9            9884.527    8959.633    4697.286
   10            9650.281    9027.934    4661.987
   11            9580.094    9036.857    4647.897
   12            9602.783    9025.217    4650.146
   13            9444.534    9160.263    4647.733
   14            9315.308    9106.208    4602.434
   15            9530.685    8536.921    4501.082
   16            9504.025    8396.068    4455.753
   17            9338.631    8492.945    4445.741
   18            9529.031    8356.213    4449.964
   19            9416.104    8417.865    4442.401
   20            9128.165    8522.499    4405.366
   21            9510.529    8531.253    4494.966
   22            9007.909    8959.736    4489.678
   23            8978.048    8282.224    4306.086
   24            9774.004    8860.487    4645.063
   25            9631.614    8960.107    4639.493
   26            9868.538    8780.665    4644.077
   27            9859.433    8746.450    4632.447
   28           10050.998    9645.732    4919.404
   29            8978.294    8123.229    4262.757
   30            8911.828    8161.268    4258.082
   31            8924.648    8157.699    4260.036
   32           10050.998    9645.732    4919.404
   33           10050.998    9645.732    4919.404

   Empirical rotational Constants (Be Values) (MHz):
   (Procedure will optimize structure to fit these)
 Isotopomer        A           B           C
    1           10050.998    9645.732    4919.404
    2            9835.061    9636.716    4864.782
    3            9899.120    9539.317    4855.290
    4            9938.124    9512.563    4857.692
    5           10042.277    9395.359    4851.378
    6           10014.353    9232.047    4801.038
    7            9649.663    9207.277    4709.224
    8            9801.521    9005.692    4690.938
    9            9884.527    8959.633    4697.286
   10            9650.281    9027.934    4661.987
   11            9580.094    9036.857    4647.897
   12            9602.783    9025.217    4650.146
   13            9444.534    9160.263    4647.733
   14            9315.308    9106.208    4602.434
   15            9530.685    8536.921    4501.082
   16            9504.025    8396.068    4455.753
   17            9338.631    8492.945    4445.741
   18            9529.031    8356.213    4449.964
   19            9416.104    8417.865    4442.401
   20            9128.165    8522.499    4405.366
   21            9510.529    8531.253    4494.966
   22            9007.909    8959.736    4489.678
   23            8978.048    8282.224    4306.086
   24            9774.004    8860.487    4645.063
   25            9631.614    8960.107    4639.493
   26            9868.538    8780.665    4644.077
   27            9859.433    8746.450    4632.447
   28           10050.998    9645.732    4919.404
   29            8978.294    8123.229    4262.757
   30            8911.828    8161.268    4258.082
   31            8924.648    8157.699    4260.036
   32           10050.998    9645.732    4919.404
   33           10050.998    9645.732    4919.404

   Experimental information supplied for 33 isotopomers
 
   Masses:

     Isotopomer Nr.  1
 15.9949146  12.0000000  12.0000000  14.0030740  12.0000000   1.0078250   1.0078250
  1.0078250
     Isotopomer Nr.  2
 15.9949146  13.0033548  12.0000000  14.0030740  12.0000000   1.0078250   1.0078250
  1.0078250
     Isotopomer Nr.  3
 15.9949146  12.0000000  12.0000000  14.0030740  13.0033548   1.0078250   1.0078250
  1.0078250
     Isotopomer Nr.  4
 15.9949146  12.0000000  13.0033548  14.0030740  12.0000000   1.0078250   1.0078250
  1.0078250
     Isotopomer Nr.  5
 15.9949146  12.0000000  12.0000000  15.0001090  12.0000000   1.0078250   1.0078250
  1.0078250
     Isotopomer Nr.  6
 17.9991603  12.0000000  12.0000000  14.0030740  12.0000000   1.0078250   1.0078250
  1.0078250
     Isotopomer Nr.  7
 15.9949146  12.0000000  12.0000000  14.0030740  12.0000000   2.0141018   1.0078250
  1.0078250
     Isotopomer Nr.  8
 15.9949146  12.0000000  12.0000000  14.0030740  12.0000000   1.0078250   1.0078250
  2.0141018
     Isotopomer Nr.  9
 15.9949146  12.0000000  12.0000000  14.0030740  12.0000000   1.0078250   2.0141018
  1.0078250
     Isotopomer Nr. 10
 15.9949146  13.0033548  12.0000000  14.0030740  12.0000000   2.0141018   1.0078250
  1.0078250
     Isotopomer Nr. 11
 15.9949146  12.0000000  12.0000000  14.0030740  13.0033548   2.0141018   1.0078250
  1.0078250
     Isotopomer Nr. 12
 15.9949146  12.0000000  13.0033548  14.0030740  12.0000000   2.0141018   1.0078250
  1.0078250
     Isotopomer Nr. 13
 15.9949146  12.0000000  12.0000000  15.0001090  12.0000000   2.0141018   1.0078250
  1.0078250
     Isotopomer Nr. 14
 17.9991603  12.0000000  12.0000000  14.0030740  12.0000000   2.0141018   1.0078250
  1.0078250
     Isotopomer Nr. 15
 15.9949146  12.0000000  12.0000000  14.0030740  12.0000000   2.0141018   2.0141018
  1.0078250
     Isotopomer Nr. 16
 15.9949146  13.0033548  12.0000000  14.0030740  12.0000000   2.0141018   2.0141018
  1.0078250
     Isotopomer Nr. 17
 15.9949146  12.0000000  12.0000000  14.0030740  13.0033548   2.0141018   2.0141018
  1.0078250
     Isotopomer Nr. 18
 15.9949146  12.0000000  13.0033548  14.0030740  12.0000000   2.0141018   2.0141018
  1.0078250
     Isotopomer Nr. 19
 15.9949146  12.0000000  12.0000000  15.0001090  12.0000000   2.0141018   2.0141018
  1.0078250
     Isotopomer Nr. 20
 17.9991603  12.0000000  12.0000000  14.0030740  12.0000000   2.0141018   2.0141018
  1.0078250
     Isotopomer Nr. 21
 15.9949146  12.0000000  12.0000000  14.0030740  12.0000000   2.0141018   1.0078250
  2.0141018
     Isotopomer Nr. 22
 15.9949146  12.0000000  12.0000000  14.0030740  12.0000000   1.0078250   2.0141018
  2.0141018
     Isotopomer Nr. 23
 15.9949146  12.0000000  12.0000000  14.0030740  12.0000000   2.0141018   2.0141018
  2.0141018
     Isotopomer Nr. 24
 15.9949146  13.0033548  12.0000000  14.0030740  12.0000000   1.0078250   2.0141018
  1.0078250
     Isotopomer Nr. 25
 15.9949146  12.0000000  12.0000000  14.0030740  13.0033548   1.0078250   2.0141018
  1.0078250
     Isotopomer Nr. 26
 15.9949146  12.0000000  13.0033548  14.0030740  12.0000000   1.0078250   2.0141018
  1.0078250
     Isotopomer Nr. 27
 15.9949146  12.0000000  12.0000000  15.0001090  12.0000000   1.0078250   2.0141018
  1.0078250
     Isotopomer Nr. 28
 17.9991603  12.0000000  12.0000000  14.0030740  12.0000000   1.0078250   2.0141018
  1.0078250
     Isotopomer Nr. 29
 15.9949146  13.0033548  12.0000000  14.0030740  12.0000000   2.0141018   2.0141018
  2.0141018
     Isotopomer Nr. 30
 15.9949146  12.0000000  12.0000000  14.0030740  13.0033548   2.0141018   2.0141018
  2.0141018
     Isotopomer Nr. 31
 15.9949146  12.0000000  13.0033548  14.0030740  12.0000000   2.0141018   2.0141018
  2.0141018
     Isotopomer Nr. 32
 15.9949146  12.0000000  12.0000000  15.0001090  12.0000000   2.0141018   2.0141018
  2.0141018
     Isotopomer Nr. 33
 17.9991603  12.0000000  12.0000000  14.0030740  12.0000000   2.0141018   2.0141018
  2.0141018

   Empirical Ie values (corrected for vibrational effects)
    (Procedure will optimize structure to fit these)
 Isotopomer        IA              IB              IC              IC-IA-IB
    1             179.558437     187.102597     366.861814          0.0562240730
    2             183.500778     187.277649     370.980955          0.0567136299
    3             182.313330     189.189796     371.706193          0.0568646385
    4             181.597805     189.721892     371.522409          0.0567650549
    5             179.714371     192.088611     372.005941          0.0568342929
    6             180.215479     195.486587     375.906525          0.0572544754
    7             187.026369     196.012503     383.235395          0.0550320323
    8             184.128721     200.400082     384.729322          0.0561510201
    9             182.582478     201.430294     384.209384          0.0550567140
   10             187.014394     199.906372     387.118530          0.0553795273
   11             188.384519     199.708982     388.292071          0.0556054761
   12             187.939423     199.966542     388.104244          0.0555239193
   13             191.088458     197.018518     388.305781          0.0556712238
   14             193.739320     198.188031     392.127600          0.0560752870
   15             189.361152     211.404261     400.957271          0.0537256891
   16             189.892336     214.950786     405.036257          0.0540831711
   17             193.255469     212.498889     405.948416          0.0543418864
   18             189.394013     215.976002     405.563182          0.0540921435
   19             191.665410     214.394200     406.253590          0.0543197626
   20             197.711307     211.762000     409.668926          0.0547787717
   21             189.762474     211.544707     401.502791          0.0547765163
   22             200.350760     201.427963     401.975669          0.0551501735
   23             201.017127     217.905413     419.114138          0.0536528371
   24             184.647094     203.684226     388.528964          0.0553458715
   25             187.376844     201.419630     388.995442          0.0557166948
   26             182.878298     205.535849     388.611470          0.0552560747
   27             183.047183     206.339879     389.587033          0.0559974316
   28             179.558437     187.102597     366.861814          0.0562240241
   29             201.011613     222.170444     423.374184          0.0538012267
   30             202.510795     221.134928     423.839061          0.0541401303
   31             202.219901     221.231678     423.644654          0.0540666307
   32             179.558437     187.102597     366.861814          0.0562240241
   33             179.558437     187.102597     366.861814          0.0562240241

   Weights used in LSF procedure:

   1.00   1.00   1.00
   1.00   1.00   1.00
   1.00   1.00   1.00
   1.00   1.00   1.00
   1.00   1.00   1.00
   1.00   1.00   1.00
   1.00   1.00   1.00
   1.00   1.00   1.00
   1.00   1.00   1.00
   1.00   1.00   1.00
   1.00   1.00   1.00
   1.00   1.00   1.00
   1.00   1.00   1.00
   1.00   1.00   1.00
   1.00   1.00   1.00
   1.00   1.00   1.00
   1.00   1.00   1.00
   1.00   1.00   1.00
   1.00   1.00   1.00
   0.00   0.00   1.00
   1.00   1.00   1.00
   0.00   0.00   1.00
   1.00   1.00   1.00
   1.00   1.00   1.00
   1.00   1.00   1.00
   1.00   1.00   1.00
   0.00   0.00   1.00
   0.00   0.00   0.00
   1.00   1.00   1.00
   1.00   1.00   1.00
   1.00   1.00   1.00
   0.00   0.00   0.00
   0.00   0.00   0.00
   No vibrational corrections supplied
   No electronic corrections supplied
 
   Full molecular point group is C s .
 
  -------------------------------------------------------------------------------------
  Potential problem children 
  -------------------------------------------------------------------------------------
   Atom   Isotopomer Axis  Inir. Mom.
  -------------------------------------------------------------------------------------
    2         7        2     0.05592
    8         9        1     0.02230
    2        10        2     0.03828
    5        14        2     0.02370
    3        19        2     0.00756
    3        20        2     0.04592
    8        25        1     0.01585
    2        29        2     0.08204
   Beginning iterative LSF procedure

   Least-square fit to moments of inertia
   Maximum number of iterations :  500
   Convergence criteria:
     maximum gradient      :.1000000E-03
     maximum displacement  :.1000000E-07
     WRMS residual change  :.1000000E-07
   Step size in numerical differentiation:0.0001
 
  -------------------------------------------------------------------------------------
  Iteration Weighted RMS     Maximum        Change in       Largest          Largest 
             Residual        Residual      RRMS Residual     Step           d(fit)/dq 
  -------------------------------------------------------------------------------------
      1    0.2158507433    3.3995185041    0.2158507433    0.0156646581 .6061009271D+05*
      2    0.0061317390    0.0859740146    0.2097190043    0.0002578402 .1258954361D+03 
      3    0.0061134261    0.0912514156    0.0000183129    0.0000002027 .2711568367D-01 
      4    0.0061134261    0.0912503590    0.0000000000    0.0000000003 .3509084422D-05 
  -------------------------------------------------------------------------------------
    Convergence achieved.

  Eigenvalues of the L-M parameter Hessian 
   0.45044D+02 0.55121D+02 0.70350D+02 0.90030D+02 0.14013D+03 0.10416D+04
   0.13476D+04 0.14270D+04 0.19317D+04 0.24469D+04 0.43993D+06 0.81436D+06
   0.99576D+07
  Corresponding eigenvectors 
                   1         2         3         4         5
  R1         0.224979  0.316838  0.224958  0.527607  0.334252
  R2        -0.081550  0.218478 -0.496569 -0.209747  0.308255
  A1        -0.035618 -0.340943  0.072991  0.014536  0.044158
  R3        -0.499504 -0.321937  0.278335 -0.190283  0.231955
  A2         0.019493  0.154164 -0.225332 -0.344240 -0.307428
  R4         0.371037 -0.498611 -0.244616  0.304444 -0.162307
  A3        -0.002221  0.215471  0.283140  0.065724 -0.276197
  R5         0.119761  0.123360 -0.223660 -0.293244 -0.276668
  A4        -0.448849 -0.290390  0.057223  0.105052 -0.284585
  R6        -0.175885  0.259740  0.231340  0.104626 -0.287221
  A5         0.437378 -0.356825  0.180054 -0.313892  0.207426
  R7        -0.174828  0.094229 -0.020287 -0.167265  0.504776
  A6         0.292060  0.099876  0.538134 -0.437299 -0.050059
 
                   6         7         8         9        10
  R1         0.116930  0.042777  0.138491  0.354468  0.058022
  R2         0.171364  0.497933 -0.040724  0.046968  0.267260
  A1        -0.158315 -0.067801  0.136911 -0.192833  0.134837
  R3        -0.373307  0.105447  0.154768  0.137614 -0.001181
  A2         0.086702 -0.043343 -0.236438 -0.103366 -0.308902
  R4         0.086121 -0.133586 -0.021799 -0.219948  0.288584
  A3         0.058066 -0.162209 -0.073352  0.075196 -0.358035
  R5        -0.190022 -0.382083  0.412553  0.543495  0.328064
  A4         0.690884  0.061577 -0.016768  0.337087  0.105270
  R6        -0.256452  0.027589 -0.557992 -0.030528  0.610368
  A5         0.004111  0.081321 -0.505255  0.478636 -0.075342
  R7         0.286645 -0.708437 -0.203536 -0.157740  0.141878
  A6         0.335939  0.171595  0.310095 -0.295614  0.288218
 
                  11        12        13
  R1         0.088173  0.388254  0.293402
  R2         0.190838 -0.275098  0.308754
  A1        -0.514614 -0.058081  0.709245
  R3         0.491350  0.192044  0.087726
  A2         0.128379  0.627862  0.360513
  R4         0.519061  0.033045  0.083308
  A3         0.364343 -0.569803  0.408002
  R5         0.006704 -0.029250  0.040856
  A4        -0.101937  0.047540  0.012446
  R6        -0.001891  0.042011  0.038794
  A5        -0.075956 -0.068664  0.015371
  R7         0.074568 -0.022485  0.028560
  A6         0.095568  0.056977 -0.010251
 
  -------------------------------------------------------------------------------------
             Analysis of rotational constants and Ie values from refined structure 
Isotop.          A             B             C            IA            IB            IC
  -------------------------------------------------------------------------------------
  Values calculated from refined structure 
   1          10047.4699     9642.9617     4920.5304   179.6214862   187.1563461   366.7778324
   2           9831.2898     9633.3177     4865.6485   183.5711806   187.3437094   370.9148900
   3           9894.6238     9536.4984     4856.1304   182.3961694   189.2457174   371.6418868
   4           9933.7886     9509.6735     4858.5527   181.6770567   189.7795418   371.4565985
   5          10038.3488     9391.4042     4852.0530   179.7846948   192.1695023   371.9541971
   6          10009.9809     9228.2174     4801.6077   180.2941971   195.5677233   375.8619204
   7           9646.5512     9205.1670     4710.3460   187.0867053   196.0574397   383.1441450
   8           9798.0223     9002.7563     4691.7848   184.1944645   200.4654377   384.6599022
   9           9881.2490     8956.9030     4698.1991   182.6430515   201.4916843   384.1347358
  10           9646.5001     9025.4120     4662.8132   187.0876947   199.9622266   387.0499213
  11           9576.8440     9033.9738     4648.7456   188.4484577   199.7727157   388.2211734
  12           9599.5618     9022.4012     4651.0187   188.0024851   200.0289543   388.0314393
  13           9440.7596     9157.3272     4648.4418   191.1648576   197.0816850   388.2465426
  14           9311.5881     9102.9105     4603.0335   193.8167211   198.2598283   392.0765494
  15           9527.8063     8534.7784     4501.9978   189.4183624   211.4573315   400.8756939
  16           9500.4266     8393.6391     4456.4021   189.9642556   215.0129929   404.9772485
  17           9335.5995     8490.1716     4446.4187   193.3182186   212.5683145   405.8865331
  18           9525.7323     8353.5192     4450.5995   189.4596039   216.0456479   405.5052517
  19           9412.8324     8414.7676     4442.9310   191.7320309   214.4731203   406.2051511
  20           9124.1676     8519.7354     4405.7992   197.7979309   211.8306960   409.6286269
  21           9507.5239     8528.8404     4495.8148   189.8224485   211.6045536   401.4270021
  22           9004.6958     8956.9019     4490.3676   200.4222597   201.4917103   401.9139700
  23           8975.1367     8279.9986     4306.7828   201.0823380   217.9639824   419.0463204
  24           9770.2057     8857.4756     4645.7397   184.7188814   203.7534794   388.4723608
  25           9627.9808     8956.8705     4640.1543   187.4475569   201.4924156   388.9399725
  26           9864.5967     8777.5416     4644.6876   182.9513688   205.6089915   388.5603603
  27           9855.4738     8742.8492     4632.9403   183.1207223   206.4248661   389.5455884
  28           9594.6267     8805.9381     4591.6900   188.0991856   204.9459649   393.0451504
  29           8974.8266     8120.6794     4263.2075   201.0892855   222.2402075   423.3294930
  30           8908.7603     8158.3166     4258.5199   202.5805411   221.2149336   423.7954747
  31           8921.5337     8154.8297     4260.4849   202.2904959   221.3095240   423.6000199
  32           8782.2789     8248.8560     4253.6070   205.4980817   218.7868805   424.2849622
  33           8651.1550     8218.0032     4214.5090   208.6127778   219.6082718   428.2210497
  Empirical values 
   1          10050.9977     9645.7316     4919.4039   179.5584369   187.1025968   366.8618135
   2           9835.0615     9636.7156     4864.7819   183.5007779   187.2776492   370.9809552
   3           9899.1195     9539.3170     4855.2902   182.3133296   189.1897961   371.7061930
   4           9938.1236     9512.5629     4857.6920   181.5978055   189.7218923   371.5224095
   5          10042.2767     9395.3589     4851.3780   179.7143706   192.0886111   372.0059406
   6          10014.3531     9232.0474     4801.0378   180.2154785   195.4865871   375.9065251
   7           9649.6630     9207.2771     4709.2243   187.0263693   196.0125030   383.2353953
   8           9801.5205     9005.6921     4690.9381   184.1287213   200.4000821   384.7293223
   9           9884.5270     8959.6326     4697.2862   182.5824783   201.4302944   384.2093838
  10           9650.2809     9027.9335     4661.9867   187.0143942   199.9063715   387.1185296
  11           9580.0942     9036.8566     4647.8967   188.3845188   199.7089816   388.2920712
  12           9602.7827     9025.2170     4650.1461   187.9394226   199.9665418   388.1042439
  13           9444.5340     9160.2630     4647.7326   191.0884577   197.0185175   388.3057808
  14           9315.3080     9106.2080     4602.4341   193.7393199   198.1880313   392.1275997
  15           9530.6847     8536.9208     4501.0817   189.3611522   211.4042611   400.9572713
  16           9504.0246     8396.0681     4455.7528   189.8923364   214.9507861   405.0362570
  17           9338.6306     8492.9453     4445.7408   193.2554690   212.4988887   405.9484161
  18           9529.0311     8356.2128     4449.9637   189.3940126   215.9760025   405.5631816
  19           9416.1040     8417.8650     4442.4012   191.6654103   214.3942005   406.2535901
  20           9128.1650     8522.4990     4405.3657   197.7113074   211.7620003   409.6689263
  21           9510.5286     8531.2531     4494.9661   189.7624740   211.5447069   401.5027914
  22           9007.9091     8959.7363     4489.6783   200.3507602   201.4279635   401.9756685
  23           8978.0481     8282.2240     4306.0858   201.0171271   217.9054127   419.1141375
  24           9774.0040     8860.4870     4645.0628   184.6470941   203.6842260   388.5289637
  25           9631.6140     8960.1070     4639.4925   187.3768442   201.4196299   388.9954421
  26           9868.5380     8780.6650     4644.0766   182.8782983   205.5358491   388.6114704
  27           9859.4330     8746.4500     4632.4474   183.0471830   206.3398792   389.5870326
  28          10050.9977     9645.7316     4919.4039   179.5584369   187.1025970   366.8618135
  29           8978.2944     8123.2292     4262.7574   201.0116127   222.1704438   423.3741841
  30           8911.8283     8161.2681     4258.0819   202.5107953   221.1349283   423.8390615
  31           8924.6480     8157.6990     4260.0359   202.2199011   221.2316777   423.6446543
  32          10050.9977     9645.7316     4919.4039   179.5584369   187.1025970   366.8618135
  33          10050.9977     9645.7316     4919.4039   179.5584369   187.1025970   366.8618135
  Differences 
   1             -3.5278       -2.7700        1.1265     0.0630493     0.0537493    -0.0839811
   2             -3.7717       -3.3979        0.8666     0.0704026     0.0660602    -0.0660652
   3             -4.4957       -2.8186        0.8402     0.0828398     0.0559213    -0.0643062
   4             -4.3350       -2.8894        0.8607     0.0792512     0.0576495    -0.0658110
   5             -3.9279       -3.9547        0.6750     0.0703242     0.0808912    -0.0517435
   6             -4.3722       -3.8300        0.5699     0.0787186     0.0811362    -0.0446047
   7             -3.1118       -2.1101        1.1217     0.0603359     0.0449367    -0.0912504
   8             -3.4982       -2.9358        0.8467     0.0657432     0.0653556    -0.0694201
   9             -3.2780       -2.7296        0.9129     0.0605732     0.0613899    -0.0746480
  10             -3.7808       -2.5216        0.8265     0.0733005     0.0558551    -0.0686083
  11             -3.2502       -2.8829        0.8489     0.0639389     0.0637341    -0.0708978
  12             -3.2209       -2.8158        0.8726     0.0630624     0.0624125    -0.0728046
  13             -3.7744       -2.9358        0.7092     0.0763998     0.0631675    -0.0592382
  14             -3.7199       -3.2975        0.5994     0.0774013     0.0717970    -0.0510503
  15             -2.8784       -2.1424        0.9161     0.0572102     0.0530703    -0.0815774
  16             -3.5980       -2.4289        0.6493     0.0719192     0.0622068    -0.0590085
  17             -3.0311       -2.7737        0.6779     0.0627496     0.0694258    -0.0618830
  18             -3.2988       -2.6936        0.6358     0.0655913     0.0696454    -0.0579299
  19             -3.2716       -3.0974        0.5298     0.0666206     0.0789198    -0.0484390
  20             -3.9974       -2.7636        0.4335     0.0866235     0.0686956    -0.0402994
  21             -3.0047       -2.4127        0.8487     0.0599745     0.0598467    -0.0757892
  22             -3.2133       -2.8344        0.6893     0.0714995     0.0637468    -0.0616986
  23             -2.9114       -2.2254        0.6970     0.0652109     0.0585698    -0.0678171
  24             -3.7983       -3.0114        0.6769     0.0717873     0.0692535    -0.0566029
  25             -3.6332       -3.2365        0.6618     0.0707127     0.0727856    -0.0554696
  26             -3.9413       -3.1234        0.6110     0.0730705     0.0731425    -0.0511101
  27             -3.9592       -3.6008        0.4929     0.0735393     0.0849869    -0.0414442
  28           -456.3710     -839.7936     -327.7139     8.5407487    17.8433679    26.1833369
  29             -3.4678       -2.5498        0.4501     0.0776728     0.0697637    -0.0446911
  30             -3.0680       -2.9515        0.4380     0.0697458     0.0800053    -0.0435868
  31             -3.1143       -2.8693        0.4490     0.0705948     0.0778462    -0.0446344
  32          -1268.7188    -1396.8756     -665.7969    25.9396448    31.6842835    57.4231486
  33          -1399.8427    -1427.7285     -704.8949    29.0543410    32.5056748    61.3592362
  Weighted differences 
   1             -3.5278       -2.7700        1.1265     0.0630493     0.0537493    -0.0839811
   2             -3.7717       -3.3979        0.8666     0.0704026     0.0660602    -0.0660652
   3             -4.4957       -2.8186        0.8402     0.0828398     0.0559213    -0.0643062
   4             -4.3350       -2.8894        0.8607     0.0792512     0.0576495    -0.0658110
   5             -3.9279       -3.9547        0.6750     0.0703242     0.0808912    -0.0517435
   6             -4.3722       -3.8300        0.5699     0.0787186     0.0811362    -0.0446047
   7             -3.1118       -2.1101        1.1217     0.0603359     0.0449367    -0.0912504
   8             -3.4982       -2.9358        0.8467     0.0657432     0.0653556    -0.0694201
   9             -3.2780       -2.7296        0.9129     0.0605732     0.0613899    -0.0746480
  10             -3.7808       -2.5216        0.8265     0.0733005     0.0558551    -0.0686083
  11             -3.2502       -2.8829        0.8489     0.0639389     0.0637341    -0.0708978
  12             -3.2209       -2.8158        0.8726     0.0630624     0.0624125    -0.0728046
  13             -3.7744       -2.9358        0.7092     0.0763998     0.0631675    -0.0592382
  14             -3.7199       -3.2975        0.5994     0.0774013     0.0717970    -0.0510503
  15             -2.8784       -2.1424        0.9161     0.0572102     0.0530703    -0.0815774
  16             -3.5980       -2.4289        0.6493     0.0719192     0.0622068    -0.0590085
  17             -3.0311       -2.7737        0.6779     0.0627496     0.0694258    -0.0618830
  18             -3.2988       -2.6936        0.6358     0.0655913     0.0696454    -0.0579299
  19             -3.2716       -3.0974        0.5298     0.0666206     0.0789198    -0.0484390
  20              0.0000        0.0000        0.4335     0.0000000     0.0000000    -0.0402994
  21             -3.0047       -2.4127        0.8487     0.0599745     0.0598467    -0.0757892
  22              0.0000        0.0000        0.6893     0.0000000     0.0000000    -0.0616986
  23             -2.9114       -2.2254        0.6970     0.0652109     0.0585698    -0.0678171
  24             -3.7983       -3.0114        0.6769     0.0717873     0.0692535    -0.0566029
  25             -3.6332       -3.2365        0.6618     0.0707127     0.0727856    -0.0554696
  26             -3.9413       -3.1234        0.6110     0.0730705     0.0731425    -0.0511101
  27              0.0000        0.0000        0.4929     0.0000000     0.0000000    -0.0414442
  28              0.0000        0.0000        0.0000     0.0000000     0.0000000     0.0000000
  29             -3.4678       -2.5498        0.4501     0.0776728     0.0697637    -0.0446911
  30             -3.0680       -2.9515        0.4380     0.0697458     0.0800053    -0.0435868
  31             -3.1143       -2.8693        0.4490     0.0705948     0.0778462    -0.0446344
  32              0.0000        0.0000        0.0000     0.0000000     0.0000000     0.0000000
  33              0.0000        0.0000        0.0000     0.0000000     0.0000000     0.0000000
  -------------------------------------------------------------------------------------
  Correlation coefficient matrix 
              R1        R2        A1        R3        A2   
  R1         1.000000 -0.176319 -0.418166 -0.471662 -0.507510
  R2        -0.176319  1.000000 -0.483405 -0.187615  0.515377
  A1        -0.418166 -0.483405  1.000000  0.593588 -0.511258
  R3        -0.471662 -0.187615  0.593588  1.000000 -0.334783
  A2        -0.507510  0.515377 -0.511258 -0.334783  1.000000
  R4        -0.049666 -0.262974  0.542708 -0.327388 -0.225811
  A3         0.412305 -0.500469 -0.465092 -0.148545  0.038301
  R5        -0.334599  0.406822 -0.428186 -0.476362  0.829076
  A4        -0.489219 -0.221778  0.489355  0.720994 -0.193490
  R6         0.223806 -0.233496 -0.432440  0.113616  0.038148
  A5        -0.072898 -0.311589  0.437336 -0.116904 -0.108075
  R7        -0.040397  0.470541 -0.119465  0.401745 -0.042900
  A6         0.135237 -0.404280 -0.081271 -0.104733  0.078422
 
              R4        A3        R5        A4        R6   
  R1        -0.049666  0.412305 -0.334599 -0.489219  0.223806
  R2        -0.262974 -0.500469  0.406822 -0.221778 -0.233496
  A1         0.542708 -0.465092 -0.428186  0.489355 -0.432440
  R3        -0.327388 -0.148545 -0.476362  0.720994  0.113616
  A2        -0.225811  0.038301  0.829076 -0.193490  0.038148
  R4         1.000000 -0.479896 -0.005357 -0.066547 -0.633306
  A3        -0.479896  1.000000 -0.035731 -0.049028  0.790793
  R5        -0.005357 -0.035731  1.000000 -0.378499 -0.125949
  A4        -0.066547 -0.049028 -0.378499  1.000000  0.215698
  R6        -0.633306  0.790793 -0.125949  0.215698  1.000000
  A5         0.525659 -0.266631  0.067338 -0.379973 -0.591889
  R7        -0.557617 -0.242451 -0.171210  0.029356 -0.037512
  A6        -0.187608  0.470391  0.140970 -0.406821  0.099498
 
              A5        R7        A6   
  R1        -0.072898 -0.040397  0.135237
  R2        -0.311589  0.470541 -0.404280
  A1         0.437336 -0.119465 -0.081271
  R3        -0.116904  0.401745 -0.104733
  A2        -0.108075 -0.042900  0.078422
  R4         0.525659 -0.557617 -0.187608
  A3        -0.266631 -0.242451  0.470391
  R5         0.067338 -0.171210  0.140970
  A4        -0.379973  0.029356 -0.406821
  R6        -0.591889 -0.037512  0.099498
  A5         1.000000 -0.189254  0.558114
  R7        -0.189254  1.000000 -0.089023
  A6         0.558114 -0.089023  1.000000
  7.191101897342451E-003
    Final geometrical parameters (values in A and deg):
  -------------------------------------------------------------------------------------
              Parameter     Rfinal         Stat. Uncert.
  -------------------------------------------------------------------------------------
                R1      1.3572838570   0.0043218690
                R2      1.3747035492   0.0038053672
                A1    103.8670109433   0.2564447428
                R3      1.2941298068   0.0048107112
                A2    115.1554154956   0.3048018187
                R4      1.3512652804   0.0048710171
                A3    108.1484263740   0.2758062871
                R5      1.0736358073   0.0028243083
                A4    116.7479251249   0.4563641413
                R6      1.0718602926   0.0030529752
                A5    116.6895269143   0.4997734925
                R7      1.0740711830   0.0029136329
                A6    129.1411154439   0.4964951815
  -------------------------------------------------------------------------------------
   Interatomic distance matrix (Angstroms) 
 
                 O             C             C             N             C    
                [ 1]        [ 2]        [ 3]        [ 4]        [ 5]
  O    [ 1]     0.00000
  C    [ 2]     1.35728     0.00000
  C    [ 3]     1.37470     2.15091     0.00000
  N    [ 4]     2.23837     1.29413     2.24281     0.00000
  C    [ 5]     2.20747     2.12116     1.35127     1.40152     0.00000
  H    [ 6]     2.07524     1.07364     3.15727     2.13119     3.17926
  H    [ 7]     2.08862     3.15215     1.07186     3.30641     2.24252
  H    [ 8]     3.25817     3.14340     2.19349     2.16855     1.07407
 
                 H             H             H    
                [ 6]        [ 7]        [ 8]
  H    [ 6]     0.00000
  H    [ 7]     4.09196     0.00000
  H    [ 8]     4.17186     2.79022     0.00000
