# Supplementary material for: Improved Accuracy in Semi-Experimental Structure Determination by Resolving Problems Associated with Rotation of Principal Inertial Axes of Isotopologues: Structures of 1,3-Oxazole (c‑C3H3NO)
Source: J Phys Chem A. 2026 Apr 24;130(18):3623–41. doi: 10.1021/acs.jpca.6c01535 (PMC13158917; doi:10.1021/acs.jpca.6c01535)
Supplement: Supplementary file 2 [file jp6c01535_si_002.zip › Supporting Information/oxazole_reSE.out]

  *************************************************
  REFIT: Least-Square-Fit of Equilibrium Geometries
  *************************************************
 
  Input file: 
 
  *************************************************
Structure Determination of oxazole with vib-rot and electron mass contribution
O
C 1 R1*
C 1 R2* 2 A1*
N 2 R3* 1 A2* 3 D0
C 3 R4* 1 A3* 2 D0
H 2 R5* 1 A4* 3 D180
H 3 R6* 1 A5* 2 D180
H 5 R7* 3 A6* 1 D180

R1=1.3511614076
R2=1.3664330234
A1=103.9598647304
R3=1.2877590781
A2=115.0862059083
R4=1.3495990019
A3=108.0826309998
R5=1.0750139574
A4=116.6674447902
R6=1.0720075540
A5=116.9885345972
R7=1.0737286849
A6=129.1413368825
D0=0.0
D180=180.0

INERTIA

ISOTOPOMER
33

16 12 12 14 12 1 1 1 iso001
16 13 12 14 12 1 1 1 iso002
16 12 12 14 13 1 1 1 iso003
16 12 13 14 12 1 1 1 iso004
16 12 12 15 12 1 1 1 iso005
18 12 12 14 12 1 1 1 iso006
16 12 12 14 12 2 1 1 iso007
16 12 12 14 12 1 1 2 iso008
16 12 12 14 12 1 2 1 iso009
16 13 12 14 12 2 1 1 iso010
16 12 12 14 13 2 1 1 iso011
16 12 13 14 12 2 1 1 iso012
16 12 12 15 12 2 1 1 iso013
18 12 12 14 12 2 1 1 iso014
16 12 12 14 12 2 2 1 iso015
16 13 12 14 12 2 2 1 iso016
16 12 12 14 13 2 2 1 iso017
16 12 13 14 12 2 2 1 iso018
16 12 12 15 12 2 2 1 iso019
18 12 12 14 12 2 2 1 iso020
16 12 12 14 12 2 1 2 iso021
16 12 12 14 12 1 2 2 iso022
16 12 12 14 12 2 2 2 iso023
16 13 12 14 12 1 2 1 iso024
16 12 12 14 13 1 2 1 iso025
16 12 13 14 12 1 2 1 iso026
16 12 12 15 12 1 2 1 iso027
18 12 12 14 12 1 2 1 iso028
16 13 12 14 12 2 2 2 iso029
16 12 12 14 13 2 2 2 iso030
16 12 13 14 12 2 2 2 iso031
16 12 12 15 12 2 2 2 iso032
18 12 12 14 12 2 2 2 iso033

EXPERIMENTAL CONSTANTS (Determinable)
10050.9977 9645.731630 4919.4039 001
1. 1. 1.
9835.0615 9636.7155584 4864.7819 002
1. 1. 1.
9899.1195 9539.31699 4855.2902 003
1. 1. 1.
9938.1236 9512.562912 4857.6920 004
1. 1. 1.
10042.2767 9395.35887 4851.3780 005
1. 1. 1.
10014.3531 9232.04739 4801.03780 006
1. 1. 1.
9649.6630 9207.27713 4709.2243 007
1. 1. 1.
9801.5205 9005.6921 4690.9381 008
1. 1. 1.
9884.5270 8959.63262 4697.2862 009
1. 1. 1.
9650.2809 9027.93354 4661.9867 010
1. 1. 1.
9580.0942 9036.85664 4647.8967 011
1. 1. 1.
9602.7827 9025.21702 4650.1461 012
1. 1. 1.
9444.534 9160.263 4647.7326 013
1. 1. 1.
9315.308 9106.208 4602.4341 014
1. 1. 1.
9530.6847 8536.92081 4501.0817 015
1. 1. 1.
9504.0246 8396.06809 4455.7528 016
1. 1. 1.
9338.6306 8492.94529 4445.7408 017
1. 1. 1.
9529.0311 8356.21280 4449.9637 018
1. 1. 1.
9416.104 8417.865 4442.4012 019
1. 1. 1.
9128.165 8522.499 4405.3657 020
0. 0. 1.
9510.5286 8531.2531 4494.9661 021
1. 1. 1.
9007.9091 8959.7363 4489.6783 022
0. 0. 1.
8978.0481 8282.22399 4306.0858 023
1. 1. 1.
9774.004 8860.487 4645.0628 024
1. 1. 1.
9631.614 8960.107 4639.4925 025
1. 1. 1.
9868.538 8780.665 4644.0766 026
1. 1. 1.
9859.433 8746.450 4632.4474 27
0. 0. 1.
10050.9977 9645.731621 4919.4039 028
0. 0. 0.
8978.2944 8123.22920 4262.7574 029
1. 1. 1.
8911.8283 8161.2681 4258.0819 030
1. 1. 1.
8924.648 8157.699 4260.0359 031
1. 1. 1.
10050.9977 9645.731621 4919.4039 032
0. 0. 0.
10050.9977 9645.731621 4919.4039 033
0. 0. 0.

VXIBRATIONAL (CCSD(T)/cc-pCVTZ) reSE adjusted round 2
85.86387825          74.12965270          42.92509802 001
82.15825747          74.89099170          42.21645977 002
85.81568736          71.05698853          42.07419968 003
81.05779255          75.78546010          42.15306140 004
84.47650936          72.44100431          42.04807470 005
86.29633987          69.17662995          41.52088896 006
72.91397944          76.38846511          40.11298820 007
83.58635502          65.71276017          39.76349218 008
77.38418448          71.17131264          39.78909539 009
72.21290040          74.55703869          39.45934792 010
73.79087297          72.71967392          39.32491887 011
71.07903994          75.40614282          39.40165916 012
69.57087055          76.82279512          39.34219525 013
75.58441538          69.42831395          38.87452881 014
70.35974865          68.68800326          37.25951304 015
69.36705211          67.38889892          36.66133280 016
68.20471844          68.17833883          36.57420210 017
69.92758213          66.74646336          36.60806582 018
69.53282108          66.93149343          36.54754048 019
67.40317541          67.63628835          36.18142055 020
76.03844864          63.88077676          37.22712541 021
67.98307993          70.21672677          37.03410826 022
65.18617134          64.68355428          34.73856119 023
74.87064804          71.04192292          39.14397546 024
74.88434498          70.73161525          39.05053117 025
76.17968033          69.74386128          39.08517792 026
77.57224096          68.29018873          38.98051203 027
76.65477445          67.58518593          38.57061164 028
64.59068895          63.19586670          34.18733508 029
65.04195395          62.59434065          34.11284091 030
63.70362365          63.92246884          34.16918550 031
62.69131821          64.72866576          34.11155717 032
64.29868309          61.98995763          33.73380074 033

VXIBRATIONAL (CCSD(T)/cc-pCVTZ) reSE adjusted
85.87623551          74.10630224          42.92228594 001
82.14904608          74.88507382          42.21295186 002
85.83413044          71.02634684          42.07110415 003
81.05593134          75.77895253          42.15109478 004
84.48798721          72.42042196          42.04552465 005
86.31600474          69.14807794          41.51804833 006
72.89325668          76.41037019          40.11451680 007
83.58779243          65.69974857          39.76046706 008
77.37543484          71.15853640          39.78340339 009
72.19081594          74.57733249          39.46035099 010
73.76607509          72.74376517          39.32615493 011
71.06142964          75.42746226          39.40385122 012
69.55696216          76.83991519          39.34387606 013
75.56494684          69.44972492          38.87576569 014
70.34825756          68.69091458          37.25801552 015
69.35149593          67.39310939          36.65941479 016
68.18583488          68.18675516          36.57253948 017
69.91791891          66.74973312          36.60710514 018
69.52903578          66.92894942          36.54619068 019
67.39687695          67.63513298          36.17984297 020
76.02296627          63.89524076          37.22821986 021
67.94200913          70.23608087          37.02855003 022
65.16191627          64.69731131          34.73698073 023
74.85344183          71.03383426          39.13771287 024
74.87210674          70.72112495          39.04468546 025
76.16904262          69.73520751          39.08017199 026
77.56886950          68.27415837          38.97507062 027
76.65983699          67.56107305          38.56509669 028
64.56645727          63.20735105          34.18533016 029
65.01267789          62.61157020          34.11113237 030
63.68403729          63.93402685          34.16810284 031
62.67261946          64.73871909          34.11009557 032
64.27144642          62.00757621          33.73221126 033

VIBRATIONAL (CCSD(T)/cc-pCVTZ) original
86.48915909          75.25663162          43.39806335 001
83.06525890          75.70244566          42.67701557 002
86.39215871          72.19629637          42.53588392 003
81.99385317          76.56753931          42.61612423 004
85.14339149          73.49517729          42.51526086 005
86.87681858          70.28308675          41.98006773 006
73.95746083          77.02319096          40.55803809 007
84.51795796          66.43534906          40.20822084 008
78.27282866          71.94406730          40.23915810 009
73.25376031          75.16327797          39.89376561 010
74.96425908          73.19030723          39.75964640 011
72.05253365          76.07950650          39.83755295 012
70.49547412          77.54682479          39.78172429 013
77.11490838          69.51319352          39.30685169 014
71.31561878          69.32695902          37.68344552 015
70.32028068          68.00169859          37.07526758 016
69.16194526          68.78361619          36.98832043 017
70.86091278          67.37981136          37.02394535 018
70.44757601          67.58391748          36.96643278 019
68.31827443          68.25745706          36.59356832 020
77.13456445          64.36880515          37.64652134 021
70.51997671          69.25254890          37.45700159 022
66.15799092          65.22110324          35.13783889 023
75.81128787          71.73160364          39.58242933 024
75.80317235          71.43980770          39.48990647 025
77.05856216          70.49588323          39.52660187 026
78.38258161          69.11218693          39.42534634 027
77.37538744          68.46539785          39.00789477 028
65.54924274          63.71951769          34.57737065 029
66.03768279          63.07922751          34.50357610 030
64.62993404          64.47879028          34.56089182 031
63.59150019          65.31248398          34.50613566 032
65.34567441          62.39868106          34.12224950 033

ELECTRONIC (CCSD(T)/cc-pCVTZ)
 -0.51794        -0.62524         0.11431 001
 -0.49197        -0.62731         0.11191 002
 -0.53087        -0.58516         0.11137 003
 -0.50491        -0.61044         0.11121 004
 -0.51361        -0.59500         0.11142 005
 -0.53056        -0.56010         0.10848 006
 -0.61838        -0.44032         0.10495 007
 -0.58728        -0.46512         0.10399 008
 -0.52447        -0.52196         0.10373 009
 -0.61786        -0.42334         0.10297 010
 -0.61939        -0.41512         0.10226 011
 -0.59228        -0.44178         0.10210 012
 -0.55491        -0.47034         0.10245 013
 -0.55405        -0.45360         0.09989 014
 -0.54769        -0.42477         0.09543 015
 -0.55410        -0.40297         0.09363 016
 -0.53976        -0.40859         0.09313 017
 -0.54510        -0.40943         0.09308 018
 -0.51635        -0.42671         0.09317 019
 -0.48704        -0.43773         0.09111 020
 -0.60224        -0.37654         0.09566 021
 -0.41447        -0.54205         0.09482 022
 -0.53715        -0.35540         0.08739 023
 -0.52783        -0.49772         0.10156 024
 -0.49714        -0.52247         0.10123 025
 -0.53006        -0.49625         0.10117 026
 -0.51395        -0.50247         0.10112 027
 -0.47342        -0.52313         0.09876 028
 -0.53646        -0.34207         0.08574 029
 -0.53486        -0.34019         0.08548 030
 -0.52212        -0.35267         0.08535 031
 -0.50346        -0.36164         0.08545 032
 -0.50750        -0.34355         0.08342 033

  *************************************************
   There are 15 unique internal coordinates.
   Of these, 13 will be varied.
 
   Parameter # 1 to be varied is R1   
   Parameter # 2 to be varied is R2   
   Parameter # 3 to be varied is A1   
   Parameter # 4 to be varied is R3   
   Parameter # 5 to be varied is A2   
   Parameter # 6 to be varied is R4   
   Parameter # 7 to be varied is A3   
   Parameter # 8 to be varied is R5   
   Parameter # 9 to be varied is A4   
   Parameter #10 to be varied is R6   
   Parameter #11 to be varied is A5   
   Parameter #12 to be varied is R7   
   Parameter #13 to be varied is A6   
 
  Fit to moments of inertia
   Experimental rotational constants given in MHz

   Experimental rotational Constants (B0 Values) (MHz):

 Isotopomer        A           B           C
    1           10050.998    9645.732    4919.404
    2            9835.061    9636.716    4864.782
    3            9899.120    9539.317    4855.290
    4            9938.124    9512.563    4857.692
    5           10042.277    9395.359    4851.378
    6           10014.353    9232.047    4801.038
    7            9649.663    9207.277    4709.224
    8            9801.521    9005.692    4690.938
    9            9884.527    8959.633    4697.286
   10            9650.281    9027.934    4661.987
   11            9580.094    9036.857    4647.897
   12            9602.783    9025.217    4650.146
   13            9444.534    9160.263    4647.733
   14            9315.308    9106.208    4602.434
   15            9530.685    8536.921    4501.082
   16            9504.025    8396.068    4455.753
   17            9338.631    8492.945    4445.741
   18            9529.031    8356.213    4449.964
   19            9416.104    8417.865    4442.401
   20            9128.165    8522.499    4405.366
   21            9510.529    8531.253    4494.966
   22            9007.909    8959.736    4489.678
   23            8978.048    8282.224    4306.086
   24            9774.004    8860.487    4645.063
   25            9631.614    8960.107    4639.493
   26            9868.538    8780.665    4644.077
   27            9859.433    8746.450    4632.447
   28           10050.998    9645.732    4919.404
   29            8978.294    8123.229    4262.757
   30            8911.828    8161.268    4258.082
   31            8924.648    8157.699    4260.036
   32           10050.998    9645.732    4919.404
   33           10050.998    9645.732    4919.404

   Empirical rotational Constants (Be Values) (MHz):
   (Procedure will optimize structure to fit these)
 Isotopomer        A           B           C
    1           10138.005    9721.614    4962.688
    2            9918.619    9713.045    4907.347
    3            9986.043    9612.098    4897.715
    4           10020.622    9589.741    4900.197
    5           10127.934    9469.449    4893.782
    6           10101.760    9302.891    4842.909
    7            9724.239    9284.741    4749.677
    8            9886.626    9072.593    4731.042
    9            9963.324    9032.099    4737.422
   10            9724.153    9103.520    4701.777
   11            9655.678    9110.462    4687.554
   12            9675.428    9101.738    4689.882
   13            9515.584    9238.280    4687.412
   14            9392.977    9176.175    4641.641
   15            9602.548    8606.673    4538.670
   16            9574.899    8464.473    4492.734
   17            9408.332    8562.137    4482.636
   18            9600.437    8424.002    4486.895
   19            9487.068    8485.876    4479.274
   20            9196.970    8591.194    4441.868
   21            9588.265    8595.998    4532.517
   22            9078.844    9029.531    4527.040
   23            9044.743    8347.800    4341.136
   24            9850.343    8932.716    4684.544
   25            9707.914    9032.069    4678.881
   26            9946.127    8851.657    4683.502
   27            9938.330    8816.065    4671.772
   28           10128.847    9714.720    4958.313
   29            9044.380    8187.291    4297.249
   30            8978.401    8224.688    4292.500
   31            8989.800    8222.530    4294.511
   32           10115.093    9711.406    4953.825
   33           10116.851    9708.474    4953.443

   Experimental information supplied for 33 isotopomers
 
   Masses:

     Isotopomer Nr.  1
 15.9949146  12.0000000  12.0000000  14.0030740  12.0000000   1.0078250   1.0078250
  1.0078250
     Isotopomer Nr.  2
 15.9949146  13.0033548  12.0000000  14.0030740  12.0000000   1.0078250   1.0078250
  1.0078250
     Isotopomer Nr.  3
 15.9949146  12.0000000  12.0000000  14.0030740  13.0033548   1.0078250   1.0078250
  1.0078250
     Isotopomer Nr.  4
 15.9949146  12.0000000  13.0033548  14.0030740  12.0000000   1.0078250   1.0078250
  1.0078250
     Isotopomer Nr.  5
 15.9949146  12.0000000  12.0000000  15.0001090  12.0000000   1.0078250   1.0078250
  1.0078250
     Isotopomer Nr.  6
 17.9991603  12.0000000  12.0000000  14.0030740  12.0000000   1.0078250   1.0078250
  1.0078250
     Isotopomer Nr.  7
 15.9949146  12.0000000  12.0000000  14.0030740  12.0000000   2.0141018   1.0078250
  1.0078250
     Isotopomer Nr.  8
 15.9949146  12.0000000  12.0000000  14.0030740  12.0000000   1.0078250   1.0078250
  2.0141018
     Isotopomer Nr.  9
 15.9949146  12.0000000  12.0000000  14.0030740  12.0000000   1.0078250   2.0141018
  1.0078250
     Isotopomer Nr. 10
 15.9949146  13.0033548  12.0000000  14.0030740  12.0000000   2.0141018   1.0078250
  1.0078250
     Isotopomer Nr. 11
 15.9949146  12.0000000  12.0000000  14.0030740  13.0033548   2.0141018   1.0078250
  1.0078250
     Isotopomer Nr. 12
 15.9949146  12.0000000  13.0033548  14.0030740  12.0000000   2.0141018   1.0078250
  1.0078250
     Isotopomer Nr. 13
 15.9949146  12.0000000  12.0000000  15.0001090  12.0000000   2.0141018   1.0078250
  1.0078250
     Isotopomer Nr. 14
 17.9991603  12.0000000  12.0000000  14.0030740  12.0000000   2.0141018   1.0078250
  1.0078250
     Isotopomer Nr. 15
 15.9949146  12.0000000  12.0000000  14.0030740  12.0000000   2.0141018   2.0141018
  1.0078250
     Isotopomer Nr. 16
 15.9949146  13.0033548  12.0000000  14.0030740  12.0000000   2.0141018   2.0141018
  1.0078250
     Isotopomer Nr. 17
 15.9949146  12.0000000  12.0000000  14.0030740  13.0033548   2.0141018   2.0141018
  1.0078250
     Isotopomer Nr. 18
 15.9949146  12.0000000  13.0033548  14.0030740  12.0000000   2.0141018   2.0141018
  1.0078250
     Isotopomer Nr. 19
 15.9949146  12.0000000  12.0000000  15.0001090  12.0000000   2.0141018   2.0141018
  1.0078250
     Isotopomer Nr. 20
 17.9991603  12.0000000  12.0000000  14.0030740  12.0000000   2.0141018   2.0141018
  1.0078250
     Isotopomer Nr. 21
 15.9949146  12.0000000  12.0000000  14.0030740  12.0000000   2.0141018   1.0078250
  2.0141018
     Isotopomer Nr. 22
 15.9949146  12.0000000  12.0000000  14.0030740  12.0000000   1.0078250   2.0141018
  2.0141018
     Isotopomer Nr. 23
 15.9949146  12.0000000  12.0000000  14.0030740  12.0000000   2.0141018   2.0141018
  2.0141018
     Isotopomer Nr. 24
 15.9949146  13.0033548  12.0000000  14.0030740  12.0000000   1.0078250   2.0141018
  1.0078250
     Isotopomer Nr. 25
 15.9949146  12.0000000  12.0000000  14.0030740  13.0033548   1.0078250   2.0141018
  1.0078250
     Isotopomer Nr. 26
 15.9949146  12.0000000  13.0033548  14.0030740  12.0000000   1.0078250   2.0141018
  1.0078250
     Isotopomer Nr. 27
 15.9949146  12.0000000  12.0000000  15.0001090  12.0000000   1.0078250   2.0141018
  1.0078250
     Isotopomer Nr. 28
 17.9991603  12.0000000  12.0000000  14.0030740  12.0000000   1.0078250   2.0141018
  1.0078250
     Isotopomer Nr. 29
 15.9949146  13.0033548  12.0000000  14.0030740  12.0000000   2.0141018   2.0141018
  2.0141018
     Isotopomer Nr. 30
 15.9949146  12.0000000  12.0000000  14.0030740  13.0033548   2.0141018   2.0141018
  2.0141018
     Isotopomer Nr. 31
 15.9949146  12.0000000  13.0033548  14.0030740  12.0000000   2.0141018   2.0141018
  2.0141018
     Isotopomer Nr. 32
 15.9949146  12.0000000  12.0000000  15.0001090  12.0000000   2.0141018   2.0141018
  2.0141018
     Isotopomer Nr. 33
 17.9991603  12.0000000  12.0000000  14.0030740  12.0000000   2.0141018   2.0141018
  2.0141018

   Empirical Ie values (corrected for vibrational effects)
    (Procedure will optimize structure to fit these)
 Isotopomer        IA              IB              IC              IC-IA-IB
    1             178.017418     185.642171     363.662105          0.0007044693
    2             181.954916     185.805932     367.763159          0.0006471639
    3             180.726392     187.757278     368.486435          0.0007744973
    4             180.102729     188.195016     368.299778          0.0005693886
    5             178.194436     190.585685     368.782568          0.0006851728
    6             178.656130     193.997922     372.656453          0.0006724874
    7             185.592052     194.377151     379.971373          0.0006075761
    8             182.543720     198.922350     381.468038          0.0005511951
    9             181.138482     199.814186     380.954362          0.0004746785
   10             185.593699     198.246547     383.842374          0.0005959278
   11             186.909864     198.095489     385.007064          0.0004791188
   12             186.528340     198.285358     384.815995          0.0006432001
   13             189.661650     195.354698     385.018745          0.0006709988
   14             192.137322     196.676881     388.815381          0.0003298903
   15             187.944016     209.690961     397.636653          0.0004694133
   16             188.486734     213.213686     401.702229          0.0005065208
   17             191.823734     210.781646     402.607180          0.0005039933
   18             187.985340     214.238010     402.225060          0.0004787479
   19             190.231740     212.675924     402.909322          0.0004644573
   20             196.232169     210.068751     406.302342          0.0003980216
   21             188.223976     209.951345     398.176433          0.0003113939
   22             198.785388     199.871007     398.658117          0.0004822885
   23             199.534845     216.193647     415.730199          0.0004780127
   24             183.216099     202.037249     385.254480          0.0003170187
   25             185.904137     199.814835     385.720724          0.0004904588
   26             181.451685     203.887409     385.340163          0.0002993661
   27             181.594043     204.710549     386.307718          0.0008754894
   28             178.178377     185.773899     363.982956          0.0085913076
   29             199.542856     220.432068     419.975995          0.0002999574
   30             201.009230     219.429788     420.440638          0.0004537880
   31             200.754347     219.487352     420.243714          0.0005642781
   32             178.420653     185.837301     364.312746          0.0153431541
   33             178.389645     185.893423     364.340830          0.0161750534

   Weights used in LSF procedure:

   1.00   1.00   1.00
   1.00   1.00   1.00
   1.00   1.00   1.00
   1.00   1.00   1.00
   1.00   1.00   1.00
   1.00   1.00   1.00
   1.00   1.00   1.00
   1.00   1.00   1.00
   1.00   1.00   1.00
   1.00   1.00   1.00
   1.00   1.00   1.00
   1.00   1.00   1.00
   1.00   1.00   1.00
   1.00   1.00   1.00
   1.00   1.00   1.00
   1.00   1.00   1.00
   1.00   1.00   1.00
   1.00   1.00   1.00
   1.00   1.00   1.00
   0.00   0.00   1.00
   1.00   1.00   1.00
   0.00   0.00   1.00
   1.00   1.00   1.00
   1.00   1.00   1.00
   1.00   1.00   1.00
   1.00   1.00   1.00
   0.00   0.00   1.00
   0.00   0.00   0.00
   1.00   1.00   1.00
   1.00   1.00   1.00
   1.00   1.00   1.00
   0.00   0.00   0.00
   0.00   0.00   0.00

   Alpha Contribution to B0 (MHz):

 Isotopomer        A           B           C
    1             -86.489     -75.257     -43.398
    2             -83.065     -75.702     -42.677
    3             -86.392     -72.196     -42.536
    4             -81.994     -76.568     -42.616
    5             -85.143     -73.495     -42.515
    6             -86.877     -70.283     -41.980
    7             -73.957     -77.023     -40.558
    8             -84.518     -66.435     -40.208
    9             -78.273     -71.944     -40.239
   10             -73.254     -75.163     -39.894
   11             -74.964     -73.190     -39.760
   12             -72.053     -76.080     -39.838
   13             -70.495     -77.547     -39.782
   14             -77.115     -69.513     -39.307
   15             -71.316     -69.327     -37.683
   16             -70.320     -68.002     -37.075
   17             -69.162     -68.784     -36.988
   18             -70.861     -67.380     -37.024
   19             -70.448     -67.584     -36.966
   20             -68.318     -68.257     -36.594
   21             -77.135     -64.369     -37.647
   22             -70.520     -69.253     -37.457
   23             -66.158     -65.221     -35.138
   24             -75.811     -71.732     -39.582
   25             -75.803     -71.440     -39.490
   26             -77.059     -70.496     -39.527
   27             -78.383     -69.112     -39.425
   28             -77.375     -68.465     -39.008
   29             -65.549     -63.720     -34.577
   30             -66.038     -63.079     -34.504
   31             -64.630     -64.479     -34.561
   32             -63.592     -65.312     -34.506
   33             -65.346     -62.399     -34.122

   Gamma Contribution to B0 (MHz):

 Isotopomer        A           B           C
    1               0.000       0.000       0.000
    2               0.000       0.000       0.000
    3               0.000       0.000       0.000
    4               0.000       0.000       0.000
    5               0.000       0.000       0.000
    6               0.000       0.000       0.000
    7               0.000       0.000       0.000
    8               0.000       0.000       0.000
    9               0.000       0.000       0.000
   10               0.000       0.000       0.000
   11               0.000       0.000       0.000
   12               0.000       0.000       0.000
   13               0.000       0.000       0.000
   14               0.000       0.000       0.000
   15               0.000       0.000       0.000
   16               0.000       0.000       0.000
   17               0.000       0.000       0.000
   18               0.000       0.000       0.000
   19               0.000       0.000       0.000
   20               0.000       0.000       0.000
   21               0.000       0.000       0.000
   22               0.000       0.000       0.000
   23               0.000       0.000       0.000
   24               0.000       0.000       0.000
   25               0.000       0.000       0.000
   26               0.000       0.000       0.000
   27               0.000       0.000       0.000
   28               0.000       0.000       0.000
   29               0.000       0.000       0.000
   30               0.000       0.000       0.000
   31               0.000       0.000       0.000
   32               0.000       0.000       0.000
   33               0.000       0.000       0.000
   Electronic correction to rotational constants (MHz):

 Isotopomer        A           B           C
    1              -0.518      -0.625       0.114
    2              -0.492      -0.627       0.112
    3              -0.531      -0.585       0.111
    4              -0.505      -0.610       0.111
    5              -0.514      -0.595       0.111
    6              -0.531      -0.560       0.108
    7              -0.618      -0.440       0.105
    8              -0.587      -0.465       0.104
    9              -0.524      -0.522       0.104
   10              -0.618      -0.423       0.103
   11              -0.619      -0.415       0.102
   12              -0.592      -0.442       0.102
   13              -0.555      -0.470       0.102
   14              -0.554      -0.454       0.100
   15              -0.548      -0.425       0.095
   16              -0.554      -0.403       0.094
   17              -0.540      -0.409       0.093
   18              -0.545      -0.409       0.093
   19              -0.516      -0.427       0.093
   20              -0.487      -0.438       0.091
   21              -0.602      -0.377       0.096
   22              -0.414      -0.542       0.095
   23              -0.537      -0.355       0.087
   24              -0.528      -0.498       0.102
   25              -0.497      -0.522       0.101
   26              -0.530      -0.496       0.101
   27              -0.514      -0.502       0.101
   28              -0.473      -0.523       0.099
   29              -0.536      -0.342       0.086
   30              -0.535      -0.340       0.085
   31              -0.522      -0.353       0.085
   32              -0.503      -0.362       0.085
   33              -0.507      -0.344       0.083
   Total correction to rotational constants 
 Isotopomer        A           B           C
    1             -43.284     -75.882     -87.007
    2             -42.565     -76.330     -83.557
    3             -42.425     -72.781     -86.923
    4             -42.505     -77.178     -82.499
    5             -42.404     -74.090     -85.657
    6             -41.872     -70.843     -87.407
    7             -40.453     -77.464     -74.576
    8             -40.104     -66.900     -85.105
    9             -40.135     -72.466     -78.797
   10             -39.791     -75.587     -73.872
   11             -39.657     -73.605     -75.584
   12             -39.735     -76.521     -72.645
   13             -39.679     -78.017     -71.050
   14             -39.207     -69.967     -77.669
   15             -37.588     -69.752     -71.863
   16             -36.982     -68.405     -70.874
   17             -36.895     -69.192     -69.702
   18             -36.931     -67.789     -71.406
   19             -36.873     -68.011     -70.964
   20             -36.502     -68.695     -68.805
   21             -37.551     -64.745     -77.737
   22             -37.362     -69.795     -70.934
   23             -35.050     -65.577     -66.695
   24             -39.481     -72.229     -76.339
   25             -39.389     -71.962     -76.300
   26             -39.425     -70.992     -77.589
   27             -39.324     -69.615     -78.897
   28             -38.909     -68.989     -77.849
   29             -34.492     -64.062     -66.086
   30             -34.418     -63.419     -66.573
   31             -34.476     -64.831     -65.152
   32             -34.421     -65.674     -64.095
   33             -34.039     -62.742     -65.853
   Moments of inertia (Ie Values, corrected for Iel contribution):

 Isotopomer        A           B           C
    1             178.017     185.642     363.662
    2             181.955     185.806     367.763
    3             180.726     187.757     368.486
    4             180.103     188.195     368.300
    5             178.194     190.586     368.783
    6             178.656     193.998     372.656
    7             185.592     194.377     379.971
    8             182.544     198.922     381.468
    9             181.138     199.814     380.954
   10             185.594     198.247     383.842
   11             186.910     198.095     385.007
   12             186.528     198.285     384.816
   13             189.662     195.355     385.019
   14             192.137     196.677     388.815
   15             187.944     209.691     397.637
   16             188.487     213.214     401.702
   17             191.824     210.782     402.607
   18             187.985     214.238     402.225
   19             190.232     212.676     402.909
   20             196.232     210.069     406.302
   21             188.224     209.951     398.176
   22             198.785     199.871     398.658
   23             199.535     216.194     415.730
   24             183.216     202.037     385.254
   25             185.904     199.815     385.721
   26             181.452     203.887     385.340
   27             181.594     204.711     386.308
   28             178.178     185.774     363.983
   29             199.543     220.432     419.976
   30             201.009     219.430     420.441
   31             200.754     219.487     420.244
   32             178.421     185.837     364.313
   33             178.390     185.893     364.341
 
   Full molecular point group is C s .
 
  -------------------------------------------------------------------------------------
  Potential problem children 
  -------------------------------------------------------------------------------------
   Atom   Isotopomer Axis  Inir. Mom.
  -------------------------------------------------------------------------------------
    2         7        2     0.05592
    8         9        1     0.02230
    2        10        2     0.03828
    5        14        2     0.02370
    3        19        2     0.00756
    3        20        2     0.04592
    8        25        1     0.01585
    2        29        2     0.08204
   Beginning iterative LSF procedure

   Least-square fit to moments of inertia
   Maximum number of iterations :  500
   Convergence criteria:
     maximum gradient      :.1000000E-03
     maximum displacement  :.1000000E-07
     WRMS residual change  :.1000000E-07
   Step size in numerical differentiation:0.0001
 
  -------------------------------------------------------------------------------------
  Iteration Weighted RMS     Maximum        Change in       Largest          Largest 
             Residual        Residual      RRMS Residual     Step           d(fit)/dq 
  -------------------------------------------------------------------------------------
      1    0.0002443976    0.0079272571    0.0002443976    0.0009708744 .7107140455D+01*
      2    0.0001965857    0.0081807659    0.0000478120    0.0000005050 .7060949282D-01 
      3    0.0001965837    0.0081937544    0.0000000020    0.0000000016 .2169227445D-04 
  -------------------------------------------------------------------------------------
    Convergence achieved.

  Eigenvalues of the L-M parameter Hessian 
   0.44480D+02 0.54662D+02 0.69592D+02 0.89116D+02 0.13874D+03 0.10392D+04
   0.13392D+04 0.14171D+04 0.19342D+04 0.24343D+04 0.43301D+06 0.80480D+06
   0.97929D+07
  Corresponding eigenvectors 
                   1         2         3         4         5
  R1         0.229751  0.316367  0.223245  0.527336  0.332987
  R2        -0.076640  0.209713 -0.502815 -0.204299  0.308456
  A1        -0.040478 -0.340904  0.079424  0.012950  0.043751
  R3        -0.503206 -0.308909  0.281470 -0.193721  0.235374
  A2         0.021284  0.151134 -0.230631 -0.344336 -0.307955
  R4         0.361475 -0.507718 -0.232663  0.306769 -0.166385
  A3        -0.000607  0.222145  0.280536  0.063227 -0.275811
  R5         0.122614  0.118280 -0.226781 -0.291202 -0.274481
  A4        -0.455604 -0.280939  0.063200  0.103947 -0.285630
  R6        -0.171277  0.265283  0.229284  0.100442 -0.284439
  A5         0.432898 -0.361943  0.182653 -0.312634  0.206684
  R7        -0.171589  0.095814 -0.024784 -0.164959  0.505195
  A6         0.294246  0.104164  0.532739 -0.441778 -0.047933
 
                   6         7         8         9        10
  R1         0.115494  0.043751  0.138886  0.353367  0.054871
  R2         0.171178  0.499061 -0.043271  0.050210  0.265168
  A1        -0.156653 -0.068097  0.136958 -0.195067  0.135813
  R3        -0.372405  0.105559  0.157196  0.135043 -0.003199
  A2         0.085141 -0.045326 -0.237046 -0.102543 -0.308856
  R4         0.087912 -0.132028 -0.023867 -0.217154  0.289193
  A3         0.056753 -0.163122 -0.071829  0.074020 -0.357168
  R5        -0.191629 -0.380293  0.416814  0.542206  0.328246
  A4         0.686842  0.061780 -0.018670  0.342698  0.103501
  R6        -0.260927  0.029658 -0.558577 -0.025083  0.609753
  A5         0.000033  0.079594 -0.501956  0.481587 -0.082008
  R7         0.287943 -0.708096 -0.206103 -0.153762  0.144801
  A6         0.341274  0.173481  0.304830 -0.292483  0.289270
 
                  11        12        13
  R1         0.083249  0.390452  0.294143
  R2         0.191377 -0.272892  0.310280
  A1        -0.514134 -0.061206  0.707986
  R3         0.490062  0.196287  0.087922
  A2         0.122021  0.628191  0.359440
  R4         0.520181  0.038207  0.084084
  A3         0.367869 -0.566650  0.409176
  R5         0.007093 -0.029248  0.041128
  A4        -0.103232  0.047207  0.012546
  R6        -0.002600  0.042370  0.039031
  A5        -0.075439 -0.070042  0.015273
  R7         0.074969 -0.021925  0.028783
  A6         0.095494  0.057975 -0.010229
 
  -------------------------------------------------------------------------------------
             Analysis of rotational constants and Ie values from refined structure 
Isotop.          A             B             C            IA            IB            IC
  -------------------------------------------------------------------------------------
  Values calculated from refined structure 
   1          10137.9813     9721.5929     4962.7110   178.0178345   185.6425691   363.6604036
   2           9918.4003     9713.2963     4907.3885   181.9589262   185.8011340   367.7600602
   3           9985.9392     9612.1182     4897.7318   180.7282657   187.7568947   368.4851604
   4          10020.4030     9589.8343     4900.1959   180.1066750   188.1931859   368.2998610
   5          10127.9078     9469.4150     4893.7992   178.1948955   190.5863750   368.7812705
   6          10101.6649     9302.8368     4842.9040   178.6578252   193.9990475   372.6568727
   7           9724.2306     9284.7046     4749.6931   185.5922121   194.3779098   379.9701219
   8           9886.4942     9072.6775     4731.0597   182.5461521   198.9204918   381.4666439
   9           9963.2414     9032.1369     4737.4345   181.1399918   199.8133427   380.9533346
  10           9724.1180     9103.5633     4701.8070   185.5943610   198.2456120   383.8399729
  11           9655.6571     9110.4285     4687.5611   186.9102699   198.0962225   385.0064924
  12           9675.3081     9101.7167     4689.8758   186.5306457   198.2858326   384.8164784
  13           9515.3916     9238.3866     4687.4216   189.6654975   195.3524525   385.0179500
  14           9392.5766     9176.4961     4641.6396   192.1455155   196.6699980   388.8155135
  15           9602.4453     8606.7069     4538.6754   187.9460303   209.6901292   397.6361595
  16           9574.9263     8464.4437     4492.7525   188.4861998   213.2144235   401.7006233
  17           9408.3798     8562.0278     4482.6367   191.8227696   210.7843508   402.6071204
  18           9600.2963     8423.9951     4486.8809   187.9881022   214.2381908   402.2262931
  19           9486.8182     8486.0119     4479.2752   190.2367507   212.6725134   402.9092641
  20           9196.5319     8591.4770     4441.8570   196.2415289   210.0618406   406.3033695
  21           9588.2087     8596.0299     4532.5257   188.2250931   209.9505806   398.1756737
  22           9076.5973     9031.7112     4527.0493   198.8345862   199.8227622   398.6573484
  23           9044.7151     8347.7618     4341.1371   199.5354701   216.1946534   415.7301235
  24           9850.4563     8932.6666     4684.5694   183.2139968   202.0383790   385.2523758
  25           9707.7883     9032.1312     4678.8898   185.9065545   199.8134689   385.7200234
  26           9946.1864     8851.5213     4683.4902   181.4505979   203.8905427   385.3411406
  27           9937.8563     8816.3392     4671.7819   181.6026940   204.7041786   386.3068726
  28           9676.5860     8878.4824     4630.1850   186.5060127   203.2713911   389.7774039
  29           9044.3273     8187.3379     4297.2610   199.5440254   220.4308041   419.9748296
  30           8978.4581     8224.5658     4292.4965   201.0079520   219.4330406   420.4409926
  31           8989.6559     8222.5096     4294.4935   200.7575690   219.4879127   420.2454817
  32           8849.9663     8317.3033     4287.6856   203.9263675   216.9863721   420.9127397
  33           8720.7197     8283.6588     4248.2862   206.9486849   217.8676736   424.8163586
  Empirical values 
   1          10138.0048     9721.6135     4962.6877   178.0174178   185.6421710   363.6621045
   2           9918.6187     9713.0453     4907.3470   181.9549159   185.8059319   367.7631588
   3           9986.0425     9612.0984     4897.7147   180.7263920   187.7572776   368.4864353
   4          10020.6224     9589.7409     4900.1969   180.1027292   188.1950156   368.2997781
   5          10127.9337     9469.4490     4893.7818   178.1944362   190.5856853   368.7825683
   6          10101.7605     9302.8906     4842.9094   178.6561303   193.9979215   372.6564533
   7           9724.2388     9284.7406     4749.6774   185.5920515   194.3771513   379.9713725
   8           9886.6257     9072.5926     4731.0423   182.5437196   198.9223502   381.4680381
   9           9963.3243     9032.0986     4737.4216   181.1384817   199.8141857   380.9543625
  10           9724.1525     9103.5202     4701.7775   185.5936990   198.2465469   383.8423741
  11           9655.6778     9110.4621     4687.5541   186.9098643   198.0954888   385.0070640
  12           9675.4275     9101.7383     4689.8816   186.5283403   198.2853577   384.8159950
  13           9515.5844     9238.2802     4687.4119   189.6616501   195.3546985   385.0187448
  14           9392.9770     9176.1748     4641.6411   192.1373218   196.6768808   388.8153806
  15           9602.5480     8606.6725     4538.6697   187.9440160   209.6909611   397.6366533
  16           9574.8990     8464.4728     4492.7344   188.4867339   213.2136859   401.7022286
  17           9408.3323     8562.1375     4482.6360   191.8237343   210.7816462   402.6071803
  18           9600.4371     8424.0020     4486.8946   187.9853401   214.2380103   402.2250601
  19           9487.0679     8485.8756     4479.2745   190.2317397   212.6759236   402.9093219
  20           9196.9703     8591.1942     4441.8682   196.2321693   210.0687514   406.3023421
  21           9588.2654     8595.9984     4532.5170   188.2239759   209.9513451   398.1764330
  22           9078.8435     9029.5309     4527.0405   198.7853879   199.8710073   398.6581175
  23           9044.7432     8347.8005     4341.1362   199.5348445   216.1936474   415.7301989
  24           9850.3431     8932.7163     4684.5437   183.2160986   202.0372495   385.2544802
  25           9707.9143     9032.0693     4678.8812   185.9041374   199.8148354   385.7207243
  26           9946.1266     8851.6571     4683.5020   181.4516851   203.8874088   385.3401630
  27           9938.3295     8816.0647     4671.7716   181.5940426   204.7105490   386.3077180
  28          10128.8465     9714.7201     4958.3130   178.1783775   185.7738986   363.9829562
  29           9044.3801     8187.2908     4297.2490   199.5428560   220.4320676   419.9759947
  30           8978.4008     8224.6875     4292.5000   201.0092296   219.4297877   420.4406378
  31           8989.8001     8222.5305     4294.5114   200.7543466   219.4873518   420.2437136
  32          10115.0927     9711.4057     4953.8246   178.4206529   185.8373014   364.3127456
  33          10116.8509     9708.4739     4953.4427   178.3896450   185.8934230   364.3408302
  Differences 
   1             -0.0235       -0.0206        0.0233     0.0004167     0.0003981    -0.0017009
   2             -0.2184        0.2510        0.0414     0.0040103    -0.0047979    -0.0030986
   3             -0.1033        0.0198        0.0170     0.0018738    -0.0003829    -0.0012749
   4             -0.2193        0.0934       -0.0010     0.0039458    -0.0018296     0.0000829
   5             -0.0259       -0.0341        0.0173     0.0004593     0.0006897    -0.0012978
   6             -0.0956       -0.0538       -0.0054     0.0016949     0.0011259     0.0004194
   7             -0.0082       -0.0360        0.0157     0.0001605     0.0007585    -0.0012507
   8             -0.1315        0.0849        0.0174     0.0024325    -0.0018584    -0.0013942
   9             -0.0829        0.0383        0.0129     0.0015101    -0.0008429    -0.0010279
  10             -0.0345        0.0431        0.0295     0.0006619    -0.0009350    -0.0024011
  11             -0.0208       -0.0336        0.0071     0.0004056     0.0007337    -0.0005716
  12             -0.1194       -0.0216       -0.0058     0.0023054     0.0004749     0.0004834
  13             -0.1928        0.1064        0.0098     0.0038474    -0.0022460    -0.0007949
  14             -0.4004        0.3213       -0.0015     0.0081938    -0.0068829     0.0001328
  15             -0.1027        0.0343        0.0057     0.0020143    -0.0008319    -0.0004939
  16              0.0273       -0.0291        0.0180    -0.0005341     0.0007376    -0.0016053
  17              0.0475       -0.1097        0.0008    -0.0009647     0.0027047    -0.0000599
  18             -0.1409       -0.0069       -0.0137     0.0027621     0.0001805     0.0012330
  19             -0.2497        0.1362        0.0007     0.0050110    -0.0034102    -0.0000578
  20             -0.4385        0.2828       -0.0111     0.0093596    -0.0069109     0.0010274
  21             -0.0567        0.0315        0.0087     0.0011172    -0.0007645    -0.0007593
  22             -2.2462        2.1803        0.0088     0.0491983    -0.0482451    -0.0007691
  23             -0.0282       -0.0387        0.0009     0.0006256     0.0010060    -0.0000754
  24              0.1132       -0.0498        0.0257    -0.0021018     0.0011295    -0.0021044
  25             -0.1260        0.0620        0.0086     0.0024171    -0.0013665    -0.0007009
  26              0.0598       -0.1359       -0.0118    -0.0010872     0.0031339     0.0009777
  27             -0.4732        0.2745        0.0103     0.0086514    -0.0063704    -0.0008455
  28           -452.2605     -836.2377     -328.1281     8.3276353    17.4974925    25.7944477
  29             -0.0528        0.0471        0.0120     0.0011695    -0.0012634    -0.0011652
  30              0.0572       -0.1218       -0.0035    -0.0012776     0.0032528     0.0003547
  31             -0.1441       -0.0208       -0.0180     0.0032224     0.0005609     0.0017682
  32          -1265.1264    -1394.1024     -666.1390    25.5057147    31.1490708    56.5999940
  33          -1396.1312    -1424.8150     -705.1565    28.5590399    31.9742506    60.4755284
  Weighted differences 
   1             -0.0235       -0.0206        0.0233     0.0004167     0.0003981    -0.0017009
   2             -0.2184        0.2510        0.0414     0.0040103    -0.0047979    -0.0030986
   3             -0.1033        0.0198        0.0170     0.0018738    -0.0003829    -0.0012749
   4             -0.2193        0.0934       -0.0010     0.0039458    -0.0018296     0.0000829
   5             -0.0259       -0.0341        0.0173     0.0004593     0.0006897    -0.0012978
   6             -0.0956       -0.0538       -0.0054     0.0016949     0.0011259     0.0004194
   7             -0.0082       -0.0360        0.0157     0.0001605     0.0007585    -0.0012507
   8             -0.1315        0.0849        0.0174     0.0024325    -0.0018584    -0.0013942
   9             -0.0829        0.0383        0.0129     0.0015101    -0.0008429    -0.0010279
  10             -0.0345        0.0431        0.0295     0.0006619    -0.0009350    -0.0024011
  11             -0.0208       -0.0336        0.0071     0.0004056     0.0007337    -0.0005716
  12             -0.1194       -0.0216       -0.0058     0.0023054     0.0004749     0.0004834
  13             -0.1928        0.1064        0.0098     0.0038474    -0.0022460    -0.0007949
  14             -0.4004        0.3213       -0.0015     0.0081938    -0.0068829     0.0001328
  15             -0.1027        0.0343        0.0057     0.0020143    -0.0008319    -0.0004939
  16              0.0273       -0.0291        0.0180    -0.0005341     0.0007376    -0.0016053
  17              0.0475       -0.1097        0.0008    -0.0009647     0.0027047    -0.0000599
  18             -0.1409       -0.0069       -0.0137     0.0027621     0.0001805     0.0012330
  19             -0.2497        0.1362        0.0007     0.0050110    -0.0034102    -0.0000578
  20              0.0000        0.0000       -0.0111     0.0000000     0.0000000     0.0010274
  21             -0.0567        0.0315        0.0087     0.0011172    -0.0007645    -0.0007593
  22              0.0000        0.0000        0.0088     0.0000000     0.0000000    -0.0007691
  23             -0.0282       -0.0387        0.0009     0.0006256     0.0010060    -0.0000754
  24              0.1132       -0.0498        0.0257    -0.0021018     0.0011295    -0.0021044
  25             -0.1260        0.0620        0.0086     0.0024171    -0.0013665    -0.0007009
  26              0.0598       -0.1359       -0.0118    -0.0010872     0.0031339     0.0009777
  27              0.0000        0.0000        0.0103     0.0000000     0.0000000    -0.0008455
  28              0.0000        0.0000        0.0000     0.0000000     0.0000000     0.0000000
  29             -0.0528        0.0471        0.0120     0.0011695    -0.0012634    -0.0011652
  30              0.0572       -0.1218       -0.0035    -0.0012776     0.0032528     0.0003547
  31             -0.1441       -0.0208       -0.0180     0.0032224     0.0005609     0.0017682
  32              0.0000        0.0000        0.0000     0.0000000     0.0000000     0.0000000
  33              0.0000        0.0000        0.0000     0.0000000     0.0000000     0.0000000
  -------------------------------------------------------------------------------------
  Correlation coefficient matrix 
              R1        R2        A1        R3        A2   
  R1         1.000000 -0.179031 -0.419361 -0.471972 -0.508788
  R2        -0.179031  1.000000 -0.479252 -0.186297  0.514196
  A1        -0.419361 -0.479252  1.000000  0.592823 -0.508703
  R3        -0.471972 -0.186297  0.592823  1.000000 -0.332555
  A2        -0.508788  0.514196 -0.508703 -0.332555  1.000000
  R4        -0.049631 -0.258098  0.542605 -0.327925 -0.226367
  A3         0.413364 -0.501686 -0.467877 -0.148198  0.038588
  R5        -0.332373  0.406680 -0.427263 -0.478274  0.828215
  A4        -0.489408 -0.220573  0.487328  0.721140 -0.191414
  R6         0.224512 -0.241404 -0.431222  0.114905  0.036526
  A5        -0.071129 -0.307608  0.437898 -0.119758 -0.108310
  R7        -0.040589  0.470109 -0.118417  0.402013 -0.043397
  A6         0.137455 -0.404260 -0.082894 -0.107285  0.079591
 
              R4        A3        R5        A4        R6   
  R1        -0.049631  0.413364 -0.332373 -0.489408  0.224512
  R2        -0.258098 -0.501686  0.406680 -0.220573 -0.241404
  A1         0.542605 -0.467877 -0.427263  0.487328 -0.431222
  R3        -0.327925 -0.148198 -0.478274  0.721140  0.114905
  A2        -0.226367  0.038588  0.828215 -0.191414  0.036526
  R4         1.000000 -0.483255 -0.004383 -0.067990 -0.633044
  A3        -0.483255  1.000000 -0.036427 -0.046993  0.794299
  R5        -0.004383 -0.036427  1.000000 -0.381858 -0.129500
  A4        -0.067990 -0.046993 -0.381858  1.000000  0.217609
  R6        -0.633044  0.794299 -0.129500  0.217609  1.000000
  A5         0.526603 -0.271786  0.070873 -0.384937 -0.589363
  R7        -0.555577 -0.242054 -0.171675  0.029397 -0.039923
  A6        -0.189389  0.468794  0.144489 -0.410108  0.104178
 
              A5        R7        A6   
  R1        -0.071129 -0.040589  0.137455
  R2        -0.307608  0.470109 -0.404260
  A1         0.437898 -0.118417 -0.082894
  R3        -0.119758  0.402013 -0.107285
  A2        -0.108310 -0.043397  0.079591
  R4         0.526603 -0.555577 -0.189389
  A3        -0.271786 -0.242054  0.468794
  R5         0.070873 -0.171675  0.144489
  A4        -0.384937  0.029397 -0.410108
  R6        -0.589363 -0.039923  0.104178
  A5         1.000000 -0.189581  0.556387
  R7        -0.189581  1.000000 -0.090723
  A6         0.556387 -0.090723  1.000000
  2.320220314304376E-004
    Final geometrical parameters (values in A and deg):
  -------------------------------------------------------------------------------------
              Parameter     Rfinal         Stat. Uncert.
  -------------------------------------------------------------------------------------
                R1      1.3512490531   0.0001398745
                R2      1.3667831034   0.0001227808
                A1    103.9463132538   0.0083186237
                R3      1.2879370429   0.0001554311
                A2    115.0854702097   0.0098837242
                R4      1.3491303292   0.0001570507
                A3    108.0761098927   0.0089560998
                R5      1.0749790530   0.0000911462
                A4    116.6536348170   0.0148006566
                R6      1.0721336710   0.0000984510
                A5    116.9329268119   0.0161397679
                R7      1.0739834683   0.0000938620
                A6    129.1054939085   0.0160565838
  -------------------------------------------------------------------------------------
   Interatomic distance matrix (Angstroms) 
 
                 O             C             C             N             C    
                [ 1]        [ 2]        [ 3]        [ 4]        [ 5]
  O    [ 1]     0.00000
  C    [ 2]     1.35125     0.00000
  C    [ 3]     1.36678     2.14108     0.00000
  N    [ 4]     2.22718     1.28794     2.23245     0.00000
  C    [ 5]     2.19830     2.11126     1.34913     1.39246     0.00000
  H    [ 6]     2.06995     1.07498     3.14795     2.12816     3.17083
  H    [ 7]     2.08448     3.14396     1.07213     3.29590     2.23939
  H    [ 8]     3.24867     3.13391     2.19112     2.16150     1.07398
 
                 H             H             H    
                [ 6]        [ 7]        [ 8]
  H    [ 6]     0.00000
  H    [ 7]     4.08416     0.00000
  H    [ 8]     4.16396     2.78539     0.00000
