# Supplementary material for: Improved Accuracy in Semi-Experimental Structure Determination by Resolving Problems Associated with Rotation of Principal Inertial Axes of Isotopologues: Structures of 1,3-Oxazole (c‑C3H3NO)
Source: J Phys Chem A. 2026 Apr 24;130(18):3623–41. doi: 10.1021/acs.jpca.6c01535 (PMC13158917; doi:10.1021/acs.jpca.6c01535)
Supplement: Supplementary file 2 [file jp6c01535_si_002.zip › Supporting Information/oxazole_reSE_noE.out]

  *************************************************
  REFIT: Least-Square-Fit of Equilibrium Geometries
  *************************************************
 
  Input file: 
 
  *************************************************
Structure Determination of oxazole with vib-rot and electron mass contribution
O
C 1 R1*
C 1 R2* 2 A1*
N 2 R3* 1 A2* 3 D0
C 3 R4* 1 A3* 2 D0
H 2 R5* 1 A4* 3 D180
H 3 R6* 1 A5* 2 D180
H 5 R7* 3 A6* 1 D180

R1=1.3511614076
R2=1.3664330234
A1=103.9598647304
R3=1.2877590781
A2=115.0862059083
R4=1.3495990019
A3=108.0826309998
R5=1.0750139574
A4=116.6674447902
R6=1.0720075540
A5=116.9885345972
R7=1.0737286849
A6=129.1413368825
D0=0.0
D180=180.0

INERTIA

ISOTOPOMER
33

16 12 12 14 12 1 1 1 iso001
16 13 12 14 12 1 1 1 iso002
16 12 12 14 13 1 1 1 iso003
16 12 13 14 12 1 1 1 iso004
16 12 12 15 12 1 1 1 iso005
18 12 12 14 12 1 1 1 iso006
16 12 12 14 12 2 1 1 iso007
16 12 12 14 12 1 1 2 iso008
16 12 12 14 12 1 2 1 iso009
16 13 12 14 12 2 1 1 iso010
16 12 12 14 13 2 1 1 iso011
16 12 13 14 12 2 1 1 iso012
16 12 12 15 12 2 1 1 iso013
18 12 12 14 12 2 1 1 iso014
16 12 12 14 12 2 2 1 iso015
16 13 12 14 12 2 2 1 iso016
16 12 12 14 13 2 2 1 iso017
16 12 13 14 12 2 2 1 iso018
16 12 12 15 12 2 2 1 iso019
18 12 12 14 12 2 2 1 iso020
16 12 12 14 12 2 1 2 iso021
16 12 12 14 12 1 2 2 iso022
16 12 12 14 12 2 2 2 iso023
16 13 12 14 12 1 2 1 iso024
16 12 12 14 13 1 2 1 iso025
16 12 13 14 12 1 2 1 iso026
16 12 12 15 12 1 2 1 iso027
18 12 12 14 12 1 2 1 iso028
16 13 12 14 12 2 2 2 iso029
16 12 12 14 13 2 2 2 iso030
16 12 13 14 12 2 2 2 iso031
16 12 12 15 12 2 2 2 iso032
18 12 12 14 12 2 2 2 iso033

EXPERIMENTAL CONSTANTS (Determinable)
10050.9977 9645.731630 4919.4039 001
1. 1. 1.
9835.0615 9636.7155584 4864.7819 002
1. 1. 1.
9899.1195 9539.31699 4855.2902 003
1. 1. 1.
9938.1236 9512.562912 4857.6920 004
1. 1. 1.
10042.2767 9395.35887 4851.3780 005
1. 1. 1.
10014.3531 9232.04739 4801.03780 006
1. 1. 1.
9649.6630 9207.27713 4709.2243 007
1. 1. 1.
9801.5205 9005.6921 4690.9381 008
1. 1. 1.
9884.5270 8959.63262 4697.2862 009
1. 1. 1.
9650.2809 9027.93354 4661.9867 010
1. 1. 1.
9580.0942 9036.85664 4647.8967 011
1. 1. 1.
9602.7827 9025.21702 4650.1461 012
1. 1. 1.
9444.534 9160.263 4647.7326 013
1. 1. 1.
9315.308 9106.208 4602.4341 014
1. 1. 1.
9530.6847 8536.92081 4501.0817 015
1. 1. 1.
9504.0246 8396.06809 4455.7528 016
1. 1. 1.
9338.6306 8492.94529 4445.7408 017
1. 1. 1.
9529.0311 8356.21280 4449.9637 018
1. 1. 1.
9416.104 8417.865 4442.4012 019
1. 1. 1.
9128.165 8522.499 4405.3657 020
0. 0. 1.
9510.5286 8531.2531 4494.9661 021
1. 1. 1.
9007.9091 8959.7363 4489.6783 022
0. 0. 1.
8978.0481 8282.22399 4306.0858 023
1. 1. 1.
9774.004 8860.487 4645.0628 024
1. 1. 1.
9631.614 8960.107 4639.4925 025
1. 1. 1.
9868.538 8780.665 4644.0766 026
1. 1. 1.
9859.433 8746.450 4632.4474 27
0. 0. 1.
10050.9977 9645.731621 4919.4039 028
0. 0. 0.
8978.2944 8123.22920 4262.7574 029
1. 1. 1.
8911.8283 8161.2681 4258.0819 030
1. 1. 1.
8924.648 8157.699 4260.0359 031
1. 1. 1.
10050.9977 9645.731621 4919.4039 032
0. 0. 0.
10050.9977 9645.731621 4919.4039 033
0. 0. 0.

VIBRATIONAL (CCSD(T)/cc-pCVTZ)
86.48915909          75.25663162          43.39806335 001
83.06525890          75.70244566          42.67701557 002
86.39215871          72.19629637          42.53588392 003
81.99385317          76.56753931          42.61612423 004
85.14339149          73.49517729          42.51526086 005
86.87681858          70.28308675          41.98006773 006
73.95746083          77.02319096          40.55803809 007
84.51795796          66.43534906          40.20822084 008
78.27282866          71.94406730          40.23915810 009
73.25376031          75.16327797          39.89376561 010
74.96425908          73.19030723          39.75964640 011
72.05253365          76.07950650          39.83755295 012
70.49547412          77.54682479          39.78172429 013
77.11490838          69.51319352          39.30685169 014
71.31561878          69.32695902          37.68344552 015
70.32028068          68.00169859          37.07526758 016
69.16194526          68.78361619          36.98832043 017
70.86091278          67.37981136          37.02394535 018
70.44757601          67.58391748          36.96643278 019
68.31827443          68.25745706          36.59356832 020
77.13456445          64.36880515          37.64652134 021
70.51997671          69.25254890          37.45700159 022
66.15799092          65.22110324          35.13783889 023
75.81128787          71.73160364          39.58242933 024
75.80317235          71.43980770          39.48990647 025
77.05856216          70.49588323          39.52660187 026
78.38258161          69.11218693          39.42534634 027
77.37538744          68.46539785          39.00789477 028
65.54924274          63.71951769          34.57737065 029
66.03768279          63.07922751          34.50357610 030
64.62993404          64.47879028          34.56089182 031
63.59150019          65.31248398          34.50613566 032
65.34567441          62.39868106          34.12224950 033

EXLECTRONIC (CCSD(T)/cc-pCVTZ)
 -0.51794        -0.62524         0.11431 001
 -0.49197        -0.62731         0.11191 002
 -0.53087        -0.58516         0.11137 003
 -0.50491        -0.61044         0.11121 004
 -0.51361        -0.59500         0.11142 005
 -0.53056        -0.56010         0.10848 006
 -0.61838        -0.44032         0.10495 007
 -0.58728        -0.46512         0.10399 008
 -0.52447        -0.52196         0.10373 009
 -0.61786        -0.42334         0.10297 010
 -0.61939        -0.41512         0.10226 011
 -0.59228        -0.44178         0.10210 012
 -0.55491        -0.47034         0.10245 013
 -0.55405        -0.45360         0.09989 014
 -0.54769        -0.42477         0.09543 015
 -0.55410        -0.40297         0.09363 016
 -0.53976        -0.40859         0.09313 017
 -0.54510        -0.40943         0.09308 018
 -0.51635        -0.42671         0.09317 019
 -0.48704        -0.43773         0.09111 020
 -0.60224        -0.37654         0.09566 021
 -0.41447        -0.54205         0.09482 022
 -0.53715        -0.35540         0.08739 023
 -0.52783        -0.49772         0.10156 024
 -0.49714        -0.52247         0.10123 025
 -0.53006        -0.49625         0.10117 026
 -0.51395        -0.50247         0.10112 027
 -0.47342        -0.52313         0.09876 028
 -0.53646        -0.34207         0.08574 029
 -0.53486        -0.34019         0.08548 030
 -0.52212        -0.35267         0.08535 031
 -0.50346        -0.36164         0.08545 032
 -0.50750        -0.34355         0.08342 033

  *************************************************
   There are 15 unique internal coordinates.
   Of these, 13 will be varied.
 
   Parameter # 1 to be varied is R1   
   Parameter # 2 to be varied is R2   
   Parameter # 3 to be varied is A1   
   Parameter # 4 to be varied is R3   
   Parameter # 5 to be varied is A2   
   Parameter # 6 to be varied is R4   
   Parameter # 7 to be varied is A3   
   Parameter # 8 to be varied is R5   
   Parameter # 9 to be varied is A4   
   Parameter #10 to be varied is R6   
   Parameter #11 to be varied is A5   
   Parameter #12 to be varied is R7   
   Parameter #13 to be varied is A6   
 
  Fit to moments of inertia
   Experimental rotational constants given in MHz

   Experimental rotational Constants (B0 Values) (MHz):

 Isotopomer        A           B           C
    1           10050.998    9645.732    4919.404
    2            9835.061    9636.716    4864.782
    3            9899.120    9539.317    4855.290
    4            9938.124    9512.563    4857.692
    5           10042.277    9395.359    4851.378
    6           10014.353    9232.047    4801.038
    7            9649.663    9207.277    4709.224
    8            9801.521    9005.692    4690.938
    9            9884.527    8959.633    4697.286
   10            9650.281    9027.934    4661.987
   11            9580.094    9036.857    4647.897
   12            9602.783    9025.217    4650.146
   13            9444.534    9160.263    4647.733
   14            9315.308    9106.208    4602.434
   15            9530.685    8536.921    4501.082
   16            9504.025    8396.068    4455.753
   17            9338.631    8492.945    4445.741
   18            9529.031    8356.213    4449.964
   19            9416.104    8417.865    4442.401
   20            9128.165    8522.499    4405.366
   21            9510.529    8531.253    4494.966
   22            9007.909    8959.736    4489.678
   23            8978.048    8282.224    4306.086
   24            9774.004    8860.487    4645.063
   25            9631.614    8960.107    4639.493
   26            9868.538    8780.665    4644.077
   27            9859.433    8746.450    4632.447
   28           10050.998    9645.732    4919.404
   29            8978.294    8123.229    4262.757
   30            8911.828    8161.268    4258.082
   31            8924.648    8157.699    4260.036
   32           10050.998    9645.732    4919.404
   33           10050.998    9645.732    4919.404

   Empirical rotational Constants (Be Values) (MHz):
   (Procedure will optimize structure to fit these)
 Isotopomer        A           B           C
    1           10137.487    9720.988    4962.802
    2            9918.127    9712.418    4907.459
    3            9985.512    9611.513    4897.826
    4           10020.117    9589.130    4900.308
    5           10127.420    9468.854    4893.893
    6           10101.230    9302.330    4843.018
    7            9723.620    9284.300    4749.782
    8            9886.038    9072.127    4731.146
    9            9962.800    9031.577    4737.525
   10            9723.535    9103.097    4701.880
   11            9655.058    9110.047    4687.656
   12            9674.835    9101.297    4689.984
   13            9515.029    9237.810    4687.514
   14            9392.423    9175.721    4641.741
   15            9602.000    8606.248    4538.765
   16            9574.345    8464.070    4492.828
   17            9407.793    8561.729    4482.729
   18            9599.892    8423.593    4486.988
   19            9486.552    8485.449    4479.368
   20            9196.483    8590.756    4441.959
   21            9587.663    8595.622    4532.613
   22            9078.429    9028.989    4527.135
   23            9044.206    8347.445    4341.224
   24            9849.815    8932.219    4684.645
   25            9707.417    9031.547    4678.982
   26            9945.597    8851.161    4683.603
   27            9937.816    8815.562    4671.873
   28           10128.373    9714.197    4958.412
   29            9043.844    8186.949    4297.335
   30            8977.866    8224.347    4292.585
   31            8989.278    8222.178    4294.597
   32           10114.589    9711.044    4953.910
   33           10116.343    9708.130    4953.526

   Experimental information supplied for 33 isotopomers
 
   Masses:

     Isotopomer Nr.  1
 15.9949146  12.0000000  12.0000000  14.0030740  12.0000000   1.0078250   1.0078250
  1.0078250
     Isotopomer Nr.  2
 15.9949146  13.0033548  12.0000000  14.0030740  12.0000000   1.0078250   1.0078250
  1.0078250
     Isotopomer Nr.  3
 15.9949146  12.0000000  12.0000000  14.0030740  13.0033548   1.0078250   1.0078250
  1.0078250
     Isotopomer Nr.  4
 15.9949146  12.0000000  13.0033548  14.0030740  12.0000000   1.0078250   1.0078250
  1.0078250
     Isotopomer Nr.  5
 15.9949146  12.0000000  12.0000000  15.0001090  12.0000000   1.0078250   1.0078250
  1.0078250
     Isotopomer Nr.  6
 17.9991603  12.0000000  12.0000000  14.0030740  12.0000000   1.0078250   1.0078250
  1.0078250
     Isotopomer Nr.  7
 15.9949146  12.0000000  12.0000000  14.0030740  12.0000000   2.0141018   1.0078250
  1.0078250
     Isotopomer Nr.  8
 15.9949146  12.0000000  12.0000000  14.0030740  12.0000000   1.0078250   1.0078250
  2.0141018
     Isotopomer Nr.  9
 15.9949146  12.0000000  12.0000000  14.0030740  12.0000000   1.0078250   2.0141018
  1.0078250
     Isotopomer Nr. 10
 15.9949146  13.0033548  12.0000000  14.0030740  12.0000000   2.0141018   1.0078250
  1.0078250
     Isotopomer Nr. 11
 15.9949146  12.0000000  12.0000000  14.0030740  13.0033548   2.0141018   1.0078250
  1.0078250
     Isotopomer Nr. 12
 15.9949146  12.0000000  13.0033548  14.0030740  12.0000000   2.0141018   1.0078250
  1.0078250
     Isotopomer Nr. 13
 15.9949146  12.0000000  12.0000000  15.0001090  12.0000000   2.0141018   1.0078250
  1.0078250
     Isotopomer Nr. 14
 17.9991603  12.0000000  12.0000000  14.0030740  12.0000000   2.0141018   1.0078250
  1.0078250
     Isotopomer Nr. 15
 15.9949146  12.0000000  12.0000000  14.0030740  12.0000000   2.0141018   2.0141018
  1.0078250
     Isotopomer Nr. 16
 15.9949146  13.0033548  12.0000000  14.0030740  12.0000000   2.0141018   2.0141018
  1.0078250
     Isotopomer Nr. 17
 15.9949146  12.0000000  12.0000000  14.0030740  13.0033548   2.0141018   2.0141018
  1.0078250
     Isotopomer Nr. 18
 15.9949146  12.0000000  13.0033548  14.0030740  12.0000000   2.0141018   2.0141018
  1.0078250
     Isotopomer Nr. 19
 15.9949146  12.0000000  12.0000000  15.0001090  12.0000000   2.0141018   2.0141018
  1.0078250
     Isotopomer Nr. 20
 17.9991603  12.0000000  12.0000000  14.0030740  12.0000000   2.0141018   2.0141018
  1.0078250
     Isotopomer Nr. 21
 15.9949146  12.0000000  12.0000000  14.0030740  12.0000000   2.0141018   1.0078250
  2.0141018
     Isotopomer Nr. 22
 15.9949146  12.0000000  12.0000000  14.0030740  12.0000000   1.0078250   2.0141018
  2.0141018
     Isotopomer Nr. 23
 15.9949146  12.0000000  12.0000000  14.0030740  12.0000000   2.0141018   2.0141018
  2.0141018
     Isotopomer Nr. 24
 15.9949146  13.0033548  12.0000000  14.0030740  12.0000000   1.0078250   2.0141018
  1.0078250
     Isotopomer Nr. 25
 15.9949146  12.0000000  12.0000000  14.0030740  13.0033548   1.0078250   2.0141018
  1.0078250
     Isotopomer Nr. 26
 15.9949146  12.0000000  13.0033548  14.0030740  12.0000000   1.0078250   2.0141018
  1.0078250
     Isotopomer Nr. 27
 15.9949146  12.0000000  12.0000000  15.0001090  12.0000000   1.0078250   2.0141018
  1.0078250
     Isotopomer Nr. 28
 17.9991603  12.0000000  12.0000000  14.0030740  12.0000000   1.0078250   2.0141018
  1.0078250
     Isotopomer Nr. 29
 15.9949146  13.0033548  12.0000000  14.0030740  12.0000000   2.0141018   2.0141018
  2.0141018
     Isotopomer Nr. 30
 15.9949146  12.0000000  12.0000000  14.0030740  13.0033548   2.0141018   2.0141018
  2.0141018
     Isotopomer Nr. 31
 15.9949146  12.0000000  13.0033548  14.0030740  12.0000000   2.0141018   2.0141018
  2.0141018
     Isotopomer Nr. 32
 15.9949146  12.0000000  12.0000000  15.0001090  12.0000000   2.0141018   2.0141018
  2.0141018
     Isotopomer Nr. 33
 17.9991603  12.0000000  12.0000000  14.0030740  12.0000000   2.0141018   2.0141018
  2.0141018

   Empirical Ie values (corrected for vibrational effects)
    (Procedure will optimize structure to fit these)
 Isotopomer        IA              IB              IC              IC-IA-IB
    1             178.026513     185.654111     363.653728         -0.0075316692
    2             181.963941     185.817933     367.754772         -0.0075892986
    3             180.736000     187.768708     368.478056         -0.0074633563
    4             180.111805     188.206996     368.291420         -0.0076673985
    5             178.203473     190.597661     368.774172         -0.0075502328
    6             178.665514     194.009602     372.648106         -0.0075636468
    7             185.603854     194.386370     379.962977         -0.0076300757
    8             182.554564     198.932549     381.459654         -0.0076892603
    9             181.148017     199.825734     380.946021         -0.0077650510
   10             185.605492     198.255766     383.833968         -0.0076421329
   11             186.921855     198.104515     384.998665         -0.0077582326
   12             186.539759     198.294983     384.807618         -0.0075955781
   13             189.672711     195.364645     385.010330         -0.0075680845
   14             192.148656     196.686603     388.807013         -0.0079096588
   15             187.954736     209.701311     397.628293         -0.0077718827
   16             188.497642     213.223837     401.693857         -0.0077349398
   17             191.834740     210.791705     402.598816         -0.0077369714
   18             187.996014     214.248423     402.216716         -0.0077628171
   19             190.242094     212.686618     402.900941         -0.0077766647
   20             196.242562     210.079455     406.294008         -0.0078431754
   21             188.235799     209.960542     398.168030         -0.0079280780
   22             198.794463     199.883006     398.649768         -0.0077573769
   23             199.546695     216.202852     415.721830         -0.0077615735
   24             183.225917     202.048507     385.246128         -0.0079236900
   25             185.913658     199.826395     385.712379         -0.0077493406
   26             181.461356     203.898840     385.331839         -0.0079406132
   27             181.603434     204.722217     386.299357         -0.0073632128
   28             178.186706     185.783903     363.975707          0.0014275020
   29             199.554692     220.441278     419.967615         -0.0079401377
   30             201.021205     219.438864     420.432265         -0.0077857863
   31             200.766007     219.496766     420.235362         -0.0076759899
   32             178.429534     185.844222     364.306462          0.0091585491
   33             178.398594     185.900001     364.334694          0.0101087338

   Weights used in LSF procedure:

   1.00   1.00   1.00
   1.00   1.00   1.00
   1.00   1.00   1.00
   1.00   1.00   1.00
   1.00   1.00   1.00
   1.00   1.00   1.00
   1.00   1.00   1.00
   1.00   1.00   1.00
   1.00   1.00   1.00
   1.00   1.00   1.00
   1.00   1.00   1.00
   1.00   1.00   1.00
   1.00   1.00   1.00
   1.00   1.00   1.00
   1.00   1.00   1.00
   1.00   1.00   1.00
   1.00   1.00   1.00
   1.00   1.00   1.00
   1.00   1.00   1.00
   0.00   0.00   1.00
   1.00   1.00   1.00
   0.00   0.00   1.00
   1.00   1.00   1.00
   1.00   1.00   1.00
   1.00   1.00   1.00
   1.00   1.00   1.00
   0.00   0.00   1.00
   0.00   0.00   0.00
   1.00   1.00   1.00
   1.00   1.00   1.00
   1.00   1.00   1.00
   0.00   0.00   0.00
   0.00   0.00   0.00

   Alpha Contribution to B0 (MHz):

 Isotopomer        A           B           C
    1             -86.489     -75.257     -43.398
    2             -83.065     -75.702     -42.677
    3             -86.392     -72.196     -42.536
    4             -81.994     -76.568     -42.616
    5             -85.143     -73.495     -42.515
    6             -86.877     -70.283     -41.980
    7             -73.957     -77.023     -40.558
    8             -84.518     -66.435     -40.208
    9             -78.273     -71.944     -40.239
   10             -73.254     -75.163     -39.894
   11             -74.964     -73.190     -39.760
   12             -72.053     -76.080     -39.838
   13             -70.495     -77.547     -39.782
   14             -77.115     -69.513     -39.307
   15             -71.316     -69.327     -37.683
   16             -70.320     -68.002     -37.075
   17             -69.162     -68.784     -36.988
   18             -70.861     -67.380     -37.024
   19             -70.448     -67.584     -36.966
   20             -68.318     -68.257     -36.594
   21             -77.135     -64.369     -37.647
   22             -70.520     -69.253     -37.457
   23             -66.158     -65.221     -35.138
   24             -75.811     -71.732     -39.582
   25             -75.803     -71.440     -39.490
   26             -77.059     -70.496     -39.527
   27             -78.383     -69.112     -39.425
   28             -77.375     -68.465     -39.008
   29             -65.549     -63.720     -34.577
   30             -66.038     -63.079     -34.504
   31             -64.630     -64.479     -34.561
   32             -63.592     -65.312     -34.506
   33             -65.346     -62.399     -34.122

   Gamma Contribution to B0 (MHz):

 Isotopomer        A           B           C
    1               0.000       0.000       0.000
    2               0.000       0.000       0.000
    3               0.000       0.000       0.000
    4               0.000       0.000       0.000
    5               0.000       0.000       0.000
    6               0.000       0.000       0.000
    7               0.000       0.000       0.000
    8               0.000       0.000       0.000
    9               0.000       0.000       0.000
   10               0.000       0.000       0.000
   11               0.000       0.000       0.000
   12               0.000       0.000       0.000
   13               0.000       0.000       0.000
   14               0.000       0.000       0.000
   15               0.000       0.000       0.000
   16               0.000       0.000       0.000
   17               0.000       0.000       0.000
   18               0.000       0.000       0.000
   19               0.000       0.000       0.000
   20               0.000       0.000       0.000
   21               0.000       0.000       0.000
   22               0.000       0.000       0.000
   23               0.000       0.000       0.000
   24               0.000       0.000       0.000
   25               0.000       0.000       0.000
   26               0.000       0.000       0.000
   27               0.000       0.000       0.000
   28               0.000       0.000       0.000
   29               0.000       0.000       0.000
   30               0.000       0.000       0.000
   31               0.000       0.000       0.000
   32               0.000       0.000       0.000
   33               0.000       0.000       0.000
   No electronic corrections supplied
 
   Full molecular point group is C s .
 
  -------------------------------------------------------------------------------------
  Potential problem children 
  -------------------------------------------------------------------------------------
   Atom   Isotopomer Axis  Inir. Mom.
  -------------------------------------------------------------------------------------
    2         7        2     0.05592
    8         9        1     0.02230
    2        10        2     0.03828
    5        14        2     0.02370
    3        19        2     0.00756
    3        20        2     0.04592
    8        25        1     0.01585
    2        29        2     0.08204
   Beginning iterative LSF procedure

   Least-square fit to moments of inertia
   Maximum number of iterations :  500
   Convergence criteria:
     maximum gradient      :.1000000E-03
     maximum displacement  :.1000000E-07
     WRMS residual change  :.1000000E-07
   Step size in numerical differentiation:0.0001
 
  -------------------------------------------------------------------------------------
  Iteration Weighted RMS     Maximum        Change in       Largest          Largest 
             Residual        Residual      RRMS Residual     Step           d(fit)/dq 
  -------------------------------------------------------------------------------------
      1    0.0008891486    0.0176382124    0.0008891486    0.0006918445 .1368579957D+02*
      2    0.0008688830    0.0178979390    0.0000202656    0.0000003676 .8266954653D-01 
      3    0.0008688827    0.0179001899    0.0000000003    0.0000000011 .2164674693D-04 
  -------------------------------------------------------------------------------------
    Convergence achieved.

  Eigenvalues of the L-M parameter Hessian 
   0.44488D+02 0.54671D+02 0.69592D+02 0.89123D+02 0.13875D+03 0.10393D+04
   0.13390D+04 0.14166D+04 0.19340D+04 0.24343D+04 0.43297D+06 0.80498D+06
   0.97925D+07
  Corresponding eigenvectors 
                   1         2         3         4         5
  R1         0.229853  0.316156  0.223508  0.527285  0.333043
  R2        -0.076550  0.209894 -0.502807 -0.204302  0.308514
  A1        -0.040640 -0.340985  0.079280  0.012936  0.043677
  R3        -0.503300 -0.308773  0.281396 -0.193798  0.235455
  A2         0.021332  0.151219 -0.230566 -0.344272 -0.307946
  R4         0.361092 -0.507720 -0.232920  0.306960 -0.166354
  A3        -0.000480  0.222060  0.280566  0.063157 -0.275721
  R5         0.122701  0.118315 -0.226768 -0.291107 -0.274462
  A4        -0.455761 -0.280733  0.063160  0.103859 -0.285729
  R6        -0.170952  0.265199  0.229575  0.100267 -0.284361
  A5         0.432869 -0.362399  0.182366 -0.312602  0.206691
  R7        -0.171579  0.095860 -0.024776 -0.164936  0.505154
  A6         0.294432  0.103723  0.532581 -0.441884 -0.047904
 
                   6         7         8         9        10
  R1         0.115507  0.043945  0.138552  0.353503  0.054846
  R2         0.171197  0.499018 -0.044123  0.050333  0.265150
  A1        -0.156672 -0.067885  0.137212 -0.195049  0.135798
  R3        -0.372409  0.105866  0.156970  0.135158 -0.003195
  A2         0.085086 -0.045760 -0.236865 -0.102707 -0.308857
  R4         0.087911 -0.131947 -0.023456 -0.217124  0.289260
  A3         0.056754 -0.163210 -0.071611  0.073922 -0.357059
  R5        -0.191814 -0.379676  0.416930  0.542504  0.328277
  A4         0.686737  0.061672 -0.019062  0.342812  0.103506
  R6        -0.260965  0.029015 -0.558706 -0.025441  0.609718
  A5         0.000039  0.078685 -0.502316  0.481134 -0.082244
  R7         0.287893 -0.708414 -0.204954 -0.153933  0.144950
  A6         0.341382  0.173929  0.304848 -0.292183  0.289259
 
                  11        12        13
  R1         0.083148  0.390419  0.294154
  R2         0.191139 -0.272789  0.310307
  A1        -0.514185 -0.061090  0.707907
  R3         0.490046  0.196169  0.087906
  A2         0.122171  0.628225  0.359432
  R4         0.520237  0.038194  0.084115
  A3         0.367834 -0.566743  0.409290
  R5         0.007077 -0.029238  0.041129
  A4        -0.103244  0.047213  0.012548
  R6        -0.002616  0.042365  0.039031
  A5        -0.075431 -0.070027  0.015255
  R7         0.074955 -0.021926  0.028785
  A6         0.095515  0.057948 -0.010221
 
  -------------------------------------------------------------------------------------
             Analysis of rotational constants and Ie values from refined structure 
Isotop.          A             B             C            IA            IB            IC
  -------------------------------------------------------------------------------------
  Values calculated from refined structure 
   1          10138.0425     9721.4872     4962.6981   178.0167591   185.6445863   363.6613455
   2           9918.4354     9713.1768     4907.3665   181.9582833   185.8034198   367.7617031
   3           9985.9684     9612.0081     4897.7102   180.7277369   187.7590460   368.4867829
   4          10020.5023     9589.6537     4900.1725   180.1048901   188.1967305   368.3016207
   5          10127.9811     9469.3454     4893.7977   178.1936064   190.5877749   368.7813812
   6          10101.7030     9302.8348     4842.9123   178.6571505   193.9990887   372.6562392
   7           9724.1353     9284.7035     4749.6701   185.5940309   194.3779336   379.9719645
   8           9886.4374     9072.7027     4731.0536   182.5472012   198.9199396   381.4671408
   9           9963.2871     9032.1206     4737.4403   181.1391625   199.8137051   380.9528676
  10           9724.0234     9103.5306     4701.7762   185.5961670   198.2463239   383.8424909
  11           9655.5178     9110.4362     4687.5304   186.9129660   198.0960544   385.0090204
  12           9675.1996     9101.6908     4689.8434   186.5327381   198.2863968   384.8191349
  13           9515.3478     9238.3791     4687.4091   189.6663689   195.3526110   385.0189799
  14           9392.4998     9176.5565     4641.6363   192.1470865   196.6687033   388.8157898
  15           9602.4147     8606.7138     4538.6705   187.9466287   209.6899609   397.6365896
  16           9574.8898     8464.4278     4492.7400   188.4869188   213.2148238   401.7017426
  17           9408.2932     8562.0532     4482.6241   191.8245352   210.7837247   402.6082599
  18           9600.2594     8423.9752     4486.8672   187.9888238   214.2386972   402.2275209
  19           9486.8015     8486.0420     4479.2799   190.2370864   212.6717584   402.9088449
  20           9196.5810     8591.4796     4441.8692   196.2404810   210.0617766   406.3022576
  21           9588.0904     8596.0676     4532.5098   188.2274144   209.9496599   398.1770743
  22           9076.6680     9031.6820     4527.0596   198.8330380   199.8234072   398.6564452
  23           9044.6589     8347.8098     4341.1372   199.5367096   216.1934105   415.7301201
  24           9850.4731     8932.6418     4684.5663   183.2136841   202.0389391   385.2526233
  25           9707.7943     9032.1153     4678.8869   185.9064401   199.8138213   385.7202614
  26           9946.2429     8851.4620     4683.4862   181.4495679   203.8919071   385.3414750
  27           9937.9072     8816.3566     4671.7981   181.6017629   204.7037745   386.3055374
  28           9676.6970     8878.4772     4630.2089   186.5038744   203.2715118   389.7753861
  29           9044.2710     8187.3583     4297.2540   199.5452667   220.4302554   419.9755221
  30           8978.3721     8224.6121     4292.4894   201.0098777   219.4318048   420.4416825
  31           8989.5656     8222.5538     4294.4849   200.7595857   219.4867335   420.2463191
  32           8849.9382     8317.3612     4287.6943   203.9270149   216.9848632   420.9118781
  33           8720.7114     8283.7266     4248.3020   206.9488819   217.8658916   424.8147735
  Empirical values 
   1          10137.4869     9720.9883     4962.8020   178.0265130   185.6541113   363.6537282
   2           9918.1268     9712.4180     4907.4589   181.9639414   185.8179328   367.7547723
   3           9985.5117     9611.5133     4897.8261   180.7360001   187.7687085   368.4780564
   4          10020.1175     9589.1305     4900.3081   180.1118045   188.2069960   368.2914197
   5          10127.4201     9468.8540     4893.8933   178.2034733   190.5976613   368.7741722
   6          10101.2299     9302.3305     4843.0179   178.6655141   194.0096023   372.6481061
   7           9723.6205     9284.3003     4749.7823   185.6038544   194.3863699   379.9629768
   8           9886.0385     9072.1274     4731.1463   182.5545636   198.9325488   381.4596535
   9           9962.7998     9031.5767     4737.5254   181.1480173   199.8257335   380.9460214
  10           9723.5347     9103.0968     4701.8805   185.6054922   198.2557664   383.8339680
  11           9655.0585     9110.0469     4687.6563   186.9218549   198.1045155   384.9986652
  12           9674.8352     9101.2965     4689.9837   186.5397593   198.2949826   384.8076176
  13           9515.0295     9237.8098     4687.5143   189.6727111   195.3646449   385.0103299
  14           9392.4229     9175.7212     4641.7410   192.1486558   196.6866035   388.8070134
  15           9602.0003     8606.2478     4538.7651   187.9547361   209.7013106   397.6282928
  16           9574.3449     8464.0698     4492.8281   188.4976423   213.2238369   401.6938572
  17           9407.7925     8561.7289     4482.7291   191.8347399   210.7917053   402.5988160
  18           9599.8920     8423.5926     4486.9876   187.9960143   214.2484234   402.2167162
  19           9486.5516     8485.4489     4479.3676   190.2420940   212.6866184   402.9009414
  20           9196.4833     8590.7565     4441.9593   196.2425617   210.0794552   406.2940084
  21           9587.6632     8595.6219     4532.6126   188.2357990   209.9605423   398.1680296
  22           9078.4291     9028.9888     4527.1353   198.7944633   199.8830064   398.6497677
  23           9044.2061     8347.4451     4341.2236   199.5466952   216.2028520   415.7218301
  24           9849.8153     8932.2186     4684.6452   183.2259168   202.0485074   385.2461281
  25           9707.4172     9031.5468     4678.9824   185.9136580   199.8263946   385.7123792
  26           9945.5966     8851.1609     4683.6032   181.4613558   203.8988399   385.3318393
  27           9937.8156     8815.5622     4671.8727   181.6034340   204.7222171   386.2993566
  28          10128.3731     9714.1970     4958.4118   178.1867059   185.7839030   363.9757065
  29           9043.8436     8186.9487     4297.3348   199.5546924   220.4412778   419.9676154
  30           8977.8660     8224.3473     4292.5855   201.0212048   219.4388642   420.4322654
  31           8989.2779     8222.1778     4294.5968   200.7660070   219.4967662   420.2353617
  32          10114.5892     9711.0441     4953.9100   178.4295339   185.8442220   364.3064616
  33          10116.3434     9708.1303     4953.5261   178.3985942   185.9000013   364.3346945
  Differences 
   1              0.5557        0.4990       -0.1038    -0.0097539    -0.0095249     0.0076173
   2              0.3086        0.7588       -0.0924    -0.0056581    -0.0145130     0.0069308
   3              0.4568        0.4948       -0.1159    -0.0082632    -0.0096625     0.0087265
   4              0.3849        0.5232       -0.1356    -0.0069144    -0.0102654     0.0102009
   5              0.5610        0.4914       -0.0956    -0.0098670    -0.0098864     0.0072090
   6              0.4731        0.5043       -0.1056    -0.0083636    -0.0105136     0.0081331
   7              0.5149        0.4031       -0.1123    -0.0098235    -0.0084363     0.0089877
   8              0.3989        0.5753       -0.0928    -0.0073623    -0.0126092     0.0074873
   9              0.4872        0.5439       -0.0850    -0.0088549    -0.0120284     0.0068463
  10              0.4887        0.4338       -0.1043    -0.0093251    -0.0094425     0.0085229
  11              0.4594        0.3893       -0.1260    -0.0088889    -0.0084610     0.0103552
  12              0.3644        0.3943       -0.1403    -0.0070212    -0.0085858     0.0115172
  13              0.3184        0.5692       -0.1052    -0.0063421    -0.0120340     0.0086500
  14              0.0769        0.8353       -0.1047    -0.0015693    -0.0179002     0.0087765
  15              0.4144        0.4660       -0.0946    -0.0081074    -0.0113497     0.0082968
  16              0.5449        0.3580       -0.0881    -0.0107235    -0.0090131     0.0078854
  17              0.5007        0.3243       -0.1051    -0.0102047    -0.0079806     0.0094439
  18              0.3674        0.3826       -0.1204    -0.0071905    -0.0097262     0.0108048
  19              0.2499        0.5931       -0.0878    -0.0050075    -0.0148600     0.0079035
  20              0.0977        0.7232       -0.0901    -0.0020807    -0.0176786     0.0082492
  21              0.4273        0.4457       -0.1029    -0.0083846    -0.0108823     0.0090448
  22             -1.7611        2.6932       -0.0757     0.0385747    -0.0595993     0.0066775
  23              0.4528        0.3647       -0.0865    -0.0099856    -0.0094415     0.0082900
  24              0.6578        0.4232       -0.0789    -0.0122326    -0.0095682     0.0064952
  25              0.3771        0.5685       -0.0955    -0.0072179    -0.0125733     0.0078822
  26              0.6463        0.3011       -0.1170    -0.0117879    -0.0069329     0.0096357
  27              0.0917        0.7944       -0.0747    -0.0016711    -0.0184426     0.0061808
  28           -451.6761     -835.7199     -328.2029     8.3171685    17.4876088    25.7996796
  29              0.4274        0.4095       -0.0808    -0.0094257    -0.0110224     0.0079067
  30              0.5061        0.2648       -0.0961    -0.0113271    -0.0070594     0.0094171
  31              0.2877        0.3760       -0.1119    -0.0064213    -0.0100327     0.0109574
  32          -1264.6510    -1393.6829     -666.2157    25.4974811    31.1406412    56.6054165
  33          -1395.6320    -1424.4037     -705.2241    28.5502878    31.9658902    60.4800791
  Weighted differences 
   1              0.5557        0.4990       -0.1038    -0.0097539    -0.0095249     0.0076173
   2              0.3086        0.7588       -0.0924    -0.0056581    -0.0145130     0.0069308
   3              0.4568        0.4948       -0.1159    -0.0082632    -0.0096625     0.0087265
   4              0.3849        0.5232       -0.1356    -0.0069144    -0.0102654     0.0102009
   5              0.5610        0.4914       -0.0956    -0.0098670    -0.0098864     0.0072090
   6              0.4731        0.5043       -0.1056    -0.0083636    -0.0105136     0.0081331
   7              0.5149        0.4031       -0.1123    -0.0098235    -0.0084363     0.0089877
   8              0.3989        0.5753       -0.0928    -0.0073623    -0.0126092     0.0074873
   9              0.4872        0.5439       -0.0850    -0.0088549    -0.0120284     0.0068463
  10              0.4887        0.4338       -0.1043    -0.0093251    -0.0094425     0.0085229
  11              0.4594        0.3893       -0.1260    -0.0088889    -0.0084610     0.0103552
  12              0.3644        0.3943       -0.1403    -0.0070212    -0.0085858     0.0115172
  13              0.3184        0.5692       -0.1052    -0.0063421    -0.0120340     0.0086500
  14              0.0769        0.8353       -0.1047    -0.0015693    -0.0179002     0.0087765
  15              0.4144        0.4660       -0.0946    -0.0081074    -0.0113497     0.0082968
  16              0.5449        0.3580       -0.0881    -0.0107235    -0.0090131     0.0078854
  17              0.5007        0.3243       -0.1051    -0.0102047    -0.0079806     0.0094439
  18              0.3674        0.3826       -0.1204    -0.0071905    -0.0097262     0.0108048
  19              0.2499        0.5931       -0.0878    -0.0050075    -0.0148600     0.0079035
  20              0.0000        0.0000       -0.0901     0.0000000     0.0000000     0.0082492
  21              0.4273        0.4457       -0.1029    -0.0083846    -0.0108823     0.0090448
  22              0.0000        0.0000       -0.0757     0.0000000     0.0000000     0.0066775
  23              0.4528        0.3647       -0.0865    -0.0099856    -0.0094415     0.0082900
  24              0.6578        0.4232       -0.0789    -0.0122326    -0.0095682     0.0064952
  25              0.3771        0.5685       -0.0955    -0.0072179    -0.0125733     0.0078822
  26              0.6463        0.3011       -0.1170    -0.0117879    -0.0069329     0.0096357
  27              0.0000        0.0000       -0.0747     0.0000000     0.0000000     0.0061808
  28              0.0000        0.0000        0.0000     0.0000000     0.0000000     0.0000000
  29              0.4274        0.4095       -0.0808    -0.0094257    -0.0110224     0.0079067
  30              0.5061        0.2648       -0.0961    -0.0113271    -0.0070594     0.0094171
  31              0.2877        0.3760       -0.1119    -0.0064213    -0.0100327     0.0109574
  32              0.0000        0.0000        0.0000     0.0000000     0.0000000     0.0000000
  33              0.0000        0.0000        0.0000     0.0000000     0.0000000     0.0000000
  -------------------------------------------------------------------------------------
  Correlation coefficient matrix 
              R1        R2        A1        R3        A2   
  R1         1.000000 -0.179186 -0.419372 -0.471797 -0.508852
  R2        -0.179186  1.000000 -0.479191 -0.186335  0.514197
  A1        -0.419372 -0.479191  1.000000  0.592851 -0.508661
  R3        -0.471797 -0.186335  0.592851  1.000000 -0.332605
  A2        -0.508852  0.514197 -0.508661 -0.332605  1.000000
  R4        -0.049633 -0.257922  0.542584 -0.327895 -0.226503
  A3         0.413469 -0.501700 -0.467940 -0.148281  0.038688
  R5        -0.332351  0.406711 -0.427252 -0.478415  0.828159
  A4        -0.489394 -0.220630  0.487380  0.721097 -0.191344
  R6         0.224686 -0.241878 -0.431083  0.114776  0.036496
  A5        -0.071138 -0.307492  0.437936 -0.119694 -0.108395
  R7        -0.040631  0.470069 -0.118395  0.402094 -0.043392
  A6         0.137441 -0.404199 -0.082812 -0.107287  0.079623
 
              R4        A3        R5        A4        R6   
  R1        -0.049633  0.413469 -0.332351 -0.489394  0.224686
  R2        -0.257922 -0.501700  0.406711 -0.220630 -0.241878
  A1         0.542584 -0.467940 -0.427252  0.487380 -0.431083
  R3        -0.327895 -0.148281 -0.478415  0.721097  0.114776
  A2        -0.226503  0.038688  0.828159 -0.191344  0.036496
  R4         1.000000 -0.483342 -0.004421 -0.067915 -0.632890
  A3        -0.483342  1.000000 -0.036371 -0.047043  0.794482
  R5        -0.004421 -0.036371  1.000000 -0.381909 -0.129529
  A4        -0.067915 -0.047043 -0.381909  1.000000  0.217391
  R6        -0.632890  0.794482 -0.129529  0.217391  1.000000
  A5         0.526543 -0.271883  0.070866 -0.384860 -0.588959
  R7        -0.555493 -0.242066 -0.171743  0.029487 -0.040108
  A6        -0.189428  0.468640  0.144558 -0.410114  0.104477
 
              A5        R7        A6   
  R1        -0.071138 -0.040631  0.137441
  R2        -0.307492  0.470069 -0.404199
  A1         0.437936 -0.118395 -0.082812
  R3        -0.119694  0.402094 -0.107287
  A2        -0.108395 -0.043392  0.079623
  R4         0.526543 -0.555493 -0.189428
  A3        -0.271883 -0.242066  0.468640
  R5         0.070866 -0.171743  0.144558
  A4        -0.384860  0.029487 -0.410114
  R6        -0.588959 -0.040108  0.104477
  A5         1.000000 -0.189677  0.556420
  R7        -0.189677  1.000000 -0.090904
  A6         0.556420 -0.090904  1.000000
  1.025607156001819E-003
    Final geometrical parameters (values in A and deg):
  -------------------------------------------------------------------------------------
              Parameter     Rfinal         Stat. Uncert.
  -------------------------------------------------------------------------------------
                R1      1.3512649465   0.0006182004
                R2      1.3666116477   0.0005427279
                A1    103.9641832887   0.0367725479
                R3      1.2879461514   0.0006869674
                A2    115.0702524094   0.0436805623
                R4      1.3495169644   0.0006939885
                A3    108.0652618103   0.0395768701
                R5      1.0749521476   0.0004028375
                A4    116.6570228911   0.0654176510
                R6      1.0719054813   0.0004350130
                A5    116.9557490829   0.0713468761
                R7      1.0738678188   0.0004148259
                A6    129.1017069670   0.0709648192
  -------------------------------------------------------------------------------------
   Interatomic distance matrix (Angstroms) 
 
                 O             C             C             N             C    
                [ 1]        [ 2]        [ 3]        [ 4]        [ 5]
  O    [ 1]     0.00000
  C    [ 2]     1.35126     0.00000
  C    [ 3]     1.36661     2.14121     0.00000
  N    [ 4]     2.22702     1.28795     2.23250     0.00000
  C    [ 5]     2.19833     2.11137     1.34952     1.39229     0.00000
  H    [ 6]     2.06998     1.07495     3.14801     2.12825     3.17091
  H    [ 7]     2.08439     3.14397     1.07191     3.29569     2.23946
  H    [ 8]     3.24856     3.13394     2.19134     2.16138     1.07387
 
                 H             H             H    
                [ 6]        [ 7]        [ 8]
  H    [ 6]     0.00000
  H    [ 7]     4.08414     0.00000
  H    [ 8]     4.16399     2.78533     0.00000
