# Supplementary material for: Improved Accuracy in Semi-Experimental Structure Determination by Resolving Problems Associated with Rotation of Principal Inertial Axes of Isotopologues: Structures of 1,3-Oxazole (c‑C3H3NO)
Source: J Phys Chem A. 2026 Apr 24;130(18):3623–41. doi: 10.1021/acs.jpca.6c01535 (PMC13158917; doi:10.1021/acs.jpca.6c01535)
Supplement: Supplementary file 2 [file jp6c01535_si_002.zip › Supporting Information/oxazole_reSE_redone_2.out]

  *************************************************
  REFIT: Least-Square-Fit of Equilibrium Geometries
  *************************************************
 
  Input file: 
 
  *************************************************
Structure Determination of oxazole with vib-rot and electron mass contribution
O
C 1 R1*
C 1 R2* 2 A1*
N 2 R3* 1 A2* 3 D0
C 3 R4* 1 A3* 2 D0
H 2 R5* 1 A4* 3 D180
H 3 R6* 1 A5* 2 D180
H 5 R7* 3 A6* 1 D180

R1=1.3511614076
R2=1.3664330234
A1=103.9598647304
R3=1.2877590781
A2=115.0862059083
R4=1.3495990019
A3=108.0826309998
R5=1.0750139574
A4=116.6674447902
R6=1.0720075540
A5=116.9885345972
R7=1.0737286849
A6=129.1413368825
D0=0.0
D180=180.0

INERTIA

ISOTOPOMER
33

16 12 12 14 12 1 1 1 iso001
16 13 12 14 12 1 1 1 iso002
16 12 12 14 13 1 1 1 iso003
16 12 13 14 12 1 1 1 iso004
16 12 12 15 12 1 1 1 iso005
18 12 12 14 12 1 1 1 iso006
16 12 12 14 12 2 1 1 iso007
16 12 12 14 12 1 1 2 iso008
16 12 12 14 12 1 2 1 iso009
16 13 12 14 12 2 1 1 iso010
16 12 12 14 13 2 1 1 iso011
16 12 13 14 12 2 1 1 iso012
16 12 12 15 12 2 1 1 iso013
18 12 12 14 12 2 1 1 iso014
16 12 12 14 12 2 2 1 iso015
16 13 12 14 12 2 2 1 iso016
16 12 12 14 13 2 2 1 iso017
16 12 13 14 12 2 2 1 iso018
16 12 12 15 12 2 2 1 iso019
18 12 12 14 12 2 2 1 iso020
16 12 12 14 12 2 1 2 iso021
16 12 12 14 12 1 2 2 iso022
16 12 12 14 12 2 2 2 iso023
16 13 12 14 12 1 2 1 iso024
16 12 12 14 13 1 2 1 iso025
16 12 13 14 12 1 2 1 iso026
16 12 12 15 12 1 2 1 iso027
18 12 12 14 12 1 2 1 iso028
16 13 12 14 12 2 2 2 iso029
16 12 12 14 13 2 2 2 iso030
16 12 13 14 12 2 2 2 iso031
16 12 12 15 12 2 2 2 iso032
18 12 12 14 12 2 2 2 iso033

EXPERIMENTAL CONSTANTS (Determinable)
10050.9977 9645.731630 4919.4039 001
1. 1. 1.
9835.0615 9636.7155584 4864.7819 002
1. 1. 1.
9899.1195 9539.31699 4855.2902 003
1. 1. 1.
9938.1236 9512.562912 4857.6920 004
1. 1. 1.
10042.2767 9395.35887 4851.3780 005
1. 1. 1.
10014.3531 9232.04739 4801.03780 006
1. 1. 1.
9649.6630 9207.27713 4709.2243 007
1. 1. 1.
9801.5205 9005.6921 4690.9381 008
1. 1. 1.
9884.5270 8959.63262 4697.2862 009
1. 1. 1.
9650.2809 9027.93354 4661.9867 010
1. 1. 1.
9580.0942 9036.85664 4647.8967 011
1. 1. 1.
9602.7827 9025.21702 4650.1461 012
1. 1. 1.
9444.534 9160.263 4647.7326 013
1. 1. 1.
9315.308 9106.208 4602.4341 014
1. 1. 1.
9530.6847 8536.92081 4501.0817 015
1. 1. 1.
9504.0246 8396.06809 4455.7528 016
1. 1. 1.
9338.6306 8492.94529 4445.7408 017
1. 1. 1.
9529.0311 8356.21280 4449.9637 018
1. 1. 1.
9416.104 8417.865 4442.4012 019
1. 1. 1.
9128.165 8522.499 4405.3657 020
1. 1. 1.
9510.5286 8531.2531 4494.9661 021
1. 1. 1.
9007.9091 8959.7363 4489.6783 022
1. 1. 1.
8978.0481 8282.22399 4306.0858 023
1. 1. 1.
9774.004 8860.487 4645.0628 024
1. 1. 1.
9631.614 8960.107 4639.4925 025
1. 1. 1.
9868.538 8780.665 4644.0766 026
1. 1. 1.
9859.433 8746.450 4632.4474 27
1. 1. 1.
10050.9977 9645.731621 4919.4039 028
0. 0. 0.
8978.2944 8123.22920 4262.7574 029
1. 1. 1.
8911.8283 8161.2681 4258.0819 030
1. 1. 1.
8924.648 8157.699 4260.0359 031
1. 1. 1.
10050.9977 9645.731621 4919.4039 032
0. 0. 0.
10050.9977 9645.731621 4919.4039 033
0. 0. 0.

VIBRATIONAL (CCSD(T)/cc-pCVTZ) reSE adjusted round 2
85.86387825          74.12965270          42.92509802 001
82.15825747          74.89099170          42.21645977 002
85.81568736          71.05698853          42.07419968 003
81.05779255          75.78546010          42.15306140 004
84.47650936          72.44100431          42.04807470 005
86.29633987          69.17662995          41.52088896 006
72.91397944          76.38846511          40.11298820 007
83.58635502          65.71276017          39.76349218 008
77.38418448          71.17131264          39.78909539 009
72.21290040          74.55703869          39.45934792 010
73.79087297          72.71967392          39.32491887 011
71.07903994          75.40614282          39.40165916 012
69.57087055          76.82279512          39.34219525 013
75.58441538          69.42831395          38.87452881 014
70.35974865          68.68800326          37.25951304 015
69.36705211          67.38889892          36.66133280 016
68.20471844          68.17833883          36.57420210 017
69.92758213          66.74646336          36.60806582 018
69.53282108          66.93149343          36.54754048 019
67.40317541          67.63628835          36.18142055 020
76.03844864          63.88077676          37.22712541 021
67.98307993          70.21672677          37.03410826 022
65.18617134          64.68355428          34.73856119 023
74.87064804          71.04192292          39.14397546 024
74.88434498          70.73161525          39.05053117 025
76.17968033          69.74386128          39.08517792 026
77.57224096          68.29018873          38.98051203 027
76.65477445          67.58518593          38.57061164 028
64.59068895          63.19586670          34.18733508 029
65.04195395          62.59434065          34.11284091 030
63.70362365          63.92246884          34.16918550 031
62.69131821          64.72866576          34.11155717 032
64.29868309          61.98995763          33.73380074 033

VXIBRATIONAL (CCSD(T)/cc-pCVTZ) reSE adjusted
85.87623551          74.10630224          42.92228594 001
82.14904608          74.88507382          42.21295186 002
85.83413044          71.02634684          42.07110415 003
81.05593134          75.77895253          42.15109478 004
84.48798721          72.42042196          42.04552465 005
86.31600474          69.14807794          41.51804833 006
72.89325668          76.41037019          40.11451680 007
83.58779243          65.69974857          39.76046706 008
77.37543484          71.15853640          39.78340339 009
72.19081594          74.57733249          39.46035099 010
73.76607509          72.74376517          39.32615493 011
71.06142964          75.42746226          39.40385122 012
69.55696216          76.83991519          39.34387606 013
75.56494684          69.44972492          38.87576569 014
70.34825756          68.69091458          37.25801552 015
69.35149593          67.39310939          36.65941479 016
68.18583488          68.18675516          36.57253948 017
69.91791891          66.74973312          36.60710514 018
69.52903578          66.92894942          36.54619068 019
67.39687695          67.63513298          36.17984297 020
76.02296627          63.89524076          37.22821986 021
67.94200913          70.23608087          37.02855003 022
65.16191627          64.69731131          34.73698073 023
74.85344183          71.03383426          39.13771287 024
74.87210674          70.72112495          39.04468546 025
76.16904262          69.73520751          39.08017199 026
77.56886950          68.27415837          38.97507062 027
76.65983699          67.56107305          38.56509669 028
64.56645727          63.20735105          34.18533016 029
65.01267789          62.61157020          34.11113237 030
63.68403729          63.93402685          34.16810284 031
62.67261946          64.73871909          34.11009557 032
64.27144642          62.00757621          33.73221126 033

VXIBRATIONAL (CCSD(T)/cc-pCVTZ) original
86.48915909          75.25663162          43.39806335 001
83.06525890          75.70244566          42.67701557 002
86.39215871          72.19629637          42.53588392 003
81.99385317          76.56753931          42.61612423 004
85.14339149          73.49517729          42.51526086 005
86.87681858          70.28308675          41.98006773 006
73.95746083          77.02319096          40.55803809 007
84.51795796          66.43534906          40.20822084 008
78.27282866          71.94406730          40.23915810 009
73.25376031          75.16327797          39.89376561 010
74.96425908          73.19030723          39.75964640 011
72.05253365          76.07950650          39.83755295 012
70.49547412          77.54682479          39.78172429 013
77.11490838          69.51319352          39.30685169 014
71.31561878          69.32695902          37.68344552 015
70.32028068          68.00169859          37.07526758 016
69.16194526          68.78361619          36.98832043 017
70.86091278          67.37981136          37.02394535 018
70.44757601          67.58391748          36.96643278 019
68.31827443          68.25745706          36.59356832 020
77.13456445          64.36880515          37.64652134 021
70.51997671          69.25254890          37.45700159 022
66.15799092          65.22110324          35.13783889 023
75.81128787          71.73160364          39.58242933 024
75.80317235          71.43980770          39.48990647 025
77.05856216          70.49588323          39.52660187 026
78.38258161          69.11218693          39.42534634 027
77.37538744          68.46539785          39.00789477 028
65.54924274          63.71951769          34.57737065 029
66.03768279          63.07922751          34.50357610 030
64.62993404          64.47879028          34.56089182 031
63.59150019          65.31248398          34.50613566 032
65.34567441          62.39868106          34.12224950 033

ELECTRONIC (CCSD(T)/cc-pCVTZ)
 -0.51794        -0.62524         0.11431 001
 -0.49197        -0.62731         0.11191 002
 -0.53087        -0.58516         0.11137 003
 -0.50491        -0.61044         0.11121 004
 -0.51361        -0.59500         0.11142 005
 -0.53056        -0.56010         0.10848 006
 -0.61838        -0.44032         0.10495 007
 -0.58728        -0.46512         0.10399 008
 -0.52447        -0.52196         0.10373 009
 -0.61786        -0.42334         0.10297 010
 -0.61939        -0.41512         0.10226 011
 -0.59228        -0.44178         0.10210 012
 -0.55491        -0.47034         0.10245 013
 -0.55405        -0.45360         0.09989 014
 -0.54769        -0.42477         0.09543 015
 -0.55410        -0.40297         0.09363 016
 -0.53976        -0.40859         0.09313 017
 -0.54510        -0.40943         0.09308 018
 -0.51635        -0.42671         0.09317 019
 -0.48704        -0.43773         0.09111 020
 -0.60224        -0.37654         0.09566 021
 -0.41447        -0.54205         0.09482 022
 -0.53715        -0.35540         0.08739 023
 -0.52783        -0.49772         0.10156 024
 -0.49714        -0.52247         0.10123 025
 -0.53006        -0.49625         0.10117 026
 -0.51395        -0.50247         0.10112 027
 -0.47342        -0.52313         0.09876 028
 -0.53646        -0.34207         0.08574 029
 -0.53486        -0.34019         0.08548 030
 -0.52212        -0.35267         0.08535 031
 -0.50346        -0.36164         0.08545 032
 -0.50750        -0.34355         0.08342 033

  *************************************************
   There are 15 unique internal coordinates.
   Of these, 13 will be varied.
 
   Parameter # 1 to be varied is R1   
   Parameter # 2 to be varied is R2   
   Parameter # 3 to be varied is A1   
   Parameter # 4 to be varied is R3   
   Parameter # 5 to be varied is A2   
   Parameter # 6 to be varied is R4   
   Parameter # 7 to be varied is A3   
   Parameter # 8 to be varied is R5   
   Parameter # 9 to be varied is A4   
   Parameter #10 to be varied is R6   
   Parameter #11 to be varied is A5   
   Parameter #12 to be varied is R7   
   Parameter #13 to be varied is A6   
 
  Fit to moments of inertia
   Experimental rotational constants given in MHz

   Experimental rotational Constants (B0 Values) (MHz):

 Isotopomer        A           B           C
    1           10050.998    9645.732    4919.404
    2            9835.061    9636.716    4864.782
    3            9899.120    9539.317    4855.290
    4            9938.124    9512.563    4857.692
    5           10042.277    9395.359    4851.378
    6           10014.353    9232.047    4801.038
    7            9649.663    9207.277    4709.224
    8            9801.521    9005.692    4690.938
    9            9884.527    8959.633    4697.286
   10            9650.281    9027.934    4661.987
   11            9580.094    9036.857    4647.897
   12            9602.783    9025.217    4650.146
   13            9444.534    9160.263    4647.733
   14            9315.308    9106.208    4602.434
   15            9530.685    8536.921    4501.082
   16            9504.025    8396.068    4455.753
   17            9338.631    8492.945    4445.741
   18            9529.031    8356.213    4449.964
   19            9416.104    8417.865    4442.401
   20            9128.165    8522.499    4405.366
   21            9510.529    8531.253    4494.966
   22            9007.909    8959.736    4489.678
   23            8978.048    8282.224    4306.086
   24            9774.004    8860.487    4645.063
   25            9631.614    8960.107    4639.493
   26            9868.538    8780.665    4644.077
   27            9859.433    8746.450    4632.447
   28           10050.998    9645.732    4919.404
   29            8978.294    8123.229    4262.757
   30            8911.828    8161.268    4258.082
   31            8924.648    8157.699    4260.036
   32           10050.998    9645.732    4919.404
   33           10050.998    9645.732    4919.404

   Empirical rotational Constants (Be Values) (MHz):
   (Procedure will optimize structure to fit these)
 Isotopomer        A           B           C
    1           10137.380    9720.487    4962.215
    2            9917.712    9712.234    4906.886
    3            9985.466    9610.959    4897.253
    4           10019.686    9588.959    4899.734
    5           10127.267    9468.395    4893.315
    6           10101.180    9301.784    4842.450
    7            9723.195    9284.106    4749.232
    8            9885.694    9071.870    4730.598
    9            9962.436    9031.326    4736.972
   10            9723.112    9102.914    4701.343
   11            9654.504    9109.991    4687.119
   12            9674.454    9101.065    4689.446
   13            9514.660    9237.556    4686.972
   14            9391.446    9176.090    4641.209
   15            9601.592    8606.034    4538.246
   16            9573.946    8463.860    4492.321
   17            9407.375    8561.532    4482.222
   18            9599.504    8423.369    4486.479
   19            9486.153    8485.223    4478.856
   20            9196.055    8590.573    4441.456
   21            9587.169    8595.510    4532.098
   22            9076.307    9030.495    4526.618
   23            9043.771    8347.263    4340.737
   24            9849.402    8932.027    4684.105
   25            9706.995    9031.361    4678.442
   26            9945.248    8850.905    4683.061
   27            9937.519    8815.243    4671.327
   28           10128.126    9713.840    4957.876
   29            9043.422    8186.767    4296.859
   30            8977.405    8224.203    4292.109
   31            8988.874    8221.974    4294.120
   32           10114.192    9710.822    4953.430
   33           10115.804    9708.065    4953.054

   Experimental information supplied for 33 isotopomers
 
   Masses:

     Isotopomer Nr.  1
 15.9949146  12.0000000  12.0000000  14.0030740  12.0000000   1.0078250   1.0078250
  1.0078250
     Isotopomer Nr.  2
 15.9949146  13.0033548  12.0000000  14.0030740  12.0000000   1.0078250   1.0078250
  1.0078250
     Isotopomer Nr.  3
 15.9949146  12.0000000  12.0000000  14.0030740  13.0033548   1.0078250   1.0078250
  1.0078250
     Isotopomer Nr.  4
 15.9949146  12.0000000  13.0033548  14.0030740  12.0000000   1.0078250   1.0078250
  1.0078250
     Isotopomer Nr.  5
 15.9949146  12.0000000  12.0000000  15.0001090  12.0000000   1.0078250   1.0078250
  1.0078250
     Isotopomer Nr.  6
 17.9991603  12.0000000  12.0000000  14.0030740  12.0000000   1.0078250   1.0078250
  1.0078250
     Isotopomer Nr.  7
 15.9949146  12.0000000  12.0000000  14.0030740  12.0000000   2.0141018   1.0078250
  1.0078250
     Isotopomer Nr.  8
 15.9949146  12.0000000  12.0000000  14.0030740  12.0000000   1.0078250   1.0078250
  2.0141018
     Isotopomer Nr.  9
 15.9949146  12.0000000  12.0000000  14.0030740  12.0000000   1.0078250   2.0141018
  1.0078250
     Isotopomer Nr. 10
 15.9949146  13.0033548  12.0000000  14.0030740  12.0000000   2.0141018   1.0078250
  1.0078250
     Isotopomer Nr. 11
 15.9949146  12.0000000  12.0000000  14.0030740  13.0033548   2.0141018   1.0078250
  1.0078250
     Isotopomer Nr. 12
 15.9949146  12.0000000  13.0033548  14.0030740  12.0000000   2.0141018   1.0078250
  1.0078250
     Isotopomer Nr. 13
 15.9949146  12.0000000  12.0000000  15.0001090  12.0000000   2.0141018   1.0078250
  1.0078250
     Isotopomer Nr. 14
 17.9991603  12.0000000  12.0000000  14.0030740  12.0000000   2.0141018   1.0078250
  1.0078250
     Isotopomer Nr. 15
 15.9949146  12.0000000  12.0000000  14.0030740  12.0000000   2.0141018   2.0141018
  1.0078250
     Isotopomer Nr. 16
 15.9949146  13.0033548  12.0000000  14.0030740  12.0000000   2.0141018   2.0141018
  1.0078250
     Isotopomer Nr. 17
 15.9949146  12.0000000  12.0000000  14.0030740  13.0033548   2.0141018   2.0141018
  1.0078250
     Isotopomer Nr. 18
 15.9949146  12.0000000  13.0033548  14.0030740  12.0000000   2.0141018   2.0141018
  1.0078250
     Isotopomer Nr. 19
 15.9949146  12.0000000  12.0000000  15.0001090  12.0000000   2.0141018   2.0141018
  1.0078250
     Isotopomer Nr. 20
 17.9991603  12.0000000  12.0000000  14.0030740  12.0000000   2.0141018   2.0141018
  1.0078250
     Isotopomer Nr. 21
 15.9949146  12.0000000  12.0000000  14.0030740  12.0000000   2.0141018   1.0078250
  2.0141018
     Isotopomer Nr. 22
 15.9949146  12.0000000  12.0000000  14.0030740  12.0000000   1.0078250   2.0141018
  2.0141018
     Isotopomer Nr. 23
 15.9949146  12.0000000  12.0000000  14.0030740  12.0000000   2.0141018   2.0141018
  2.0141018
     Isotopomer Nr. 24
 15.9949146  13.0033548  12.0000000  14.0030740  12.0000000   1.0078250   2.0141018
  1.0078250
     Isotopomer Nr. 25
 15.9949146  12.0000000  12.0000000  14.0030740  13.0033548   1.0078250   2.0141018
  1.0078250
     Isotopomer Nr. 26
 15.9949146  12.0000000  13.0033548  14.0030740  12.0000000   1.0078250   2.0141018
  1.0078250
     Isotopomer Nr. 27
 15.9949146  12.0000000  12.0000000  15.0001090  12.0000000   1.0078250   2.0141018
  1.0078250
     Isotopomer Nr. 28
 17.9991603  12.0000000  12.0000000  14.0030740  12.0000000   1.0078250   2.0141018
  1.0078250
     Isotopomer Nr. 29
 15.9949146  13.0033548  12.0000000  14.0030740  12.0000000   2.0141018   2.0141018
  2.0141018
     Isotopomer Nr. 30
 15.9949146  12.0000000  12.0000000  14.0030740  13.0033548   2.0141018   2.0141018
  2.0141018
     Isotopomer Nr. 31
 15.9949146  12.0000000  13.0033548  14.0030740  12.0000000   2.0141018   2.0141018
  2.0141018
     Isotopomer Nr. 32
 15.9949146  12.0000000  12.0000000  15.0001090  12.0000000   2.0141018   2.0141018
  2.0141018
     Isotopomer Nr. 33
 17.9991603  12.0000000  12.0000000  14.0030740  12.0000000   2.0141018   2.0141018
  2.0141018

   Empirical Ie values (corrected for vibrational effects)
    (Procedure will optimize structure to fit these)
 Isotopomer        IA              IB              IC              IC-IA-IB
    1             178.028398     185.663694     363.696766          0.0013089201
    2             181.971556     185.821456     367.797677          0.0013062436
    3             180.736825     187.779535     368.521174          0.0013479907
    4             180.119555     188.210365     368.334585          0.0013065193
    5             178.206170     190.606904     368.817778          0.0013169479
    6             178.666397     194.020998     372.691790          0.0012307693
    7             185.611969     194.390440     380.006980          0.0012798077
    8             182.560922     198.938195     381.503900          0.0013395553
    9             181.154639     199.831283     380.990557          0.0012980731
   10             185.613567     198.259750     383.877842          0.0012672754
   11             186.932581     198.105723     385.042773          0.0012516415
   12             186.547110     198.300028     384.851764          0.0012954973
   13             189.680081     195.370010     385.054851          0.0013328229
   14             192.168634     196.678700     388.851598          0.0011941738
   15             187.962726     209.706530     397.673798          0.0012718569
   16             188.505501     213.229123     401.739243          0.0012934611
   17             191.843253     210.796548     402.644378          0.0012816613
   18             188.003617     214.254119     402.262345          0.0012905685
   19             190.250084     212.692276     402.947005          0.0013006423
   20             196.251696     210.083941     406.340045          0.0012342831
   21             188.245496     209.963266     398.213280          0.0012653086
   22             198.840950     199.849667     398.695362          0.0013285720
   23             199.556286     216.207570     415.768439          0.0012835129
   24             183.233596     202.052850     385.290542          0.0011469886
   25             185.921734     199.830504     385.756949          0.0013192012
   26             181.467720     203.904732     385.376485          0.0011292008
   27             181.608850     204.729638     386.344505          0.0016848292
   28             178.191055     185.790732     364.015059          0.0093171681
   29             199.564006     220.446167     420.014117          0.0011042511
   30             201.031525     219.442725     420.478913          0.0013058911
   31             200.775035     219.502203     420.282048          0.0013470419
   32             178.436533     185.848474     364.341766          0.0158942254
   33             178.408108     185.901249     364.369404          0.0168146458

   Weights used in LSF procedure:

   1.00   1.00   1.00
   1.00   1.00   1.00
   1.00   1.00   1.00
   1.00   1.00   1.00
   1.00   1.00   1.00
   1.00   1.00   1.00
   1.00   1.00   1.00
   1.00   1.00   1.00
   1.00   1.00   1.00
   1.00   1.00   1.00
   1.00   1.00   1.00
   1.00   1.00   1.00
   1.00   1.00   1.00
   1.00   1.00   1.00
   1.00   1.00   1.00
   1.00   1.00   1.00
   1.00   1.00   1.00
   1.00   1.00   1.00
   1.00   1.00   1.00
   1.00   1.00   1.00
   1.00   1.00   1.00
   1.00   1.00   1.00
   1.00   1.00   1.00
   1.00   1.00   1.00
   1.00   1.00   1.00
   1.00   1.00   1.00
   1.00   1.00   1.00
   0.00   0.00   0.00
   1.00   1.00   1.00
   1.00   1.00   1.00
   1.00   1.00   1.00
   0.00   0.00   0.00
   0.00   0.00   0.00

   Alpha Contribution to B0 (MHz):

 Isotopomer        A           B           C
    1             -85.864     -74.130     -42.925
    2             -82.158     -74.891     -42.216
    3             -85.816     -71.057     -42.074
    4             -81.058     -75.785     -42.153
    5             -84.477     -72.441     -42.048
    6             -86.296     -69.177     -41.521
    7             -72.914     -76.388     -40.113
    8             -83.586     -65.713     -39.763
    9             -77.384     -71.171     -39.789
   10             -72.213     -74.557     -39.459
   11             -73.791     -72.720     -39.325
   12             -71.079     -75.406     -39.402
   13             -69.571     -76.823     -39.342
   14             -75.584     -69.428     -38.875
   15             -70.360     -68.688     -37.260
   16             -69.367     -67.389     -36.661
   17             -68.205     -68.178     -36.574
   18             -69.928     -66.746     -36.608
   19             -69.533     -66.931     -36.548
   20             -67.403     -67.636     -36.181
   21             -76.038     -63.881     -37.227
   22             -67.983     -70.217     -37.034
   23             -65.186     -64.684     -34.739
   24             -74.871     -71.042     -39.144
   25             -74.884     -70.732     -39.051
   26             -76.180     -69.744     -39.085
   27             -77.572     -68.290     -38.981
   28             -76.655     -67.585     -38.571
   29             -64.591     -63.196     -34.187
   30             -65.042     -62.594     -34.113
   31             -63.704     -63.922     -34.169
   32             -62.691     -64.729     -34.112
   33             -64.299     -61.990     -33.734

   Gamma Contribution to B0 (MHz):

 Isotopomer        A           B           C
    1               0.000       0.000       0.000
    2               0.000       0.000       0.000
    3               0.000       0.000       0.000
    4               0.000       0.000       0.000
    5               0.000       0.000       0.000
    6               0.000       0.000       0.000
    7               0.000       0.000       0.000
    8               0.000       0.000       0.000
    9               0.000       0.000       0.000
   10               0.000       0.000       0.000
   11               0.000       0.000       0.000
   12               0.000       0.000       0.000
   13               0.000       0.000       0.000
   14               0.000       0.000       0.000
   15               0.000       0.000       0.000
   16               0.000       0.000       0.000
   17               0.000       0.000       0.000
   18               0.000       0.000       0.000
   19               0.000       0.000       0.000
   20               0.000       0.000       0.000
   21               0.000       0.000       0.000
   22               0.000       0.000       0.000
   23               0.000       0.000       0.000
   24               0.000       0.000       0.000
   25               0.000       0.000       0.000
   26               0.000       0.000       0.000
   27               0.000       0.000       0.000
   28               0.000       0.000       0.000
   29               0.000       0.000       0.000
   30               0.000       0.000       0.000
   31               0.000       0.000       0.000
   32               0.000       0.000       0.000
   33               0.000       0.000       0.000
   Electronic correction to rotational constants (MHz):

 Isotopomer        A           B           C
    1              -0.518      -0.625       0.114
    2              -0.492      -0.627       0.112
    3              -0.531      -0.585       0.111
    4              -0.505      -0.610       0.111
    5              -0.514      -0.595       0.111
    6              -0.531      -0.560       0.108
    7              -0.618      -0.440       0.105
    8              -0.587      -0.465       0.104
    9              -0.524      -0.522       0.104
   10              -0.618      -0.423       0.103
   11              -0.619      -0.415       0.102
   12              -0.592      -0.442       0.102
   13              -0.555      -0.470       0.102
   14              -0.554      -0.454       0.100
   15              -0.548      -0.425       0.095
   16              -0.554      -0.403       0.094
   17              -0.540      -0.409       0.093
   18              -0.545      -0.409       0.093
   19              -0.516      -0.427       0.093
   20              -0.487      -0.438       0.091
   21              -0.602      -0.377       0.096
   22              -0.414      -0.542       0.095
   23              -0.537      -0.355       0.087
   24              -0.528      -0.498       0.102
   25              -0.497      -0.522       0.101
   26              -0.530      -0.496       0.101
   27              -0.514      -0.502       0.101
   28              -0.473      -0.523       0.099
   29              -0.536      -0.342       0.086
   30              -0.535      -0.340       0.085
   31              -0.522      -0.353       0.085
   32              -0.503      -0.362       0.085
   33              -0.507      -0.344       0.083
   Total correction to rotational constants 
 Isotopomer        A           B           C
    1             -42.811     -74.755     -86.382
    2             -42.105     -75.518     -82.650
    3             -41.963     -71.642     -86.347
    4             -42.042     -76.396     -81.563
    5             -41.937     -73.036     -84.990
    6             -41.412     -69.737     -86.827
    7             -40.008     -76.829     -73.532
    8             -39.660     -66.178     -84.174
    9             -39.685     -71.693     -77.909
   10             -39.356     -74.980     -72.831
   11             -39.223     -73.135     -74.410
   12             -39.300     -75.848     -71.671
   13             -39.240     -77.293     -70.126
   14             -38.775     -69.882     -76.138
   15             -37.164     -69.113     -70.907
   16             -36.568     -67.792     -69.921
   17             -36.481     -68.587     -68.744
   18             -36.515     -67.156     -70.473
   19             -36.454     -67.358     -70.049
   20             -36.090     -68.074     -67.890
   21             -37.131     -64.257     -76.641
   22             -36.939     -70.759     -68.398
   23             -34.651     -65.039     -65.723
   24             -39.042     -71.540     -75.398
   25             -38.949     -71.254     -75.381
   26             -38.984     -70.240     -76.710
   27             -38.879     -68.793     -78.086
   28             -38.472     -68.108     -77.128
   29             -34.102     -63.538     -65.127
   30             -34.027     -62.935     -65.577
   31             -34.084     -64.275     -64.226
   32             -34.026     -65.090     -63.195
   33             -33.650     -62.334     -64.806
   Moments of inertia (Ie Values, corrected for Iel contribution):

 Isotopomer        A           B           C
    1             178.028     185.664     363.697
    2             181.972     185.821     367.798
    3             180.737     187.780     368.521
    4             180.120     188.210     368.335
    5             178.206     190.607     368.818
    6             178.666     194.021     372.692
    7             185.612     194.390     380.007
    8             182.561     198.938     381.504
    9             181.155     199.831     380.991
   10             185.614     198.260     383.878
   11             186.933     198.106     385.043
   12             186.547     198.300     384.852
   13             189.680     195.370     385.055
   14             192.169     196.679     388.852
   15             187.963     209.707     397.674
   16             188.506     213.229     401.739
   17             191.843     210.797     402.644
   18             188.004     214.254     402.262
   19             190.250     212.692     402.947
   20             196.252     210.084     406.340
   21             188.245     209.963     398.213
   22             198.841     199.850     398.695
   23             199.556     216.208     415.768
   24             183.234     202.053     385.291
   25             185.922     199.831     385.757
   26             181.468     203.905     385.376
   27             181.609     204.730     386.345
   28             178.191     185.791     364.015
   29             199.564     220.446     420.014
   30             201.032     219.443     420.479
   31             200.775     219.502     420.282
   32             178.437     185.848     364.342
   33             178.408     185.901     364.369
 
   Full molecular point group is C s .
 
  -------------------------------------------------------------------------------------
  Potential problem children 
  -------------------------------------------------------------------------------------
   Atom   Isotopomer Axis  Inir. Mom.
  -------------------------------------------------------------------------------------
    2         7        2     0.05592
    8         9        1     0.02230
    2        10        2     0.03828
    5        14        2     0.02370
    3        19        2     0.00756
    3        20        2     0.04592
    8        25        1     0.01585
    2        29        2     0.08204
   Beginning iterative LSF procedure

   Least-square fit to moments of inertia
   Maximum number of iterations :  500
   Convergence criteria:
     maximum gradient      :.1000000E-03
     maximum displacement  :.1000000E-07
     WRMS residual change  :.1000000E-07
   Step size in numerical differentiation:0.0001
 
  -------------------------------------------------------------------------------------
  Iteration Weighted RMS     Maximum        Change in       Largest          Largest 
             Residual        Residual      RRMS Residual     Step           d(fit)/dq 
  -------------------------------------------------------------------------------------
      1    0.0024384912    0.0394512993    0.0024384912    0.0025052055 .6530407823D+03*
      2    0.0002042944    0.0072780319    0.0022341968    0.0000029556 .1849308277D+01 
      3    0.0002042091    0.0073110044    0.0000000853    0.0000000155 .2918073262D-03 
      4    0.0002042091    0.0073110049    0.0000000000    0.0000000001 .9941985653D-06 
  -------------------------------------------------------------------------------------
    Convergence achieved.

  Eigenvalues of the L-M parameter Hessian 
   0.49028D+02 0.61349D+02 0.72951D+02 0.92261D+02 0.14958D+03 0.11730D+04
   0.14050D+04 0.15387D+04 0.20846D+04 0.24906D+04 0.46973D+06 0.94253D+06
   0.10152D+08
  Corresponding eigenvectors 
                   1         2         3         4         5
  R1         0.197497  0.388495  0.095772  0.525227  0.332059
  R2        -0.125396  0.035793 -0.534223 -0.210831  0.305960
  A1        -0.027136 -0.301282  0.187516  0.022873  0.045317
  R3        -0.493535 -0.222603  0.400751 -0.183693  0.205292
  A2         0.032218  0.064491 -0.267523 -0.352449 -0.297819
  R4         0.375493 -0.541313 -0.087240  0.319497 -0.144462
  A3         0.021158  0.302366  0.190362  0.056347 -0.281951
  R5         0.127919  0.032871 -0.252517 -0.305299 -0.255354
  A4        -0.432316 -0.241733  0.152866  0.100832 -0.334790
  R6        -0.147720  0.318582  0.137627  0.091553 -0.294510
  A5         0.436372 -0.285182  0.271258 -0.290638  0.230033
  R7        -0.205283  0.081202 -0.039462 -0.160141  0.495063
  A6         0.317545  0.264446  0.461563 -0.440540 -0.028938
 
                   6         7         8         9        10
  R1         0.116873  0.002607  0.115394  0.369441  0.081521
  R2         0.169500 -0.486593 -0.016752  0.083498  0.280143
  A1        -0.101760  0.071290  0.153144 -0.217213  0.121571
  R3        -0.330159 -0.080543  0.236622  0.111199  0.009516
  A2         0.031867  0.001184 -0.247857 -0.083930 -0.319670
  R4         0.103504  0.121283 -0.058627 -0.233729  0.271352
  A3         0.018191  0.151298 -0.094114  0.083374 -0.354719
  R5        -0.172037  0.475243  0.390959  0.472658  0.355163
  A4         0.634625 -0.020740 -0.157418  0.390559  0.125368
  R6        -0.370869 -0.096785 -0.488412 -0.096594  0.603611
  A5        -0.130071 -0.115780 -0.483342  0.489118 -0.055649
  R7         0.228349  0.667221 -0.355831 -0.188921  0.111072
  A6         0.432712 -0.140739  0.238373 -0.261094  0.276984
 
                  11        12        13
  R1         0.132528  0.373013  0.296567
  R2         0.156728 -0.298187  0.307937
  A1        -0.517258  0.000302  0.708764
  R3         0.510815  0.133289  0.088012
  A2         0.201403  0.604815  0.363690
  R4         0.520220 -0.027760  0.083106
  A3         0.294131 -0.611922  0.404228
  R5         0.002634 -0.029382  0.040750
  A4        -0.096875  0.057271  0.013081
  R6         0.002237  0.043676  0.039729
  A5        -0.082446 -0.063105  0.015097
  R7         0.071682 -0.032429  0.028549
  A6         0.101722  0.045553 -0.010011
 
  -------------------------------------------------------------------------------------
             Analysis of rotational constants and Ie values from refined structure 
Isotop.          A             B             C            IA            IB            IC
  -------------------------------------------------------------------------------------
  Values calculated from refined structure 
   1          10137.2928     9720.4541     4962.2492   178.0299240   185.6643169   363.6942409
   2           9917.5550     9712.2566     4906.9161   181.9744346   185.8210242   367.7954588
   3           9985.3345     9610.9094     4897.2724   180.7392106   187.7805106   368.5197212
   4          10019.5747     9588.9270     4899.7609   180.1215655   188.2109939   368.3325594
   5          10127.1819     9468.2998     4893.3318   178.2076681   190.6088217   368.8164898
   6          10101.0676     9301.7346     4842.4681   178.6683886   194.0220341   372.6904227
   7           9723.1115     9284.0609     4749.2577   185.6135731   194.3913873   380.0049604
   8           9885.5320     9071.9213     4730.6337   182.5639201   198.9370732   381.5009933
   9           9962.4743     9031.1908     4737.0008   181.1539399   199.8342764   380.9882163
  10           9723.0087     9102.8674     4701.3620   185.6155366   198.2607675   383.8763041
  11           9654.3864     9109.9280     4687.1292   186.9348702   198.1071056   385.0419758
  12           9674.3802     9100.9873     4689.4641   186.5485373   198.3017244   384.8502618
  13           9514.5020     9237.5194     4686.9825   189.6832296   195.3707921   385.0540217
  14           9391.2466     9176.1371     4641.2229   192.1727272   196.6776926   388.8504198
  15           9601.5134     8605.9820     4538.2657   187.9642707   209.7077920   397.6720628
  16           9573.8348     8463.8160     4492.3353   188.5076900   213.2302354   401.7379254
  17           9407.2643     8561.4604     4482.2280   191.8455154   210.7983211   402.6438364
  18           9599.4028     8423.3114     4486.4918   188.0055990   214.2555795   402.2611785
  19           9486.0773     8485.1183     4478.8611   190.2516089   212.6949094   402.9465183
  20           9195.8986     8590.5737     4441.4678   196.2550434   210.0839283   406.3389716
  21           9587.1031     8595.4709     4532.1232   188.2467991   209.9642349   398.2110340
  22           9075.9731     9030.7290     4526.6473   198.8482609   199.8444947   398.6927557
  23           9043.6851     8347.2323     4340.7567   199.5581940   216.2083673   415.7665613
  24           9849.4035     8931.9255     4684.1274   183.2335815   202.0551414   385.2887229
  25           9707.0110     9031.1871     4678.4559   185.9214413   199.8343568   385.7557981
  26           9945.3195     8850.7414     4683.0797   181.4664154   203.9085074   385.3749228
  27           9937.1950     8815.2929     4671.3420   181.6147791   204.7284747   386.3432538
  28           9676.3107     8877.2195     4629.7784   186.5113201   203.3003097   389.8116298
  29           9043.3139     8186.7562     4296.8720   199.5663866   220.4464662   420.0128528
  30           8977.2893     8224.1515     4292.1165   201.0341219   219.4440931   420.4782150
  31           8988.7970     8221.9073     4294.1331   200.7767534   219.5039917   420.2807450
  32           8849.0578     8316.6529     4287.2995   203.9473031   217.0033421   420.9506452
  33           8719.4835     8283.4083     4247.9269   206.9780250   217.8742626   424.8522876
  Empirical values 
   1          10137.3795     9720.4865     4962.2147   178.0283981   185.6636941   363.6967664
   2           9917.7117     9712.2339     4906.8864   181.9715561   185.8214559   367.7976767
   3           9985.4661     9610.9591     4897.2530   180.7368255   187.7795348   368.5211741
   4          10019.6863     9588.9588     4899.7339   180.1195548   188.2103648   368.3345853
   5          10127.2668     9468.3949     4893.3147   178.2061704   190.6069044   368.8177776
   6          10101.1800     9301.7841     4842.4502   178.6663970   194.0209978   372.6917900
   7           9723.1954     9284.1059     4749.2323   185.6119691   194.3904403   380.0069796
   8           9885.6941     9071.8700     4730.5976   182.5609220   198.9381947   381.5039003
   9           9962.4357     9031.3259     4736.9716   181.1546392   199.8312825   380.9905572
  10           9723.1117     9102.9139     4701.3431   185.6135669   198.2597498   383.8778422
  11           9654.5045     9109.9914     4687.1194   186.9325809   198.1057226   385.0427732
  12           9674.4540     9101.0649     4689.4457   186.5471098   198.3000284   384.8517644
  13           9514.6598     9237.5561     4686.9723   189.6800808   195.3700102   385.0548506
  14           9391.4465     9176.0899     4641.2087   192.1686338   196.6787001   388.8515983
  15           9601.5921     8606.0336     4538.2458   187.9627264   209.7065296   397.6737979
  16           9573.9458     8463.8600     4492.3205   188.5055005   213.2291230   401.7392426
  17           9407.3751     8561.5322     4482.2219   191.8432529   210.7965479   402.6443777
  18           9599.5038     8423.3687     4486.4787   188.0036174   214.2541187   402.2623448
  19           9486.1532     8485.2232     4478.8556   190.2500839   212.6922761   402.9470046
  20           9196.0552     8590.5730     4441.4560   196.2516964   210.0839411   406.3400452
  21           9587.1693     8595.5104     4532.0976   188.2454958   209.9632656   398.2132799
  22           9076.3066     9030.4951     4526.6176   198.8409499   199.8496673   398.6953616
  23           9043.7714     8347.2629     4340.7370   199.5562860   216.2075699   415.7684394
  24           9849.4025     8932.0266     4684.1052   183.2335962   202.0528496   385.2905418
  25           9706.9955     9031.3611     4678.4418   185.9217344   199.8305039   385.7569492
  26           9945.2477     8850.9051     4683.0606   181.4677204   203.9047322   385.3764850
  27           9937.5192     8815.2427     4671.3268   181.6088504   204.7296378   386.3445048
  28          10128.1259     9713.8399     4957.8758   178.1910548   185.7907324   364.0150594
  29           9043.4215     8186.7671     4296.8590   199.5640064   220.4461671   420.0141169
  30           8977.4051     8224.2026     4292.1093   201.0315245   219.4427250   420.4789129
  31           8988.8737     8221.9741     4294.1197   200.7750345   219.5022030   420.2820479
  32          10114.1925     9710.8219     4953.4300   178.4365326   185.8484740   364.3417659
  33          10115.8039     9708.0651     4953.0543   178.4081084   185.9012494   364.3694040
  Differences 
   1             -0.0867       -0.0324        0.0346     0.0015259     0.0006228    -0.0025255
   2             -0.1567        0.0228        0.0297     0.0028785    -0.0004318    -0.0022179
   3             -0.1316       -0.0497        0.0194     0.0023851     0.0009758    -0.0014529
   4             -0.1116       -0.0319        0.0270     0.0020107     0.0006291    -0.0020259
   5             -0.0849       -0.0950        0.0172     0.0014978     0.0019173    -0.0012878
   6             -0.1124       -0.0495        0.0179     0.0019916     0.0010363    -0.0013672
   7             -0.0838       -0.0450        0.0253     0.0016041     0.0009471    -0.0020191
   8             -0.1621        0.0513        0.0361     0.0029980    -0.0011214    -0.0029070
   9              0.0387       -0.1351        0.0292    -0.0006992     0.0029938    -0.0023409
  10             -0.1030       -0.0465        0.0189     0.0019697     0.0010177    -0.0015381
  11             -0.1180       -0.0634        0.0098     0.0022893     0.0013829    -0.0007974
  12             -0.0738       -0.0777        0.0184     0.0014275     0.0016961    -0.0015027
  13             -0.1578       -0.0368        0.0102     0.0031488     0.0007819    -0.0008289
  14             -0.1999        0.0472        0.0142     0.0040934    -0.0010075    -0.0011785
  15             -0.0787       -0.0516        0.0199     0.0015443     0.0012625    -0.0017351
  16             -0.1110       -0.0440        0.0148     0.0021894     0.0011124    -0.0013172
  17             -0.1108       -0.0718        0.0061     0.0022625     0.0017732    -0.0005412
  18             -0.1010       -0.0573        0.0131     0.0019816     0.0014608    -0.0011663
  19             -0.0758       -0.1049        0.0055     0.0015250     0.0026333    -0.0004864
  20             -0.1566        0.0007        0.0118     0.0033470    -0.0000128    -0.0010736
  21             -0.0662       -0.0395        0.0257     0.0013033     0.0009693    -0.0022458
  22             -0.3335        0.2339        0.0297     0.0073110    -0.0051725    -0.0026059
  23             -0.0863       -0.0306        0.0197     0.0019080     0.0007975    -0.0018781
  24              0.0010       -0.1011        0.0222    -0.0000147     0.0022918    -0.0018189
  25              0.0155       -0.1739        0.0141    -0.0002931     0.0038529    -0.0011511
  26              0.0717       -0.1637        0.0191    -0.0013050     0.0037753    -0.0015622
  27             -0.3242        0.0503        0.0152     0.0059287    -0.0011631    -0.0012510
  28           -451.8152     -836.6204     -328.0973     8.3202653    17.5095773    25.7965704
  29             -0.1077       -0.0109        0.0130     0.0023801     0.0002991    -0.0012641
  30             -0.1158       -0.0511        0.0072     0.0025974     0.0013681    -0.0006980
  31             -0.0768       -0.0668        0.0134     0.0017188     0.0017887    -0.0013028
  32          -1265.1347    -1394.1690     -666.1305    25.5107704    31.1548681    56.6088792
  33          -1396.3204    -1424.6568     -705.1274    28.5699166    31.9730132    60.4828836
  Weighted differences 
   1             -0.0867       -0.0324        0.0346     0.0015259     0.0006228    -0.0025255
   2             -0.1567        0.0228        0.0297     0.0028785    -0.0004318    -0.0022179
   3             -0.1316       -0.0497        0.0194     0.0023851     0.0009758    -0.0014529
   4             -0.1116       -0.0319        0.0270     0.0020107     0.0006291    -0.0020259
   5             -0.0849       -0.0950        0.0172     0.0014978     0.0019173    -0.0012878
   6             -0.1124       -0.0495        0.0179     0.0019916     0.0010363    -0.0013672
   7             -0.0838       -0.0450        0.0253     0.0016041     0.0009471    -0.0020191
   8             -0.1621        0.0513        0.0361     0.0029980    -0.0011214    -0.0029070
   9              0.0387       -0.1351        0.0292    -0.0006992     0.0029938    -0.0023409
  10             -0.1030       -0.0465        0.0189     0.0019697     0.0010177    -0.0015381
  11             -0.1180       -0.0634        0.0098     0.0022893     0.0013829    -0.0007974
  12             -0.0738       -0.0777        0.0184     0.0014275     0.0016961    -0.0015027
  13             -0.1578       -0.0368        0.0102     0.0031488     0.0007819    -0.0008289
  14             -0.1999        0.0472        0.0142     0.0040934    -0.0010075    -0.0011785
  15             -0.0787       -0.0516        0.0199     0.0015443     0.0012625    -0.0017351
  16             -0.1110       -0.0440        0.0148     0.0021894     0.0011124    -0.0013172
  17             -0.1108       -0.0718        0.0061     0.0022625     0.0017732    -0.0005412
  18             -0.1010       -0.0573        0.0131     0.0019816     0.0014608    -0.0011663
  19             -0.0758       -0.1049        0.0055     0.0015250     0.0026333    -0.0004864
  20             -0.1566        0.0007        0.0118     0.0033470    -0.0000128    -0.0010736
  21             -0.0662       -0.0395        0.0257     0.0013033     0.0009693    -0.0022458
  22             -0.3335        0.2339        0.0297     0.0073110    -0.0051725    -0.0026059
  23             -0.0863       -0.0306        0.0197     0.0019080     0.0007975    -0.0018781
  24              0.0010       -0.1011        0.0222    -0.0000147     0.0022918    -0.0018189
  25              0.0155       -0.1739        0.0141    -0.0002931     0.0038529    -0.0011511
  26              0.0717       -0.1637        0.0191    -0.0013050     0.0037753    -0.0015622
  27             -0.3242        0.0503        0.0152     0.0059287    -0.0011631    -0.0012510
  28              0.0000        0.0000        0.0000     0.0000000     0.0000000     0.0000000
  29             -0.1077       -0.0109        0.0130     0.0023801     0.0002991    -0.0012641
  30             -0.1158       -0.0511        0.0072     0.0025974     0.0013681    -0.0006980
  31             -0.0768       -0.0668        0.0134     0.0017188     0.0017887    -0.0013028
  32              0.0000        0.0000        0.0000     0.0000000     0.0000000     0.0000000
  33              0.0000        0.0000        0.0000     0.0000000     0.0000000     0.0000000
  -------------------------------------------------------------------------------------
  Correlation coefficient matrix 
              R1        R2        A1        R3        A2   
  R1         1.000000 -0.230530 -0.409322 -0.435204 -0.534149
  R2        -0.230530  1.000000 -0.435544 -0.139920  0.499599
  A1        -0.409322 -0.435544  1.000000  0.577460 -0.489642
  R3        -0.435204 -0.139920  0.577460  1.000000 -0.343185
  A2        -0.534149  0.499599 -0.489642 -0.343185  1.000000
  R4        -0.069020 -0.234125  0.530420 -0.357036 -0.178840
  A3         0.445803 -0.536961 -0.476194 -0.163944  0.013117
  R5        -0.381122  0.379082 -0.390847 -0.464846  0.833346
  A4        -0.459713 -0.157314  0.452113  0.698910 -0.181472
  R6         0.280439 -0.274373 -0.441798  0.096715 -0.010780
  A5        -0.106982 -0.317604  0.439812 -0.118516 -0.059898
  R7        -0.042574  0.472469 -0.103653  0.439068 -0.068520
  A6         0.129272 -0.429573 -0.092488 -0.101126  0.094135
 
              R4        A3        R5        A4        R6   
  R1        -0.069020  0.445803 -0.381122 -0.459713  0.280439
  R2        -0.234125 -0.536961  0.379082 -0.157314 -0.274373
  A1         0.530420 -0.476194 -0.390847  0.452113 -0.441798
  R3        -0.357036 -0.163944 -0.464846  0.698910  0.096715
  A2        -0.178840  0.013117  0.833346 -0.181472 -0.010780
  R4         1.000000 -0.468944  0.033405 -0.086472 -0.615777
  A3        -0.468944  1.000000 -0.053685 -0.066158  0.794479
  R5         0.033405 -0.053685  1.000000 -0.354870 -0.161321
  A4        -0.086472 -0.066158 -0.354870  1.000000  0.203831
  R6        -0.615777  0.794479 -0.161321  0.203831  1.000000
  A5         0.504626 -0.237918  0.116993 -0.414151 -0.551088
  R7        -0.569302 -0.250973 -0.183925  0.052748 -0.040252
  A6        -0.213356  0.497762  0.157319 -0.422830  0.144489
 
              A5        R7        A6   
  R1        -0.106982 -0.042574  0.129272
  R2        -0.317604  0.472469 -0.429573
  A1         0.439812 -0.103653 -0.092488
  R3        -0.118516  0.439068 -0.101126
  A2        -0.059898 -0.068520  0.094135
  R4         0.504626 -0.569302 -0.213356
  A3        -0.237918 -0.250973  0.497762
  R5         0.116993 -0.183925  0.157319
  A4        -0.414151  0.052748 -0.422830
  R6        -0.551088 -0.040252  0.144489
  A5         1.000000 -0.214984  0.550652
  R7        -0.214984  1.000000 -0.105000
  A6         0.550652 -0.105000  1.000000
  2.253165946535974E-004
    Final geometrical parameters (values in A and deg):
  -------------------------------------------------------------------------------------
              Parameter     Rfinal         Stat. Uncert.
  -------------------------------------------------------------------------------------
                R1      1.3511878168   0.0001352975
                R2      1.3666201088   0.0001192324
                A1    103.9571452889   0.0078236463
                R3      1.2885358325   0.0001493097
                A2    115.0671670858   0.0096064491
                R4      1.3490841060   0.0001519710
                A3    108.0907502785   0.0088701202
                R5      1.0746815865   0.0000890056
                A4    116.7643558617   0.0137962832
                R6      1.0724820876   0.0000938026
                A5    116.8450312958   0.0152299516
                R7      1.0738929585   0.0000925875
                A6    129.0348701096   0.0159199633
  -------------------------------------------------------------------------------------
   Interatomic distance matrix (Angstroms) 
 
                 O             C             C             N             C    
                [ 1]        [ 2]        [ 3]        [ 4]        [ 5]
  O    [ 1]     0.00000
  C    [ 2]     1.35119     0.00000
  C    [ 3]     1.36662     2.14106     0.00000
  N    [ 4]     2.22741     1.28854     2.23242     0.00000
  C    [ 5]     2.19834     2.11164     1.34908     1.39248     0.00000
  H    [ 6]     2.07086     1.07468     3.14820     2.12762     3.17066
  H    [ 7]     2.08365     3.14377     1.07248     3.29636     2.24025
  H    [ 8]     3.24836     3.13460     2.19036     2.16218     1.07389
 
                 H             H             H    
                [ 6]        [ 7]        [ 8]
  H    [ 6]     0.00000
  H    [ 7]     4.08428     0.00000
  H    [ 8]     4.16404     2.78552     0.00000
