# Supplementary material for: Improved Accuracy in Semi-Experimental Structure Determination by Resolving Problems Associated with Rotation of Principal Inertial Axes of Isotopologues: Structures of 1,3-Oxazole (c‑C3H3NO)
Source: J Phys Chem A. 2026 Apr 24;130(18):3623–41. doi: 10.1021/acs.jpca.6c01535 (PMC13158917; doi:10.1021/acs.jpca.6c01535)
Supplement: Supplementary file 2 [file jp6c01535_si_002.zip › Supporting Information/oxazole_reSE_redone_alt.out]

  *************************************************
  REFIT: Least-Square-Fit of Equilibrium Geometries
  *************************************************
 
  Input file: 
 
  *************************************************
Structure Determination of oxazole with vib-rot and electron mass contribution
N
C 1 R1*
C 1 R2* 2 A1*
O 2 R3* 1 A2* 3 D0
C 3 R4* 1 A3* 2 D0
H 2 R5* 1 A4* 3 D180
H 3 R6* 1 A5* 2 D180
H 5 R7* 3 A6* 7 D0

R1=1.2877590781
R2=1.39241334
A1=103.8647407
R3=1.3511614076
A2=115.0862059083
R4=1.3495990019
A3=108.99292085
R5=1.0750139574
A4=128.246349302
R6=1.0737286849
A5=121.920779516
R7=1.0720075540
A6=134.928834403
D0=0.0
D180=180.0

INERTIA

ISOTOPOMER
33

14 12 12 16 12 1 1 1 iso001
14 13 12 16 12 1 1 1 iso002
14 12 13 16 12 1 1 1 iso003
14 12 12 16 13 1 1 1 iso004
15 12 12 16 12 1 1 1 iso005
14 12 12 18 12 1 1 1 iso006
14 12 12 16 12 2 1 1 iso007
14 12 12 16 12 1 2 1 iso008
14 12 12 16 12 1 1 2 iso009
14 13 12 16 12 2 1 1 iso010
14 12 13 16 12 2 1 1 iso011
14 12 12 16 13 2 1 1 iso012
15 12 12 16 12 2 1 1 iso013
14 12 12 18 12 2 1 1 iso014
14 12 12 16 12 2 1 2 iso015
14 13 12 16 12 2 1 2 iso016
14 12 13 16 12 2 1 2 iso017
14 12 12 16 13 2 1 2 iso018
15 12 12 16 12 2 1 2 iso019
14 12 12 18 12 2 1 2 iso020
14 12 12 16 12 2 2 1 iso021
14 12 12 16 12 1 2 2 iso022
14 12 12 16 12 2 2 2 iso023
14 13 12 16 12 1 1 2 iso024
14 12 13 16 12 1 1 2 iso025
14 12 12 16 13 1 1 2 iso026
15 12 12 16 12 1 1 2 iso027
14 12 12 18 12 1 1 2 iso028
14 13 12 16 12 2 2 2 iso029
14 12 13 16 12 2 2 2 iso030
14 12 12 16 13 2 2 2 iso031
15 12 12 16 12 2 2 2 iso032
14 12 12 18 12 2 2 2 iso033

EXPERIMENTAL CONSTANTS (Determinable)
10050.9977 9645.731630 4919.4039 001
1. 1. 1.
9835.0615 9636.7155584 4864.7819 002
1. 1. 1.
9899.1195 9539.31699 4855.2902 003
1. 1. 1.
9938.1236 9512.562912 4857.6920 004
1. 1. 1.
10042.2767 9395.35887 4851.3780 005
1. 1. 1.
10014.3531 9232.04739 4801.03780 006
1. 1. 1.
9649.6630 9207.27713 4709.2243 007
1. 1. 1.
9801.5205 9005.6921 4690.9381 008
1. 1. 1.
9884.5270 8959.63262 4697.2862 009
1. 1. 1.
9650.2809 9027.93354 4661.9867 010
1. 1. 1.
9580.0942 9036.85664 4647.8967 011
1. 1. 1.
9602.7827 9025.21702 4650.1461 012
1. 1. 1.
9444.534 9160.263 4647.7326 013
1. 1. 1.
9315.308 9106.208 4602.4341 014
1. 1. 1.
9530.6847 8536.92081 4501.0817 015
1. 1. 1.
9504.0246 8396.06809 4455.7528 016
1. 1. 1.
9338.6306 8492.94529 4445.7408 017
1. 1. 1.
9529.0311 8356.21280 4449.9637 018
1. 1. 1.
9416.104 8417.865 4442.4012 019
1. 1. 1.
9128.165 8522.499 4405.3657 020
0. 0. 1.
9510.5286 8531.2531 4494.9661 021
1. 1. 1.
9007.9091 8959.7363 4489.6783 022
0. 0. 1.
8978.0481 8282.22399 4306.0858 023
1. 1. 1.
9774.004 8860.487 4645.0628 024
1. 1. 1.
9631.614 8960.107 4639.4925 025
1. 1. 1.
9868.538 8780.665 4644.0766 026
1. 1. 1.
9859.433 8746.450 4632.4474 27
0. 0. 1.
10050.9977 9645.731621 4919.4039 028
0. 0. 0.
8978.2944 8123.22920 4262.7574 029
1. 1. 1.
8911.8283 8161.2681 4258.0819 030
1. 1. 1.
8924.648 8157.699 4260.0359 031
1. 1. 1.
10050.9977 9645.731621 4919.4039 032
0. 0. 0.
10050.9977 9645.731621 4919.4039 033
0. 0. 0.

VXIBRATIONAL (CCSD(T)/cc-pCVTZ) reSE adjusted round 2
85.86387825          74.12965270          42.92509802 001
82.15825747          74.89099170          42.21645977 002
85.81568736          71.05698853          42.07419968 003
81.05779255          75.78546010          42.15306140 004
84.47650936          72.44100431          42.04807470 005
86.29633987          69.17662995          41.52088896 006
72.91397944          76.38846511          40.11298820 007
83.58635502          65.71276017          39.76349218 008
77.38418448          71.17131264          39.78909539 009
72.21290040          74.55703869          39.45934792 010
73.79087297          72.71967392          39.32491887 011
71.07903994          75.40614282          39.40165916 012
69.57087055          76.82279512          39.34219525 013
75.58441538          69.42831395          38.87452881 014
70.35974865          68.68800326          37.25951304 015
69.36705211          67.38889892          36.66133280 016
68.20471844          68.17833883          36.57420210 017
69.92758213          66.74646336          36.60806582 018
69.53282108          66.93149343          36.54754048 019
67.40317541          67.63628835          36.18142055 020
76.03844864          63.88077676          37.22712541 021
67.98307993          70.21672677          37.03410826 022
65.18617134          64.68355428          34.73856119 023
74.87064804          71.04192292          39.14397546 024
74.88434498          70.73161525          39.05053117 025
76.17968033          69.74386128          39.08517792 026
77.57224096          68.29018873          38.98051203 027
76.65477445          67.58518593          38.57061164 028
64.59068895          63.19586670          34.18733508 029
65.04195395          62.59434065          34.11284091 030
63.70362365          63.92246884          34.16918550 031
62.69131821          64.72866576          34.11155717 032
64.29868309          61.98995763          33.73380074 033

VIBRATIONAL (CCSD(T)/cc-pCVTZ) reSE adjusted
85.87623551          74.10630224          42.92228594 001
82.14904608          74.88507382          42.21295186 002
85.83413044          71.02634684          42.07110415 003
81.05593134          75.77895253          42.15109478 004
84.48798721          72.42042196          42.04552465 005
86.31600474          69.14807794          41.51804833 006
72.89325668          76.41037019          40.11451680 007
83.58779243          65.69974857          39.76046706 008
77.37543484          71.15853640          39.78340339 009
72.19081594          74.57733249          39.46035099 010
73.76607509          72.74376517          39.32615493 011
71.06142964          75.42746226          39.40385122 012
69.55696216          76.83991519          39.34387606 013
75.56494684          69.44972492          38.87576569 014
70.34825756          68.69091458          37.25801552 015
69.35149593          67.39310939          36.65941479 016
68.18583488          68.18675516          36.57253948 017
69.91791891          66.74973312          36.60710514 018
69.52903578          66.92894942          36.54619068 019
67.39687695          67.63513298          36.17984297 020
76.02296627          63.89524076          37.22821986 021
67.94200913          70.23608087          37.02855003 022
65.16191627          64.69731131          34.73698073 023
74.85344183          71.03383426          39.13771287 024
74.87210674          70.72112495          39.04468546 025
76.16904262          69.73520751          39.08017199 026
77.56886950          68.27415837          38.97507062 027
76.65983699          67.56107305          38.56509669 028
64.56645727          63.20735105          34.18533016 029
65.01267789          62.61157020          34.11113237 030
63.68403729          63.93402685          34.16810284 031
62.67261946          64.73871909          34.11009557 032
64.27144642          62.00757621          33.73221126 033

VXIBRATIONAL (CCSD(T)/cc-pCVTZ) original
86.48915909          75.25663162          43.39806335 001
83.06525890          75.70244566          42.67701557 002
86.39215871          72.19629637          42.53588392 003
81.99385317          76.56753931          42.61612423 004
85.14339149          73.49517729          42.51526086 005
86.87681858          70.28308675          41.98006773 006
73.95746083          77.02319096          40.55803809 007
84.51795796          66.43534906          40.20822084 008
78.27282866          71.94406730          40.23915810 009
73.25376031          75.16327797          39.89376561 010
74.96425908          73.19030723          39.75964640 011
72.05253365          76.07950650          39.83755295 012
70.49547412          77.54682479          39.78172429 013
77.11490838          69.51319352          39.30685169 014
71.31561878          69.32695902          37.68344552 015
70.32028068          68.00169859          37.07526758 016
69.16194526          68.78361619          36.98832043 017
70.86091278          67.37981136          37.02394535 018
70.44757601          67.58391748          36.96643278 019
68.31827443          68.25745706          36.59356832 020
77.13456445          64.36880515          37.64652134 021
70.51997671          69.25254890          37.45700159 022
66.15799092          65.22110324          35.13783889 023
75.81128787          71.73160364          39.58242933 024
75.80317235          71.43980770          39.48990647 025
77.05856216          70.49588323          39.52660187 026
78.38258161          69.11218693          39.42534634 027
77.37538744          68.46539785          39.00789477 028
65.54924274          63.71951769          34.57737065 029
66.03768279          63.07922751          34.50357610 030
64.62993404          64.47879028          34.56089182 031
63.59150019          65.31248398          34.50613566 032
65.34567441          62.39868106          34.12224950 033

ELECTRONIC (CCSD(T)/cc-pCVTZ)
 -0.51794        -0.62524         0.11431 001
 -0.49197        -0.62731         0.11191 002
 -0.53087        -0.58516         0.11137 003
 -0.50491        -0.61044         0.11121 004
 -0.51361        -0.59500         0.11142 005
 -0.53056        -0.56010         0.10848 006
 -0.61838        -0.44032         0.10495 007
 -0.58728        -0.46512         0.10399 008
 -0.52447        -0.52196         0.10373 009
 -0.61786        -0.42334         0.10297 010
 -0.61939        -0.41512         0.10226 011
 -0.59228        -0.44178         0.10210 012
 -0.55491        -0.47034         0.10245 013
 -0.55405        -0.45360         0.09989 014
 -0.54769        -0.42477         0.09543 015
 -0.55410        -0.40297         0.09363 016
 -0.53976        -0.40859         0.09313 017
 -0.54510        -0.40943         0.09308 018
 -0.51635        -0.42671         0.09317 019
 -0.48704        -0.43773         0.09111 020
 -0.60224        -0.37654         0.09566 021
 -0.41447        -0.54205         0.09482 022
 -0.53715        -0.35540         0.08739 023
 -0.52783        -0.49772         0.10156 024
 -0.49714        -0.52247         0.10123 025
 -0.53006        -0.49625         0.10117 026
 -0.51395        -0.50247         0.10112 027
 -0.47342        -0.52313         0.09876 028
 -0.53646        -0.34207         0.08574 029
 -0.53486        -0.34019         0.08548 030
 -0.52212        -0.35267         0.08535 031
 -0.50346        -0.36164         0.08545 032
 -0.50750        -0.34355         0.08342 033
  *************************************************
   There are 15 unique internal coordinates.
   Of these, 13 will be varied.
 
   Parameter # 1 to be varied is R1   
   Parameter # 2 to be varied is R2   
   Parameter # 3 to be varied is A1   
   Parameter # 4 to be varied is R3   
   Parameter # 5 to be varied is A2   
   Parameter # 6 to be varied is R4   
   Parameter # 7 to be varied is A3   
   Parameter # 8 to be varied is R5   
   Parameter # 9 to be varied is A4   
   Parameter #10 to be varied is R6   
   Parameter #11 to be varied is A5   
   Parameter #12 to be varied is R7   
   Parameter #13 to be varied is A6   
 
  Fit to moments of inertia
   Experimental rotational constants given in MHz

   Experimental rotational Constants (B0 Values) (MHz):

 Isotopomer        A           B           C
    1           10050.998    9645.732    4919.404
    2            9835.061    9636.716    4864.782
    3            9899.120    9539.317    4855.290
    4            9938.124    9512.563    4857.692
    5           10042.277    9395.359    4851.378
    6           10014.353    9232.047    4801.038
    7            9649.663    9207.277    4709.224
    8            9801.521    9005.692    4690.938
    9            9884.527    8959.633    4697.286
   10            9650.281    9027.934    4661.987
   11            9580.094    9036.857    4647.897
   12            9602.783    9025.217    4650.146
   13            9444.534    9160.263    4647.733
   14            9315.308    9106.208    4602.434
   15            9530.685    8536.921    4501.082
   16            9504.025    8396.068    4455.753
   17            9338.631    8492.945    4445.741
   18            9529.031    8356.213    4449.964
   19            9416.104    8417.865    4442.401
   20            9128.165    8522.499    4405.366
   21            9510.529    8531.253    4494.966
   22            9007.909    8959.736    4489.678
   23            8978.048    8282.224    4306.086
   24            9774.004    8860.487    4645.063
   25            9631.614    8960.107    4639.493
   26            9868.538    8780.665    4644.077
   27            9859.433    8746.450    4632.447
   28           10050.998    9645.732    4919.404
   29            8978.294    8123.229    4262.757
   30            8911.828    8161.268    4258.082
   31            8924.648    8157.699    4260.036
   32           10050.998    9645.732    4919.404
   33           10050.998    9645.732    4919.404

   Empirical rotational Constants (Be Values) (MHz):
   (Procedure will optimize structure to fit these)
 Isotopomer        A           B           C
    1           10137.392    9720.463    4962.212
    2            9917.703    9712.228    4906.883
    3            9985.485    9610.928    4897.250
    4           10019.684    9588.952    4899.732
    5           10127.278    9468.374    4893.312
    6           10101.200    9301.756    4842.447
    7            9723.175    9284.128    4749.234
    8            9885.696    9071.857    4730.595
    9            9962.427    9031.313    4736.966
   10            9723.090    9102.934    4701.344
   11            9654.480    9110.016    4687.121
   12            9674.436    9101.086    4689.448
   13            9514.646    9237.573    4686.974
   14            9391.427    9176.111    4641.210
   15            9601.581    8606.036    4538.244
   16            9573.930    8463.864    4492.319
   17            9407.356    8561.541    4482.220
   18            9599.494    8423.372    4486.478
   19            9486.149    8485.221    4478.854
   20            9196.049    8590.572    4441.454
   21            9587.154    8595.525    4532.099
   22            9076.266    9030.514    4526.612
   23            9043.747    8347.277    4340.735
   24            9849.385    8932.019    4684.099
   25            9706.983    9031.351    4678.436
   26            9945.237    8850.896    4683.056
   27            9937.516    8815.227    4671.321
   28           10128.131    9713.816    4957.870
   29            9043.397    8186.779    4296.857
   30            8977.376    8224.220    4292.108
   31            8988.854    8221.986    4294.119
   32           10114.174    9710.832    4953.429
   33           10115.777    9708.083    4953.053

   Experimental information supplied for 33 isotopomers
 
   Masses:

     Isotopomer Nr.  1
 14.0030740  12.0000000  12.0000000  15.9949146  12.0000000   1.0078250   1.0078250
  1.0078250
     Isotopomer Nr.  2
 14.0030740  13.0033548  12.0000000  15.9949146  12.0000000   1.0078250   1.0078250
  1.0078250
     Isotopomer Nr.  3
 14.0030740  12.0000000  13.0033548  15.9949146  12.0000000   1.0078250   1.0078250
  1.0078250
     Isotopomer Nr.  4
 14.0030740  12.0000000  12.0000000  15.9949146  13.0033548   1.0078250   1.0078250
  1.0078250
     Isotopomer Nr.  5
 15.0001090  12.0000000  12.0000000  15.9949146  12.0000000   1.0078250   1.0078250
  1.0078250
     Isotopomer Nr.  6
 14.0030740  12.0000000  12.0000000  17.9991603  12.0000000   1.0078250   1.0078250
  1.0078250
     Isotopomer Nr.  7
 14.0030740  12.0000000  12.0000000  15.9949146  12.0000000   2.0141018   1.0078250
  1.0078250
     Isotopomer Nr.  8
 14.0030740  12.0000000  12.0000000  15.9949146  12.0000000   1.0078250   2.0141018
  1.0078250
     Isotopomer Nr.  9
 14.0030740  12.0000000  12.0000000  15.9949146  12.0000000   1.0078250   1.0078250
  2.0141018
     Isotopomer Nr. 10
 14.0030740  13.0033548  12.0000000  15.9949146  12.0000000   2.0141018   1.0078250
  1.0078250
     Isotopomer Nr. 11
 14.0030740  12.0000000  13.0033548  15.9949146  12.0000000   2.0141018   1.0078250
  1.0078250
     Isotopomer Nr. 12
 14.0030740  12.0000000  12.0000000  15.9949146  13.0033548   2.0141018   1.0078250
  1.0078250
     Isotopomer Nr. 13
 15.0001090  12.0000000  12.0000000  15.9949146  12.0000000   2.0141018   1.0078250
  1.0078250
     Isotopomer Nr. 14
 14.0030740  12.0000000  12.0000000  17.9991603  12.0000000   2.0141018   1.0078250
  1.0078250
     Isotopomer Nr. 15
 14.0030740  12.0000000  12.0000000  15.9949146  12.0000000   2.0141018   1.0078250
  2.0141018
     Isotopomer Nr. 16
 14.0030740  13.0033548  12.0000000  15.9949146  12.0000000   2.0141018   1.0078250
  2.0141018
     Isotopomer Nr. 17
 14.0030740  12.0000000  13.0033548  15.9949146  12.0000000   2.0141018   1.0078250
  2.0141018
     Isotopomer Nr. 18
 14.0030740  12.0000000  12.0000000  15.9949146  13.0033548   2.0141018   1.0078250
  2.0141018
     Isotopomer Nr. 19
 15.0001090  12.0000000  12.0000000  15.9949146  12.0000000   2.0141018   1.0078250
  2.0141018
     Isotopomer Nr. 20
 14.0030740  12.0000000  12.0000000  17.9991603  12.0000000   2.0141018   1.0078250
  2.0141018
     Isotopomer Nr. 21
 14.0030740  12.0000000  12.0000000  15.9949146  12.0000000   2.0141018   2.0141018
  1.0078250
     Isotopomer Nr. 22
 14.0030740  12.0000000  12.0000000  15.9949146  12.0000000   1.0078250   2.0141018
  2.0141018
     Isotopomer Nr. 23
 14.0030740  12.0000000  12.0000000  15.9949146  12.0000000   2.0141018   2.0141018
  2.0141018
     Isotopomer Nr. 24
 14.0030740  13.0033548  12.0000000  15.9949146  12.0000000   1.0078250   1.0078250
  2.0141018
     Isotopomer Nr. 25
 14.0030740  12.0000000  13.0033548  15.9949146  12.0000000   1.0078250   1.0078250
  2.0141018
     Isotopomer Nr. 26
 14.0030740  12.0000000  12.0000000  15.9949146  13.0033548   1.0078250   1.0078250
  2.0141018
     Isotopomer Nr. 27
 15.0001090  12.0000000  12.0000000  15.9949146  12.0000000   1.0078250   1.0078250
  2.0141018
     Isotopomer Nr. 28
 14.0030740  12.0000000  12.0000000  17.9991603  12.0000000   1.0078250   1.0078250
  2.0141018
     Isotopomer Nr. 29
 14.0030740  13.0033548  12.0000000  15.9949146  12.0000000   2.0141018   2.0141018
  2.0141018
     Isotopomer Nr. 30
 14.0030740  12.0000000  13.0033548  15.9949146  12.0000000   2.0141018   2.0141018
  2.0141018
     Isotopomer Nr. 31
 14.0030740  12.0000000  12.0000000  15.9949146  13.0033548   2.0141018   2.0141018
  2.0141018
     Isotopomer Nr. 32
 15.0001090  12.0000000  12.0000000  15.9949146  12.0000000   2.0141018   2.0141018
  2.0141018
     Isotopomer Nr. 33
 14.0030740  12.0000000  12.0000000  17.9991603  12.0000000   2.0141018   2.0141018
  2.0141018

   Empirical Ie values (corrected for vibrational effects)
    (Procedure will optimize structure to fit these)
 Isotopomer        IA              IB              IC              IC-IA-IB
    1             178.028181     185.664140     363.696973          0.0013025127
    2             181.971725     185.821569     367.797940          0.0013008390
    3             180.736492     187.780134     368.521407          0.0013390517
    4             180.119588     188.210493     368.334733          0.0013027814
    5             178.205968     190.607319     368.817970          0.0013113004
    6             178.666049     194.021593     372.692009          0.0012226196
    7             185.612365     194.389982     380.006857          0.0012632151
    8             182.560895     198.938480     381.504144          0.0013354040
    9             181.154798     199.831565     380.991015          0.0013025558
   10             185.613988     198.259308     383.877760          0.0012500534
   11             186.933061     198.105199     385.042672          0.0012354564
   12             186.547449     198.299564     384.851585          0.0012801107
   13             189.680358     195.369648     385.054713          0.0013179039
   14             192.169032     196.678241     388.851495          0.0011821105
   15             187.962951     209.706459     397.673929          0.0012654757
   16             188.505807     213.229017     401.739414          0.0012854257
   17             191.843638     210.796341     402.644527          0.0012736766
   18             188.003807     214.254036     402.262431          0.0012849826
   19             190.250160     212.692340     402.947126          0.0012955323
   20             196.251831     210.083969     406.340190          0.0012291475
   21             188.245800     209.962912     398.213184          0.0012521892
   22             198.841850     199.849239     398.695851          0.0013336415
   23             199.556821     216.207214     415.768591          0.0012758137
   24             183.233916     202.053033     385.291057          0.0011503650
   25             185.921969     199.830736     385.757431          0.0013235383
   26             181.467914     203.904932     385.376897          0.0011343757
   27             181.608912     204.730010     386.344955          0.0016893442
   28             178.190966     185.791194     364.015464          0.0093263508
   29             199.564541     220.445858     420.014313          0.0010959875
   30             201.032180     219.442265     420.479080          0.0012979167
   31             200.775472     219.501894     420.282154          0.0013406144
   32             178.436863     185.848282     364.341873          0.0158858305
   33             178.408589     185.900912     364.369521          0.0168073502

   Weights used in LSF procedure:

   1.00   1.00   1.00
   1.00   1.00   1.00
   1.00   1.00   1.00
   1.00   1.00   1.00
   1.00   1.00   1.00
   1.00   1.00   1.00
   1.00   1.00   1.00
   1.00   1.00   1.00
   1.00   1.00   1.00
   1.00   1.00   1.00
   1.00   1.00   1.00
   1.00   1.00   1.00
   1.00   1.00   1.00
   1.00   1.00   1.00
   1.00   1.00   1.00
   1.00   1.00   1.00
   1.00   1.00   1.00
   1.00   1.00   1.00
   1.00   1.00   1.00
   0.00   0.00   1.00
   1.00   1.00   1.00
   0.00   0.00   1.00
   1.00   1.00   1.00
   1.00   1.00   1.00
   1.00   1.00   1.00
   1.00   1.00   1.00
   0.00   0.00   1.00
   0.00   0.00   0.00
   1.00   1.00   1.00
   1.00   1.00   1.00
   1.00   1.00   1.00
   0.00   0.00   0.00
   0.00   0.00   0.00

   Alpha Contribution to B0 (MHz):

 Isotopomer        A           B           C
    1             -85.876     -74.106     -42.922
    2             -82.149     -74.885     -42.213
    3             -85.834     -71.026     -42.071
    4             -81.056     -75.779     -42.151
    5             -84.488     -72.420     -42.046
    6             -86.316     -69.148     -41.518
    7             -72.893     -76.410     -40.115
    8             -83.588     -65.700     -39.760
    9             -77.375     -71.159     -39.783
   10             -72.191     -74.577     -39.460
   11             -73.766     -72.744     -39.326
   12             -71.061     -75.427     -39.404
   13             -69.557     -76.840     -39.344
   14             -75.565     -69.450     -38.876
   15             -70.348     -68.691     -37.258
   16             -69.351     -67.393     -36.659
   17             -68.186     -68.187     -36.573
   18             -69.918     -66.750     -36.607
   19             -69.529     -66.929     -36.546
   20             -67.397     -67.635     -36.180
   21             -76.023     -63.895     -37.228
   22             -67.942     -70.236     -37.029
   23             -65.162     -64.697     -34.737
   24             -74.853     -71.034     -39.138
   25             -74.872     -70.721     -39.045
   26             -76.169     -69.735     -39.080
   27             -77.569     -68.274     -38.975
   28             -76.660     -67.561     -38.565
   29             -64.566     -63.207     -34.185
   30             -65.013     -62.612     -34.111
   31             -63.684     -63.934     -34.168
   32             -62.673     -64.739     -34.110
   33             -64.271     -62.008     -33.732

   Gamma Contribution to B0 (MHz):

 Isotopomer        A           B           C
    1               0.000       0.000       0.000
    2               0.000       0.000       0.000
    3               0.000       0.000       0.000
    4               0.000       0.000       0.000
    5               0.000       0.000       0.000
    6               0.000       0.000       0.000
    7               0.000       0.000       0.000
    8               0.000       0.000       0.000
    9               0.000       0.000       0.000
   10               0.000       0.000       0.000
   11               0.000       0.000       0.000
   12               0.000       0.000       0.000
   13               0.000       0.000       0.000
   14               0.000       0.000       0.000
   15               0.000       0.000       0.000
   16               0.000       0.000       0.000
   17               0.000       0.000       0.000
   18               0.000       0.000       0.000
   19               0.000       0.000       0.000
   20               0.000       0.000       0.000
   21               0.000       0.000       0.000
   22               0.000       0.000       0.000
   23               0.000       0.000       0.000
   24               0.000       0.000       0.000
   25               0.000       0.000       0.000
   26               0.000       0.000       0.000
   27               0.000       0.000       0.000
   28               0.000       0.000       0.000
   29               0.000       0.000       0.000
   30               0.000       0.000       0.000
   31               0.000       0.000       0.000
   32               0.000       0.000       0.000
   33               0.000       0.000       0.000
   Electronic correction to rotational constants (MHz):

 Isotopomer        A           B           C
    1              -0.518      -0.625       0.114
    2              -0.492      -0.627       0.112
    3              -0.531      -0.585       0.111
    4              -0.505      -0.610       0.111
    5              -0.514      -0.595       0.111
    6              -0.531      -0.560       0.108
    7              -0.618      -0.440       0.105
    8              -0.587      -0.465       0.104
    9              -0.524      -0.522       0.104
   10              -0.618      -0.423       0.103
   11              -0.619      -0.415       0.102
   12              -0.592      -0.442       0.102
   13              -0.555      -0.470       0.102
   14              -0.554      -0.454       0.100
   15              -0.548      -0.425       0.095
   16              -0.554      -0.403       0.094
   17              -0.540      -0.409       0.093
   18              -0.545      -0.409       0.093
   19              -0.516      -0.427       0.093
   20              -0.487      -0.438       0.091
   21              -0.602      -0.377       0.096
   22              -0.414      -0.542       0.095
   23              -0.537      -0.355       0.087
   24              -0.528      -0.498       0.102
   25              -0.497      -0.522       0.101
   26              -0.530      -0.496       0.101
   27              -0.514      -0.502       0.101
   28              -0.473      -0.523       0.099
   29              -0.536      -0.342       0.086
   30              -0.535      -0.340       0.085
   31              -0.522      -0.353       0.085
   32              -0.503      -0.362       0.085
   33              -0.507      -0.344       0.083
   Total correction to rotational constants 
 Isotopomer        A           B           C
    1             -42.808     -74.732     -86.394
    2             -42.101     -75.512     -82.641
    3             -41.960     -71.612     -86.365
    4             -42.040     -76.389     -81.561
    5             -41.934     -73.015     -85.002
    6             -41.410     -69.708     -86.847
    7             -40.010     -76.851     -73.512
    8             -39.656     -66.165     -84.175
    9             -39.680     -71.680     -77.900
   10             -39.357     -75.001     -72.809
   11             -39.224     -73.159     -74.385
   12             -39.302     -75.869     -71.654
   13             -39.241     -77.310     -70.112
   14             -38.776     -69.903     -76.119
   15             -37.163     -69.116     -70.896
   16             -36.566     -67.796     -69.906
   17             -36.479     -68.595     -68.726
   18             -36.514     -67.159     -70.463
   19             -36.453     -67.356     -70.045
   20             -36.089     -68.073     -67.884
   21             -37.133     -64.272     -76.625
   22             -36.934     -70.778     -68.356
   23             -34.650     -65.053     -65.699
   24             -39.036     -71.532     -75.381
   25             -38.943     -71.244     -75.369
   26             -38.979     -70.231     -76.699
   27             -38.874     -68.777     -78.083
   28             -38.466     -68.084     -77.133
   29             -34.100     -63.549     -65.103
   30             -34.026     -62.952     -65.548
   31             -34.083     -64.287     -64.206
   32             -34.025     -65.100     -63.176
   33             -33.649     -62.351     -64.779
   Moments of inertia (Ie Values, corrected for Iel contribution):

 Isotopomer        A           B           C
    1             178.028     185.664     363.697
    2             181.972     185.822     367.798
    3             180.736     187.780     368.521
    4             180.120     188.210     368.335
    5             178.206     190.607     368.818
    6             178.666     194.022     372.692
    7             185.612     194.390     380.007
    8             182.561     198.938     381.504
    9             181.155     199.832     380.991
   10             185.614     198.259     383.878
   11             186.933     198.105     385.043
   12             186.547     198.300     384.852
   13             189.680     195.370     385.055
   14             192.169     196.678     388.851
   15             187.963     209.706     397.674
   16             188.506     213.229     401.739
   17             191.844     210.796     402.645
   18             188.004     214.254     402.262
   19             190.250     212.692     402.947
   20             196.252     210.084     406.340
   21             188.246     209.963     398.213
   22             198.842     199.849     398.696
   23             199.557     216.207     415.769
   24             183.234     202.053     385.291
   25             185.922     199.831     385.757
   26             181.468     203.905     385.377
   27             181.609     204.730     386.345
   28             178.191     185.791     364.015
   29             199.565     220.446     420.014
   30             201.032     219.442     420.479
   31             200.775     219.502     420.282
   32             178.437     185.848     364.342
   33             178.409     185.901     364.370
 
   Full molecular point group is C s .
 
  -------------------------------------------------------------------------------------
  Potential problem children 
  -------------------------------------------------------------------------------------
   Atom   Isotopomer Axis  Inir. Mom.
  -------------------------------------------------------------------------------------
    2         6        1     0.09532
    8         8        1     0.07885
    3         9        1     0.00539
    4        13        1     0.09058
    3        25        1     0.00713
    3        26        1     0.09737
   Beginning iterative LSF procedure

   Least-square fit to moments of inertia
   Maximum number of iterations :  500
   Convergence criteria:
     maximum gradient      :.1000000E-03
     maximum displacement  :.1000000E-07
     WRMS residual change  :.1000000E-07
   Step size in numerical differentiation:0.0001
 
  -------------------------------------------------------------------------------------
  Iteration Weighted RMS     Maximum        Change in       Largest          Largest 
             Residual        Residual      RRMS Residual     Step           d(fit)/dq 
  -------------------------------------------------------------------------------------
      1    0.0095757135    0.1504700888    0.0095757135    0.0020844193 .3073353196D+04*
      2    0.0001521306    0.0036742005    0.0094235829    0.0000127320 .5898478383D+00 
      3    0.0001520800    0.0036816024    0.0000000506    0.0000000022 .3718173231D-04 
      4    0.0001520800    0.0036815969    0.0000000000    0.0000000000 .9552138636D-08 
  -------------------------------------------------------------------------------------
    Convergence achieved.

  Eigenvalues of the L-M parameter Hessian 
   0.37164D+02 0.57188D+02 0.62503D+02 0.92435D+02 0.14264D+03 0.92935D+03
   0.12694D+04 0.16092D+04 0.20886D+04 0.24266D+04 0.35926D+06 0.10584D+07
   0.10757D+08
  Corresponding eigenvectors 
                   1         2         3         4         5
  R1         0.403748  0.160967  0.324179  0.429187  0.360089
  R2         0.231626 -0.390116 -0.407110 -0.134077  0.248293
  A1        -0.352838  0.095114  0.053856 -0.038221  0.090116
  R3        -0.363868 -0.161727  0.327285 -0.388455  0.188360
  A2         0.144832 -0.092911 -0.305089 -0.154534 -0.328442
  R4        -0.407240  0.283474 -0.314390  0.454974 -0.002554
  A3         0.186768  0.095479  0.264003  0.043243 -0.306126
  R5         0.041479 -0.105535 -0.294613 -0.107782 -0.390942
  A4        -0.437431 -0.268691  0.317207 -0.005602 -0.196445
  R6         0.155206  0.001651  0.307340 -0.017380 -0.305656
  A5        -0.168927  0.564059 -0.241317 -0.268499  0.215687
  R7         0.129878 -0.112254  0.037424 -0.367207  0.437360
  A6         0.205377  0.523920  0.126591 -0.440259 -0.202078
 
                   6         7         8         9        10
  R1         0.258955  0.178004  0.095440  0.197499  0.201631
  R2        -0.033281  0.322059 -0.414616  0.052046  0.277020
  A1        -0.070622 -0.227334  0.001822 -0.113188  0.165658
  R3        -0.157035 -0.195548  0.030606  0.353852  0.177455
  A2        -0.074508  0.062738 -0.019386 -0.044205 -0.400240
  R4        -0.004089  0.022900 -0.002049 -0.377518  0.161879
  A3         0.093808 -0.011034  0.117737  0.095166 -0.377798
  R5         0.365492 -0.037444  0.557803  0.205653  0.495126
  A4         0.461428  0.577649 -0.148832 -0.110287 -0.067298
  R6        -0.645449  0.392633  0.167586 -0.257124  0.348184
  A5        -0.104720  0.519519  0.203392  0.345000 -0.157734
  R7         0.167364  0.040868  0.457169 -0.611786 -0.132832
  A6         0.292809 -0.096325 -0.438236 -0.229904  0.284794
 
                  11        12        13
  R1         0.079778  0.347239  0.278687
  R2         0.154478 -0.287735  0.293180
  A1        -0.500317 -0.048479  0.710200
  R3         0.533891  0.181833  0.096497
  A2         0.138836  0.639391  0.381381
  R4         0.521089  0.000956  0.084525
  A3         0.336968 -0.579960  0.407735
  R5        -0.000135 -0.028130  0.039085
  A4        -0.081239  0.071867 -0.003800
  R6        -0.001642  0.024033  0.030787
  A5        -0.073943 -0.069233  0.007336
  R7         0.101924 -0.030016  0.033248
  A6         0.087179  0.061779 -0.013815
 
  -------------------------------------------------------------------------------------
             Analysis of rotational constants and Ie values from refined structure 
Isotop.          A             B             C            IA            IB            IC
  -------------------------------------------------------------------------------------
  Values calculated from refined structure 
   1          10137.2850     9720.4326     4962.2418   178.0300607   185.6647269   363.6947877
   2           9917.5377     9712.2433     4906.9085   181.9747526   185.8212790   367.7960316
   3           9985.3644     9610.8649     4897.2681   180.7386692   187.7813801   368.5200493
   4          10019.5335     9588.9249     4899.7505   180.1223048   188.2110350   368.3333398
   5          10127.1655     9468.3028     4893.3288   178.2079566   190.6087613   368.8167178
   6          10101.0769     9301.6732     4842.4536   178.6682251   194.0233144   372.6915395
   7           9723.0796     9284.1018     4749.2608   185.6141827   194.3905308   380.0047135
   8           9885.6120     9071.7982     4730.6186   182.5624426   198.9397730   381.5022156
   9           9962.3534     9031.2640     4736.9936   181.1561378   199.8326559   380.9887937
  10           9722.9756     9102.9062     4701.3646   185.6161677   198.2599212   383.8760889
  11           9654.3776     9109.9578     4687.1350   186.9350414   198.1064572   385.0414987
  12           9674.3331     9101.0296     4689.4642   186.5494460   198.3008020   384.8502480
  13           9514.4614     9237.5840     4686.9893   189.6840397   195.3694242   385.0534638
  14           9391.2815     9176.0892     4641.2192   192.1720142   196.6787194   388.8507336
  15           9601.5178     8605.9857     4538.2677   187.9641863   209.7077010   397.6718874
  16           9573.8600     8463.8007     4492.3366   188.5071918   213.2306197   401.7378115
  17           9407.3004     8561.4484     4482.2329   191.8447795   210.7986152   402.6433947
  18           9599.4021     8423.3101     4486.4913   188.0056127   214.2556130   402.2612257
  19           9486.0561     8485.1560     4478.8668   190.2520340   212.6939660   402.9460000
  20           9195.8472     8590.5997     4441.4628   196.2561392   210.0832921   406.3394313
  21           9587.0810     8595.4726     4532.1187   188.2472333   209.9641944   398.2114277
  22           9075.8456     9030.7997     4526.6333   198.8510543   199.8429294   398.6939836
  23           9043.6808     8347.2190     4340.7521   199.5582893   216.2087126   415.7670019
  24           9849.3223     8931.9642     4684.1197   183.2350912   202.0542660   385.2893572
  25           9706.9098     9031.2602     4678.4519   185.9233796   199.8327409   385.7561205
  26           9945.2120     8850.7918     4683.0700   181.4683758   203.9073478   385.3757237
  27           9937.0596     8815.3897     4671.3393   181.6172542   204.7262264   386.3434807
  28           9676.1343     8877.3145     4629.7639   186.5147198   203.2981337   389.8128535
  29           9043.3069     8186.7441     4296.8671   199.5665407   220.4467929   420.0133336
  30           8977.3108     8224.1269     4292.1147   201.0336416   219.4447507   420.4783923
  31           8988.7665     8221.9070     4294.1261   200.7774341   219.5039997   420.2814338
  32           8849.0405     8316.6655     4287.2988   203.9477012   217.0030122   420.9507134
  33           8719.5109     8283.3405     4247.9156   206.9773756   217.8760454   424.8534210
  Empirical values 
   1          10137.3919     9720.4632     4962.2119   178.0281811   185.6641401   363.6969725
   2           9917.7025     9712.2279     4906.8829   181.9717251   185.8215692   367.7979397
   3           9985.4845     9610.9285     4897.2499   180.7364917   187.7801335   368.5214070
   4          10019.6844     9588.9523     4899.7319   180.1195883   188.2104925   368.3347331
   5          10127.2783     9468.3743     4893.3121   178.2059684   190.6073187   368.8179698
   6          10101.1997     9301.7556     4842.4474   178.6660492   194.0215933   372.6920086
   7           9723.1746     9284.1278     4749.2339   185.6123646   194.3899816   380.0068573
   8           9885.6956     9071.8570     4730.5946   182.5608955   198.9384800   381.5041443
   9           9962.4269     9031.3131     4736.9659   181.1547983   199.8315652   380.9910150
  10           9723.0896     9102.9342     4701.3441   185.6139884   198.2593078   383.8777603
  11           9654.4797     9110.0155     4687.1206   186.9330610   198.1051987   385.0426716
  12           9674.4364     9101.0863     4689.4479   186.5474494   198.2995638   384.8515846
  13           9514.6459     9237.5733     4686.9740   189.6803581   195.3696481   385.0547125
  14           9391.4270     9176.1113     4641.2100   192.1690321   196.6782412   388.8514947
  15           9601.5806     8606.0365     4538.2443   187.9629514   209.7064586   397.6739291
  16           9573.9302     8463.8642     4492.3186   188.5058068   213.2290169   401.7394141
  17           9407.3562     8561.5406     4482.2202   191.8436380   210.7963406   402.6445270
  18           9599.4941     8423.3720     4486.4777   188.0038066   214.2540356   402.2624310
  19           9486.1494     8485.2207     4478.8542   190.2501598   212.6923399   402.9471260
  20           9196.0489     8590.5719     4441.4544   196.2518308   210.0839694   406.3401896
  21           9587.1538     8595.5249     4532.0987   188.2457998   209.9629122   398.2131837
  22           9076.2656     9030.5144     4526.6120   198.8418497   199.8492389   398.6958512
  23           9043.7472     8347.2767     4340.7354   199.5568212   216.2072135   415.7685907
  24           9849.3853     8932.0186     4684.0990   183.2339163   202.0530326   385.2910569
  25           9706.9832     9031.3506     4678.4360   185.9219688   199.8307360   385.7574312
  26           9945.2371     8850.8965     4683.0556   181.4679145   203.9049315   385.3768970
  27           9937.5158     8815.2266     4671.3214   181.6089120   204.7300100   386.3449548
  28          10128.1310     9713.8158     4957.8702   178.1909657   185.7911936   364.0154643
  29           9043.3973     8186.7786     4296.8570   199.5645412   220.4458579   420.0143129
  30           8977.3758     8224.2199     4292.1076   201.0321801   219.4422653   420.4790803
  31           8988.8542     8221.9857     4294.1187   200.7754720   219.5018944   420.2821538
  32          10114.1738     9710.8320     4953.4285   178.4368625   185.8482816   364.3418734
  33          10115.7766     9708.0827     4953.0527   178.4085888   185.9009120   364.3695209
  Differences 
   1             -0.1068       -0.0305        0.0299     0.0018797     0.0005868    -0.0021848
   2             -0.1648        0.0154        0.0256     0.0030275    -0.0002901    -0.0019081
   3             -0.1201       -0.0636        0.0181     0.0021776     0.0012466    -0.0013577
   4             -0.1509       -0.0274        0.0186     0.0027165     0.0005425    -0.0013933
   5             -0.1128       -0.0715        0.0167     0.0019882     0.0014426    -0.0012520
   6             -0.1228       -0.0823        0.0062     0.0021759     0.0017210    -0.0004691
   7             -0.0950       -0.0260        0.0269     0.0018181     0.0005492    -0.0021438
   8             -0.0836       -0.0588        0.0240     0.0015471     0.0012930    -0.0019287
   9             -0.0735       -0.0491        0.0277     0.0013395     0.0010907    -0.0022213
  10             -0.1140       -0.0280        0.0206     0.0021793     0.0006133    -0.0016714
  11             -0.1021       -0.0577        0.0144     0.0019804     0.0012585    -0.0011730
  12             -0.1033       -0.0566        0.0164     0.0019966     0.0012382    -0.0013365
  13             -0.1845        0.0108        0.0153     0.0036816    -0.0002240    -0.0012487
  14             -0.1455       -0.0221        0.0092     0.0029820     0.0004782    -0.0007611
  15             -0.0629       -0.0508        0.0234     0.0012350     0.0012424    -0.0020417
  16             -0.0701       -0.0634        0.0180     0.0013850     0.0016028    -0.0016026
  17             -0.0558       -0.0922        0.0127     0.0011416     0.0022745    -0.0011323
  18             -0.0920       -0.0618        0.0135     0.0018061     0.0015774    -0.0012052
  19             -0.0933       -0.0647        0.0126     0.0018742     0.0016261    -0.0011261
  20             -0.2017        0.0279        0.0084     0.0043083    -0.0006773    -0.0007583
  21             -0.0728       -0.0523        0.0201     0.0014335     0.0012822    -0.0017560
  22             -0.4199        0.2853        0.0213     0.0092046    -0.0063096    -0.0018675
  23             -0.0663       -0.0577        0.0167     0.0014681     0.0014991    -0.0015889
  24             -0.0630       -0.0543        0.0208     0.0011749     0.0012334    -0.0016997
  25             -0.0735       -0.0904        0.0160     0.0014109     0.0020049    -0.0013107
  26             -0.0251       -0.1047        0.0144     0.0004613     0.0024163    -0.0011733
  27             -0.4563        0.1631        0.0179     0.0083422    -0.0037836    -0.0014742
  28           -451.9967     -836.5013     -328.1063     8.3237541    17.5069401    25.7973892
  29             -0.0904       -0.0346        0.0101     0.0019995     0.0009350    -0.0009793
  30             -0.0651       -0.0930        0.0071     0.0014615     0.0024854    -0.0006880
  31             -0.0877       -0.0787        0.0074     0.0019621     0.0021053    -0.0007200
  32          -1265.1333    -1394.1664     -666.1298    25.5108387    31.1547306    56.6088400
  33          -1396.2658    -1424.7422     -705.1371    28.5687868    31.9751334    60.4839001
  Weighted differences 
   1             -0.1068       -0.0305        0.0299     0.0018797     0.0005868    -0.0021848
   2             -0.1648        0.0154        0.0256     0.0030275    -0.0002901    -0.0019081
   3             -0.1201       -0.0636        0.0181     0.0021776     0.0012466    -0.0013577
   4             -0.1509       -0.0274        0.0186     0.0027165     0.0005425    -0.0013933
   5             -0.1128       -0.0715        0.0167     0.0019882     0.0014426    -0.0012520
   6             -0.1228       -0.0823        0.0062     0.0021759     0.0017210    -0.0004691
   7             -0.0950       -0.0260        0.0269     0.0018181     0.0005492    -0.0021438
   8             -0.0836       -0.0588        0.0240     0.0015471     0.0012930    -0.0019287
   9             -0.0735       -0.0491        0.0277     0.0013395     0.0010907    -0.0022213
  10             -0.1140       -0.0280        0.0206     0.0021793     0.0006133    -0.0016714
  11             -0.1021       -0.0577        0.0144     0.0019804     0.0012585    -0.0011730
  12             -0.1033       -0.0566        0.0164     0.0019966     0.0012382    -0.0013365
  13             -0.1845        0.0108        0.0153     0.0036816    -0.0002240    -0.0012487
  14             -0.1455       -0.0221        0.0092     0.0029820     0.0004782    -0.0007611
  15             -0.0629       -0.0508        0.0234     0.0012350     0.0012424    -0.0020417
  16             -0.0701       -0.0634        0.0180     0.0013850     0.0016028    -0.0016026
  17             -0.0558       -0.0922        0.0127     0.0011416     0.0022745    -0.0011323
  18             -0.0920       -0.0618        0.0135     0.0018061     0.0015774    -0.0012052
  19             -0.0933       -0.0647        0.0126     0.0018742     0.0016261    -0.0011261
  20              0.0000        0.0000        0.0084     0.0000000     0.0000000    -0.0007583
  21             -0.0728       -0.0523        0.0201     0.0014335     0.0012822    -0.0017560
  22              0.0000        0.0000        0.0213     0.0000000     0.0000000    -0.0018675
  23             -0.0663       -0.0577        0.0167     0.0014681     0.0014991    -0.0015889
  24             -0.0630       -0.0543        0.0208     0.0011749     0.0012334    -0.0016997
  25             -0.0735       -0.0904        0.0160     0.0014109     0.0020049    -0.0013107
  26             -0.0251       -0.1047        0.0144     0.0004613     0.0024163    -0.0011733
  27              0.0000        0.0000        0.0179     0.0000000     0.0000000    -0.0014742
  28              0.0000        0.0000        0.0000     0.0000000     0.0000000     0.0000000
  29             -0.0904       -0.0346        0.0101     0.0019995     0.0009350    -0.0009793
  30             -0.0651       -0.0930        0.0071     0.0014615     0.0024854    -0.0006880
  31             -0.0877       -0.0787        0.0074     0.0019621     0.0021053    -0.0007200
  32              0.0000        0.0000        0.0000     0.0000000     0.0000000     0.0000000
  33              0.0000        0.0000        0.0000     0.0000000     0.0000000     0.0000000
  -------------------------------------------------------------------------------------
  Correlation coefficient matrix 
              R1        R2        A1        R3        A2   
  R1         1.000000 -0.076198 -0.552884 -0.471760 -0.332667
  R2        -0.076198  1.000000 -0.571088 -0.316275  0.629689
  A1        -0.552884 -0.571088  1.000000  0.708096 -0.563855
  R3        -0.471760 -0.316275  0.708096  1.000000 -0.508836
  A2        -0.332667  0.629689 -0.563855 -0.508836  1.000000
  R4        -0.328123 -0.356468  0.650144 -0.049472 -0.226418
  A3         0.582289 -0.395272 -0.493463 -0.276182 -0.010456
  R5        -0.476612  0.453749 -0.293819 -0.334562  0.828784
  A4        -0.457796 -0.383130  0.652563  0.759727 -0.435857
  R6         0.402229 -0.279588 -0.383341 -0.040762 -0.043662
  A5        -0.233303 -0.306358  0.435674  0.023976 -0.073692
  R7         0.115272  0.458935 -0.253492  0.224202  0.036703
  A6         0.201331 -0.332331 -0.155472 -0.157863  0.086568
 
              R4        A3        R5        A4        R6   
  R1        -0.328123  0.582289 -0.476612 -0.457796  0.402229
  R2        -0.356468 -0.395272  0.453749 -0.383130 -0.279588
  A1         0.650144 -0.493463 -0.293819  0.652563 -0.383341
  R3        -0.049472 -0.276182 -0.334562  0.759727 -0.040762
  A2        -0.226418 -0.010456  0.828784 -0.435857 -0.043662
  R4         1.000000 -0.505816 -0.004654  0.201163 -0.555026
  A3        -0.505816  1.000000 -0.132216 -0.166551  0.809685
  R5        -0.004654 -0.132216  1.000000 -0.158824 -0.171970
  A4         0.201163 -0.166551 -0.158824  1.000000 -0.001105
  R6        -0.555026  0.809685 -0.171970 -0.001105  1.000000
  A5         0.485472 -0.290277 -0.066307 -0.230466 -0.381233
  R7        -0.633447 -0.131400 -0.129161 -0.222763 -0.039529
  A6        -0.257595  0.509379 -0.049237 -0.428735  0.324273
 
              A5        R7        A6   
  R1        -0.233303  0.115272  0.201331
  R2        -0.306358  0.458935 -0.332331
  A1         0.435674 -0.253492 -0.155472
  R3         0.023976  0.224202 -0.157863
  A2        -0.073692  0.036703  0.086568
  R4         0.485472 -0.633447 -0.257595
  A3        -0.290277 -0.131400  0.509379
  R5        -0.066307 -0.129161 -0.049237
  A4        -0.230466 -0.222763 -0.428735
  R6        -0.381233 -0.039529  0.324273
  A5         1.000000 -0.026102  0.517083
  R7        -0.026102  1.000000  0.149377
  A6         0.517083  0.149377  1.000000
  2.026102552697655E-004
    Final geometrical parameters (values in A and deg):
  -------------------------------------------------------------------------------------
              Parameter     Rfinal         Stat. Uncert.
  -------------------------------------------------------------------------------------
                R1      1.2884788806   0.0001202078
                R2      1.3924133622   0.0001072167
                A1    103.8647388130   0.0080872794
                R3      1.3512433532   0.0001081980
                A2    115.0669814895   0.0076417476
                R4      1.3490976786   0.0001215071
                A3    109.0254969033   0.0072569442
                R5      1.0746347828   0.0000704762
                A4    128.1748659424   0.0124903757
                R6      1.0739673164   0.0000725904
                A5    121.9291741230   0.0124058389
                R7      1.0724228852   0.0000762237
                A6    135.0478320024   0.0125235247
  -------------------------------------------------------------------------------------
   Interatomic distance matrix (Angstroms) 
 
                 N             C             C             O             C    
                [ 1]        [ 2]        [ 3]        [ 4]        [ 5]
  N    [ 1]     0.00000
  C    [ 2]     1.28848     0.00000
  C    [ 3]     1.39241     2.11159     0.00000
  O    [ 4]     2.22740     1.35124     2.19836     0.00000
  C    [ 5]     2.23240     2.14110     1.34910     1.36667     0.00000
  H    [ 6]     2.12758     1.07463     3.17058     2.07081     3.14818
  H    [ 7]     2.16194     3.13451     1.07397     3.24853     2.19063
  H    [ 8]     3.29623     3.14394     2.23999     2.08398     1.07242
 
                 H             H             H    
                [ 6]        [ 7]        [ 8]
  H    [ 6]     0.00000
  H    [ 7]     4.16388     0.00000
  H    [ 8]     4.08444     2.78547     0.00000
