# Supplementary material for: Improved Accuracy in Semi-Experimental Structure Determination by Resolving Problems Associated with Rotation of Principal Inertial Axes of Isotopologues: Structures of 1,3-Oxazole (c‑C3H3NO)
Source: J Phys Chem A. 2026 Apr 24;130(18):3623–41. doi: 10.1021/acs.jpca.6c01535 (PMC13158917; doi:10.1021/acs.jpca.6c01535)
Supplement: Supplementary file 2 [file jp6c01535_si_002.zip › Supporting Information/xrefiteration_results.xlsx]

## Sheet: Input Files
oxazole_reSE-initial		oxazole_reSE-initial_with22		oxazole_reSE-initial_all		oxazole_reSE-final		oxazole_reSE-final_with22		oxazole_reSE-final_all			ISOMASS #	Isotopologue
Structure Determination of oxazole with vib-rot and electron mass contribution		Structure Determination of oxazole with vib-rot and electron mass contribution		Structure Determination of oxazole with vib-rot and electron mass contribution		Structure Determination of oxazole with vib-rot and electron mass contribution		Structure Determination of oxazole with vib-rot and electron mass contribution		Structure Determination of oxazole with vib-rot and electron mass contribution			1	C3H3NO
O		O		O		O		O		O			2	[2-13C]-C3H3NO
C 1 R1*		C 1 R1*		C 1 R1*		C 1 R1*		C 1 R1*		C 1 R1*			3	[4-13C]-C3H3NO
C 1 R2* 2 A1*		C 1 R2* 2 A1*		C 1 R2* 2 A1*		C 1 R2* 2 A1*		C 1 R2* 2 A1*		C 1 R2* 2 A1*			4	[5-13C]-C3H3NO
N 2 R3* 1 A2* 3 D0		N 2 R3* 1 A2* 3 D0		N 2 R3* 1 A2* 3 D0		N 2 R3* 1 A2* 3 D0		N 2 R3* 1 A2* 3 D0		N 2 R3* 1 A2* 3 D0			5	[3-15N]-C3H3NO
C 3 R4* 1 A3* 2 D0		C 3 R4* 1 A3* 2 D0		C 3 R4* 1 A3* 2 D0		C 3 R4* 1 A3* 2 D0		C 3 R4* 1 A3* 2 D0		C 3 R4* 1 A3* 2 D0			6	[1-18O]-C3H3NO
H 2 R5* 1 A4* 3 D180		H 2 R5* 1 A4* 3 D180		H 2 R5* 1 A4* 3 D180		H 2 R5* 1 A4* 3 D180		H 2 R5* 1 A4* 3 D180		H 2 R5* 1 A4* 3 D180			7	[2-2H]-C3H3NO
H 3 R6* 1 A5* 2 D180		H 3 R6* 1 A5* 2 D180		H 3 R6* 1 A5* 2 D180		H 3 R6* 1 A5* 2 D180		H 3 R6* 1 A5* 2 D180		H 3 R6* 1 A5* 2 D180			8	[4-2H]-C3H3NO
H 5 R7* 3 A6* 1 D180		H 5 R7* 3 A6* 1 D180		H 5 R7* 3 A6* 1 D180		H 5 R7* 3 A6* 1 D180		H 5 R7* 3 A6* 1 D180		H 5 R7* 3 A6* 1 D180			9	[5-2H]-C3H3NO
													10	[2-2H,2-13C]-C3H3NO
R1=1.3511614076		R1=1.3511614076		R1=1.3511614076		R1=1.3511614076		R1=1.3511614076		R1=1.3511614076			11	[2-2H,4-13C]-C3H3NO
R2=1.3664330234		R2=1.3664330234		R2=1.3664330234		R2=1.3664330234		R2=1.3664330234		R2=1.3664330234			12	[2-2H,5-13C]-C3H3NO
A1=103.9598647304		A1=103.9598647304		A1=103.9598647304		A1=103.9598647304		A1=103.9598647304		A1=103.9598647304			13	[2-2H,3-15N]-C3H3NO
R3=1.2877590781		R3=1.2877590781		R3=1.2877590781		R3=1.2877590781		R3=1.2877590781		R3=1.2877590781			14	[2-2H,1-18O]-C3H3NO
A2=115.0862059083		A2=115.0862059083		A2=115.0862059083		A2=115.0862059083		A2=115.0862059083		A2=115.0862059083			15	[2,5-2H]-C3H3NO
R4=1.3495990019		R4=1.3495990019		R4=1.3495990019		R4=1.3495990019		R4=1.3495990019		R4=1.3495990019			16	[2,5-2H,2-13C]-C3H3NO
A3=108.0826309998		A3=108.0826309998		A3=108.0826309998		A3=108.0826309998		A3=108.0826309998		A3=108.0826309998			17	[2,5-2H,4-13C]-C3H3NO
R5=1.0750139574		R5=1.0750139574		R5=1.0750139574		R5=1.0750139574		R5=1.0750139574		R5=1.0750139574			18	[2,5-2H,5-13C]-C3H3NO
A4=116.6674447902		A4=116.6674447902		A4=116.6674447902		A4=116.6674447902		A4=116.6674447902		A4=116.6674447902			19	[2,5-2H,3-15N]-C3H3NO
R6=1.0720075540		R6=1.0720075540		R6=1.0720075540		R6=1.0720075540		R6=1.0720075540		R6=1.0720075540			20	[2,5-2H,1-18O]-C3H3NO
A5=116.9885345972		A5=116.9885345972		A5=116.9885345972		A5=116.9885345972		A5=116.9885345972		A5=116.9885345972			21	[2,4-2H]-C3H3NO
R7=1.0737286849		R7=1.0737286849		R7=1.0737286849		R7=1.0737286849		R7=1.0737286849		R7=1.0737286849			22	[4,5-2H]-C3H3NO
A6=129.1413368825		A6=129.1413368825		A6=129.1413368825		A6=129.1413368825		A6=129.1413368825		A6=129.1413368825			23	[2,4,5-2H]-C3H3NO
D0=0.0		D0=0.0		D0=0.0		D0=0.0		D0=0.0		D0=0.0			24	[5-2H,2-13C]-C3H3NO
D180=180.0		D180=180.0		D180=180.0		D180=180.0		D180=180.0		D180=180.0			25	[5-2H,4-13C]-C3H3NO
													26	[5-2H,5-13C]-C3H3NO
INERTIA		INERTIA		INERTIA		INERTIA		INERTIA		INERTIA			27	[5-2H,3-15N]-C3H3NO
													28	[5-2H,1-18O]-C3H3NO
ISOTOPOMER		ISOTOPOMER		ISOTOPOMER		ISOTOPOMER		ISOTOPOMER		ISOTOPOMER			29	[2,4,5-2H,2-13C]-C3H3NO
33		33		33		33		33		33			30	[2,4,5-2H,4-13C]-C3H3NO
													31	[2,4,5-2H,5-13C]-C3H3NO
16 12 12 14 12 1 1 1 iso001		16 12 12 14 12 1 1 1 iso001		16 12 12 14 12 1 1 1 iso001		16 12 12 14 12 1 1 1 iso001		16 12 12 14 12 1 1 1 iso001		16 12 12 14 12 1 1 1 iso001			32	[2,4,5-2H,3-15N]-C3H3NO
16 13 12 14 12 1 1 1 iso002		16 13 12 14 12 1 1 1 iso002		16 13 12 14 12 1 1 1 iso002		16 13 12 14 12 1 1 1 iso002		16 13 12 14 12 1 1 1 iso002		16 13 12 14 12 1 1 1 iso002			33	[2,4,5-2H,1-18O]-C3H3NO
16 12 12 14 13 1 1 1 iso003		16 12 12 14 13 1 1 1 iso003		16 12 12 14 13 1 1 1 iso003		16 12 12 14 13 1 1 1 iso003		16 12 12 14 13 1 1 1 iso003		16 12 12 14 13 1 1 1 iso003
16 12 13 14 12 1 1 1 iso004		16 12 13 14 12 1 1 1 iso004		16 12 13 14 12 1 1 1 iso004		16 12 13 14 12 1 1 1 iso004		16 12 13 14 12 1 1 1 iso004		16 12 13 14 12 1 1 1 iso004
16 12 12 15 12 1 1 1 iso005		16 12 12 15 12 1 1 1 iso005		16 12 12 15 12 1 1 1 iso005		16 12 12 15 12 1 1 1 iso005		16 12 12 15 12 1 1 1 iso005		16 12 12 15 12 1 1 1 iso005
18 12 12 14 12 1 1 1 iso006		18 12 12 14 12 1 1 1 iso006		18 12 12 14 12 1 1 1 iso006		18 12 12 14 12 1 1 1 iso006		18 12 12 14 12 1 1 1 iso006		18 12 12 14 12 1 1 1 iso006
16 12 12 14 12 2 1 1 iso007		16 12 12 14 12 2 1 1 iso007		16 12 12 14 12 2 1 1 iso007		16 12 12 14 12 2 1 1 iso007		16 12 12 14 12 2 1 1 iso007		16 12 12 14 12 2 1 1 iso007
16 12 12 14 12 1 1 2 iso008		16 12 12 14 12 1 1 2 iso008		16 12 12 14 12 1 1 2 iso008		16 12 12 14 12 1 1 2 iso008		16 12 12 14 12 1 1 2 iso008		16 12 12 14 12 1 1 2 iso008
16 12 12 14 12 1 2 1 iso009		16 12 12 14 12 1 2 1 iso009		16 12 12 14 12 1 2 1 iso009		16 12 12 14 12 1 2 1 iso009		16 12 12 14 12 1 2 1 iso009		16 12 12 14 12 1 2 1 iso009
16 13 12 14 12 2 1 1 iso010		16 13 12 14 12 2 1 1 iso010		16 13 12 14 12 2 1 1 iso010		16 13 12 14 12 2 1 1 iso010		16 13 12 14 12 2 1 1 iso010		16 13 12 14 12 2 1 1 iso010
16 12 12 14 13 2 1 1 iso011		16 12 12 14 13 2 1 1 iso011		16 12 12 14 13 2 1 1 iso011		16 12 12 14 13 2 1 1 iso011		16 12 12 14 13 2 1 1 iso011		16 12 12 14 13 2 1 1 iso011
16 12 13 14 12 2 1 1 iso012		16 12 13 14 12 2 1 1 iso012		16 12 13 14 12 2 1 1 iso012		16 12 13 14 12 2 1 1 iso012		16 12 13 14 12 2 1 1 iso012		16 12 13 14 12 2 1 1 iso012
16 12 12 15 12 2 1 1 iso013		16 12 12 15 12 2 1 1 iso013		16 12 12 15 12 2 1 1 iso013		16 12 12 15 12 2 1 1 iso013		16 12 12 15 12 2 1 1 iso013		16 12 12 15 12 2 1 1 iso013
18 12 12 14 12 2 1 1 iso014		18 12 12 14 12 2 1 1 iso014		18 12 12 14 12 2 1 1 iso014		18 12 12 14 12 2 1 1 iso014		18 12 12 14 12 2 1 1 iso014		18 12 12 14 12 2 1 1 iso014
16 12 12 14 12 2 2 1 iso015		16 12 12 14 12 2 2 1 iso015		16 12 12 14 12 2 2 1 iso015		16 12 12 14 12 2 2 1 iso015		16 12 12 14 12 2 2 1 iso015		16 12 12 14 12 2 2 1 iso015
16 13 12 14 12 2 2 1 iso016		16 13 12 14 12 2 2 1 iso016		16 13 12 14 12 2 2 1 iso016		16 13 12 14 12 2 2 1 iso016		16 13 12 14 12 2 2 1 iso016		16 13 12 14 12 2 2 1 iso016
16 12 12 14 13 2 2 1 iso017		16 12 12 14 13 2 2 1 iso017		16 12 12 14 13 2 2 1 iso017		16 12 12 14 13 2 2 1 iso017		16 12 12 14 13 2 2 1 iso017		16 12 12 14 13 2 2 1 iso017
16 12 13 14 12 2 2 1 iso018		16 12 13 14 12 2 2 1 iso018		16 12 13 14 12 2 2 1 iso018		16 12 13 14 12 2 2 1 iso018		16 12 13 14 12 2 2 1 iso018		16 12 13 14 12 2 2 1 iso018
16 12 12 15 12 2 2 1 iso019		16 12 12 15 12 2 2 1 iso019		16 12 12 15 12 2 2 1 iso019		16 12 12 15 12 2 2 1 iso019		16 12 12 15 12 2 2 1 iso019		16 12 12 15 12 2 2 1 iso019
18 12 12 14 12 2 2 1 iso020		18 12 12 14 12 2 2 1 iso020		18 12 12 14 12 2 2 1 iso020		18 12 12 14 12 2 2 1 iso020		18 12 12 14 12 2 2 1 iso020		18 12 12 14 12 2 2 1 iso020
16 12 12 14 12 2 1 2 iso021		16 12 12 14 12 2 1 2 iso021		16 12 12 14 12 2 1 2 iso021		16 12 12 14 12 2 1 2 iso021		16 12 12 14 12 2 1 2 iso021		16 12 12 14 12 2 1 2 iso021
16 12 12 14 12 1 2 2 iso022		16 12 12 14 12 1 2 2 iso022		16 12 12 14 12 1 2 2 iso022		16 12 12 14 12 1 2 2 iso022		16 12 12 14 12 1 2 2 iso022		16 12 12 14 12 1 2 2 iso022
16 12 12 14 12 2 2 2 iso023		16 12 12 14 12 2 2 2 iso023		16 12 12 14 12 2 2 2 iso023		16 12 12 14 12 2 2 2 iso023		16 12 12 14 12 2 2 2 iso023		16 12 12 14 12 2 2 2 iso023
16 13 12 14 12 1 2 1 iso024		16 13 12 14 12 1 2 1 iso024		16 13 12 14 12 1 2 1 iso024		16 13 12 14 12 1 2 1 iso024		16 13 12 14 12 1 2 1 iso024		16 13 12 14 12 1 2 1 iso024
16 12 12 14 13 1 2 1 iso025		16 12 12 14 13 1 2 1 iso025		16 12 12 14 13 1 2 1 iso025		16 12 12 14 13 1 2 1 iso025		16 12 12 14 13 1 2 1 iso025		16 12 12 14 13 1 2 1 iso025
16 12 13 14 12 1 2 1 iso026		16 12 13 14 12 1 2 1 iso026		16 12 13 14 12 1 2 1 iso026		16 12 13 14 12 1 2 1 iso026		16 12 13 14 12 1 2 1 iso026		16 12 13 14 12 1 2 1 iso026
16 12 12 15 12 1 2 1 iso027		16 12 12 15 12 1 2 1 iso027		16 12 12 15 12 1 2 1 iso027		16 12 12 15 12 1 2 1 iso027		16 12 12 15 12 1 2 1 iso027		16 12 12 15 12 1 2 1 iso027
18 12 12 14 12 1 2 1 iso028		18 12 12 14 12 1 2 1 iso028		18 12 12 14 12 1 2 1 iso028		18 12 12 14 12 1 2 1 iso028		18 12 12 14 12 1 2 1 iso028		18 12 12 14 12 1 2 1 iso028
16 13 12 14 12 2 2 2 iso029		16 13 12 14 12 2 2 2 iso029		16 13 12 14 12 2 2 2 iso029		16 13 12 14 12 2 2 2 iso029		16 13 12 14 12 2 2 2 iso029		16 13 12 14 12 2 2 2 iso029
16 12 12 14 13 2 2 2 iso030		16 12 12 14 13 2 2 2 iso030		16 12 12 14 13 2 2 2 iso030		16 12 12 14 13 2 2 2 iso030		16 12 12 14 13 2 2 2 iso030		16 12 12 14 13 2 2 2 iso030
16 12 13 14 12 2 2 2 iso031		16 12 13 14 12 2 2 2 iso031		16 12 13 14 12 2 2 2 iso031		16 12 13 14 12 2 2 2 iso031		16 12 13 14 12 2 2 2 iso031		16 12 13 14 12 2 2 2 iso031
16 12 12 15 12 2 2 2 iso032		16 12 12 15 12 2 2 2 iso032		16 12 12 15 12 2 2 2 iso032		16 12 12 15 12 2 2 2 iso032		16 12 12 15 12 2 2 2 iso032		16 12 12 15 12 2 2 2 iso032
18 12 12 14 12 2 2 2 iso033		18 12 12 14 12 2 2 2 iso033		18 12 12 14 12 2 2 2 iso033		18 12 12 14 12 2 2 2 iso033		18 12 12 14 12 2 2 2 iso033		18 12 12 14 12 2 2 2 iso033
EXPERIMENTAL CONSTANTS (Determinable)		EXPERIMENTAL CONSTANTS (Determinable)		EXPERIMENTAL CONSTANTS (Determinable)		EXPERIMENTAL CONSTANTS (Determinable)		EXPERIMENTAL CONSTANTS (Determinable)		EXPERIMENTAL CONSTANTS (Determinable)
10050.9977 9645.731630 4919.4039 001		10050.9977 9645.731630 4919.4039 001		10050.9977 9645.731630 4919.4039 001		10050.9977 9645.731630 4919.4039 001		10050.9977 9645.731630 4919.4039 001		10050.9977 9645.731630 4919.4039 001
1. 1. 1.		1. 1. 1.		1. 1. 1.		1. 1. 1.		1. 1. 1.		1. 1. 1.
9835.0615 9636.7155584 4864.7819 002		9835.0615 9636.7155584 4864.7819 002		9835.0615 9636.7155584 4864.7819 002		9835.0615 9636.7155584 4864.7819 002		9835.0615 9636.7155584 4864.7819 002		9835.0615 9636.7155584 4864.7819 002
1. 1. 1.		1. 1. 1.		1. 1. 1.		1. 1. 1.		1. 1. 1.		1. 1. 1.
9899.1195 9539.31699 4855.2902 003		9899.1195 9539.31699 4855.2902 003		9899.1195 9539.31699 4855.2902 003		9899.1195 9539.31699 4855.2902 003		9899.1195 9539.31699 4855.2902 003		9899.1195 9539.31699 4855.2902 003
1. 1. 1.		1. 1. 1.		1. 1. 1.		1. 1. 1.		1. 1. 1.		1. 1. 1.
9938.1236 9512.562912 4857.6920 004		9938.1236 9512.562912 4857.6920 004		9938.1236 9512.562912 4857.6920 004		9938.1236 9512.562912 4857.6920 004		9938.1236 9512.562912 4857.6920 004		9938.1236 9512.562912 4857.6920 004
1. 1. 1.		1. 1. 1.		1. 1. 1.		1. 1. 1.		1. 1. 1.		1. 1. 1.
10042.2767 9395.35887 4851.3780 005		10042.2767 9395.35887 4851.3780 005		10042.2767 9395.35887 4851.3780 005		10042.2767 9395.35887 4851.3780 005		10042.2767 9395.35887 4851.3780 005		10042.2767 9395.35887 4851.3780 005
1. 1. 1.		1. 1. 1.		1. 1. 1.		1. 1. 1.		1. 1. 1.		1. 1. 1.
10014.3531 9232.04739 4801.03780 006		10014.3531 9232.04739 4801.03780 006		10014.3531 9232.04739 4801.03780 006		10014.3531 9232.04739 4801.03780 006		10014.3531 9232.04739 4801.03780 006		10014.3531 9232.04739 4801.03780 006
1. 1. 1.		1. 1. 1.		1. 1. 1.		1. 1. 1.		1. 1. 1.		1. 1. 1.
9649.6630 9207.27713 4709.2243 007		9649.6630 9207.27713 4709.2243 007		9649.6630 9207.27713 4709.2243 007		9649.6630 9207.27713 4709.2243 007		9649.6630 9207.27713 4709.2243 007		9649.6630 9207.27713 4709.2243 007
1. 1. 1.		1. 1. 1.		1. 1. 1.		1. 1. 1.		1. 1. 1.		1. 1. 1.
9801.5205 9005.6921 4690.9381 008		9801.5205 9005.6921 4690.9381 008		9801.5205 9005.6921 4690.9381 008		9801.5205 9005.6921 4690.9381 008		9801.5205 9005.6921 4690.9381 008		9801.5205 9005.6921 4690.9381 008
1. 1. 1.		1. 1. 1.		1. 1. 1.		1. 1. 1.		1. 1. 1.		1. 1. 1.
9884.5270 8959.63262 4697.2862 009		9884.5270 8959.63262 4697.2862 009		9884.5270 8959.63262 4697.2862 009		9884.5270 8959.63262 4697.2862 009		9884.5270 8959.63262 4697.2862 009		9884.5270 8959.63262 4697.2862 009
1. 1. 1.		1. 1. 1.		1. 1. 1.		1. 1. 1.		1. 1. 1.		1. 1. 1.
9650.2809 9027.93354 4661.9867 010		9650.2809 9027.93354 4661.9867 010		9650.2809 9027.93354 4661.9867 010		9650.2809 9027.93354 4661.9867 010		9650.2809 9027.93354 4661.9867 010		9650.2809 9027.93354 4661.9867 010
1. 1. 1.		1. 1. 1.		1. 1. 1.		1. 1. 1.		1. 1. 1.		1. 1. 1.
9580.0942 9036.85664 4647.8967 011		9580.0942 9036.85664 4647.8967 011		9580.0942 9036.85664 4647.8967 011		9580.0942 9036.85664 4647.8967 011		9580.0942 9036.85664 4647.8967 011		9580.0942 9036.85664 4647.8967 011
1. 1. 1.		1. 1. 1.		1. 1. 1.		1. 1. 1.		1. 1. 1.		1. 1. 1.
9602.7827 9025.21702 4650.1461 012		9602.7827 9025.21702 4650.1461 012		9602.7827 9025.21702 4650.1461 012		9602.7827 9025.21702 4650.1461 012		9602.7827 9025.21702 4650.1461 012		9602.7827 9025.21702 4650.1461 012
1. 1. 1.		1. 1. 1.		1. 1. 1.		1. 1. 1.		1. 1. 1.		1. 1. 1.
9444.534 9160.263 4647.7326 013		9444.534 9160.263 4647.7326 013		9444.534 9160.263 4647.7326 013		9444.534 9160.263 4647.7326 013		9444.534 9160.263 4647.7326 013		9444.534 9160.263 4647.7326 013
1. 1. 1.		1. 1. 1.		1. 1. 1.		1. 1. 1.		1. 1. 1.		1. 1. 1.
9315.308 9106.208 4602.4341 014		9315.308 9106.208 4602.4341 014		9315.308 9106.208 4602.4341 014		9315.308 9106.208 4602.4341 014		9315.308 9106.208 4602.4341 014		9315.308 9106.208 4602.4341 014
1. 1. 1.		1. 1. 1.		1. 1. 1.		1. 1. 1.		1. 1. 1.		1. 1. 1.
9530.6847 8536.92081 4501.0817 015		9530.6847 8536.92081 4501.0817 015		9530.6847 8536.92081 4501.0817 015		9530.6847 8536.92081 4501.0817 015		9530.6847 8536.92081 4501.0817 015		9530.6847 8536.92081 4501.0817 015
1. 1. 1.		1. 1. 1.		1. 1. 1.		1. 1. 1.		1. 1. 1.		1. 1. 1.
9504.0246 8396.06809 4455.7528 016		9504.0246 8396.06809 4455.7528 016		9504.0246 8396.06809 4455.7528 016		9504.0246 8396.06809 4455.7528 016		9504.0246 8396.06809 4455.7528 016		9504.0246 8396.06809 4455.7528 016
1. 1. 1.		1. 1. 1.		1. 1. 1.		1. 1. 1.		1. 1. 1.		1. 1. 1.
9338.6306 8492.94529 4445.7408 017		9338.6306 8492.94529 4445.7408 017		9338.6306 8492.94529 4445.7408 017		9338.6306 8492.94529 4445.7408 017		9338.6306 8492.94529 4445.7408 017		9338.6306 8492.94529 4445.7408 017
1. 1. 1.		1. 1. 1.		1. 1. 1.		1. 1. 1.		1. 1. 1.		1. 1. 1.
9529.0311 8356.21280 4449.9637 018		9529.0311 8356.21280 4449.9637 018		9529.0311 8356.21280 4449.9637 018		9529.0311 8356.21280 4449.9637 018		9529.0311 8356.21280 4449.9637 018		9529.0311 8356.21280 4449.9637 018
1. 1. 1.		1. 1. 1.		1. 1. 1.		1. 1. 1.		1. 1. 1.		1. 1. 1.
9416.104 8417.865 4442.4012 019		9416.104 8417.865 4442.4012 019		9416.104 8417.865 4442.4012 019		9416.104 8417.865 4442.4012 019		9416.104 8417.865 4442.4012 019		9416.104 8417.865 4442.4012 019
1. 1. 1.		1. 1. 1.		1. 1. 1.		1. 1. 1.		1. 1. 1.		1. 1. 1.
9128.165 8522.499 4405.3657 020		9128.165 8522.499 4405.3657 020		9128.165 8522.499 4405.3657 020		9128.165 8522.499 4405.3657 020		9128.165 8522.499 4405.3657 020		9128.165 8522.499 4405.3657 020
0. 0. 1.		0. 0. 1.		1. 1. 1.		0. 0. 1.		0. 0. 1.		1. 1. 1.
9510.5286 8531.2531 4494.9661 021		9510.5286 8531.2531 4494.9661 021		9510.5286 8531.2531 4494.9661 021		9510.5286 8531.2531 4494.9661 021		9510.5286 8531.2531 4494.9661 021		9510.5286 8531.2531 4494.9661 021
1. 1. 1.		1. 1. 1.		1. 1. 1.		1. 1. 1.		1. 1. 1.		1. 1. 1.
9007.9091 8959.7363 4489.6783 022		9007.9091 8959.7363 4489.6783 022		9007.9091 8959.7363 4489.6783 022		9007.9091 8959.7363 4489.6783 022		9007.9091 8959.7363 4489.6783 022		9007.9091 8959.7363 4489.6783 022
0. 0. 1.		1. 1. 1.		1. 1. 1.		0. 0. 1.		1. 1. 1.		1. 1. 1.
8978.0481 8282.22399 4306.0858 023		8978.0481 8282.22399 4306.0858 023		8978.0481 8282.22399 4306.0858 023		8978.0481 8282.22399 4306.0858 023		8978.0481 8282.22399 4306.0858 023		8978.0481 8282.22399 4306.0858 023
1. 1. 1.		1. 1. 1.		1. 1. 1.		1. 1. 1.		1. 1. 1.		1. 1. 1.
9774.004 8860.487 4645.0628 024		9774.004 8860.487 4645.0628 024		9774.004 8860.487 4645.0628 024		9774.004 8860.487 4645.0628 024		9774.004 8860.487 4645.0628 024		9774.004 8860.487 4645.0628 024
1. 1. 1.		1. 1. 1.		1. 1. 1.		1. 1. 1.		1. 1. 1.		1. 1. 1.
9631.614 8960.107 4639.4925 025		9631.614 8960.107 4639.4925 025		9631.614 8960.107 4639.4925 025		9631.614 8960.107 4639.4925 025		9631.614 8960.107 4639.4925 025		9631.614 8960.107 4639.4925 025
1. 1. 1.		1. 1. 1.		1. 1. 1.		1. 1. 1.		1. 1. 1.		1. 1. 1.
9868.538 8780.665 4644.0766 026		9868.538 8780.665 4644.0766 026		9868.538 8780.665 4644.0766 026		9868.538 8780.665 4644.0766 026		9868.538 8780.665 4644.0766 026		9868.538 8780.665 4644.0766 026
1. 1. 1.		1. 1. 1.		1. 1. 1.		1. 1. 1.		1. 1. 1.		1. 1. 1.
9859.433 8746.450 4632.4474 27		9859.433 8746.450 4632.4474 27		9859.433 8746.450 4632.4474 27		9859.433 8746.450 4632.4474 27		9859.433 8746.450 4632.4474 27		9859.433 8746.450 4632.4474 27
0. 0. 1.		0. 0. 1.		1. 1. 1.		0. 0. 1.		0. 0. 1.		1. 1. 1.
10050.9977 9645.731621 4919.4039 028		10050.9977 9645.731621 4919.4039 028		10050.9977 9645.731621 4919.4039 028		10050.9977 9645.731621 4919.4039 028		10050.9977 9645.731621 4919.4039 028		10050.9977 9645.731621 4919.4039 028
0. 0. 0.		0. 0. 0.		0. 0. 0.		0. 0. 0.		0. 0. 0.		0. 0. 0.
8978.2944 8123.22920 4262.7574 029		8978.2944 8123.22920 4262.7574 029		8978.2944 8123.22920 4262.7574 029		8978.2944 8123.22920 4262.7574 029		8978.2944 8123.22920 4262.7574 029		8978.2944 8123.22920 4262.7574 029
1. 1. 1.		1. 1. 1.		1. 1. 1.		1. 1. 1.		1. 1. 1.		1. 1. 1.
8911.8283 8161.2681 4258.0819 030		8911.8283 8161.2681 4258.0819 030		8911.8283 8161.2681 4258.0819 030		8911.8283 8161.2681 4258.0819 030		8911.8283 8161.2681 4258.0819 030		8911.8283 8161.2681 4258.0819 030
1. 1. 1.		1. 1. 1.		1. 1. 1.		1. 1. 1.		1. 1. 1.		1. 1. 1.
8924.648 8157.699 4260.0359 031		8924.648 8157.699 4260.0359 031		8924.648 8157.699 4260.0359 031		8924.648 8157.699 4260.0359 031		8924.648 8157.699 4260.0359 031		8924.648 8157.699 4260.0359 031
1. 1. 1.		1. 1. 1.		1. 1. 1.		1. 1. 1.		1. 1. 1.		1. 1. 1.
10050.9977 9645.731621 4919.4039 032		10050.9977 9645.731621 4919.4039 032		10050.9977 9645.731621 4919.4039 032		10050.9977 9645.731621 4919.4039 032		10050.9977 9645.731621 4919.4039 032		10050.9977 9645.731621 4919.4039 032
0. 0. 0.		0. 0. 0.		0. 0. 0.		0. 0. 0.		0. 0. 0.		0. 0. 0.
10050.9977 9645.731621 4919.4039 033		10050.9977 9645.731621 4919.4039 033		10050.9977 9645.731621 4919.4039 033		10050.9977 9645.731621 4919.4039 033		10050.9977 9645.731621 4919.4039 033		10050.9977 9645.731621 4919.4039 033
0. 0. 0.		0. 0. 0.		0. 0. 0.		0. 0. 0.		0. 0. 0.		0. 0. 0.
VXIBRATIONAL (CCSD(T)/cc-pCVTZ) reSE adjusted round 2		VXIBRATIONAL (CCSD(T)/cc-pCVTZ) reSE adjusted round 2		VXIBRATIONAL (CCSD(T)/cc-pCVTZ) reSE adjusted round 2		VXIBRATIONAL (CCSD(T)/cc-pCVTZ) reSE adjusted round 2		VXIBRATIONAL (CCSD(T)/cc-pCVTZ) reSE adjusted round 2		VXIBRATIONAL (CCSD(T)/cc-pCVTZ) reSE adjusted round 2
85.86387825 74.12965270 42.92509802 001		85.86387825 74.12965270 42.92509802 001		85.86387825 74.12965270 42.92509802 001		85.86387825 74.12965270 42.92509802 001		85.86387825 74.12965270 42.92509802 001		85.86387825 74.12965270 42.92509802 001
82.15825747 74.89099170 42.21645977 002		82.15825747 74.89099170 42.21645977 002		82.15825747 74.89099170 42.21645977 002		82.15825747 74.89099170 42.21645977 002		82.15825747 74.89099170 42.21645977 002		82.15825747 74.89099170 42.21645977 002
85.81568736 71.05698853 42.07419968 003		85.81568736 71.05698853 42.07419968 003		85.81568736 71.05698853 42.07419968 003		85.81568736 71.05698853 42.07419968 003		85.81568736 71.05698853 42.07419968 003		85.81568736 71.05698853 42.07419968 003
81.05779255 75.78546010 42.15306140 004		81.05779255 75.78546010 42.15306140 004		81.05779255 75.78546010 42.15306140 004		81.05779255 75.78546010 42.15306140 004		81.05779255 75.78546010 42.15306140 004		81.05779255 75.78546010 42.15306140 004
84.47650936 72.44100431 42.04807470 005		84.47650936 72.44100431 42.04807470 005		84.47650936 72.44100431 42.04807470 005		84.47650936 72.44100431 42.04807470 005		84.47650936 72.44100431 42.04807470 005		84.47650936 72.44100431 42.04807470 005
86.29633987 69.17662995 41.52088896 006		86.29633987 69.17662995 41.52088896 006		86.29633987 69.17662995 41.52088896 006		86.29633987 69.17662995 41.52088896 006		86.29633987 69.17662995 41.52088896 006		86.29633987 69.17662995 41.52088896 006
72.91397944 76.38846511 40.11298820 007		72.91397944 76.38846511 40.11298820 007		72.91397944 76.38846511 40.11298820 007		72.91397944 76.38846511 40.11298820 007		72.91397944 76.38846511 40.11298820 007		72.91397944 76.38846511 40.11298820 007
83.58635502 65.71276017 39.76349218 008		83.58635502 65.71276017 39.76349218 008		83.58635502 65.71276017 39.76349218 008		83.58635502 65.71276017 39.76349218 008		83.58635502 65.71276017 39.76349218 008		83.58635502 65.71276017 39.76349218 008
77.38418448 71.17131264 39.78909539 009		77.38418448 71.17131264 39.78909539 009		77.38418448 71.17131264 39.78909539 009		77.38418448 71.17131264 39.78909539 009		77.38418448 71.17131264 39.78909539 009		77.38418448 71.17131264 39.78909539 009
72.21290040 74.55703869 39.45934792 010		72.21290040 74.55703869 39.45934792 010		72.21290040 74.55703869 39.45934792 010		72.21290040 74.55703869 39.45934792 010		72.21290040 74.55703869 39.45934792 010		72.21290040 74.55703869 39.45934792 010
73.79087297 72.71967392 39.32491887 011		73.79087297 72.71967392 39.32491887 011		73.79087297 72.71967392 39.32491887 011		73.79087297 72.71967392 39.32491887 011		73.79087297 72.71967392 39.32491887 011		73.79087297 72.71967392 39.32491887 011
71.07903994 75.40614282 39.40165916 012		71.07903994 75.40614282 39.40165916 012		71.07903994 75.40614282 39.40165916 012		71.07903994 75.40614282 39.40165916 012		71.07903994 75.40614282 39.40165916 012		71.07903994 75.40614282 39.40165916 012
69.57087055 76.82279512 39.34219525 013		69.57087055 76.82279512 39.34219525 013		69.57087055 76.82279512 39.34219525 013		69.57087055 76.82279512 39.34219525 013		69.57087055 76.82279512 39.34219525 013		69.57087055 76.82279512 39.34219525 013
75.58441538 69.42831395 38.87452881 014		75.58441538 69.42831395 38.87452881 014		75.58441538 69.42831395 38.87452881 014		75.58441538 69.42831395 38.87452881 014		75.58441538 69.42831395 38.87452881 014		75.58441538 69.42831395 38.87452881 014
70.35974865 68.68800326 37.25951304 015		70.35974865 68.68800326 37.25951304 015		70.35974865 68.68800326 37.25951304 015		70.35974865 68.68800326 37.25951304 015		70.35974865 68.68800326 37.25951304 015		70.35974865 68.68800326 37.25951304 015
69.36705211 67.38889892 36.66133280 016		69.36705211 67.38889892 36.66133280 016		69.36705211 67.38889892 36.66133280 016		69.36705211 67.38889892 36.66133280 016		69.36705211 67.38889892 36.66133280 016		69.36705211 67.38889892 36.66133280 016
68.20471844 68.17833883 36.57420210 017		68.20471844 68.17833883 36.57420210 017		68.20471844 68.17833883 36.57420210 017		68.20471844 68.17833883 36.57420210 017		68.20471844 68.17833883 36.57420210 017		68.20471844 68.17833883 36.57420210 017
69.92758213 66.74646336 36.60806582 018		69.92758213 66.74646336 36.60806582 018		69.92758213 66.74646336 36.60806582 018		69.92758213 66.74646336 36.60806582 018		69.92758213 66.74646336 36.60806582 018		69.92758213 66.74646336 36.60806582 018
69.53282108 66.93149343 36.54754048 019		69.53282108 66.93149343 36.54754048 019		69.53282108 66.93149343 36.54754048 019		69.53282108 66.93149343 36.54754048 019		69.53282108 66.93149343 36.54754048 019		69.53282108 66.93149343 36.54754048 019
67.40317541 67.63628835 36.18142055 020		67.40317541 67.63628835 36.18142055 020		67.40317541 67.63628835 36.18142055 020		67.40317541 67.63628835 36.18142055 020		67.40317541 67.63628835 36.18142055 020		67.40317541 67.63628835 36.18142055 020
76.03844864 63.88077676 37.22712541 021		76.03844864 63.88077676 37.22712541 021		76.03844864 63.88077676 37.22712541 021		76.03844864 63.88077676 37.22712541 021		76.03844864 63.88077676 37.22712541 021		76.03844864 63.88077676 37.22712541 021
67.98307993 70.21672677 37.03410826 022		67.98307993 70.21672677 37.03410826 022		67.98307993 70.21672677 37.03410826 022		67.98307993 70.21672677 37.03410826 022		67.98307993 70.21672677 37.03410826 022		67.98307993 70.21672677 37.03410826 022
65.18617134 64.68355428 34.73856119 023		65.18617134 64.68355428 34.73856119 023		65.18617134 64.68355428 34.73856119 023		65.18617134 64.68355428 34.73856119 023		65.18617134 64.68355428 34.73856119 023		65.18617134 64.68355428 34.73856119 023
74.87064804 71.04192292 39.14397546 024		74.87064804 71.04192292 39.14397546 024		74.87064804 71.04192292 39.14397546 024		74.87064804 71.04192292 39.14397546 024		74.87064804 71.04192292 39.14397546 024		74.87064804 71.04192292 39.14397546 024
74.88434498 70.73161525 39.05053117 025		74.88434498 70.73161525 39.05053117 025		74.88434498 70.73161525 39.05053117 025		74.88434498 70.73161525 39.05053117 025		74.88434498 70.73161525 39.05053117 025		74.88434498 70.73161525 39.05053117 025
76.17968033 69.74386128 39.08517792 026		76.17968033 69.74386128 39.08517792 026		76.17968033 69.74386128 39.08517792 026		76.17968033 69.74386128 39.08517792 026		76.17968033 69.74386128 39.08517792 026		76.17968033 69.74386128 39.08517792 026
77.57224096 68.29018873 38.98051203 027		77.57224096 68.29018873 38.98051203 027		77.57224096 68.29018873 38.98051203 027		77.57224096 68.29018873 38.98051203 027		77.57224096 68.29018873 38.98051203 027		77.57224096 68.29018873 38.98051203 027
76.65477445 67.58518593 38.57061164 028		76.65477445 67.58518593 38.57061164 028		76.65477445 67.58518593 38.57061164 028		76.65477445 67.58518593 38.57061164 028		76.65477445 67.58518593 38.57061164 028		76.65477445 67.58518593 38.57061164 028
64.59068895 63.19586670 34.18733508 029		64.59068895 63.19586670 34.18733508 029		64.59068895 63.19586670 34.18733508 029		64.59068895 63.19586670 34.18733508 029		64.59068895 63.19586670 34.18733508 029		64.59068895 63.19586670 34.18733508 029
65.04195395 62.59434065 34.11284091 030		65.04195395 62.59434065 34.11284091 030		65.04195395 62.59434065 34.11284091 030		65.04195395 62.59434065 34.11284091 030		65.04195395 62.59434065 34.11284091 030		65.04195395 62.59434065 34.11284091 030
63.70362365 63.92246884 34.16918550 031		63.70362365 63.92246884 34.16918550 031		63.70362365 63.92246884 34.16918550 031		63.70362365 63.92246884 34.16918550 031		63.70362365 63.92246884 34.16918550 031		63.70362365 63.92246884 34.16918550 031
62.69131821 64.72866576 34.11155717 032		62.69131821 64.72866576 34.11155717 032		62.69131821 64.72866576 34.11155717 032		62.69131821 64.72866576 34.11155717 032		62.69131821 64.72866576 34.11155717 032		62.69131821 64.72866576 34.11155717 032
64.29868309 61.98995763 33.73380074 033		64.29868309 61.98995763 33.73380074 033		64.29868309 61.98995763 33.73380074 033		64.29868309 61.98995763 33.73380074 033		64.29868309 61.98995763 33.73380074 033		64.29868309 61.98995763 33.73380074 033
VXIBRATIONAL (CCSD(T)/cc-pCVTZ) reSE adjusted		VXIBRATIONAL (CCSD(T)/cc-pCVTZ) reSE adjusted		VXIBRATIONAL (CCSD(T)/cc-pCVTZ) reSE adjusted		VIBRATIONAL (CCSD(T)/cc-pCVTZ) reSE adjusted		VIBRATIONAL (CCSD(T)/cc-pCVTZ) reSE adjusted		VIBRATIONAL (CCSD(T)/cc-pCVTZ) reSE adjusted
85.87623551 74.10630224 42.92228594 001		85.87623551 74.10630224 42.92228594 001		85.87623551 74.10630224 42.92228594 001		85.87623551 74.10630224 42.92228594 001		85.87623551 74.10630224 42.92228594 001		85.87623551 74.10630224 42.92228594 001
82.14904608 74.88507382 42.21295186 002		82.14904608 74.88507382 42.21295186 002		82.14904608 74.88507382 42.21295186 002		82.14904608 74.88507382 42.21295186 002		82.14904608 74.88507382 42.21295186 002		82.14904608 74.88507382 42.21295186 002
85.83413044 71.02634684 42.07110415 003		85.83413044 71.02634684 42.07110415 003		85.83413044 71.02634684 42.07110415 003		85.83413044 71.02634684 42.07110415 003		85.83413044 71.02634684 42.07110415 003		85.83413044 71.02634684 42.07110415 003
81.05593134 75.77895253 42.15109478 004		81.05593134 75.77895253 42.15109478 004		81.05593134 75.77895253 42.15109478 004		81.05593134 75.77895253 42.15109478 004		81.05593134 75.77895253 42.15109478 004		81.05593134 75.77895253 42.15109478 004
84.48798721 72.42042196 42.04552465 005		84.48798721 72.42042196 42.04552465 005		84.48798721 72.42042196 42.04552465 005		84.48798721 72.42042196 42.04552465 005		84.48798721 72.42042196 42.04552465 005		84.48798721 72.42042196 42.04552465 005
86.31600474 69.14807794 41.51804833 006		86.31600474 69.14807794 41.51804833 006		86.31600474 69.14807794 41.51804833 006		86.31600474 69.14807794 41.51804833 006		86.31600474 69.14807794 41.51804833 006		86.31600474 69.14807794 41.51804833 006
72.89325668 76.41037019 40.11451680 007		72.89325668 76.41037019 40.11451680 007		72.89325668 76.41037019 40.11451680 007		72.89325668 76.41037019 40.11451680 007		72.89325668 76.41037019 40.11451680 007		72.89325668 76.41037019 40.11451680 007
83.58779243 65.69974857 39.76046706 008		83.58779243 65.69974857 39.76046706 008		83.58779243 65.69974857 39.76046706 008		83.58779243 65.69974857 39.76046706 008		83.58779243 65.69974857 39.76046706 008		83.58779243 65.69974857 39.76046706 008
77.37543484 71.15853640 39.78340339 009		77.37543484 71.15853640 39.78340339 009		77.37543484 71.15853640 39.78340339 009		77.37543484 71.15853640 39.78340339 009		77.37543484 71.15853640 39.78340339 009		77.37543484 71.15853640 39.78340339 009
72.19081594 74.57733249 39.46035099 010		72.19081594 74.57733249 39.46035099 010		72.19081594 74.57733249 39.46035099 010		72.19081594 74.57733249 39.46035099 010		72.19081594 74.57733249 39.46035099 010		72.19081594 74.57733249 39.46035099 010
73.76607509 72.74376517 39.32615493 011		73.76607509 72.74376517 39.32615493 011		73.76607509 72.74376517 39.32615493 011		73.76607509 72.74376517 39.32615493 011		73.76607509 72.74376517 39.32615493 011		73.76607509 72.74376517 39.32615493 011
71.06142964 75.42746226 39.40385122 012		71.06142964 75.42746226 39.40385122 012		71.06142964 75.42746226 39.40385122 012		71.06142964 75.42746226 39.40385122 012		71.06142964 75.42746226 39.40385122 012		71.06142964 75.42746226 39.40385122 012
69.55696216 76.83991519 39.34387606 013		69.55696216 76.83991519 39.34387606 013		69.55696216 76.83991519 39.34387606 013		69.55696216 76.83991519 39.34387606 013		69.55696216 76.83991519 39.34387606 013		69.55696216 76.83991519 39.34387606 013
75.56494684 69.44972492 38.87576569 014		75.56494684 69.44972492 38.87576569 014		75.56494684 69.44972492 38.87576569 014		75.56494684 69.44972492 38.87576569 014		75.56494684 69.44972492 38.87576569 014		75.56494684 69.44972492 38.87576569 014
70.34825756 68.69091458 37.25801552 015		70.34825756 68.69091458 37.25801552 015		70.34825756 68.69091458 37.25801552 015		70.34825756 68.69091458 37.25801552 015		70.34825756 68.69091458 37.25801552 015		70.34825756 68.69091458 37.25801552 015
69.35149593 67.39310939 36.65941479 016		69.35149593 67.39310939 36.65941479 016		69.35149593 67.39310939 36.65941479 016		69.35149593 67.39310939 36.65941479 016		69.35149593 67.39310939 36.65941479 016		69.35149593 67.39310939 36.65941479 016
68.18583488 68.18675516 36.57253948 017		68.18583488 68.18675516 36.57253948 017		68.18583488 68.18675516 36.57253948 017		68.18583488 68.18675516 36.57253948 017		68.18583488 68.18675516 36.57253948 017		68.18583488 68.18675516 36.57253948 017
69.91791891 66.74973312 36.60710514 018		69.91791891 66.74973312 36.60710514 018		69.91791891 66.74973312 36.60710514 018		69.91791891 66.74973312 36.60710514 018		69.91791891 66.74973312 36.60710514 018		69.91791891 66.74973312 36.60710514 018
69.52903578 66.92894942 36.54619068 019		69.52903578 66.92894942 36.54619068 019		69.52903578 66.92894942 36.54619068 019		69.52903578 66.92894942 36.54619068 019		69.52903578 66.92894942 36.54619068 019		69.52903578 66.92894942 36.54619068 019
67.39687695 67.63513298 36.17984297 020		67.39687695 67.63513298 36.17984297 020		67.39687695 67.63513298 36.17984297 020		67.39687695 67.63513298 36.17984297 020		67.39687695 67.63513298 36.17984297 020		67.39687695 67.63513298 36.17984297 020
76.02296627 63.89524076 37.22821986 021		76.02296627 63.89524076 37.22821986 021		76.02296627 63.89524076 37.22821986 021		76.02296627 63.89524076 37.22821986 021		76.02296627 63.89524076 37.22821986 021		76.02296627 63.89524076 37.22821986 021
67.94200913 70.23608087 37.02855003 022		67.94200913 70.23608087 37.02855003 022		67.94200913 70.23608087 37.02855003 022		67.94200913 70.23608087 37.02855003 022		67.94200913 70.23608087 37.02855003 022		67.94200913 70.23608087 37.02855003 022
65.16191627 64.69731131 34.73698073 023		65.16191627 64.69731131 34.73698073 023		65.16191627 64.69731131 34.73698073 023		65.16191627 64.69731131 34.73698073 023		65.16191627 64.69731131 34.73698073 023		65.16191627 64.69731131 34.73698073 023
74.85344183 71.03383426 39.13771287 024		74.85344183 71.03383426 39.13771287 024		74.85344183 71.03383426 39.13771287 024		74.85344183 71.03383426 39.13771287 024		74.85344183 71.03383426 39.13771287 024		74.85344183 71.03383426 39.13771287 024
74.87210674 70.72112495 39.04468546 025		74.87210674 70.72112495 39.04468546 025		74.87210674 70.72112495 39.04468546 025		74.87210674 70.72112495 39.04468546 025		74.87210674 70.72112495 39.04468546 025		74.87210674 70.72112495 39.04468546 025
76.16904262 69.73520751 39.08017199 026		76.16904262 69.73520751 39.08017199 026		76.16904262 69.73520751 39.08017199 026		76.16904262 69.73520751 39.08017199 026		76.16904262 69.73520751 39.08017199 026		76.16904262 69.73520751 39.08017199 026
77.56886950 68.27415837 38.97507062 027		77.56886950 68.27415837 38.97507062 027		77.56886950 68.27415837 38.97507062 027		77.56886950 68.27415837 38.97507062 027		77.56886950 68.27415837 38.97507062 027		77.56886950 68.27415837 38.97507062 027
76.65983699 67.56107305 38.56509669 028		76.65983699 67.56107305 38.56509669 028		76.65983699 67.56107305 38.56509669 028		76.65983699 67.56107305 38.56509669 028		76.65983699 67.56107305 38.56509669 028		76.65983699 67.56107305 38.56509669 028
64.56645727 63.20735105 34.18533016 029		64.56645727 63.20735105 34.18533016 029		64.56645727 63.20735105 34.18533016 029		64.56645727 63.20735105 34.18533016 029		64.56645727 63.20735105 34.18533016 029		64.56645727 63.20735105 34.18533016 029
65.01267789 62.61157020 34.11113237 030		65.01267789 62.61157020 34.11113237 030		65.01267789 62.61157020 34.11113237 030		65.01267789 62.61157020 34.11113237 030		65.01267789 62.61157020 34.11113237 030		65.01267789 62.61157020 34.11113237 030
63.68403729 63.93402685 34.16810284 031		63.68403729 63.93402685 34.16810284 031		63.68403729 63.93402685 34.16810284 031		63.68403729 63.93402685 34.16810284 031		63.68403729 63.93402685 34.16810284 031		63.68403729 63.93402685 34.16810284 031
62.67261946 64.73871909 34.11009557 032		62.67261946 64.73871909 34.11009557 032		62.67261946 64.73871909 34.11009557 032		62.67261946 64.73871909 34.11009557 032		62.67261946 64.73871909 34.11009557 032		62.67261946 64.73871909 34.11009557 032
64.27144642 62.00757621 33.73221126 033		64.27144642 62.00757621 33.73221126 033		64.27144642 62.00757621 33.73221126 033		64.27144642 62.00757621 33.73221126 033		64.27144642 62.00757621 33.73221126 033		64.27144642 62.00757621 33.73221126 033
VIBRATIONAL (CCSD(T)/cc-pCVTZ) original		VIBRATIONAL (CCSD(T)/cc-pCVTZ) original		VIBRATIONAL (CCSD(T)/cc-pCVTZ) original		VXIBRATIONAL (CCSD(T)/cc-pCVTZ) original		VXIBRATIONAL (CCSD(T)/cc-pCVTZ) original		VXIBRATIONAL (CCSD(T)/cc-pCVTZ) original
86.48915909 75.25663162 43.39806335 001		86.48915909 75.25663162 43.39806335 001		86.48915909 75.25663162 43.39806335 001		86.48915909 75.25663162 43.39806335 001		86.48915909 75.25663162 43.39806335 001		86.48915909 75.25663162 43.39806335 001
83.06525890 75.70244566 42.67701557 002		83.06525890 75.70244566 42.67701557 002		83.06525890 75.70244566 42.67701557 002		83.06525890 75.70244566 42.67701557 002		83.06525890 75.70244566 42.67701557 002		83.06525890 75.70244566 42.67701557 002
86.39215871 72.19629637 42.53588392 003		86.39215871 72.19629637 42.53588392 003		86.39215871 72.19629637 42.53588392 003		86.39215871 72.19629637 42.53588392 003		86.39215871 72.19629637 42.53588392 003		86.39215871 72.19629637 42.53588392 003
81.99385317 76.56753931 42.61612423 004		81.99385317 76.56753931 42.61612423 004		81.99385317 76.56753931 42.61612423 004		81.99385317 76.56753931 42.61612423 004		81.99385317 76.56753931 42.61612423 004		81.99385317 76.56753931 42.61612423 004
85.14339149 73.49517729 42.51526086 005		85.14339149 73.49517729 42.51526086 005		85.14339149 73.49517729 42.51526086 005		85.14339149 73.49517729 42.51526086 005		85.14339149 73.49517729 42.51526086 005		85.14339149 73.49517729 42.51526086 005
86.87681858 70.28308675 41.98006773 006		86.87681858 70.28308675 41.98006773 006		86.87681858 70.28308675 41.98006773 006		86.87681858 70.28308675 41.98006773 006		86.87681858 70.28308675 41.98006773 006		86.87681858 70.28308675 41.98006773 006
73.95746083 77.02319096 40.55803809 007		73.95746083 77.02319096 40.55803809 007		73.95746083 77.02319096 40.55803809 007		73.95746083 77.02319096 40.55803809 007		73.95746083 77.02319096 40.55803809 007		73.95746083 77.02319096 40.55803809 007
84.51795796 66.43534906 40.20822084 008		84.51795796 66.43534906 40.20822084 008		84.51795796 66.43534906 40.20822084 008		84.51795796 66.43534906 40.20822084 008		84.51795796 66.43534906 40.20822084 008		84.51795796 66.43534906 40.20822084 008
78.27282866 71.94406730 40.23915810 009		78.27282866 71.94406730 40.23915810 009		78.27282866 71.94406730 40.23915810 009		78.27282866 71.94406730 40.23915810 009		78.27282866 71.94406730 40.23915810 009		78.27282866 71.94406730 40.23915810 009
73.25376031 75.16327797 39.89376561 010		73.25376031 75.16327797 39.89376561 010		73.25376031 75.16327797 39.89376561 010		73.25376031 75.16327797 39.89376561 010		73.25376031 75.16327797 39.89376561 010		73.25376031 75.16327797 39.89376561 010
74.96425908 73.19030723 39.75964640 011		74.96425908 73.19030723 39.75964640 011		74.96425908 73.19030723 39.75964640 011		74.96425908 73.19030723 39.75964640 011		74.96425908 73.19030723 39.75964640 011		74.96425908 73.19030723 39.75964640 011
72.05253365 76.07950650 39.83755295 012		72.05253365 76.07950650 39.83755295 012		72.05253365 76.07950650 39.83755295 012		72.05253365 76.07950650 39.83755295 012		72.05253365 76.07950650 39.83755295 012		72.05253365 76.07950650 39.83755295 012
70.49547412 77.54682479 39.78172429 013		70.49547412 77.54682479 39.78172429 013		70.49547412 77.54682479 39.78172429 013		70.49547412 77.54682479 39.78172429 013		70.49547412 77.54682479 39.78172429 013		70.49547412 77.54682479 39.78172429 013
77.11490838 69.51319352 39.30685169 014		77.11490838 69.51319352 39.30685169 014		77.11490838 69.51319352 39.30685169 014		77.11490838 69.51319352 39.30685169 014		77.11490838 69.51319352 39.30685169 014		77.11490838 69.51319352 39.30685169 014
71.31561878 69.32695902 37.68344552 015		71.31561878 69.32695902 37.68344552 015		71.31561878 69.32695902 37.68344552 015		71.31561878 69.32695902 37.68344552 015		71.31561878 69.32695902 37.68344552 015		71.31561878 69.32695902 37.68344552 015
70.32028068 68.00169859 37.07526758 016		70.32028068 68.00169859 37.07526758 016		70.32028068 68.00169859 37.07526758 016		70.32028068 68.00169859 37.07526758 016		70.32028068 68.00169859 37.07526758 016		70.32028068 68.00169859 37.07526758 016
69.16194526 68.78361619 36.98832043 017		69.16194526 68.78361619 36.98832043 017		69.16194526 68.78361619 36.98832043 017		69.16194526 68.78361619 36.98832043 017		69.16194526 68.78361619 36.98832043 017		69.16194526 68.78361619 36.98832043 017
70.86091278 67.37981136 37.02394535 018		70.86091278 67.37981136 37.02394535 018		70.86091278 67.37981136 37.02394535 018		70.86091278 67.37981136 37.02394535 018		70.86091278 67.37981136 37.02394535 018		70.86091278 67.37981136 37.02394535 018
70.44757601 67.58391748 36.96643278 019		70.44757601 67.58391748 36.96643278 019		70.44757601 67.58391748 36.96643278 019		70.44757601 67.58391748 36.96643278 019		70.44757601 67.58391748 36.96643278 019		70.44757601 67.58391748 36.96643278 019
68.31827443 68.25745706 36.59356832 020		68.31827443 68.25745706 36.59356832 020		68.31827443 68.25745706 36.59356832 020		68.31827443 68.25745706 36.59356832 020		68.31827443 68.25745706 36.59356832 020		68.31827443 68.25745706 36.59356832 020
77.13456445 64.36880515 37.64652134 021		77.13456445 64.36880515 37.64652134 021		77.13456445 64.36880515 37.64652134 021		77.13456445 64.36880515 37.64652134 021		77.13456445 64.36880515 37.64652134 021		77.13456445 64.36880515 37.64652134 021
70.51997671 69.25254890 37.45700159 022		70.51997671 69.25254890 37.45700159 022		70.51997671 69.25254890 37.45700159 022		70.51997671 69.25254890 37.45700159 022		70.51997671 69.25254890 37.45700159 022		70.51997671 69.25254890 37.45700159 022
66.15799092 65.22110324 35.13783889 023		66.15799092 65.22110324 35.13783889 023		66.15799092 65.22110324 35.13783889 023		66.15799092 65.22110324 35.13783889 023		66.15799092 65.22110324 35.13783889 023		66.15799092 65.22110324 35.13783889 023
75.81128787 71.73160364 39.58242933 024		75.81128787 71.73160364 39.58242933 024		75.81128787 71.73160364 39.58242933 024		75.81128787 71.73160364 39.58242933 024		75.81128787 71.73160364 39.58242933 024		75.81128787 71.73160364 39.58242933 024
75.80317235 71.43980770 39.48990647 025		75.80317235 71.43980770 39.48990647 025		75.80317235 71.43980770 39.48990647 025		75.80317235 71.43980770 39.48990647 025		75.80317235 71.43980770 39.48990647 025		75.80317235 71.43980770 39.48990647 025
77.05856216 70.49588323 39.52660187 026		77.05856216 70.49588323 39.52660187 026		77.05856216 70.49588323 39.52660187 026		77.05856216 70.49588323 39.52660187 026		77.05856216 70.49588323 39.52660187 026		77.05856216 70.49588323 39.52660187 026
78.38258161 69.11218693 39.42534634 027		78.38258161 69.11218693 39.42534634 027		78.38258161 69.11218693 39.42534634 027		78.38258161 69.11218693 39.42534634 027		78.38258161 69.11218693 39.42534634 027		78.38258161 69.11218693 39.42534634 027
77.37538744 68.46539785 39.00789477 028		77.37538744 68.46539785 39.00789477 028		77.37538744 68.46539785 39.00789477 028		77.37538744 68.46539785 39.00789477 028		77.37538744 68.46539785 39.00789477 028		77.37538744 68.46539785 39.00789477 028
65.54924274 63.71951769 34.57737065 029		65.54924274 63.71951769 34.57737065 029		65.54924274 63.71951769 34.57737065 029		65.54924274 63.71951769 34.57737065 029		65.54924274 63.71951769 34.57737065 029		65.54924274 63.71951769 34.57737065 029
66.03768279 63.07922751 34.50357610 030		66.03768279 63.07922751 34.50357610 030		66.03768279 63.07922751 34.50357610 030		66.03768279 63.07922751 34.50357610 030		66.03768279 63.07922751 34.50357610 030		66.03768279 63.07922751 34.50357610 030
64.62993404 64.47879028 34.56089182 031		64.62993404 64.47879028 34.56089182 031		64.62993404 64.47879028 34.56089182 031		64.62993404 64.47879028 34.56089182 031		64.62993404 64.47879028 34.56089182 031		64.62993404 64.47879028 34.56089182 031
63.59150019 65.31248398 34.50613566 032		63.59150019 65.31248398 34.50613566 032		63.59150019 65.31248398 34.50613566 032		63.59150019 65.31248398 34.50613566 032		63.59150019 65.31248398 34.50613566 032		63.59150019 65.31248398 34.50613566 032
65.34567441 62.39868106 34.12224950 033		65.34567441 62.39868106 34.12224950 033		65.34567441 62.39868106 34.12224950 033		65.34567441 62.39868106 34.12224950 033		65.34567441 62.39868106 34.12224950 033		65.34567441 62.39868106 34.12224950 033
ELECTRONIC (CCSD(T)/cc-pCVTZ)		ELECTRONIC (CCSD(T)/cc-pCVTZ)		ELECTRONIC (CCSD(T)/cc-pCVTZ)		ELECTRONIC (CCSD(T)/cc-pCVTZ)		ELECTRONIC (CCSD(T)/cc-pCVTZ)		ELECTRONIC (CCSD(T)/cc-pCVTZ)
-0.51794 -0.62524 0.11431 001		-0.51794 -0.62524 0.11431 001		-0.51794 -0.62524 0.11431 001		-0.51794 -0.62524 0.11431 001		-0.51794 -0.62524 0.11431 001		-0.51794 -0.62524 0.11431 001
-0.49197 -0.62731 0.11191 002		-0.49197 -0.62731 0.11191 002		-0.49197 -0.62731 0.11191 002		-0.49197 -0.62731 0.11191 002		-0.49197 -0.62731 0.11191 002		-0.49197 -0.62731 0.11191 002
-0.53087 -0.58516 0.11137 003		-0.53087 -0.58516 0.11137 003		-0.53087 -0.58516 0.11137 003		-0.53087 -0.58516 0.11137 003		-0.53087 -0.58516 0.11137 003		-0.53087 -0.58516 0.11137 003
-0.50491 -0.61044 0.11121 004		-0.50491 -0.61044 0.11121 004		-0.50491 -0.61044 0.11121 004		-0.50491 -0.61044 0.11121 004		-0.50491 -0.61044 0.11121 004		-0.50491 -0.61044 0.11121 004
-0.51361 -0.59500 0.11142 005		-0.51361 -0.59500 0.11142 005		-0.51361 -0.59500 0.11142 005		-0.51361 -0.59500 0.11142 005		-0.51361 -0.59500 0.11142 005		-0.51361 -0.59500 0.11142 005
-0.53056 -0.56010 0.10848 006		-0.53056 -0.56010 0.10848 006		-0.53056 -0.56010 0.10848 006		-0.53056 -0.56010 0.10848 006		-0.53056 -0.56010 0.10848 006		-0.53056 -0.56010 0.10848 006
-0.61838 -0.44032 0.10495 007		-0.61838 -0.44032 0.10495 007		-0.61838 -0.44032 0.10495 007		-0.61838 -0.44032 0.10495 007		-0.61838 -0.44032 0.10495 007		-0.61838 -0.44032 0.10495 007
-0.58728 -0.46512 0.10399 008		-0.58728 -0.46512 0.10399 008		-0.58728 -0.46512 0.10399 008		-0.58728 -0.46512 0.10399 008		-0.58728 -0.46512 0.10399 008		-0.58728 -0.46512 0.10399 008
-0.52447 -0.52196 0.10373 009		-0.52447 -0.52196 0.10373 009		-0.52447 -0.52196 0.10373 009		-0.52447 -0.52196 0.10373 009		-0.52447 -0.52196 0.10373 009		-0.52447 -0.52196 0.10373 009
-0.61786 -0.42334 0.10297 010		-0.61786 -0.42334 0.10297 010		-0.61786 -0.42334 0.10297 010		-0.61786 -0.42334 0.10297 010		-0.61786 -0.42334 0.10297 010		-0.61786 -0.42334 0.10297 010
-0.61939 -0.41512 0.10226 011		-0.61939 -0.41512 0.10226 011		-0.61939 -0.41512 0.10226 011		-0.61939 -0.41512 0.10226 011		-0.61939 -0.41512 0.10226 011		-0.61939 -0.41512 0.10226 011
-0.59228 -0.44178 0.10210 012		-0.59228 -0.44178 0.10210 012		-0.59228 -0.44178 0.10210 012		-0.59228 -0.44178 0.10210 012		-0.59228 -0.44178 0.10210 012		-0.59228 -0.44178 0.10210 012
-0.55491 -0.47034 0.10245 013		-0.55491 -0.47034 0.10245 013		-0.55491 -0.47034 0.10245 013		-0.55491 -0.47034 0.10245 013		-0.55491 -0.47034 0.10245 013		-0.55491 -0.47034 0.10245 013
-0.55405 -0.45360 0.09989 014		-0.55405 -0.45360 0.09989 014		-0.55405 -0.45360 0.09989 014		-0.55405 -0.45360 0.09989 014		-0.55405 -0.45360 0.09989 014		-0.55405 -0.45360 0.09989 014
-0.54769 -0.42477 0.09543 015		-0.54769 -0.42477 0.09543 015		-0.54769 -0.42477 0.09543 015		-0.54769 -0.42477 0.09543 015		-0.54769 -0.42477 0.09543 015		-0.54769 -0.42477 0.09543 015
-0.55410 -0.40297 0.09363 016		-0.55410 -0.40297 0.09363 016		-0.55410 -0.40297 0.09363 016		-0.55410 -0.40297 0.09363 016		-0.55410 -0.40297 0.09363 016		-0.55410 -0.40297 0.09363 016
-0.53976 -0.40859 0.09313 017		-0.53976 -0.40859 0.09313 017		-0.53976 -0.40859 0.09313 017		-0.53976 -0.40859 0.09313 017		-0.53976 -0.40859 0.09313 017		-0.53976 -0.40859 0.09313 017
-0.54510 -0.40943 0.09308 018		-0.54510 -0.40943 0.09308 018		-0.54510 -0.40943 0.09308 018		-0.54510 -0.40943 0.09308 018		-0.54510 -0.40943 0.09308 018		-0.54510 -0.40943 0.09308 018
-0.51635 -0.42671 0.09317 019		-0.51635 -0.42671 0.09317 019		-0.51635 -0.42671 0.09317 019		-0.51635 -0.42671 0.09317 019		-0.51635 -0.42671 0.09317 019		-0.51635 -0.42671 0.09317 019
-0.48704 -0.43773 0.09111 020		-0.48704 -0.43773 0.09111 020		-0.48704 -0.43773 0.09111 020		-0.48704 -0.43773 0.09111 020		-0.48704 -0.43773 0.09111 020		-0.48704 -0.43773 0.09111 020
-0.60224 -0.37654 0.09566 021		-0.60224 -0.37654 0.09566 021		-0.60224 -0.37654 0.09566 021		-0.60224 -0.37654 0.09566 021		-0.60224 -0.37654 0.09566 021		-0.60224 -0.37654 0.09566 021
-0.41447 -0.54205 0.09482 022		-0.41447 -0.54205 0.09482 022		-0.41447 -0.54205 0.09482 022		-0.41447 -0.54205 0.09482 022		-0.41447 -0.54205 0.09482 022		-0.41447 -0.54205 0.09482 022
-0.53715 -0.35540 0.08739 023		-0.53715 -0.35540 0.08739 023		-0.53715 -0.35540 0.08739 023		-0.53715 -0.35540 0.08739 023		-0.53715 -0.35540 0.08739 023		-0.53715 -0.35540 0.08739 023
-0.52783 -0.49772 0.10156 024		-0.52783 -0.49772 0.10156 024		-0.52783 -0.49772 0.10156 024		-0.52783 -0.49772 0.10156 024		-0.52783 -0.49772 0.10156 024		-0.52783 -0.49772 0.10156 024
-0.49714 -0.52247 0.10123 025		-0.49714 -0.52247 0.10123 025		-0.49714 -0.52247 0.10123 025		-0.49714 -0.52247 0.10123 025		-0.49714 -0.52247 0.10123 025		-0.49714 -0.52247 0.10123 025
-0.53006 -0.49625 0.10117 026		-0.53006 -0.49625 0.10117 026		-0.53006 -0.49625 0.10117 026		-0.53006 -0.49625 0.10117 026		-0.53006 -0.49625 0.10117 026		-0.53006 -0.49625 0.10117 026
-0.51395 -0.50247 0.10112 027		-0.51395 -0.50247 0.10112 027		-0.51395 -0.50247 0.10112 027		-0.51395 -0.50247 0.10112 027		-0.51395 -0.50247 0.10112 027		-0.51395 -0.50247 0.10112 027
-0.47342 -0.52313 0.09876 028		-0.47342 -0.52313 0.09876 028		-0.47342 -0.52313 0.09876 028		-0.47342 -0.52313 0.09876 028		-0.47342 -0.52313 0.09876 028		-0.47342 -0.52313 0.09876 028
-0.53646 -0.34207 0.08574 029		-0.53646 -0.34207 0.08574 029		-0.53646 -0.34207 0.08574 029		-0.53646 -0.34207 0.08574 029		-0.53646 -0.34207 0.08574 029		-0.53646 -0.34207 0.08574 029
-0.53486 -0.34019 0.08548 030		-0.53486 -0.34019 0.08548 030		-0.53486 -0.34019 0.08548 030		-0.53486 -0.34019 0.08548 030		-0.53486 -0.34019 0.08548 030		-0.53486 -0.34019 0.08548 030
-0.52212 -0.35267 0.08535 031		-0.52212 -0.35267 0.08535 031		-0.52212 -0.35267 0.08535 031		-0.52212 -0.35267 0.08535 031		-0.52212 -0.35267 0.08535 031		-0.52212 -0.35267 0.08535 031
-0.50346 -0.36164 0.08545 032		-0.50346 -0.36164 0.08545 032		-0.50346 -0.36164 0.08545 032		-0.50346 -0.36164 0.08545 032		-0.50346 -0.36164 0.08545 032		-0.50346 -0.36164 0.08545 032
-0.50750 -0.34355 0.08342 033		-0.50750 -0.34355 0.08342 033		-0.50750 -0.34355 0.08342 033		-0.50750 -0.34355 0.08342 033		-0.50750 -0.34355 0.08342 033		-0.50750 -0.34355 0.08342 033

## Sheet: oxazole_reSE-initial
Fitting A B & C axes.
RUN#	Isotopologues	Newest Isotopologue	Total Isotopologues	Total Relative Error	Bonds' Relative Error	Angles' Relative Error	Dihedrals' Relative Error	R1 value	R1 error	R2 value	R2 error	A1 value	A1 error	R3 value	R3 error	A2 value	A2 error	R4 value	R4 error	A3 value	A3 error	R5 value	R5 error	A4 value	A4 error	R6 value	R6 error	A5 value	A5 error	R7 value	R7 error	A6 value	A6 error
000	iso001 iso002 iso003 iso004 iso005 iso006 iso007 iso008 iso009	initial accepted set	9	0.000957058	0.000419719	0.000860114	0	1.35152	0.000243006	1.36649	0.000182208	103.955	0.00922971	1.28774	0.000252898	115.068	0.0142755	1.34934	0.000178306	108.083	0.0129457	1.07499	0.000215949	116.612	0.0913022	1.07211	0.000127561	116.967	0.0254757	1.07393	0.000133763	129.171	0.0263834
001	iso001 iso002 iso003 iso004 iso005 iso006 iso007 iso008 iso009 iso014	014	10	0.000483801	0.000323752	0.000359511	0	1.35158	0.000179048	1.36646	0.000171601	103.954	0.00729413	1.28766	0.000171204	115.068	0.013666	1.34936	0.000167894	108.083	0.0123973	1.07506	0.000113783	116.565	0.0143005	1.0721	0.000122358	116.968	0.0244027	1.07393	0.000127564	129.171	0.0253408
002	iso001 iso002 iso003 iso004 iso005 iso006 iso007 iso008 iso009 iso014 iso025	025	11	0.000450066	0.000298497	0.000336837	0	1.35157	0.000176227	1.36654	0.000154902	103.954	0.00716902	1.28773	0.000157677	115.066	0.0133212	1.34928	0.000153853	108.078	0.0115879	1.07504	0.000109852	116.566	0.0140383	1.07208	0.000108987	116.955	0.0211366	1.074	0.000109946	129.167	0.0247242
003	iso001 iso002 iso003 iso004 iso005 iso006 iso007 iso008 iso009 iso014 iso025 iso021	021	12	0.00042513	0.000287882	0.000312825	0	1.35156	0.000173131	1.3666	0.000147136	103.953	0.00702753	1.2877	0.000155146	115.068	0.0130665	1.34927	0.000151501	108.076	0.0112993	1.07503	0.00010584	116.566	0.0138323	1.07203	0.000102935	116.959	0.0203663	1.07395	0.00010097	129.186	0.020451
004	iso001 iso002 iso003 iso004 iso005 iso006 iso007 iso008 iso009 iso014 iso025 iso021 iso016	016	13	0.000406401	0.000286377	0.000288357	0	1.35158	0.000171453	1.36667	0.000146832	103.95	0.00684351	1.28763	0.000151038	115.071	0.0115188	1.34931	0.000158178	108.071	0.0116728	1.07505	0.000104694	116.559	0.0142435	1.07199	0.000103402	116.991	0.0142283	1.07404	9.65876e-05	129.182	0.0213854
005	iso001 iso002 iso003 iso004 iso005 iso006 iso007 iso008 iso009 iso014 iso025 iso021 iso016 iso017	017	14	0.000383656	0.000266095	0.000276379	0	1.35161	0.000160681	1.36669	0.000141962	103.95	0.0066778	1.28767	0.000142664	115.069	0.0104782	1.34927	0.000146129	108.07	0.0113843	1.07501	9.19437e-05	116.559	0.0139345	1.07197	9.95719e-05	116.991	0.0131246	1.07408	8.27594e-05	129.18	0.0208266
006	iso001 iso002 iso003 iso004 iso005 iso006 iso007 iso008 iso009 iso014 iso025 iso021 iso016 iso017 iso011	011	15	0.000367087	0.00025704	0.000262075	0	1.35155	0.000158962	1.36676	0.000130991	103.952	0.00666624	1.28768	0.000141722	115.07	0.010537	1.34933	0.0001416	108.062	0.0104888	1.07501	9.04126e-05	116.565	0.0136085	1.07193	9.72527e-05	116.99	0.0131662	1.0741	7.30116e-05	129.165	0.0184798
007	iso001 iso002 iso003 iso004 iso005 iso006 iso007 iso008 iso009 iso014 iso025 iso021 iso016 iso017 iso011 iso030	030	16	0.000355421	0.000251628	0.000251013	0	1.35156	0.000156995	1.36677	0.000127933	103.953	0.00657438	1.28771	0.000137436	115.068	0.0102861	1.34931	0.000139367	108.062	0.010316	1.07499	8.77099e-05	116.565	0.0134654	1.07191	9.50749e-05	116.99	0.0121748	1.07409	7.18831e-05	129.164	0.0171984
008	iso001 iso002 iso003 iso004 iso005 iso006 iso007 iso008 iso009 iso014 iso025 iso021 iso016 iso017 iso011 iso030 iso027	027	17	0.000345539	0.000241117	0.000247507	0	1.3515	0.000146725	1.36679	0.000126921	103.952	0.00658008	1.28776	0.00012881	115.071	0.00988686	1.34926	0.00013078	108.062	0.0103252	1.075	8.73375e-05	116.568	0.012978	1.07194	9.18973e-05	116.988	0.0120332	1.07411	7.10676e-05	129.164	0.0172164
009	iso001 iso002 iso003 iso004 iso005 iso006 iso007 iso008 iso009 iso014 iso025 iso021 iso016 iso017 iso011 iso030 iso027 iso020	020	18	0.00034004	0.000236964	0.000243876	0	1.3515	0.000146107	1.36676	0.00012147	103.954	0.00614951	1.28778	0.000126587	115.07	0.00972574	1.34928	0.000128802	108.062	0.0102928	1.07498	8.52022e-05	116.57	0.0128602	1.07193	9.09267e-05	116.99	0.0117723	1.0741	7.0542e-05	129.166	0.0170692
010	iso001 iso002 iso003 iso004 iso005 iso006 iso007 iso008 iso009 iso014 iso025 iso021 iso016 iso017 iso011 iso030 iso027 iso020 iso022	022	19	0.000335941	0.000233617	0.000241411	0	1.3515	0.000144643	1.36675	0.000120107	103.954	0.00608151	1.28778	0.000125255	115.07	0.00963165	1.34928	0.000127533	108.062	0.0101899	1.07498	8.39803e-05	116.57	0.0127206	1.07192	8.97642e-05	116.99	0.0116586	1.0741	6.69944e-05	129.166	0.0169004
011	iso001 iso002 iso003 iso004 iso005 iso006 iso007 iso008 iso009 iso014 iso025 iso021 iso016 iso017 iso011 iso030 iso027 iso020 iso022 iso028	028	20	0.000335941	0.000233617	0.000241411	0	1.3515	0.000144643	1.36675	0.000120107	103.954	0.00608151	1.28778	0.000125255	115.07	0.00963165	1.34928	0.000127533	108.062	0.0101899	1.07498	8.39803e-05	116.57	0.0127206	1.07192	8.97642e-05	116.99	0.0116586	1.0741	6.69944e-05	129.166	0.0169004
012	iso001 iso002 iso003 iso004 iso005 iso006 iso007 iso008 iso009 iso014 iso025 iso021 iso016 iso017 iso011 iso030 iso027 iso020 iso022 iso028 iso032	032	21	0.000335941	0.000233617	0.000241411	0	1.3515	0.000144643	1.36675	0.000120107	103.954	0.00608151	1.28778	0.000125255	115.07	0.00963165	1.34928	0.000127533	108.062	0.0101899	1.07498	8.39803e-05	116.57	0.0127206	1.07192	8.97642e-05	116.99	0.0116586	1.0741	6.69944e-05	129.166	0.0169004
013	iso001 iso002 iso003 iso004 iso005 iso006 iso007 iso008 iso009 iso014 iso025 iso021 iso016 iso017 iso011 iso030 iso027 iso020 iso022 iso028 iso032 iso033	033	22	0.000335941	0.000233617	0.000241411	0	1.3515	0.000144643	1.36675	0.000120107	103.954	0.00608151	1.28778	0.000125255	115.07	0.00963165	1.34928	0.000127533	108.062	0.0101899	1.07498	8.39803e-05	116.57	0.0127206	1.07192	8.97642e-05	116.99	0.0116586	1.0741	6.69944e-05	129.166	0.0169004
014	iso001 iso002 iso003 iso004 iso005 iso006 iso007 iso008 iso009 iso014 iso025 iso021 iso016 iso017 iso011 iso030 iso027 iso020 iso022 iso028 iso032 iso033 iso010	010	23	0.000337658	0.000234271	0.000243166	0	1.35153	0.000144577	1.36673	0.000119054	103.956	0.00598062	1.28782	0.000123526	115.064	0.00870687	1.34928	0.00013099	108.062	0.010457	1.07495	8.14529e-05	116.573	0.0130088	1.07193	9.22494e-05	116.988	0.0118888	1.07411	6.85993e-05	129.164	0.0173049
015	iso001 iso002 iso003 iso004 iso005 iso006 iso007 iso008 iso009 iso014 iso025 iso021 iso016 iso017 iso011 iso030 iso027 iso020 iso022 iso028 iso032 iso033 iso010 iso024	024	24	0.000351161	0.000242635	0.000253855	0	1.35132	0.000139574	1.36678	0.000126323	103.961	0.00638511	1.288	0.000125176	115.07	0.00843097	1.34926	0.000143704	108.057	0.0113372	1.07498	7.8498e-05	116.597	0.0124528	1.07191	9.96155e-05	116.982	0.0129067	1.07412	7.52177e-05	129.151	0.0185883
016	iso001 iso002 iso003 iso004 iso005 iso006 iso007 iso008 iso009 iso014 iso025 iso021 iso016 iso017 iso011 iso030 iso027 iso020 iso022 iso028 iso032 iso033 iso010 iso024 iso026	026	25	0.000348016	0.000240329	0.000251709	0	1.35145	0.000138266	1.36663	0.000117224	103.956	0.00649338	1.28802	0.000132264	115.066	0.00879362	1.34908	0.000138806	108.075	0.00972263	1.07493	8.11693e-05	116.599	0.0131181	1.07203	9.38778e-05	116.975	0.0134465	1.0741	7.91604e-05	129.17	0.0181072
017	iso001 iso002 iso003 iso004 iso005 iso006 iso007 iso008 iso009 iso014 iso025 iso021 iso016 iso017 iso011 iso030 iso027 iso020 iso022 iso028 iso032 iso033 iso010 iso024 iso026 iso023	023	26	0.000351872	0.00024719	0.000250421	0	1.35141	0.000142468	1.36667	0.00012049	103.957	0.00676504	1.28802	0.000137393	115.067	0.00916606	1.34916	0.000142256	108.069	0.00987153	1.07493	8.41e-05	116.605	0.0134143	1.072	9.72649e-05	116.976	0.0140272	1.07409	7.86873e-05	129.145	0.0164237
018	iso001 iso002 iso003 iso004 iso005 iso006 iso007 iso008 iso009 iso014 iso025 iso021 iso016 iso017 iso011 iso030 iso027 iso020 iso022 iso028 iso032 iso033 iso010 iso024 iso026 iso023 iso029	029	27	0.000350759	0.000246948	0.000249097	0	1.35142	0.000142349	1.36667	0.000120965	103.958	0.00677334	1.28804	0.000137557	115.065	0.00866294	1.3492	0.000143695	108.067	0.00999844	1.07491	8.17968e-05	116.608	0.0135436	1.07199	9.838e-05	116.976	0.0142549	1.07408	7.66475e-05	129.135	0.0159394
019	iso001 iso002 iso003 iso004 iso005 iso006 iso007 iso008 iso009 iso014 iso025 iso021 iso016 iso017 iso011 iso030 iso027 iso020 iso022 iso028 iso032 iso033 iso010 iso024 iso026 iso023 iso029 iso012	012	28	0.000352837	0.000249858	0.000249129	0	1.35137	0.00014187	1.36675	0.000113826	103.955	0.00705125	1.28804	0.000147826	115.07	0.00906669	1.34914	0.000148909	108.068	0.0089767	1.07492	8.27318e-05	116.619	0.0139667	1.07203	9.21488e-05	116.959	0.0145416	1.07409	8.1838e-05	129.124	0.0155778
020	iso001 iso002 iso003 iso004 iso005 iso006 iso007 iso008 iso009 iso014 iso025 iso021 iso016 iso017 iso011 iso030 iso027 iso020 iso022 iso028 iso032 iso033 iso010 iso024 iso026 iso023 iso029 iso012 iso031	031	29	0.00035494	0.000254776	0.000247128	0	1.35137	0.000143568	1.36676	0.000109941	103.952	0.00731814	1.28806	0.000154797	115.071	0.00930715	1.34909	0.000153689	108.071	0.00853046	1.07492	8.46455e-05	116.627	0.0142762	1.07208	9.31303e-05	116.948	0.0147785	1.07406	8.30962e-05	129.112	0.014372
021	iso001 iso002 iso003 iso004 iso005 iso006 iso007 iso008 iso009 iso014 iso025 iso021 iso016 iso017 iso011 iso030 iso027 iso020 iso022 iso028 iso032 iso033 iso010 iso024 iso026 iso023 iso029 iso012 iso031 iso015	015	30	0.000363398	0.000260589	0.000253281	0	1.35134	0.000146015	1.36677	0.000113134	103.952	0.00754041	1.28805	0.000158349	115.074	0.00952291	1.34911	0.000157605	108.07	0.00878585	1.07493	8.60643e-05	116.632	0.0145428	1.07207	9.51306e-05	116.952	0.015158	1.07406	8.54828e-05	129.114	0.01477
022	iso001 iso002 iso003 iso004 iso005 iso006 iso007 iso008 iso009 iso014 iso025 iso021 iso016 iso017 iso011 iso030 iso027 iso020 iso022 iso028 iso032 iso033 iso010 iso024 iso026 iso023 iso029 iso012 iso031 iso015 iso018	018	31	0.00036562	0.000262027	0.00025499	0	1.35134	0.000145661	1.36677	0.000111303	103.951	0.00762878	1.28803	0.00016156	115.074	0.00967839	1.34911	0.000158607	108.071	0.00828291	1.07492	8.65041e-05	116.635	0.0147853	1.07207	9.44684e-05	116.952	0.0153756	1.07406	8.73375e-05	129.116	0.0149086
023	iso001 iso002 iso003 iso004 iso005 iso006 iso007 iso008 iso009 iso014 iso025 iso021 iso016 iso017 iso011 iso030 iso027 iso020 iso022 iso028 iso032 iso033 iso010 iso024 iso026 iso023 iso029 iso012 iso031 iso015 iso018 iso013	013	32	0.000369797	0.000262523	0.000260444	0	1.35131	0.000142336	1.36678	0.000116995	103.949	0.00795516	1.28796	0.00015597	115.079	0.00983153	1.34914	0.000157298	108.073	0.00863438	1.07495	8.84581e-05	116.643	0.0148324	1.07209	9.85149e-05	116.94	0.0156547	1.07401	9.00028e-05	129.109	0.0153862
024	iso001 iso002 iso003 iso004 iso005 iso006 iso007 iso008 iso009 iso014 iso025 iso021 iso016 iso017 iso011 iso030 iso027 iso020 iso022 iso028 iso032 iso033 iso010 iso024 iso026 iso023 iso029 iso012 iso031 iso015 iso018 iso013 iso019	019	33	0.000376063	0.000264877	0.000266952	0	1.35125	0.000139874	1.36678	0.000122781	103.946	0.00831862	1.28794	0.000155431	115.085	0.00988372	1.34913	0.000157051	108.076	0.0089561	1.07498	9.11462e-05	116.654	0.0148007	1.07213	9.8451e-05	116.933	0.0161398	1.07398	9.3862e-05	129.105	0.0160566
		Newest Isotopologue	Total Isotopologues	2* Total Relative Error	2* Bonds' Relative Error	2* Angles' Relative Error	Total Isotopologues	R1 value	2* R1 error	R2 value	2* R2 error	A1 value	2* A1 error	R3 value	2* R3 error	A2 value	2* A2 error	R4 value	2* R4 error	A3 value	2* A3 error	R5 value	2* R5 error	A4 value	2* A4 error	R6 value	2* R6 error	A5 value	2* A5 error	R7 value	2* R7 error	A6 value	2* A6 error
		initial accepted set	9	0.00191412	0.000839439	0.00172023	9	1.35152	0.000486013	1.36649	0.000364415	103.955	0.0184594	1.28774	0.000505797	115.068	0.0285509	1.34934	0.000356612	108.083	0.0258915	1.07499	0.000431898	116.612	0.182604	1.07211	0.000255122	116.967	0.0509514	1.07393	0.000267525	129.171	0.0527667
		014	10	0.000967602	0.000647503	0.000719023	10	1.35158	0.000358096	1.36646	0.000343201	103.954	0.0145883	1.28766	0.000342408	115.068	0.0273319	1.34936	0.000335788	108.083	0.0247945	1.07506	0.000227565	116.565	0.028601	1.0721	0.000244715	116.968	0.0488054	1.07393	0.000255128	129.171	0.0506817
		025	11	0.000900132	0.000596994	0.000673673	11	1.35157	0.000352454	1.36654	0.000309803	103.954	0.014338	1.28773	0.000315354	115.066	0.0266425	1.34928	0.000307706	108.078	0.0231759	1.07504	0.000219704	116.566	0.0280766	1.07208	0.000217974	116.955	0.0422733	1.074	0.000219893	129.167	0.0494485
		021	12	0.000850261	0.000575764	0.00062565	12	1.35156	0.000346262	1.3666	0.000294271	103.953	0.0140551	1.2877	0.000310291	115.068	0.0261331	1.34927	0.000303002	108.076	0.0225985	1.07503	0.00021168	116.566	0.0276646	1.07203	0.00020587	116.959	0.0407326	1.07395	0.00020194	129.186	0.040902
		016	13	0.000812801	0.000572755	0.000576713	13	1.35158	0.000342906	1.36667	0.000293664	103.95	0.013687	1.28763	0.000302075	115.071	0.0230377	1.34931	0.000316357	108.071	0.0233455	1.07505	0.000209389	116.559	0.028487	1.07199	0.000206805	116.991	0.0284566	1.07404	0.000193175	129.182	0.0427708
		017	14	0.000767313	0.000532191	0.000552759	14	1.35161	0.000321362	1.36669	0.000283924	103.95	0.0133556	1.28767	0.000285329	115.069	0.0209564	1.34927	0.000292259	108.07	0.0227686	1.07501	0.000183887	116.559	0.0278689	1.07197	0.000199144	116.991	0.0262493	1.07408	0.000165519	129.18	0.0416532
		011	15	0.000734174	0.00051408	0.000524149	15	1.35155	0.000317923	1.36676	0.000261982	103.952	0.0133325	1.28768	0.000283444	115.07	0.021074	1.34933	0.000283199	108.062	0.0209775	1.07501	0.000180825	116.565	0.027217	1.07193	0.000194505	116.99	0.0263323	1.0741	0.000146023	129.165	0.0369595
		030	16	0.000710843	0.000503256	0.000502027	16	1.35156	0.000313991	1.36677	0.000255866	103.953	0.0131488	1.28771	0.000274872	115.068	0.0205722	1.34931	0.000278734	108.062	0.020632	1.07499	0.00017542	116.565	0.0269309	1.07191	0.00019015	116.99	0.0243496	1.07409	0.000143766	129.164	0.0343967
		027	17	0.000691078	0.000482234	0.000495014	17	1.3515	0.000293449	1.36679	0.000253843	103.952	0.0131602	1.28776	0.000257619	115.071	0.0197737	1.34926	0.00026156	108.062	0.0206503	1.075	0.000174675	116.568	0.0259561	1.07194	0.000183795	116.988	0.0240663	1.07411	0.000142135	129.164	0.0344328
		020	18	0.000680081	0.000473928	0.000487752	18	1.3515	0.000292214	1.36676	0.00024294	103.954	0.012299	1.28778	0.000253174	115.07	0.0194515	1.34928	0.000257605	108.062	0.0205856	1.07498	0.000170404	116.57	0.0257203	1.07193	0.000181853	116.99	0.0235446	1.0741	0.000141084	129.166	0.0341384
		022	19	0.000671882	0.000467234	0.000482822	19	1.3515	0.000289287	1.36675	0.000240214	103.954	0.012163	1.28778	0.00025051	115.07	0.0192633	1.34928	0.000255065	108.062	0.0203798	1.07498	0.000167961	116.57	0.0254412	1.07192	0.000179528	116.99	0.0233172	1.0741	0.000133989	129.166	0.0338007
		010	20	0.000675316	0.000468542	0.000486333	23	1.35153	0.000289153	1.36673	0.000238108	103.956	0.0119612	1.28782	0.000247052	115.064	0.0174137	1.34928	0.000261981	108.062	0.020914	1.07495	0.000162906	116.573	0.0260176	1.07193	0.000184499	116.988	0.0237775	1.07411	0.000137199	129.164	0.0346098
		024	21	0.000702323	0.00048527	0.000507711	24	1.35132	0.000279149	1.36678	0.000252645	103.961	0.0127702	1.288	0.000250351	115.07	0.0168619	1.34926	0.000287407	108.057	0.0226743	1.07498	0.000156996	116.597	0.0249055	1.07191	0.000199231	116.982	0.0258133	1.07412	0.000150435	129.151	0.0371765
		026	22	0.000696032	0.000480657	0.000503418	25	1.35145	0.000276532	1.36663	0.000234448	103.956	0.0129868	1.28802	0.000264528	115.066	0.0175872	1.34908	0.000277613	108.075	0.0194453	1.07493	0.000162339	116.599	0.0262361	1.07203	0.000187756	116.975	0.0268929	1.0741	0.000158321	129.17	0.0362144
		023	23	0.000703744	0.00049438	0.000500843	26	1.35141	0.000284936	1.36667	0.00024098	103.957	0.0135301	1.28802	0.000274786	115.067	0.0183321	1.34916	0.000284513	108.069	0.0197431	1.07493	0.0001682	116.605	0.0268286	1.072	0.00019453	116.976	0.0280543	1.07409	0.000157375	129.145	0.0328475
		029	24	0.000701519	0.000493895	0.000498193	27	1.35142	0.000284698	1.36667	0.00024193	103.958	0.0135467	1.28804	0.000275115	115.065	0.0173259	1.3492	0.00028739	108.067	0.0199969	1.07491	0.000163594	116.608	0.0270871	1.07199	0.00019676	116.976	0.0285098	1.07408	0.000153295	129.135	0.0318787
		012	25	0.000705674	0.000499715	0.000498258	28	1.35137	0.000283739	1.36675	0.000227653	103.955	0.0141025	1.28804	0.000295653	115.07	0.0181334	1.34914	0.000297817	108.068	0.0179534	1.07492	0.000165464	116.619	0.0279335	1.07203	0.000184298	116.959	0.0290832	1.07409	0.000163676	129.124	0.0311556
		031	26	0.000709881	0.000509551	0.000494255	29	1.35137	0.000287136	1.36676	0.000219883	103.952	0.0146363	1.28806	0.000309594	115.071	0.0186143	1.34909	0.000307377	108.071	0.0170609	1.07492	0.000169291	116.627	0.0285524	1.07208	0.000186261	116.948	0.029557	1.07406	0.000166192	129.112	0.028744
		015	27	0.000726795	0.000521177	0.000506562	30	1.35134	0.000292029	1.36677	0.000226268	103.952	0.0150808	1.28805	0.000316697	115.074	0.0190458	1.34911	0.000315209	108.07	0.0175717	1.07493	0.000172129	116.632	0.0290856	1.07207	0.000190261	116.952	0.0303159	1.07406	0.000170966	129.114	0.0295399
		018	28	0.00073124	0.000524053	0.000509981	31	1.35134	0.000291323	1.36677	0.000222606	103.951	0.0152576	1.28803	0.000323119	115.074	0.0193568	1.34911	0.000317214	108.071	0.0165658	1.07492	0.000173008	116.635	0.0295706	1.07207	0.000188937	116.952	0.0307512	1.07406	0.000174675	129.116	0.0298171
		013	29	0.000739593	0.000525046	0.000520888	32	1.35131	0.000284672	1.36678	0.000233989	103.949	0.0159103	1.28796	0.000311941	115.079	0.0196631	1.34914	0.000314595	108.073	0.0172688	1.07495	0.000176916	116.643	0.0296647	1.07209	0.00019703	116.94	0.0313093	1.07401	0.000180006	129.109	0.0307723
		019	30	0.000752126	0.000529754	0.000533905	33	1.35125	0.000279749	1.36678	0.000245562	103.946	0.0166372	1.28794	0.000310862	115.085	0.0197674	1.34913	0.000314101	108.076	0.0179122	1.07498	0.000182292	116.654	0.0296013	1.07213	0.000196902	116.933	0.0322795	1.07398	0.000187724	129.105	0.0321132
								"oxazole_reSE.out" parameters				Agreement with xrefiteration
								R1	1.35125	0.000139874		TRUE
								R2	1.36678	0.000122781		TRUE
								A1	103.946	0.00831862		TRUE
								R3	1.28794	0.000155431		TRUE
								A2	115.085	0.00988372		TRUE
								R4	1.34913	0.000157051		TRUE
								A3	108.076	0.0089561		TRUE
								R5	1.07498	9.11462e-05		TRUE
								A4	116.654	0.0148007		TRUE
								R6	1.07213	9.8451e-05		TRUE
								A5	116.933	0.0161398		TRUE
								R7	1.07398	9.3862e-05		TRUE
								A6	129.105	0.0160566		TRUE
			Newest Isotopologue
			initial accepted set		N_Iso
			14	[2-2H,1-18O]-C3H3NO	10
			25	[5-2H,4-13C]-C3H3NO	11
			21	[2,4-2H]-C3H3NO	12
			16	[2,5-2H,2-13C]-C3H3NO	13
			17	[2,5-2H,4-13C]-C3H3NO	14
			11	[2-2H,4-13C]-C3H3NO	15
			30	[2,4,5-2H,4-13C]-C3H3NO	16
			27	[5-2H,3-15N]-C3H3NO	17
			20	[2,5-2H,1-18O]-C3H3NO	18
			22	[4,5-2H]-C3H3NO	19
			10	[2-2H,2-13C]-C3H3NO	20
			24	[5-2H,2-13C]-C3H3NO	21
			26	[5-2H,5-13C]-C3H3NO	22
			23	[2,4,5-2H]-C3H3NO	23
			29	[2,4,5-2H,2-13C]-C3H3NO	24
			12	[2-2H,5-13C]-C3H3NO	25
			31	[2,4,5-2H,5-13C]-C3H3NO	26
			15	[2,5-2H]-C3H3NO	27
			18	[2,5-2H,5-13C]-C3H3NO	28
			13	[2-2H,3-15N]-C3H3NO	29
			19	[2,5-2H,3-15N]-C3H3NO	30

## Sheet: oxazole_reSE-initial_with22
Fitting A B & C axes.
RUN#	Isotopologues	Newest Isotopologue	Total Isotopologues	Total Relative Error	Bonds' Relative Error	Angles' Relative Error	Dihedrals' Relative Error	R1 value	R1 error	R2 value	R2 error	A1 value	A1 error	R3 value	R3 error	A2 value	A2 error	R4 value	R4 error	A3 value	A3 error	R5 value	R5 error	A4 value	A4 error	R6 value	R6 error	A5 value	A5 error	R7 value	R7 error	A6 value	A6 error
000	iso001 iso002 iso003 iso004 iso005 iso006 iso007 iso008 iso009	initial accepted set	9	0.000957058	0.000419719	0.000860114	0	1.35152	0.000243006	1.36649	0.000182208	103.955	0.00922971	1.28774	0.000252898	115.068	0.0142755	1.34934	0.000178306	108.083	0.0129457	1.07499	0.000215949	116.612	0.0913022	1.07211	0.000127561	116.967	0.0254757	1.07393	0.000133763	129.171	0.0263834
001	iso001 iso002 iso003 iso004 iso005 iso006 iso007 iso008 iso009 iso014	014	10	0.000483801	0.000323752	0.000359511	0	1.35158	0.000179048	1.36646	0.000171601	103.954	0.00729413	1.28766	0.000171204	115.068	0.013666	1.34936	0.000167894	108.083	0.0123973	1.07506	0.000113783	116.565	0.0143005	1.0721	0.000122358	116.968	0.0244027	1.07393	0.000127564	129.171	0.0253408
002	iso001 iso002 iso003 iso004 iso005 iso006 iso007 iso008 iso009 iso014 iso025	025	11	0.000450066	0.000298497	0.000336837	0	1.35157	0.000176227	1.36654	0.000154902	103.954	0.00716902	1.28773	0.000157677	115.066	0.0133212	1.34928	0.000153853	108.078	0.0115879	1.07504	0.000109852	116.566	0.0140383	1.07208	0.000108987	116.955	0.0211366	1.074	0.000109946	129.167	0.0247242
003	iso001 iso002 iso003 iso004 iso005 iso006 iso007 iso008 iso009 iso014 iso025 iso021	021	12	0.00042513	0.000287882	0.000312825	0	1.35156	0.000173131	1.3666	0.000147136	103.953	0.00702753	1.2877	0.000155146	115.068	0.0130665	1.34927	0.000151501	108.076	0.0112993	1.07503	0.00010584	116.566	0.0138323	1.07203	0.000102935	116.959	0.0203663	1.07395	0.00010097	129.186	0.020451
004	iso001 iso002 iso003 iso004 iso005 iso006 iso007 iso008 iso009 iso014 iso025 iso021 iso016	016	13	0.000406401	0.000286377	0.000288357	0	1.35158	0.000171453	1.36667	0.000146832	103.95	0.00684351	1.28763	0.000151038	115.071	0.0115188	1.34931	0.000158178	108.071	0.0116728	1.07505	0.000104694	116.559	0.0142435	1.07199	0.000103402	116.991	0.0142283	1.07404	9.65876e-05	129.182	0.0213854
005	iso001 iso002 iso003 iso004 iso005 iso006 iso007 iso008 iso009 iso014 iso025 iso021 iso016 iso017	017	14	0.000383656	0.000266095	0.000276379	0	1.35161	0.000160681	1.36669	0.000141962	103.95	0.0066778	1.28767	0.000142664	115.069	0.0104782	1.34927	0.000146129	108.07	0.0113843	1.07501	9.19437e-05	116.559	0.0139345	1.07197	9.95719e-05	116.991	0.0131246	1.07408	8.27594e-05	129.18	0.0208266
006	iso001 iso002 iso003 iso004 iso005 iso006 iso007 iso008 iso009 iso014 iso025 iso021 iso016 iso017 iso011	011	15	0.000367087	0.00025704	0.000262075	0	1.35155	0.000158962	1.36676	0.000130991	103.952	0.00666624	1.28768	0.000141722	115.07	0.010537	1.34933	0.0001416	108.062	0.0104888	1.07501	9.04126e-05	116.565	0.0136085	1.07193	9.72527e-05	116.99	0.0131662	1.0741	7.30116e-05	129.165	0.0184798
007	iso001 iso002 iso003 iso004 iso005 iso006 iso007 iso008 iso009 iso014 iso025 iso021 iso016 iso017 iso011 iso030	030	16	0.000355421	0.000251628	0.000251013	0	1.35156	0.000156995	1.36677	0.000127933	103.953	0.00657438	1.28771	0.000137436	115.068	0.0102861	1.34931	0.000139367	108.062	0.010316	1.07499	8.77099e-05	116.565	0.0134654	1.07191	9.50749e-05	116.99	0.0121748	1.07409	7.18831e-05	129.164	0.0171984
008	iso001 iso002 iso003 iso004 iso005 iso006 iso007 iso008 iso009 iso014 iso025 iso021 iso016 iso017 iso011 iso030 iso027	027	17	0.000345539	0.000241117	0.000247507	0	1.3515	0.000146725	1.36679	0.000126921	103.952	0.00658008	1.28776	0.00012881	115.071	0.00988686	1.34926	0.00013078	108.062	0.0103252	1.075	8.73375e-05	116.568	0.012978	1.07194	9.18973e-05	116.988	0.0120332	1.07411	7.10676e-05	129.164	0.0172164
009	iso001 iso002 iso003 iso004 iso005 iso006 iso007 iso008 iso009 iso014 iso025 iso021 iso016 iso017 iso011 iso030 iso027 iso020	020	18	0.00034004	0.000236964	0.000243876	0	1.3515	0.000146107	1.36676	0.00012147	103.954	0.00614951	1.28778	0.000126587	115.07	0.00972574	1.34928	0.000128802	108.062	0.0102928	1.07498	8.52022e-05	116.57	0.0128602	1.07193	9.09267e-05	116.99	0.0117723	1.0741	7.0542e-05	129.166	0.0170692
010	iso001 iso002 iso003 iso004 iso005 iso006 iso007 iso008 iso009 iso014 iso025 iso021 iso016 iso017 iso011 iso030 iso027 iso020 iso028	028	19	0.00034004	0.000236964	0.000243876	0	1.3515	0.000146107	1.36676	0.00012147	103.954	0.00614951	1.28778	0.000126587	115.07	0.00972574	1.34928	0.000128802	108.062	0.0102928	1.07498	8.52022e-05	116.57	0.0128602	1.07193	9.09267e-05	116.99	0.0117723	1.0741	7.0542e-05	129.166	0.0170692
011	iso001 iso002 iso003 iso004 iso005 iso006 iso007 iso008 iso009 iso014 iso025 iso021 iso016 iso017 iso011 iso030 iso027 iso020 iso028 iso032	032	20	0.00034004	0.000236964	0.000243876	0	1.3515	0.000146107	1.36676	0.00012147	103.954	0.00614951	1.28778	0.000126587	115.07	0.00972574	1.34928	0.000128802	108.062	0.0102928	1.07498	8.52022e-05	116.57	0.0128602	1.07193	9.09267e-05	116.99	0.0117723	1.0741	7.0542e-05	129.166	0.0170692
012	iso001 iso002 iso003 iso004 iso005 iso006 iso007 iso008 iso009 iso014 iso025 iso021 iso016 iso017 iso011 iso030 iso027 iso020 iso028 iso032 iso033	033	21	0.00034004	0.000236964	0.000243876	0	1.3515	0.000146107	1.36676	0.00012147	103.954	0.00614951	1.28778	0.000126587	115.07	0.00972574	1.34928	0.000128802	108.062	0.0102928	1.07498	8.52022e-05	116.57	0.0128602	1.07193	9.09267e-05	116.99	0.0117723	1.0741	7.0542e-05	129.166	0.0170692
013	iso001 iso002 iso003 iso004 iso005 iso006 iso007 iso008 iso009 iso014 iso025 iso021 iso016 iso017 iso011 iso030 iso027 iso020 iso028 iso032 iso033 iso010	010	22	0.000341764	0.000237716	0.000245547	0	1.35153	0.000146134	1.36673	0.000120227	103.956	0.00603848	1.28782	0.000124696	115.064	0.0087996	1.34928	0.000132254	108.062	0.0105577	1.07495	8.30113e-05	116.573	0.0131421	1.07193	9.34068e-05	116.988	0.0120004	1.07411	7.23733e-05	129.164	0.0174699
014	iso001 iso002 iso003 iso004 iso005 iso006 iso007 iso008 iso009 iso014 iso025 iso021 iso016 iso017 iso011 iso030 iso027 iso020 iso028 iso032 iso033 iso010 iso024	024	23	0.000354995	0.000245809	0.000256124	0	1.35132	0.000140764	1.36678	0.00012771	103.961	0.00644161	1.288	0.000126233	115.07	0.00850439	1.34926	0.000144952	108.057	0.0114436	1.07498	7.94033e-05	116.597	0.0125577	1.07191	0.000100591	116.982	0.0130182	1.07411	7.91561e-05	129.151	0.0187598
015	iso001 iso002 iso003 iso004 iso005 iso006 iso007 iso008 iso009 iso014 iso025 iso021 iso016 iso017 iso011 iso030 iso027 iso020 iso028 iso032 iso033 iso010 iso024 iso026	026	24	0.000351331	0.000243306	0.000253447	0	1.35145	0.000139224	1.36663	0.000118026	103.956	0.00654789	1.28802	0.000133136	115.066	0.00885169	1.34909	0.000140075	108.075	0.00978938	1.07493	8.21332e-05	116.599	0.0132045	1.07203	9.5088e-05	116.976	0.0135458	1.07409	8.28915e-05	129.17	0.0182267
016	iso001 iso002 iso003 iso004 iso005 iso006 iso007 iso008 iso009 iso014 iso025 iso021 iso016 iso017 iso011 iso030 iso027 iso020 iso028 iso032 iso033 iso010 iso024 iso026 iso023	023	25	0.000354567	0.000249587	0.000251841	0	1.35141	0.000143386	1.36667	0.000121127	103.957	0.00681423	1.28803	0.000138155	115.067	0.0092147	1.34917	0.000143238	108.069	0.00993166	1.07494	8.5211e-05	116.605	0.0134874	1.07199	9.82815e-05	116.976	0.0141068	1.07407	8.12001e-05	129.145	0.0165115
017	iso001 iso002 iso003 iso004 iso005 iso006 iso007 iso008 iso009 iso014 iso025 iso021 iso016 iso017 iso011 iso030 iso027 iso020 iso028 iso032 iso033 iso010 iso024 iso026 iso023 iso029	029	26	0.000352926	0.00024878	0.00025033	0	1.35141	0.000143008	1.36667	0.000121536	103.959	0.00682609	1.28804	0.000138301	115.065	0.00870942	1.3492	0.000144502	108.067	0.0100485	1.07492	8.25101e-05	116.608	0.013606	1.07198	9.91824e-05	116.976	0.0143237	1.07407	7.84356e-05	129.135	0.0160095
018	iso001 iso002 iso003 iso004 iso005 iso006 iso007 iso008 iso009 iso014 iso025 iso021 iso016 iso017 iso011 iso030 iso027 iso020 iso028 iso032 iso033 iso010 iso024 iso026 iso023 iso029 iso012	012	27	0.000355301	0.000251896	0.000250574	0	1.35137	0.000142629	1.36674	0.000114709	103.955	0.00710253	1.28805	0.000148727	115.069	0.0091305	1.34914	0.000149753	108.068	0.00902539	1.07493	8.33684e-05	116.62	0.0140422	1.07203	9.27505e-05	116.959	0.0146228	1.07409	8.39859e-05	129.124	0.0156654
019	iso001 iso002 iso003 iso004 iso005 iso006 iso007 iso008 iso009 iso014 iso025 iso021 iso016 iso017 iso011 iso030 iso027 iso020 iso028 iso032 iso033 iso010 iso024 iso026 iso023 iso029 iso012 iso031	031	28	0.000356784	0.000256368	0.000248133	0	1.35136	0.000144083	1.36675	0.000110396	103.952	0.00736521	1.28807	0.00015544	115.071	0.00934897	1.34909	0.000154398	108.071	0.00856572	1.07492	8.53122e-05	116.627	0.0143266	1.07207	9.37813e-05	116.949	0.0148393	1.07405	8.47116e-05	129.112	0.0144217
020	iso001 iso002 iso003 iso004 iso005 iso006 iso007 iso008 iso009 iso014 iso025 iso021 iso016 iso017 iso011 iso030 iso027 iso020 iso028 iso032 iso033 iso010 iso024 iso026 iso023 iso029 iso012 iso031 iso015	015	29	0.000365501	0.000262373	0.000254464	0	1.35133	0.000146616	1.36676	0.000113668	103.952	0.00759294	1.28805	0.000159076	115.073	0.00957152	1.34911	0.000158448	108.07	0.00882725	1.07493	8.67739e-05	116.632	0.0146024	1.07207	9.58887e-05	116.952	0.0152305	1.07405	8.71794e-05	129.115	0.0148294
021	iso001 iso002 iso003 iso004 iso005 iso006 iso007 iso008 iso009 iso014 iso025 iso021 iso016 iso017 iso011 iso030 iso027 iso020 iso028 iso032 iso033 iso010 iso024 iso026 iso023 iso029 iso012 iso031 iso015 iso018	018	30	0.000367916	0.000263949	0.000256307	0	1.35134	0.000146332	1.36676	0.000111924	103.952	0.00768401	1.28803	0.000162379	115.074	0.00973373	1.34912	0.000159521	108.071	0.00832442	1.07492	8.72339e-05	116.635	0.0148542	1.07206	9.52527e-05	116.953	0.0154563	1.07406	8.91078e-05	129.116	0.014977
022	iso001 iso002 iso003 iso004 iso005 iso006 iso007 iso008 iso009 iso014 iso025 iso021 iso016 iso017 iso011 iso030 iso027 iso020 iso028 iso032 iso033 iso010 iso024 iso026 iso023 iso029 iso012 iso031 iso015 iso018 iso013	013	31	0.000372162	0.000264522	0.000261787	0	1.35131	0.000142971	1.36677	0.000117624	103.949	0.00800957	1.28796	0.000156667	115.079	0.00989453	1.34915	0.000158386	108.073	0.00867811	1.07495	8.91136e-05	116.643	0.0148974	1.07208	9.93834e-05	116.941	0.0157397	1.07401	9.19357e-05	129.109	0.0154537
023	iso001 iso002 iso003 iso004 iso005 iso006 iso007 iso008 iso009 iso014 iso025 iso021 iso016 iso017 iso011 iso030 iso027 iso020 iso028 iso032 iso033 iso010 iso024 iso026 iso023 iso029 iso012 iso031 iso015 iso018 iso013 iso019	019	32	0.000378744	0.000267143	0.00026848	0	1.35125	0.000140587	1.36678	0.000123521	103.947	0.00837944	1.28794	0.000156232	115.085	0.00995037	1.34913	0.000158264	108.076	0.00900634	1.07498	9.19255e-05	116.654	0.0148762	1.07213	9.93693e-05	116.933	0.0162348	1.07398	9.60282e-05	129.105	0.016138
024	iso001 iso002 iso003 iso004 iso005 iso006 iso007 iso008 iso009 iso014 iso025 iso021 iso016 iso017 iso011 iso030 iso027 iso020 iso028 iso032 iso033 iso010 iso024 iso026 iso023 iso029 iso012 iso031 iso015 iso018 iso013 iso019 iso022	022	33	.00123312592123944098	0.000868897	0.000874996	0	1.3513	0.000460241	1.36675	0.000403945	103.941	0.0273468	1.288	0.000511419	115.084	0.0325043	1.34893	0.000515891	108.088	0.0294421	1.07506	0.000299412	116.65	0.0486972	1.0725	0.000321047	116.86	0.0524188	1.07367	0.000304687	129.075	0.0527384
		Newest Isotopologue	Total Isotopologues	2* Total Relative Error	2* Bonds' Relative Error	2* Angles' Relative Error	Total Isotopologues	R1 value	2* R1 error	R2 value	2* R2 error	A1 value	2* A1 error	R3 value	2* R3 error	A2 value	2* A2 error	R4 value	2* R4 error	A3 value	2* A3 error	R5 value	2* R5 error	A4 value	2* A4 error	R6 value	2* R6 error	A5 value	2* A5 error	R7 value	2* R7 error	A6 value	2* A6 error
		initial accepted set	9	0.00191412	0.000839439	0.00172023	9	1.35152	0.000486013	1.36649	0.000364415	103.955	0.0184594	1.28774	0.000505797	115.068	0.0285509	1.34934	0.000356612	108.083	0.0258915	1.07499	0.000431898	116.612	0.182604	1.07211	0.000255122	116.967	0.0509514	1.07393	0.000267525	129.171	0.0527667
		014	10	0.000967602	0.000647503	0.000719023	10	1.35158	0.000358096	1.36646	0.000343201	103.954	0.0145883	1.28766	0.000342408	115.068	0.0273319	1.34936	0.000335788	108.083	0.0247945	1.07506	0.000227565	116.565	0.028601	1.0721	0.000244715	116.968	0.0488054	1.07393	0.000255128	129.171	0.0506817
		025	11	0.000900132	0.000596994	0.000673673	11	1.35157	0.000352454	1.36654	0.000309803	103.954	0.014338	1.28773	0.000315354	115.066	0.0266425	1.34928	0.000307706	108.078	0.0231759	1.07504	0.000219704	116.566	0.0280766	1.07208	0.000217974	116.955	0.0422733	1.074	0.000219893	129.167	0.0494485
		021	12	0.000850261	0.000575764	0.00062565	12	1.35156	0.000346262	1.3666	0.000294271	103.953	0.0140551	1.2877	0.000310291	115.068	0.0261331	1.34927	0.000303002	108.076	0.0225985	1.07503	0.00021168	116.566	0.0276646	1.07203	0.00020587	116.959	0.0407326	1.07395	0.00020194	129.186	0.040902
		016	13	0.000812801	0.000572755	0.000576713	13	1.35158	0.000342906	1.36667	0.000293664	103.95	0.013687	1.28763	0.000302075	115.071	0.0230377	1.34931	0.000316357	108.071	0.0233455	1.07505	0.000209389	116.559	0.028487	1.07199	0.000206805	116.991	0.0284566	1.07404	0.000193175	129.182	0.0427708
		017	14	0.000767313	0.000532191	0.000552759	14	1.35161	0.000321362	1.36669	0.000283924	103.95	0.0133556	1.28767	0.000285329	115.069	0.0209564	1.34927	0.000292259	108.07	0.0227686	1.07501	0.000183887	116.559	0.0278689	1.07197	0.000199144	116.991	0.0262493	1.07408	0.000165519	129.18	0.0416532
		011	15	0.000734174	0.00051408	0.000524149	15	1.35155	0.000317923	1.36676	0.000261982	103.952	0.0133325	1.28768	0.000283444	115.07	0.021074	1.34933	0.000283199	108.062	0.0209775	1.07501	0.000180825	116.565	0.027217	1.07193	0.000194505	116.99	0.0263323	1.0741	0.000146023	129.165	0.0369595
		030	16	0.000710843	0.000503256	0.000502027	16	1.35156	0.000313991	1.36677	0.000255866	103.953	0.0131488	1.28771	0.000274872	115.068	0.0205722	1.34931	0.000278734	108.062	0.020632	1.07499	0.00017542	116.565	0.0269309	1.07191	0.00019015	116.99	0.0243496	1.07409	0.000143766	129.164	0.0343967
		027	17	0.000691078	0.000482234	0.000495014	17	1.3515	0.000293449	1.36679	0.000253843	103.952	0.0131602	1.28776	0.000257619	115.071	0.0197737	1.34926	0.00026156	108.062	0.0206503	1.075	0.000174675	116.568	0.0259561	1.07194	0.000183795	116.988	0.0240663	1.07411	0.000142135	129.164	0.0344328
		020	18	0.000680081	0.000473928	0.000487752	18	1.3515	0.000292214	1.36676	0.00024294	103.954	0.012299	1.28778	0.000253174	115.07	0.0194515	1.34928	0.000257605	108.062	0.0205856	1.07498	0.000170404	116.57	0.0257203	1.07193	0.000181853	116.99	0.0235446	1.0741	0.000141084	129.166	0.0341384
		010	19	0.000683527	0.000475432	0.000491095	22	1.35153	0.000292268	1.36673	0.000240454	103.956	0.012077	1.28782	0.000249393	115.064	0.0175992	1.34928	0.000264507	108.062	0.0211154	1.07495	0.000166023	116.573	0.0262843	1.07193	0.000186814	116.988	0.0240008	1.07411	0.000144747	129.164	0.0349398
		024	20	0.00070999	0.000491618	0.000512248	23	1.35132	0.000281529	1.36678	0.000255421	103.961	0.0128832	1.288	0.000252466	115.07	0.0170088	1.34926	0.000289904	108.057	0.0228871	1.07498	0.000158807	116.597	0.0251155	1.07191	0.000201181	116.982	0.0260364	1.07411	0.000158312	129.151	0.0375196
		026	21	0.000702661	0.000486612	0.000506894	24	1.35145	0.000278447	1.36663	0.000236052	103.956	0.0130958	1.28802	0.000266273	115.066	0.0177034	1.34909	0.00028015	108.075	0.0195788	1.07493	0.000164266	116.599	0.0264091	1.07203	0.000190176	116.976	0.0270916	1.07409	0.000165783	129.17	0.0364534
		023	22	0.000709134	0.000499175	0.000503682	25	1.35141	0.000286772	1.36667	0.000242255	103.957	0.0136285	1.28803	0.00027631	115.067	0.0184294	1.34917	0.000286477	108.069	0.0198633	1.07494	0.000170422	116.605	0.0269748	1.07199	0.000196563	116.976	0.0282135	1.07407	0.0001624	129.145	0.033023
		029	23	0.000705851	0.00049756	0.000500659	26	1.35141	0.000286016	1.36667	0.000243072	103.959	0.0136522	1.28804	0.000276603	115.065	0.0174188	1.3492	0.000289004	108.067	0.020097	1.07492	0.00016502	116.608	0.027212	1.07198	0.000198365	116.976	0.0286473	1.07407	0.000156871	129.135	0.0320191
		012	24	0.000710603	0.000503792	0.000501148	27	1.35137	0.000285258	1.36674	0.000229419	103.955	0.0142051	1.28805	0.000297454	115.069	0.018261	1.34914	0.000299505	108.068	0.0180508	1.07493	0.000166737	116.62	0.0280843	1.07203	0.000185501	116.959	0.0292455	1.07409	0.000167972	129.124	0.0313308
		031	25	0.000713568	0.000512737	0.000496266	28	1.35136	0.000288167	1.36675	0.000220791	103.952	0.0147304	1.28807	0.000310881	115.071	0.0186979	1.34909	0.000308795	108.071	0.0171314	1.07492	0.000170624	116.627	0.0286532	1.07207	0.000187563	116.949	0.0296786	1.07405	0.000169423	129.112	0.0288433
		015	26	0.000731002	0.000524745	0.000508927	29	1.35133	0.000293233	1.36676	0.000227335	103.952	0.0151859	1.28805	0.000318152	115.073	0.019143	1.34911	0.000316896	108.07	0.0176545	1.07493	0.000173548	116.632	0.0292048	1.07207	0.000191777	116.952	0.0304611	1.07405	0.000174359	129.115	0.0296588
		018	27	0.000735832	0.000527898	0.000512614	30	1.35134	0.000292664	1.36676	0.000223847	103.952	0.015368	1.28803	0.000324757	115.074	0.0194675	1.34912	0.000319042	108.071	0.0166488	1.07492	0.000174468	116.635	0.0297084	1.07206	0.000190505	116.953	0.0309127	1.07406	0.000178216	129.116	0.0299541
		013	28	0.000744324	0.000529044	0.000523574	31	1.35131	0.000285942	1.36677	0.000235248	103.949	0.0160191	1.28796	0.000313335	115.079	0.0197891	1.34915	0.000316772	108.073	0.0173562	1.07495	0.000178227	116.643	0.0297949	1.07208	0.000198767	116.941	0.0314793	1.07401	0.000183871	129.109	0.0309075
		019	29	0.000757488	0.000534287	0.00053696	32	1.35125	0.000281173	1.36678	0.000247042	103.947	0.0167589	1.28794	0.000312464	115.085	0.0199007	1.34913	0.000316529	108.076	0.0180127	1.07498	0.000183851	116.654	0.0297523	1.07213	0.000198739	116.933	0.0324695	1.07398	0.000192056	129.105	0.032276
		022	30	0.00246625	0.00173779	0.00174999	33	1.3513	0.000920482	1.36675	0.000807891	103.941	0.0546936	1.288	0.00102284	115.084	0.0650085	1.34893	0.00103178	108.088	0.0588841	1.07506	0.000598823	116.65	0.0973944	1.0725	0.000642093	116.86	0.104838	1.07367	0.000609373	129.075	0.105477
			Newest Isotopologue
			initial accepted set		N_Iso
			14	[2-2H,1-18O]-C3H3NO	10
			25	[5-2H,4-13C]-C3H3NO	11
			21	[2,4-2H]-C3H3NO	12
			16	[2,5-2H,2-13C]-C3H3NO	13
			17	[2,5-2H,4-13C]-C3H3NO	14
			11	[2-2H,4-13C]-C3H3NO	15
			30	[2,4,5-2H,4-13C]-C3H3NO	16
			27	[5-2H,3-15N]-C3H3NO	17
			20	[2,5-2H,1-18O]-C3H3NO	18
			10	[2-2H,2-13C]-C3H3NO	19
			24	[5-2H,2-13C]-C3H3NO	20
			26	[5-2H,5-13C]-C3H3NO	21
			23	[2,4,5-2H]-C3H3NO	22
			29	[2,4,5-2H,2-13C]-C3H3NO	23
			12	[2-2H,5-13C]-C3H3NO	24
			31	[2,4,5-2H,5-13C]-C3H3NO	25
			15	[2,5-2H]-C3H3NO	26
			18	[2,5-2H,5-13C]-C3H3NO	27
			13	[2-2H,3-15N]-C3H3NO	28
			19	[2,5-2H,3-15N]-C3H3NO	29
			22	[4,5-2H]-C3H3NO	30

## Sheet: oxazole_reSE-initial_all
Fitting A B & C axes.
RUN#	Isotopologues	Newest Isotopologue	Total Isotopologues	Total Relative Error	Bonds' Relative Error	Angles' Relative Error	Dihedrals' Relative Error	R1 value	R1 error	R2 value	R2 error	A1 value	A1 error	R3 value	R3 error	A2 value	A2 error	R4 value	R4 error	A3 value	A3 error	R5 value	R5 error	A4 value	A4 error	R6 value	R6 error	A5 value	A5 error	R7 value	R7 error	A6 value	A6 error
000	iso001 iso002 iso003 iso004 iso005 iso006 iso007 iso008 iso009	initial accepted set	9	0.000957058	0.000419719	0.000860114	0	1.35152	0.000243006	1.36649	0.000182208	103.955	0.00922971	1.28774	0.000252898	115.068	0.0142755	1.34934	0.000178306	108.083	0.0129457	1.07499	0.000215949	116.612	0.0913022	1.07211	0.000127561	116.967	0.0254757	1.07393	0.000133763	129.171	0.0263834
001	iso001 iso002 iso003 iso004 iso005 iso006 iso007 iso008 iso009 iso014	014	10	0.000483801	0.000323752	0.000359511	0	1.35158	0.000179048	1.36646	0.000171601	103.954	0.00729413	1.28766	0.000171204	115.068	0.013666	1.34936	0.000167894	108.083	0.0123973	1.07506	0.000113783	116.565	0.0143005	1.0721	0.000122358	116.968	0.0244027	1.07393	0.000127564	129.171	0.0253408
002	iso001 iso002 iso003 iso004 iso005 iso006 iso007 iso008 iso009 iso014 iso025	025	11	0.000450066	0.000298497	0.000336837	0	1.35157	0.000176227	1.36654	0.000154902	103.954	0.00716902	1.28773	0.000157677	115.066	0.0133212	1.34928	0.000153853	108.078	0.0115879	1.07504	0.000109852	116.566	0.0140383	1.07208	0.000108987	116.955	0.0211366	1.074	0.000109946	129.167	0.0247242
003	iso001 iso002 iso003 iso004 iso005 iso006 iso007 iso008 iso009 iso014 iso025 iso021	021	12	0.00042513	0.000287882	0.000312825	0	1.35156	0.000173131	1.3666	0.000147136	103.953	0.00702753	1.2877	0.000155146	115.068	0.0130665	1.34927	0.000151501	108.076	0.0112993	1.07503	0.00010584	116.566	0.0138323	1.07203	0.000102935	116.959	0.0203663	1.07395	0.00010097	129.186	0.020451
004	iso001 iso002 iso003 iso004 iso005 iso006 iso007 iso008 iso009 iso014 iso025 iso021 iso016	016	13	0.000406401	0.000286377	0.000288357	0	1.35158	0.000171453	1.36667	0.000146832	103.95	0.00684351	1.28763	0.000151038	115.071	0.0115188	1.34931	0.000158178	108.071	0.0116728	1.07505	0.000104694	116.559	0.0142435	1.07199	0.000103402	116.991	0.0142283	1.07404	9.65876e-05	129.182	0.0213854
005	iso001 iso002 iso003 iso004 iso005 iso006 iso007 iso008 iso009 iso014 iso025 iso021 iso016 iso017	017	14	0.000383656	0.000266095	0.000276379	0	1.35161	0.000160681	1.36669	0.000141962	103.95	0.0066778	1.28767	0.000142664	115.069	0.0104782	1.34927	0.000146129	108.07	0.0113843	1.07501	9.19437e-05	116.559	0.0139345	1.07197	9.95719e-05	116.991	0.0131246	1.07408	8.27594e-05	129.18	0.0208266
006	iso001 iso002 iso003 iso004 iso005 iso006 iso007 iso008 iso009 iso014 iso025 iso021 iso016 iso017 iso011	011	15	0.000367087	0.00025704	0.000262075	0	1.35155	0.000158962	1.36676	0.000130991	103.952	0.00666624	1.28768	0.000141722	115.07	0.010537	1.34933	0.0001416	108.062	0.0104888	1.07501	9.04126e-05	116.565	0.0136085	1.07193	9.72527e-05	116.99	0.0131662	1.0741	7.30116e-05	129.165	0.0184798
007	iso001 iso002 iso003 iso004 iso005 iso006 iso007 iso008 iso009 iso014 iso025 iso021 iso016 iso017 iso011 iso030	030	16	0.000355421	0.000251628	0.000251013	0	1.35156	0.000156995	1.36677	0.000127933	103.953	0.00657438	1.28771	0.000137436	115.068	0.0102861	1.34931	0.000139367	108.062	0.010316	1.07499	8.77099e-05	116.565	0.0134654	1.07191	9.50749e-05	116.99	0.0121748	1.07409	7.18831e-05	129.164	0.0171984
008	iso001 iso002 iso003 iso004 iso005 iso006 iso007 iso008 iso009 iso014 iso025 iso021 iso016 iso017 iso011 iso030 iso028	028	17	0.000355421	0.000251628	0.000251013	0	1.35156	0.000156995	1.36677	0.000127933	103.953	0.00657438	1.28771	0.000137436	115.068	0.0102861	1.34931	0.000139367	108.062	0.010316	1.07499	8.77099e-05	116.565	0.0134654	1.07191	9.50749e-05	116.99	0.0121748	1.07409	7.18831e-05	129.164	0.0171984
009	iso001 iso002 iso003 iso004 iso005 iso006 iso007 iso008 iso009 iso014 iso025 iso021 iso016 iso017 iso011 iso030 iso028 iso032	032	18	0.000355421	0.000251628	0.000251013	0	1.35156	0.000156995	1.36677	0.000127933	103.953	0.00657438	1.28771	0.000137436	115.068	0.0102861	1.34931	0.000139367	108.062	0.010316	1.07499	8.77099e-05	116.565	0.0134654	1.07191	9.50749e-05	116.99	0.0121748	1.07409	7.18831e-05	129.164	0.0171984
010	iso001 iso002 iso003 iso004 iso005 iso006 iso007 iso008 iso009 iso014 iso025 iso021 iso016 iso017 iso011 iso030 iso028 iso032 iso033	033	19	0.000355421	0.000251628	0.000251013	0	1.35156	0.000156995	1.36677	0.000127933	103.953	0.00657438	1.28771	0.000137436	115.068	0.0102861	1.34931	0.000139367	108.062	0.010316	1.07499	8.77099e-05	116.565	0.0134654	1.07191	9.50749e-05	116.99	0.0121748	1.07409	7.18831e-05	129.164	0.0171984
011	iso001 iso002 iso003 iso004 iso005 iso006 iso007 iso008 iso009 iso014 iso025 iso021 iso016 iso017 iso011 iso030 iso028 iso032 iso033 iso010	010	20	0.000355777	0.000251596	0.000251549	0	1.35161	0.000155379	1.36674	0.000125772	103.955	0.00644382	1.28774	0.000137091	115.063	0.00920146	1.34933	0.000142443	108.062	0.0105413	1.07496	8.48534e-05	116.566	0.0137504	1.0719	9.71896e-05	116.989	0.0123718	1.0741	7.35351e-05	129.163	0.0175325
012	iso001 iso002 iso003 iso004 iso005 iso006 iso007 iso008 iso009 iso014 iso025 iso021 iso016 iso017 iso011 iso030 iso028 iso032 iso033 iso010 iso023	023	21	0.00037082	0.000266512	0.000257835	0	1.35153	0.000164179	1.36681	0.000131305	103.957	0.0069581	1.28775	0.000147494	115.065	0.00989262	1.34943	0.000151465	108.054	0.0109289	1.07497	9.10952e-05	116.575	0.0145263	1.07185	0.000103985	116.989	0.0133788	1.07408	7.38949e-05	129.135	0.0162176
013	iso001 iso002 iso003 iso004 iso005 iso006 iso007 iso008 iso009 iso014 iso025 iso021 iso016 iso017 iso011 iso030 iso028 iso032 iso033 iso010 iso023 iso029	029	22	0.000374873	0.000269405	0.000260673	0	1.35153	0.000164886	1.36681	0.00013351	103.958	0.00709975	1.28778	0.000150922	115.063	0.00935215	1.34947	0.000155616	108.051	0.0112427	1.07495	8.79166e-05	116.579	0.0149267	1.07183	0.000106414	116.989	0.0138198	1.07407	7.26506e-05	129.123	0.0160784
014	iso001 iso002 iso003 iso004 iso005 iso006 iso007 iso008 iso009 iso014 iso025 iso021 iso016 iso017 iso011 iso030 iso028 iso032 iso033 iso010 iso023 iso029 iso024	024	23	0.000375607	0.000268987	0.000262157	0	1.35133	0.000155239	1.36684	0.000138326	103.963	0.00731398	1.28797	0.000144699	115.067	0.00910584	1.34941	0.000162668	108.048	0.0117607	1.07497	8.39246e-05	116.602	0.0136375	1.07183	0.000110336	116.984	0.0144234	1.07408	7.6476e-05	129.116	0.0167284
015	iso001 iso002 iso003 iso004 iso005 iso006 iso007 iso008 iso009 iso014 iso025 iso021 iso016 iso017 iso011 iso030 iso028 iso032 iso033 iso010 iso023 iso029 iso024 iso026	026	24	0.000373737	0.000267734	0.000260764	0	1.35146	0.000153611	1.36668	0.000128075	103.958	0.00749534	1.28799	0.000151661	115.063	0.00936245	1.34924	0.000161142	108.066	0.0102274	1.07492	8.61939e-05	116.605	0.0142576	1.07196	0.000106723	116.977	0.0149866	1.07406	7.97219e-05	129.133	0.0162615
016	iso001 iso002 iso003 iso004 iso005 iso006 iso007 iso008 iso009 iso014 iso025 iso021 iso016 iso017 iso011 iso030 iso028 iso032 iso033 iso010 iso023 iso029 iso024 iso026 iso012	012	25	0.000378419	0.000273064	0.000261987	0	1.35142	0.000156211	1.36675	0.00012125	103.954	0.00785509	1.28799	0.000163474	115.068	0.00983793	1.34917	0.000167526	108.067	0.00920273	1.07493	8.71763e-05	116.616	0.0148232	1.07201	0.000101164	116.96	0.0152905	1.07408	8.54085e-05	129.123	0.0158761
017	iso001 iso002 iso003 iso004 iso005 iso006 iso007 iso008 iso009 iso014 iso025 iso021 iso016 iso017 iso011 iso030 iso028 iso032 iso033 iso010 iso023 iso029 iso024 iso026 iso012 iso031	031	26	0.000381024	0.000278509	0.000260023	0	1.35141	0.000158474	1.36677	0.000116173	103.95	0.00814624	1.28802	0.000170849	115.071	0.0100282	1.34911	0.000173292	108.071	0.00880007	1.07493	8.89223e-05	116.624	0.0151492	1.07207	0.00010295	116.948	0.0154644	1.07405	8.61406e-05	129.111	0.0146563
018	iso001 iso002 iso003 iso004 iso005 iso006 iso007 iso008 iso009 iso014 iso025 iso021 iso016 iso017 iso011 iso030 iso028 iso032 iso033 iso010 iso023 iso029 iso024 iso026 iso012 iso031 iso015	015	27	0.000388893	0.000283523	0.000266182	0	1.35138	0.000160752	1.36678	0.000119222	103.95	0.00839049	1.288	0.00017444	115.073	0.0101909	1.34912	0.000176151	108.07	0.00906444	1.07494	8.97897e-05	116.628	0.0154336	1.07206	0.000104131	116.952	0.0158392	1.07405	8.87277e-05	129.114	0.0150603
019	iso001 iso002 iso003 iso004 iso005 iso006 iso007 iso008 iso009 iso014 iso025 iso021 iso016 iso017 iso011 iso030 iso028 iso032 iso033 iso010 iso023 iso029 iso024 iso026 iso012 iso031 iso015 iso018	018	28	0.00039236	0.000285897	0.000268718	0	1.35139	0.000161046	1.36678	0.00011707	103.95	0.00853539	1.28798	0.000178034	115.073	0.0103518	1.34913	0.000178368	108.071	0.0086246	1.07493	9.0019e-05	116.631	0.0157116	1.07206	0.000104327	116.952	0.0161066	1.07405	9.0688e-05	129.115	0.0152179
020	iso001 iso002 iso003 iso004 iso005 iso006 iso007 iso008 iso009 iso014 iso025 iso021 iso016 iso017 iso011 iso030 iso028 iso032 iso033 iso010 iso023 iso029 iso024 iso026 iso012 iso031 iso015 iso018 iso013	013	29	0.000393031	0.000282586	0.000273164	0	1.35136	0.000154559	1.36678	0.000122889	103.947	0.00889968	1.28791	0.000168537	115.078	0.0104217	1.34916	0.000173907	108.073	0.00895603	1.07496	9.17675e-05	116.639	0.0156268	1.07207	0.000107949	116.941	0.016381	1.074	9.31568e-05	129.108	0.0156256
021	iso001 iso002 iso003 iso004 iso005 iso006 iso007 iso008 iso009 iso014 iso025 iso021 iso016 iso017 iso011 iso030 iso028 iso032 iso033 iso010 iso023 iso029 iso024 iso026 iso012 iso031 iso015 iso018 iso013 iso019	019	30	0.000396726	0.000282138	0.000278907	0	1.35129	0.000150499	1.3668	0.000129035	103.945	0.0093143	1.2879	0.000166839	115.085	0.0103266	1.34913	0.000169803	108.076	0.00924828	1.07499	9.45378e-05	116.651	0.0155569	1.07213	0.000105693	116.932	0.0167977	1.07397	9.73122e-05	129.105	0.016312
022	iso001 iso002 iso003 iso004 iso005 iso006 iso007 iso008 iso009 iso014 iso025 iso021 iso016 iso017 iso011 iso030 iso028 iso032 iso033 iso010 iso023 iso029 iso024 iso026 iso012 iso031 iso015 iso018 iso013 iso019 iso027	027	31	0.000420908	0.000298056	0.000297197	0	1.35121	0.000157044	1.3668	0.000140759	103.942	0.0101506	1.28795	0.000175931	115.092	0.0109143	1.34903	0.000175505	108.081	0.00997801	1.07503	0.000102853	116.658	0.0166606	1.07223	0.000108754	116.911	0.0174541	1.07397	0.000105762	129.095	0.0176008
023	iso001 iso002 iso003 iso004 iso005 iso006 iso007 iso008 iso009 iso014 iso025 iso021 iso016 iso017 iso011 iso030 iso028 iso032 iso033 iso010 iso023 iso029 iso024 iso026 iso012 iso031 iso015 iso018 iso013 iso019 iso027 iso020	020	32	0.000434871	0.000308214	0.000306785	0	1.35111	0.000161808	1.36666	0.000142682	103.954	0.00938036	1.28812	0.000178546	115.084	0.0115123	1.34911	0.00018213	108.081	0.0106078	1.07494	0.000106987	116.683	0.0164986	1.07224	0.000113019	116.913	0.0183315	1.07394	0.000114162	129.093	0.0190415
024	iso001 iso002 iso003 iso004 iso005 iso006 iso007 iso008 iso009 iso014 iso025 iso021 iso016 iso017 iso011 iso030 iso028 iso032 iso033 iso010 iso023 iso029 iso024 iso026 iso012 iso031 iso015 iso018 iso013 iso019 iso027 iso020 iso022	022	33	.00117384476697212821	0.000830574	0.000829493	0	1.35125	0.000438346	1.36662	0.000386336	103.952	0.0253496	1.28811	0.000483864	115.075	0.0311387	1.34905	0.000492386	108.087	0.0287383	1.07498	0.000288487	116.669	0.0446826	1.07248	0.000303847	116.865	0.0493427	1.07364	0.000300038	129.073	0.0515853
		Newest Isotopologue	Total Isotopologues	2* Total Relative Error	2* Bonds' Relative Error	2* Angles' Relative Error	Total Isotopologues	R1 value	2* R1 error	R2 value	2* R2 error	A1 value	2* A1 error	R3 value	2* R3 error	A2 value	2* A2 error	R4 value	2* R4 error	A3 value	2* A3 error	R5 value	2* R5 error	A4 value	2* A4 error	R6 value	2* R6 error	A5 value	2* A5 error	R7 value	2* R7 error	A6 value	2* A6 error
		initial accepted set	9	0.00191412	0.000839439	0.00172023	9	1.35152	0.000486013	1.36649	0.000364415	103.955	0.0184594	1.28774	0.000505797	115.068	0.0285509	1.34934	0.000356612	108.083	0.0258915	1.07499	0.000431898	116.612	0.182604	1.07211	0.000255122	116.967	0.0509514	1.07393	0.000267525	129.171	0.0527667
		014	10	0.000967602	0.000647503	0.000719023	10	1.35158	0.000358096	1.36646	0.000343201	103.954	0.0145883	1.28766	0.000342408	115.068	0.0273319	1.34936	0.000335788	108.083	0.0247945	1.07506	0.000227565	116.565	0.028601	1.0721	0.000244715	116.968	0.0488054	1.07393	0.000255128	129.171	0.0506817
		025	11	0.000900132	0.000596994	0.000673673	11	1.35157	0.000352454	1.36654	0.000309803	103.954	0.014338	1.28773	0.000315354	115.066	0.0266425	1.34928	0.000307706	108.078	0.0231759	1.07504	0.000219704	116.566	0.0280766	1.07208	0.000217974	116.955	0.0422733	1.074	0.000219893	129.167	0.0494485
		021	12	0.000850261	0.000575764	0.00062565	12	1.35156	0.000346262	1.3666	0.000294271	103.953	0.0140551	1.2877	0.000310291	115.068	0.0261331	1.34927	0.000303002	108.076	0.0225985	1.07503	0.00021168	116.566	0.0276646	1.07203	0.00020587	116.959	0.0407326	1.07395	0.00020194	129.186	0.040902
		016	13	0.000812801	0.000572755	0.000576713	13	1.35158	0.000342906	1.36667	0.000293664	103.95	0.013687	1.28763	0.000302075	115.071	0.0230377	1.34931	0.000316357	108.071	0.0233455	1.07505	0.000209389	116.559	0.028487	1.07199	0.000206805	116.991	0.0284566	1.07404	0.000193175	129.182	0.0427708
		017	14	0.000767313	0.000532191	0.000552759	14	1.35161	0.000321362	1.36669	0.000283924	103.95	0.0133556	1.28767	0.000285329	115.069	0.0209564	1.34927	0.000292259	108.07	0.0227686	1.07501	0.000183887	116.559	0.0278689	1.07197	0.000199144	116.991	0.0262493	1.07408	0.000165519	129.18	0.0416532
		011	15	0.000734174	0.00051408	0.000524149	15	1.35155	0.000317923	1.36676	0.000261982	103.952	0.0133325	1.28768	0.000283444	115.07	0.021074	1.34933	0.000283199	108.062	0.0209775	1.07501	0.000180825	116.565	0.027217	1.07193	0.000194505	116.99	0.0263323	1.0741	0.000146023	129.165	0.0369595
		030	16	0.000710843	0.000503256	0.000502027	16	1.35156	0.000313991	1.36677	0.000255866	103.953	0.0131488	1.28771	0.000274872	115.068	0.0205722	1.34931	0.000278734	108.062	0.020632	1.07499	0.00017542	116.565	0.0269309	1.07191	0.00019015	116.99	0.0243496	1.07409	0.000143766	129.164	0.0343967
		010	17	0.000711555	0.000503192	0.000503098	20	1.35161	0.000310759	1.36674	0.000251544	103.955	0.0128876	1.28774	0.000274182	115.063	0.0184029	1.34933	0.000284886	108.062	0.0210826	1.07496	0.000169707	116.566	0.0275008	1.0719	0.000194379	116.989	0.0247437	1.0741	0.00014707	129.163	0.035065
		023	18	0.00074164	0.000533024	0.00051567	21	1.35153	0.000328358	1.36681	0.000262609	103.957	0.0139162	1.28775	0.000294987	115.065	0.0197852	1.34943	0.00030293	108.054	0.0218577	1.07497	0.00018219	116.575	0.0290525	1.07185	0.00020797	116.989	0.0267575	1.07408	0.00014779	129.135	0.0324352
		029	19	0.000749746	0.000538811	0.000521346	22	1.35153	0.000329772	1.36681	0.000267019	103.958	0.0141995	1.28778	0.000301844	115.063	0.0187043	1.34947	0.000311231	108.051	0.0224854	1.07495	0.000175833	116.579	0.0298533	1.07183	0.000212829	116.989	0.0276396	1.07407	0.000145301	129.123	0.0321569
		024	20	0.000751214	0.000537975	0.000524314	23	1.35133	0.000310478	1.36684	0.000276653	103.963	0.014628	1.28797	0.000289399	115.067	0.0182117	1.34941	0.000325337	108.048	0.0235215	1.07497	0.000167849	116.602	0.0272751	1.07183	0.000220671	116.984	0.0288468	1.07408	0.000152952	129.116	0.0334568
		026	21	0.000747475	0.000535468	0.000521529	24	1.35146	0.000307222	1.36668	0.00025615	103.958	0.0149907	1.28799	0.000303323	115.063	0.0187249	1.34924	0.000322284	108.066	0.0204548	1.07492	0.000172388	116.605	0.0285152	1.07196	0.000213446	116.977	0.0299732	1.07406	0.000159444	129.133	0.0325229
		012	22	0.000756839	0.000546128	0.000523974	25	1.35142	0.000312422	1.36675	0.000242501	103.954	0.0157102	1.28799	0.000326948	115.068	0.0196759	1.34917	0.000335051	108.067	0.0184055	1.07493	0.000174353	116.616	0.0296464	1.07201	0.000202328	116.96	0.030581	1.07408	0.000170817	129.123	0.0317521
		031	23	0.000762048	0.000557017	0.000520046	26	1.35141	0.000316948	1.36677	0.000232346	103.95	0.0162925	1.28802	0.000341698	115.071	0.0200565	1.34911	0.000346584	108.071	0.0176001	1.07493	0.000177845	116.624	0.0302985	1.07207	0.000205899	116.948	0.0309287	1.07405	0.000172281	129.111	0.0293126
		015	24	0.000777787	0.000567047	0.000532363	27	1.35138	0.000321505	1.36678	0.000238444	103.95	0.016781	1.288	0.000348879	115.073	0.0203817	1.34912	0.000352302	108.07	0.0181289	1.07494	0.000179579	116.628	0.0308671	1.07206	0.000208263	116.952	0.0316784	1.07405	0.000177455	129.114	0.0301206
		018	25	0.00078472	0.000571793	0.000537436	28	1.35139	0.000322092	1.36678	0.00023414	103.95	0.0170708	1.28798	0.000356067	115.073	0.0207037	1.34913	0.000356736	108.071	0.0172492	1.07493	0.000180038	116.631	0.0314232	1.07206	0.000208653	116.952	0.0322133	1.07405	0.000181376	129.115	0.0304359
		013	26	0.000786062	0.000565171	0.000546328	29	1.35136	0.000309117	1.36678	0.000245778	103.947	0.0177994	1.28791	0.000337074	115.078	0.0208433	1.34916	0.000347813	108.073	0.0179121	1.07496	0.000183535	116.639	0.0312535	1.07207	0.000215898	116.941	0.032762	1.074	0.000186314	129.108	0.0312513
		019	27	0.000793451	0.000564277	0.000557814	30	1.35129	0.000300999	1.3668	0.00025807	103.945	0.0186286	1.2879	0.000333679	115.085	0.0206531	1.34913	0.000339606	108.076	0.0184966	1.07499	0.000189076	116.651	0.0311138	1.07213	0.000211387	116.932	0.0335954	1.07397	0.000194624	129.105	0.0326241
		027	28	0.000841816	0.000596111	0.000594395	31	1.35121	0.000314088	1.3668	0.000281518	103.942	0.0203013	1.28795	0.000351861	115.092	0.0218286	1.34903	0.00035101	108.081	0.019956	1.07503	0.000205706	116.658	0.0333213	1.07223	0.000217507	116.911	0.0349083	1.07397	0.000211525	129.095	0.0352015
		020	29	0.000869742	0.000616427	0.00061357	32	1.35111	0.000323616	1.36666	0.000285364	103.954	0.0187607	1.28812	0.000357091	115.084	0.0230246	1.34911	0.000364259	108.081	0.0212156	1.07494	0.000213974	116.683	0.0329971	1.07224	0.000226038	116.913	0.036663	1.07394	0.000228325	129.093	0.038083
		022	30	0.00234769	0.00166115	0.00165899	33	1.35125	0.000876693	1.36662	0.000772671	103.952	0.0506993	1.28811	0.000967727	115.075	0.0622773	1.34905	0.000984773	108.087	0.0574766	1.07498	0.000576974	116.669	0.0893651	1.07248	0.000607694	116.865	0.0986853	1.07364	0.000600075	129.073	0.103171
			Newest Isotopologue
			initial accepted set		N_Iso
			14	[2-2H,1-18O]-C3H3NO	10
			25	[5-2H,4-13C]-C3H3NO	11
			21	[2,4-2H]-C3H3NO	12
			16	[2,5-2H,2-13C]-C3H3NO	13
			17	[2,5-2H,4-13C]-C3H3NO	14
			11	[2-2H,4-13C]-C3H3NO	15
			30	[2,4,5-2H,4-13C]-C3H3NO	16
			10	[2-2H,2-13C]-C3H3NO	17
			23	[2,4,5-2H]-C3H3NO	18
			29	[2,4,5-2H,2-13C]-C3H3NO	19
			24	[5-2H,2-13C]-C3H3NO	20
			26	[5-2H,5-13C]-C3H3NO	21
			12	[2-2H,5-13C]-C3H3NO	22
			31	[2,4,5-2H,5-13C]-C3H3NO	23
			15	[2,5-2H]-C3H3NO	24
			18	[2,5-2H,5-13C]-C3H3NO	25
			13	[2-2H,3-15N]-C3H3NO	26
			19	[2,5-2H,3-15N]-C3H3NO	27
			27	[5-2H,3-15N]-C3H3NO	28
			20	[2,5-2H,1-18O]-C3H3NO	29
			22	[4,5-2H]-C3H3NO	30

## Sheet: oxazole_reSE-final
Fitting A B & C axes.
RUN#	Isotopologues	Newest Isotopologue	Total Isotopologues	Total Relative Error	Bonds' Relative Error	Angles' Relative Error	Dihedrals' Relative Error	R1 value	R1 error	R2 value	R2 error	A1 value	A1 error	R3 value	R3 error	A2 value	A2 error	R4 value	R4 error	A3 value	A3 error	R5 value	R5 error	A4 value	A4 error	R6 value	R6 error	A5 value	A5 error	R7 value	R7 error	A6 value	A6 error
000	iso001 iso002 iso003 iso004 iso005 iso006 iso007 iso008 iso009	initial accepted set	9	.00113529510823307963	0.000498994	.00101975500379809855	0	1.35121	0.000289516	1.36659	0.000217475	103.961	0.011013	1.28852	0.000300991	115.062	0.0170293	1.34924	0.000212893	108.086	0.0154605	1.07463	0.000254263	116.791	0.108257	1.07241	0.000152356	116.891	0.0303915	1.07398	0.000159774	129.053	0.0314833
001	iso001 iso002 iso003 iso004 iso005 iso006 iso007 iso008 iso009 iso014	014	10	0.000600479	0.000401874	0.000446175	0	1.35126	0.000222264	1.36655	0.000212923	103.962	0.00905321	1.28846	0.000212455	115.061	0.0169461	1.34926	0.0002084	108.085	0.0153897	1.07469	0.000141385	116.743	0.0177669	1.0724	0.000151911	116.892	0.0302636	1.07397	0.000158394	129.052	0.031435
002	iso001 iso002 iso003 iso004 iso005 iso006 iso007 iso008 iso009 iso014 iso016	016	11	0.000548232	0.000386145	0.000389166	0	1.35122	0.000212973	1.36661	0.000200416	103.96	0.00849092	1.28842	0.000202107	115.067	0.0148212	1.34926	0.000206086	108.084	0.015281	1.07471	0.000138066	116.743	0.0175901	1.07236	0.000140314	116.886	0.0192367	1.07396	0.000156361	129.052	0.0311901
003	iso001 iso002 iso003 iso004 iso005 iso006 iso007 iso008 iso009 iso014 iso016 iso031	031	12	0.000501519	0.000372527	0.000335775	0	1.35129	0.000199326	1.36654	0.000191865	103.959	0.00855868	1.28843	0.000203254	115.064	0.0143846	1.34921	0.000202729	108.091	0.0140644	1.07466	0.000128559	116.741	0.0174574	1.07239	0.000140126	116.888	0.0189819	1.07391	0.000145896	129.058	0.0202727
004	iso001 iso002 iso003 iso004 iso005 iso006 iso007 iso008 iso009 iso014 iso016 iso031 iso017	017	13	0.000456806	0.000335336	0.000310196	0	1.35131	0.000191149	1.36657	0.000175738	103.959	0.0084577	1.28846	0.000186042	115.061	0.0130363	1.3492	0.000184987	108.088	0.0128715	1.07463	0.000112105	116.741	0.0173805	1.07236	0.000130057	116.885	0.0177853	1.07395	0.000110901	129.053	0.016958
005	iso001 iso002 iso003 iso004 iso005 iso006 iso007 iso008 iso009 iso014 iso016 iso031 iso017 iso029	029	14	0.000424729	0.000309023	0.000291375	0	1.35129	0.000168411	1.36659	0.000145553	103.959	0.0082815	1.28845	0.000182237	115.062	0.0111642	1.3492	0.000178988	108.087	0.0118075	1.07464	0.000102824	116.742	0.0167909	1.07235	0.000121946	116.885	0.0164557	1.07394	0.000101473	129.053	0.0166762
006	iso001 iso002 iso003 iso004 iso005 iso006 iso007 iso008 iso009 iso014 iso016 iso031 iso017 iso029 iso019	019	15	0.000402136	0.000288742	0.000279895	0	1.35125	0.000144818	1.36661	0.000144677	103.958	0.00828833	1.28843	0.000166452	115.066	0.0099561	1.34921	0.00016445	108.087	0.011866	1.07466	9.8554e-05	116.747	0.015271	1.07236	0.000116785	116.882	0.0160398	1.07392	0.000101096	129.05	0.0165787
007	iso001 iso002 iso003 iso004 iso005 iso006 iso007 iso008 iso009 iso014 iso016 iso031 iso017 iso029 iso019 iso012	012	16	0.000379759	0.000273683	0.000263276	0	1.35124	0.000138675	1.36664	0.00013365	103.958	0.00785578	1.28844	0.000165287	115.066	0.0100108	1.34919	0.000157527	108.085	0.0100156	1.07466	9.70342e-05	116.749	0.0148259	1.07236	9.48139e-05	116.877	0.0152629	1.07394	0.000100442	129.047	0.0154148
008	iso001 iso002 iso003 iso004 iso005 iso006 iso007 iso008 iso009 iso014 iso016 iso031 iso017 iso029 iso019 iso012 iso011	011	17	0.000361848	0.000259386	0.000252296	0	1.35125	0.000137825	1.36665	0.000117892	103.957	0.00776659	1.28845	0.000159745	115.066	0.00989799	1.34918	0.000151295	108.086	0.00903902	1.07466	8.98459e-05	116.748	0.0144882	1.07237	9.31862e-05	116.876	0.0150272	1.07395	8.95194e-05	129.048	0.0139867
009	iso001 iso002 iso003 iso004 iso005 iso006 iso007 iso008 iso009 iso014 iso016 iso031 iso017 iso029 iso019 iso012 iso011 iso024	024	18	0.000345808	0.000247626	0.00024138	0	1.35124	0.000126212	1.36664	0.00011677	103.958	0.00745666	1.28847	0.000148561	115.065	0.00928836	1.34918	0.000150069	108.085	0.00896452	1.07464	8.01063e-05	116.75	0.0127121	1.07237	9.12038e-05	116.876	0.0149353	1.07395	8.88043e-05	129.047	0.0138623
010	iso001 iso002 iso003 iso004 iso005 iso006 iso007 iso008 iso009 iso014 iso016 iso031 iso017 iso029 iso019 iso012 iso011 iso024 iso025	025	19	0.000335439	0.000238143	0.000236236	0	1.35124	0.000125904	1.36664	0.000114471	103.958	0.00742414	1.28847	0.000140684	115.065	0.00908719	1.34918	0.00014267	108.085	0.00889696	1.07464	7.98436e-05	116.751	0.0126568	1.07237	8.9112e-05	116.877	0.0142391	1.07395	7.9536e-05	129.048	0.0135959
011	iso001 iso002 iso003 iso004 iso005 iso006 iso007 iso008 iso009 iso014 iso016 iso031 iso017 iso029 iso019 iso012 iso011 iso024 iso025 iso018	018	20	0.000326861	0.000232066	0.000230182	0	1.35124	0.000122637	1.36664	0.000107026	103.958	0.00734144	1.28847	0.000140491	115.065	0.00905174	1.34918	0.000138204	108.086	0.00782009	1.07464	7.89077e-05	116.751	0.0126026	1.07237	8.47673e-05	116.877	0.0139855	1.07395	7.93726e-05	129.048	0.0132882
012	iso001 iso002 iso003 iso004 iso005 iso006 iso007 iso008 iso009 iso014 iso016 iso031 iso017 iso029 iso019 iso012 iso011 iso024 iso025 iso018 iso020	020	21	0.000318399	0.000225778	0.000224505	0	1.35126	0.00011953	1.36665	0.000103219	103.956	0.00663745	1.28845	0.000136251	115.066	0.00889788	1.34916	0.000134134	108.086	0.00769936	1.07465	7.70829e-05	116.749	0.0122908	1.07238	8.1858e-05	116.876	0.0136705	1.07395	7.89763e-05	129.048	0.0132285
013	iso001 iso002 iso003 iso004 iso005 iso006 iso007 iso008 iso009 iso014 iso016 iso031 iso017 iso029 iso019 iso012 iso011 iso024 iso025 iso018 iso020 iso030	030	22	0.000312052	0.000222406	0.000218889	0	1.35126	0.00011985	1.36667	0.000100146	103.957	0.00660422	1.28847	0.000132539	115.065	0.00870942	1.34915	0.000133566	108.085	0.00739399	1.07463	7.38877e-05	116.751	0.011986	1.07237	8.08431e-05	116.873	0.0131672	1.07395	7.91744e-05	129.047	0.0130553
014	iso001 iso002 iso003 iso004 iso005 iso006 iso007 iso008 iso009 iso014 iso016 iso031 iso017 iso029 iso019 iso012 iso011 iso024 iso025 iso018 iso020 iso030 iso027	027	23	0.00030716	0.000217045	0.000217345	0	1.35123	0.000114332	1.36668	9.96985e-05	103.956	0.0065989	1.2885	0.000128849	115.067	0.00847784	1.34912	0.000128904	108.085	0.00737906	1.07464	7.38357e-05	116.753	0.0118553	1.07239	7.87542e-05	116.872	0.0131312	1.07396	7.88068e-05	129.047	0.013024
015	iso001 iso002 iso003 iso004 iso005 iso006 iso007 iso008 iso009 iso014 iso016 iso031 iso017 iso029 iso019 iso012 iso011 iso024 iso025 iso018 iso020 iso030 iso027 iso026	026	24	0.000302081	0.000213658	0.000213549	0	1.35123	0.000113272	1.36667	9.6149e-05	103.956	0.00656231	1.28851	0.000128106	115.066	0.00844856	1.3491	0.000124726	108.087	0.00682225	1.07463	7.37482e-05	116.755	0.0116829	1.0724	7.69731e-05	116.871	0.0129969	1.07396	7.87701e-05	129.049	0.0128165
016	iso001 iso002 iso003 iso004 iso005 iso006 iso007 iso008 iso009 iso014 iso016 iso031 iso017 iso029 iso019 iso012 iso011 iso024 iso025 iso018 iso020 iso030 iso027 iso026 iso010	010	25	0.000297938	0.0002108	0.000210549	0	1.35125	0.000111293	1.36666	9.33583e-05	103.956	0.00638942	1.28852	0.000124979	115.065	0.00768223	1.3491	0.00012504	108.087	0.00683661	1.07462	7.15811e-05	116.756	0.0116043	1.0724	7.69188e-05	116.87	0.0129688	1.07396	7.89678e-05	129.049	0.012842
017	iso001 iso002 iso003 iso004 iso005 iso006 iso007 iso008 iso009 iso014 iso016 iso031 iso017 iso029 iso019 iso012 iso011 iso024 iso025 iso018 iso020 iso030 iso027 iso026 iso010 iso021	021	26	0.000294378	0.000208681	0.00020763	0	1.35124	0.000110986	1.36666	9.31145e-05	103.956	0.0063632	1.28852	0.000124661	115.065	0.00765226	1.34909	0.000124355	108.087	0.00682381	1.07463	7.10043e-05	116.756	0.0115582	1.0724	7.60697e-05	116.869	0.0126553	1.07397	7.52193e-05	129.048	0.0125312
018	iso001 iso002 iso003 iso004 iso005 iso006 iso007 iso008 iso009 iso014 iso016 iso031 iso017 iso029 iso019 iso012 iso011 iso024 iso025 iso018 iso020 iso030 iso027 iso026 iso010 iso021 iso023	023	27	0.000292342	0.000207155	0.000206279	0	1.35124	0.000110738	1.36666	9.29036e-05	103.956	0.00633873	1.28852	0.000124401	115.065	0.00762136	1.34909	0.00012317	108.087	0.00680175	1.07463	7.06672e-05	116.756	0.0115355	1.07241	7.53224e-05	116.869	0.0125642	1.07397	7.3327e-05	129.048	0.0123556
019	iso001 iso002 iso003 iso004 iso005 iso006 iso007 iso008 iso009 iso014 iso016 iso031 iso017 iso029 iso019 iso012 iso011 iso024 iso025 iso018 iso020 iso030 iso027 iso026 iso010 iso021 iso023 iso015	015	28	0.000291199	0.000206464	0.000205352	0	1.35124	0.000110483	1.36666	9.27848e-05	103.956	0.00633058	1.28852	0.000124099	115.065	0.00760842	1.34909	0.000122859	108.087	0.00679179	1.07463	7.02654e-05	116.756	0.0114989	1.07241	7.4758e-05	116.869	0.0124743	1.07397	7.30661e-05	129.049	0.0122753
020	iso001 iso002 iso003 iso004 iso005 iso006 iso007 iso008 iso009 iso014 iso016 iso031 iso017 iso029 iso019 iso012 iso011 iso024 iso025 iso018 iso020 iso030 iso027 iso026 iso010 iso021 iso023 iso015 iso013	013	29	0.000290562	0.00020493	0.000205985	0	1.35124	0.000107848	1.36667	9.47735e-05	103.955	0.00642857	1.28848	0.000119826	115.066	0.0076297	1.34911	0.00012143	108.088	0.00691085	1.07464	7.04917e-05	116.758	0.0114175	1.07241	7.62953e-05	116.865	0.0124518	1.07395	7.36507e-05	129.045	0.0123814
021	iso001 iso002 iso003 iso004 iso005 iso006 iso007 iso008 iso009 iso014 iso016 iso031 iso017 iso029 iso019 iso012 iso011 iso024 iso025 iso018 iso020 iso030 iso027 iso026 iso010 iso021 iso023 iso015 iso013 iso028	028	30	0.000290562	0.00020493	0.000205985	0	1.35124	0.000107848	1.36667	9.47735e-05	103.955	0.00642857	1.28848	0.000119826	115.066	0.0076297	1.34911	0.00012143	108.088	0.00691085	1.07464	7.04917e-05	116.758	0.0114175	1.07241	7.62953e-05	116.865	0.0124518	1.07395	7.36507e-05	129.045	0.0123814
022	iso001 iso002 iso003 iso004 iso005 iso006 iso007 iso008 iso009 iso014 iso016 iso031 iso017 iso029 iso019 iso012 iso011 iso024 iso025 iso018 iso020 iso030 iso027 iso026 iso010 iso021 iso023 iso015 iso013 iso028 iso032	032	31	0.000290562	0.00020493	0.000205985	0	1.35124	0.000107848	1.36667	9.47735e-05	103.955	0.00642857	1.28848	0.000119826	115.066	0.0076297	1.34911	0.00012143	108.088	0.00691085	1.07464	7.04917e-05	116.758	0.0114175	1.07241	7.62953e-05	116.865	0.0124518	1.07395	7.36507e-05	129.045	0.0123814
023	iso001 iso002 iso003 iso004 iso005 iso006 iso007 iso008 iso009 iso014 iso016 iso031 iso017 iso029 iso019 iso012 iso011 iso024 iso025 iso018 iso020 iso030 iso027 iso026 iso010 iso021 iso023 iso015 iso013 iso028 iso032 iso033	033	32	0.000290562	0.00020493	0.000205985	0	1.35124	0.000107848	1.36667	9.47735e-05	103.955	0.00642857	1.28848	0.000119826	115.066	0.0076297	1.34911	0.00012143	108.088	0.00691085	1.07464	7.04917e-05	116.758	0.0114175	1.07241	7.62953e-05	116.865	0.0124518	1.07395	7.36507e-05	129.045	0.0123814
024	iso001 iso002 iso003 iso004 iso005 iso006 iso007 iso008 iso009 iso014 iso016 iso031 iso017 iso029 iso019 iso012 iso011 iso024 iso025 iso018 iso020 iso030 iso027 iso026 iso010 iso021 iso023 iso015 iso013 iso028 iso032 iso033 iso022	022	33	0.000290917	0.00020489	0.000206525	0	1.35124	0.000108198	1.36667	9.49929e-05	103.955	0.00643525	1.28848	0.000120209	115.067	0.00764197	1.3491	0.000121507	108.088	0.00692977	1.07463	7.04782e-05	116.758	0.0114545	1.07242	7.62224e-05	116.864	0.0124824	1.07397	7.25905e-05	129.045	0.0124219
		Newest Isotopologue	Total Isotopologues	2* Total Relative Error	2* Bonds' Relative Error	2* Angles' Relative Error	Total Isotopologues	R1 value	2* R1 error	R2 value	2* R2 error	A1 value	2* A1 error	R3 value	2* R3 error	A2 value	2* A2 error	R4 value	2* R4 error	A3 value	2* A3 error	R5 value	2* R5 error	A4 value	2* A4 error	R6 value	2* R6 error	A5 value	2* A5 error	R7 value	2* R7 error	A6 value	2* A6 error
		initial accepted set	9	0.00227059	0.000997987	0.00203951	9	1.35121	0.000579032	1.36659	0.000434951	103.961	0.0220261	1.28852	0.000601982	115.062	0.0340586	1.34924	0.000425785	108.086	0.0309209	1.07463	0.000508525	116.791	0.216515	1.07241	0.000304713	116.891	0.0607831	1.07398	0.000319549	129.053	0.0629666
		014	10	0.00120096	0.000803749	0.000892351	10	1.35126	0.000444527	1.36655	0.000425847	103.962	0.0181064	1.28846	0.00042491	115.061	0.0338921	1.34926	0.000416799	108.085	0.0307795	1.07469	0.000282769	116.743	0.0355338	1.0724	0.000303821	116.892	0.0605272	1.07397	0.000316788	129.052	0.06287
		016	11	0.00109646	0.000772289	0.000778333	11	1.35122	0.000425947	1.36661	0.000400832	103.96	0.0169818	1.28842	0.000404213	115.067	0.0296423	1.34926	0.000412173	108.084	0.030562	1.07471	0.000276131	116.743	0.0351803	1.07236	0.000280628	116.886	0.0384734	1.07396	0.000312722	129.052	0.0623803
		031	12	0.00100304	0.000745055	0.000671551	12	1.35129	0.000398652	1.36654	0.00038373	103.959	0.0171174	1.28843	0.000406508	115.064	0.0287693	1.34921	0.000405458	108.091	0.0281287	1.07466	0.000257118	116.741	0.0349148	1.07239	0.000280253	116.888	0.0379638	1.07391	0.000291793	129.058	0.0405453
		017	13	0.000913611	0.000670671	0.000620391	13	1.35131	0.000382298	1.36657	0.000351477	103.959	0.0169154	1.28846	0.000372085	115.061	0.0260727	1.3492	0.000369974	108.088	0.0257429	1.07463	0.00022421	116.741	0.034761	1.07236	0.000260113	116.885	0.0355706	1.07395	0.000221803	129.053	0.0339159
		029	14	0.000849458	0.000618047	0.00058275	14	1.35129	0.000336821	1.36659	0.000291106	103.959	0.016563	1.28845	0.000364474	115.062	0.0223285	1.3492	0.000357977	108.087	0.023615	1.07464	0.000205649	116.742	0.0335819	1.07235	0.000243892	116.885	0.0329115	1.07394	0.000202945	129.053	0.0333524
		019	15	0.000804272	0.000577485	0.000559789	15	1.35125	0.000289636	1.36661	0.000289354	103.958	0.0165767	1.28843	0.000332905	115.066	0.0199122	1.34921	0.000328899	108.087	0.0237319	1.07466	0.000197108	116.747	0.0305421	1.07236	0.00023357	116.882	0.0320796	1.07392	0.000202193	129.05	0.0331573
		012	16	0.000759518	0.000547367	0.000526552	16	1.35124	0.00027735	1.36664	0.000267299	103.958	0.0157116	1.28844	0.000330575	115.066	0.0200216	1.34919	0.000315055	108.085	0.0200311	1.07466	0.000194068	116.749	0.0296519	1.07236	0.000189628	116.877	0.0305257	1.07394	0.000200883	129.047	0.0308296
		011	17	0.000723697	0.000518772	0.000504591	17	1.35125	0.000275651	1.36665	0.000235785	103.957	0.0155332	1.28845	0.000319491	115.066	0.019796	1.34918	0.000302591	108.086	0.018078	1.07466	0.000179692	116.748	0.0289764	1.07237	0.000186372	116.876	0.0300544	1.07395	0.000179039	129.048	0.0279733
		024	18	0.000691615	0.000495252	0.000482759	18	1.35124	0.000252425	1.36664	0.000233539	103.958	0.0149133	1.28847	0.000297121	115.065	0.0185767	1.34918	0.000300139	108.085	0.017929	1.07464	0.000160213	116.75	0.0254243	1.07237	0.000182408	116.876	0.0298706	1.07395	0.000177609	129.047	0.0277246
		025	19	0.000670879	0.000476286	0.000472472	19	1.35124	0.000251809	1.36664	0.000228941	103.958	0.0148483	1.28847	0.000281368	115.065	0.0181744	1.34918	0.00028534	108.085	0.0177939	1.07464	0.000159687	116.751	0.0253136	1.07237	0.000178224	116.877	0.0284782	1.07395	0.000159072	129.048	0.0271918
		018	20	0.000653722	0.000464132	0.000460363	20	1.35124	0.000245274	1.36664	0.000214051	103.958	0.0146829	1.28847	0.000280983	115.065	0.0181035	1.34918	0.000276408	108.086	0.0156402	1.07464	0.000157815	116.751	0.0252052	1.07237	0.000169535	116.877	0.0279711	1.07395	0.000158745	129.048	0.0265765
		020	21	0.000636799	0.000451556	0.00044901	21	1.35126	0.00023906	1.36665	0.000206438	103.956	0.0132749	1.28845	0.000272502	115.066	0.0177958	1.34916	0.000268267	108.086	0.0153987	1.07465	0.000154166	116.749	0.0245817	1.07238	0.000163716	116.876	0.027341	1.07395	0.000157953	129.048	0.0264569
		030	22	0.000624104	0.000444812	0.000437777	22	1.35126	0.000239701	1.36667	0.000200293	103.957	0.0132084	1.28847	0.000265077	115.065	0.0174188	1.34915	0.000267131	108.085	0.014788	1.07463	0.000147775	116.751	0.0239719	1.07237	0.000161686	116.873	0.0263345	1.07395	0.000158349	129.047	0.0261106
		027	23	0.000614321	0.00043409	0.00043469	23	1.35123	0.000228664	1.36668	0.000199397	103.956	0.0131978	1.2885	0.000257698	115.067	0.0169557	1.34912	0.000257808	108.085	0.0147581	1.07464	0.000147671	116.753	0.0237107	1.07239	0.000157508	116.872	0.0262624	1.07396	0.000157614	129.047	0.0260481
		026	24	0.000604161	0.000427316	0.000427097	24	1.35123	0.000226543	1.36667	0.000192298	103.956	0.0131246	1.28851	0.000256213	115.066	0.0168971	1.3491	0.000249451	108.087	0.0136445	1.07463	0.000147496	116.755	0.0233658	1.0724	0.000153946	116.871	0.0259938	1.07396	0.00015754	129.049	0.025633
		010	25	0.000595877	0.000421599	0.000421097	25	1.35125	0.000222585	1.36666	0.000186717	103.956	0.0127788	1.28852	0.000249958	115.065	0.0153645	1.3491	0.00025008	108.087	0.0136732	1.07462	0.000143162	116.756	0.0232086	1.0724	0.000153838	116.87	0.0259376	1.07396	0.000157936	129.049	0.0256841
		021	26	0.000588756	0.000417362	0.000415261	26	1.35124	0.000221972	1.36666	0.000186229	103.956	0.0127264	1.28852	0.000249323	115.065	0.0153045	1.34909	0.00024871	108.087	0.0136476	1.07463	0.000142009	116.756	0.0231164	1.0724	0.000152139	116.869	0.0253106	1.07397	0.000150439	129.048	0.0250624
		023	27	0.000584685	0.000414309	0.000412558	27	1.35124	0.000221476	1.36666	0.000185807	103.956	0.0126775	1.28852	0.000248802	115.065	0.0152427	1.34909	0.00024634	108.087	0.0136035	1.07463	0.000141334	116.756	0.023071	1.07241	0.000150645	116.869	0.0251284	1.07397	0.000146654	129.048	0.0247111
		015	28	0.000582398	0.000412928	0.000410705	28	1.35124	0.000220965	1.36666	0.00018557	103.956	0.0126612	1.28852	0.000248199	115.065	0.0152168	1.34909	0.000245719	108.087	0.0135836	1.07463	0.000140531	116.756	0.0229979	1.07241	0.000149516	116.869	0.0249485	1.07397	0.000146132	129.049	0.0245507
		013	29	0.000581123	0.000409861	0.000411969	29	1.35124	0.000215695	1.36667	0.000189547	103.955	0.0128571	1.28848	0.000239653	115.066	0.0152594	1.34911	0.00024286	108.088	0.0138217	1.07464	0.000140983	116.758	0.022835	1.07241	0.000152591	116.865	0.0249037	1.07395	0.000147301	129.045	0.0247629
		022	30	0.000581833	0.00040978	0.00041305	33	1.35124	0.000216397	1.36667	0.000189986	103.955	0.0128705	1.28848	0.000240418	115.067	0.0152839	1.3491	0.000243013	108.088	0.0138595	1.07463	0.000140956	116.758	0.0229091	1.07242	0.000152445	116.864	0.0249649	1.07397	0.000145181	129.045	0.0248438
								"oxazole_reSE_redone.out" parameters				Agreement with xrefiteration
								R1	1.35124	0.000108198		TRUE
								R2	1.36667	9.49929e-05		TRUE
								A1	103.955	0.00643525		TRUE
								R3	1.28848	0.000120209		TRUE
								A2	115.067	0.00764197		TRUE
								R4	1.3491	0.000121507		TRUE
								A3	108.088	0.00692977		TRUE
								R5	1.07463	7.04782e-05		TRUE
								A4	116.758	0.0114545		TRUE
								R6	1.07242	7.62224e-05		TRUE
								A5	116.864	0.0124824		TRUE
								R7	1.07397	7.25905e-05		TRUE
								A6	129.045	0.0124219		TRUE
			Newest Isotopologue
			initial accepted set		N_Iso
			14	[2-2H,1-18O]-C3H3NO	10
			16	[2,5-2H,2-13C]-C3H3NO	11
			31	[2,4,5-2H,5-13C]-C3H3NO	12
			17	[2,5-2H,4-13C]-C3H3NO	13
			29	[2,4,5-2H,2-13C]-C3H3NO	14
			19	[2,5-2H,3-15N]-C3H3NO	15
			12	[2-2H,5-13C]-C3H3NO	16
			11	[2-2H,4-13C]-C3H3NO	17
			24	[5-2H,2-13C]-C3H3NO	18
			25	[5-2H,4-13C]-C3H3NO	19
			18	[2,5-2H,5-13C]-C3H3NO	20
			20	[2,5-2H,1-18O]-C3H3NO	21
			30	[2,4,5-2H,4-13C]-C3H3NO	22
			27	[5-2H,3-15N]-C3H3NO	23
			26	[5-2H,5-13C]-C3H3NO	24
			10	[2-2H,2-13C]-C3H3NO	25
			21	[2,4-2H]-C3H3NO	26
			23	[2,4,5-2H]-C3H3NO	27
			15	[2,5-2H]-C3H3NO	28
			13	[2-2H,3-15N]-C3H3NO	29
			22	[4,5-2H]-C3H3NO	30

## Sheet: oxazole_reSE-final_with22
Fitting A B & C axes.
RUN#	Isotopologues	Newest Isotopologue	Total Isotopologues	Total Relative Error	Bonds' Relative Error	Angles' Relative Error	Dihedrals' Relative Error	R1 value	R1 error	R2 value	R2 error	A1 value	A1 error	R3 value	R3 error	A2 value	A2 error	R4 value	R4 error	A3 value	A3 error	R5 value	R5 error	A4 value	A4 error	R6 value	R6 error	A5 value	A5 error	R7 value	R7 error	A6 value	A6 error
000	iso001 iso002 iso003 iso004 iso005 iso006 iso007 iso008 iso009	initial accepted set	9	.00113529510823307963	0.000498994	.00101975500379809855	0	1.35121	0.000289516	1.36659	0.000217475	103.961	0.011013	1.28852	0.000300991	115.062	0.0170293	1.34924	0.000212893	108.086	0.0154605	1.07463	0.000254263	116.791	0.108257	1.07241	0.000152356	116.891	0.0303915	1.07398	0.000159774	129.053	0.0314833
001	iso001 iso002 iso003 iso004 iso005 iso006 iso007 iso008 iso009 iso014	014	10	0.000600479	0.000401874	0.000446175	0	1.35126	0.000222264	1.36655	0.000212923	103.962	0.00905321	1.28846	0.000212455	115.061	0.0169461	1.34926	0.0002084	108.085	0.0153897	1.07469	0.000141385	116.743	0.0177669	1.0724	0.000151911	116.892	0.0302636	1.07397	0.000158394	129.052	0.031435
002	iso001 iso002 iso003 iso004 iso005 iso006 iso007 iso008 iso009 iso014 iso016	016	11	0.000548232	0.000386145	0.000389166	0	1.35122	0.000212973	1.36661	0.000200416	103.96	0.00849092	1.28842	0.000202107	115.067	0.0148212	1.34926	0.000206086	108.084	0.015281	1.07471	0.000138066	116.743	0.0175901	1.07236	0.000140314	116.886	0.0192367	1.07396	0.000156361	129.052	0.0311901
003	iso001 iso002 iso003 iso004 iso005 iso006 iso007 iso008 iso009 iso014 iso016 iso031	031	12	0.000501519	0.000372527	0.000335775	0	1.35129	0.000199326	1.36654	0.000191865	103.959	0.00855868	1.28843	0.000203254	115.064	0.0143846	1.34921	0.000202729	108.091	0.0140644	1.07466	0.000128559	116.741	0.0174574	1.07239	0.000140126	116.888	0.0189819	1.07391	0.000145896	129.058	0.0202727
004	iso001 iso002 iso003 iso004 iso005 iso006 iso007 iso008 iso009 iso014 iso016 iso031 iso017	017	13	0.000456806	0.000335336	0.000310196	0	1.35131	0.000191149	1.36657	0.000175738	103.959	0.0084577	1.28846	0.000186042	115.061	0.0130363	1.3492	0.000184987	108.088	0.0128715	1.07463	0.000112105	116.741	0.0173805	1.07236	0.000130057	116.885	0.0177853	1.07395	0.000110901	129.053	0.016958
005	iso001 iso002 iso003 iso004 iso005 iso006 iso007 iso008 iso009 iso014 iso016 iso031 iso017 iso029	029	14	0.000424729	0.000309023	0.000291375	0	1.35129	0.000168411	1.36659	0.000145553	103.959	0.0082815	1.28845	0.000182237	115.062	0.0111642	1.3492	0.000178988	108.087	0.0118075	1.07464	0.000102824	116.742	0.0167909	1.07235	0.000121946	116.885	0.0164557	1.07394	0.000101473	129.053	0.0166762
006	iso001 iso002 iso003 iso004 iso005 iso006 iso007 iso008 iso009 iso014 iso016 iso031 iso017 iso029 iso019	019	15	0.000402136	0.000288742	0.000279895	0	1.35125	0.000144818	1.36661	0.000144677	103.958	0.00828833	1.28843	0.000166452	115.066	0.0099561	1.34921	0.00016445	108.087	0.011866	1.07466	9.8554e-05	116.747	0.015271	1.07236	0.000116785	116.882	0.0160398	1.07392	0.000101096	129.05	0.0165787
007	iso001 iso002 iso003 iso004 iso005 iso006 iso007 iso008 iso009 iso014 iso016 iso031 iso017 iso029 iso019 iso012	012	16	0.000379759	0.000273683	0.000263276	0	1.35124	0.000138675	1.36664	0.00013365	103.958	0.00785578	1.28844	0.000165287	115.066	0.0100108	1.34919	0.000157527	108.085	0.0100156	1.07466	9.70342e-05	116.749	0.0148259	1.07236	9.48139e-05	116.877	0.0152629	1.07394	0.000100442	129.047	0.0154148
008	iso001 iso002 iso003 iso004 iso005 iso006 iso007 iso008 iso009 iso014 iso016 iso031 iso017 iso029 iso019 iso012 iso011	011	17	0.000361848	0.000259386	0.000252296	0	1.35125	0.000137825	1.36665	0.000117892	103.957	0.00776659	1.28845	0.000159745	115.066	0.00989799	1.34918	0.000151295	108.086	0.00903902	1.07466	8.98459e-05	116.748	0.0144882	1.07237	9.31862e-05	116.876	0.0150272	1.07395	8.95194e-05	129.048	0.0139867
009	iso001 iso002 iso003 iso004 iso005 iso006 iso007 iso008 iso009 iso014 iso016 iso031 iso017 iso029 iso019 iso012 iso011 iso024	024	18	0.000345808	0.000247626	0.00024138	0	1.35124	0.000126212	1.36664	0.00011677	103.958	0.00745666	1.28847	0.000148561	115.065	0.00928836	1.34918	0.000150069	108.085	0.00896452	1.07464	8.01063e-05	116.75	0.0127121	1.07237	9.12038e-05	116.876	0.0149353	1.07395	8.88043e-05	129.047	0.0138623
010	iso001 iso002 iso003 iso004 iso005 iso006 iso007 iso008 iso009 iso014 iso016 iso031 iso017 iso029 iso019 iso012 iso011 iso024 iso025	025	19	0.000335439	0.000238143	0.000236236	0	1.35124	0.000125904	1.36664	0.000114471	103.958	0.00742414	1.28847	0.000140684	115.065	0.00908719	1.34918	0.00014267	108.085	0.00889696	1.07464	7.98436e-05	116.751	0.0126568	1.07237	8.9112e-05	116.877	0.0142391	1.07395	7.9536e-05	129.048	0.0135959
011	iso001 iso002 iso003 iso004 iso005 iso006 iso007 iso008 iso009 iso014 iso016 iso031 iso017 iso029 iso019 iso012 iso011 iso024 iso025 iso018	018	20	0.000326861	0.000232066	0.000230182	0	1.35124	0.000122637	1.36664	0.000107026	103.958	0.00734144	1.28847	0.000140491	115.065	0.00905174	1.34918	0.000138204	108.086	0.00782009	1.07464	7.89077e-05	116.751	0.0126026	1.07237	8.47673e-05	116.877	0.0139855	1.07395	7.93726e-05	129.048	0.0132882
012	iso001 iso002 iso003 iso004 iso005 iso006 iso007 iso008 iso009 iso014 iso016 iso031 iso017 iso029 iso019 iso012 iso011 iso024 iso025 iso018 iso020	020	21	0.000318399	0.000225778	0.000224505	0	1.35126	0.00011953	1.36665	0.000103219	103.956	0.00663745	1.28845	0.000136251	115.066	0.00889788	1.34916	0.000134134	108.086	0.00769936	1.07465	7.70829e-05	116.749	0.0122908	1.07238	8.1858e-05	116.876	0.0136705	1.07395	7.89763e-05	129.048	0.0132285
013	iso001 iso002 iso003 iso004 iso005 iso006 iso007 iso008 iso009 iso014 iso016 iso031 iso017 iso029 iso019 iso012 iso011 iso024 iso025 iso018 iso020 iso030	030	22	0.000312052	0.000222406	0.000218889	0	1.35126	0.00011985	1.36667	0.000100146	103.957	0.00660422	1.28847	0.000132539	115.065	0.00870942	1.34915	0.000133566	108.085	0.00739399	1.07463	7.38877e-05	116.751	0.011986	1.07237	8.08431e-05	116.873	0.0131672	1.07395	7.91744e-05	129.047	0.0130553
014	iso001 iso002 iso003 iso004 iso005 iso006 iso007 iso008 iso009 iso014 iso016 iso031 iso017 iso029 iso019 iso012 iso011 iso024 iso025 iso018 iso020 iso030 iso027	027	23	0.00030716	0.000217045	0.000217345	0	1.35123	0.000114332	1.36668	9.96985e-05	103.956	0.0065989	1.2885	0.000128849	115.067	0.00847784	1.34912	0.000128904	108.085	0.00737906	1.07464	7.38357e-05	116.753	0.0118553	1.07239	7.87542e-05	116.872	0.0131312	1.07396	7.88068e-05	129.047	0.013024
015	iso001 iso002 iso003 iso004 iso005 iso006 iso007 iso008 iso009 iso014 iso016 iso031 iso017 iso029 iso019 iso012 iso011 iso024 iso025 iso018 iso020 iso030 iso027 iso026	026	24	0.000302081	0.000213658	0.000213549	0	1.35123	0.000113272	1.36667	9.6149e-05	103.956	0.00656231	1.28851	0.000128106	115.066	0.00844856	1.3491	0.000124726	108.087	0.00682225	1.07463	7.37482e-05	116.755	0.0116829	1.0724	7.69731e-05	116.871	0.0129969	1.07396	7.87701e-05	129.049	0.0128165
016	iso001 iso002 iso003 iso004 iso005 iso006 iso007 iso008 iso009 iso014 iso016 iso031 iso017 iso029 iso019 iso012 iso011 iso024 iso025 iso018 iso020 iso030 iso027 iso026 iso010	010	25	0.000297938	0.0002108	0.000210549	0	1.35125	0.000111293	1.36666	9.33583e-05	103.956	0.00638942	1.28852	0.000124979	115.065	0.00768223	1.3491	0.00012504	108.087	0.00683661	1.07462	7.15811e-05	116.756	0.0116043	1.0724	7.69188e-05	116.87	0.0129688	1.07396	7.89678e-05	129.049	0.012842
017	iso001 iso002 iso003 iso004 iso005 iso006 iso007 iso008 iso009 iso014 iso016 iso031 iso017 iso029 iso019 iso012 iso011 iso024 iso025 iso018 iso020 iso030 iso027 iso026 iso010 iso021	021	26	0.000294378	0.000208681	0.00020763	0	1.35124	0.000110986	1.36666	9.31145e-05	103.956	0.0063632	1.28852	0.000124661	115.065	0.00765226	1.34909	0.000124355	108.087	0.00682381	1.07463	7.10043e-05	116.756	0.0115582	1.0724	7.60697e-05	116.869	0.0126553	1.07397	7.52193e-05	129.048	0.0125312
018	iso001 iso002 iso003 iso004 iso005 iso006 iso007 iso008 iso009 iso014 iso016 iso031 iso017 iso029 iso019 iso012 iso011 iso024 iso025 iso018 iso020 iso030 iso027 iso026 iso010 iso021 iso023	023	27	0.000292342	0.000207155	0.000206279	0	1.35124	0.000110738	1.36666	9.29036e-05	103.956	0.00633873	1.28852	0.000124401	115.065	0.00762136	1.34909	0.00012317	108.087	0.00680175	1.07463	7.06672e-05	116.756	0.0115355	1.07241	7.53224e-05	116.869	0.0125642	1.07397	7.3327e-05	129.048	0.0123556
019	iso001 iso002 iso003 iso004 iso005 iso006 iso007 iso008 iso009 iso014 iso016 iso031 iso017 iso029 iso019 iso012 iso011 iso024 iso025 iso018 iso020 iso030 iso027 iso026 iso010 iso021 iso023 iso015	015	28	0.000291199	0.000206464	0.000205352	0	1.35124	0.000110483	1.36666	9.27848e-05	103.956	0.00633058	1.28852	0.000124099	115.065	0.00760842	1.34909	0.000122859	108.087	0.00679179	1.07463	7.02654e-05	116.756	0.0114989	1.07241	7.4758e-05	116.869	0.0124743	1.07397	7.30661e-05	129.049	0.0122753
020	iso001 iso002 iso003 iso004 iso005 iso006 iso007 iso008 iso009 iso014 iso016 iso031 iso017 iso029 iso019 iso012 iso011 iso024 iso025 iso018 iso020 iso030 iso027 iso026 iso010 iso021 iso023 iso015 iso013	013	29	0.000290562	0.00020493	0.000205985	0	1.35124	0.000107848	1.36667	9.47735e-05	103.955	0.00642857	1.28848	0.000119826	115.066	0.0076297	1.34911	0.00012143	108.088	0.00691085	1.07464	7.04917e-05	116.758	0.0114175	1.07241	7.62953e-05	116.865	0.0124518	1.07395	7.36507e-05	129.045	0.0123814
021	iso001 iso002 iso003 iso004 iso005 iso006 iso007 iso008 iso009 iso014 iso016 iso031 iso017 iso029 iso019 iso012 iso011 iso024 iso025 iso018 iso020 iso030 iso027 iso026 iso010 iso021 iso023 iso015 iso013 iso028	028	30	0.000290562	0.00020493	0.000205985	0	1.35124	0.000107848	1.36667	9.47735e-05	103.955	0.00642857	1.28848	0.000119826	115.066	0.0076297	1.34911	0.00012143	108.088	0.00691085	1.07464	7.04917e-05	116.758	0.0114175	1.07241	7.62953e-05	116.865	0.0124518	1.07395	7.36507e-05	129.045	0.0123814
022	iso001 iso002 iso003 iso004 iso005 iso006 iso007 iso008 iso009 iso014 iso016 iso031 iso017 iso029 iso019 iso012 iso011 iso024 iso025 iso018 iso020 iso030 iso027 iso026 iso010 iso021 iso023 iso015 iso013 iso028 iso032	032	31	0.000290562	0.00020493	0.000205985	0	1.35124	0.000107848	1.36667	9.47735e-05	103.955	0.00642857	1.28848	0.000119826	115.066	0.0076297	1.34911	0.00012143	108.088	0.00691085	1.07464	7.04917e-05	116.758	0.0114175	1.07241	7.62953e-05	116.865	0.0124518	1.07395	7.36507e-05	129.045	0.0123814
023	iso001 iso002 iso003 iso004 iso005 iso006 iso007 iso008 iso009 iso014 iso016 iso031 iso017 iso029 iso019 iso012 iso011 iso024 iso025 iso018 iso020 iso030 iso027 iso026 iso010 iso021 iso023 iso015 iso013 iso028 iso032 iso033	033	32	0.000290562	0.00020493	0.000205985	0	1.35124	0.000107848	1.36667	9.47735e-05	103.955	0.00642857	1.28848	0.000119826	115.066	0.0076297	1.34911	0.00012143	108.088	0.00691085	1.07464	7.04917e-05	116.758	0.0114175	1.07241	7.62953e-05	116.865	0.0124518	1.07395	7.36507e-05	129.045	0.0123814
024	iso001 iso002 iso003 iso004 iso005 iso006 iso007 iso008 iso009 iso014 iso016 iso031 iso017 iso029 iso019 iso012 iso011 iso024 iso025 iso018 iso020 iso030 iso027 iso026 iso010 iso021 iso023 iso015 iso013 iso028 iso032 iso033 iso022	022	33	0.000343556	0.000242062	0.000243796	0	1.35125	0.000128237	1.36666	0.000112553	103.954	0.00761945	1.28849	0.000142466	115.066	0.00905206	1.34907	0.000143739	108.09	0.00820398	1.07465	8.33836e-05	116.758	0.0135761	1.07248	8.9473e-05	116.853	0.0146077	1.07391	8.48825e-05	129.041	0.0146945
		Newest Isotopologue	Total Isotopologues	2* Total Relative Error	2* Bonds' Relative Error	2* Angles' Relative Error	Total Isotopologues	R1 value	2* R1 error	R2 value	2* R2 error	A1 value	2* A1 error	R3 value	2* R3 error	A2 value	2* A2 error	R4 value	2* R4 error	A3 value	2* A3 error	R5 value	2* R5 error	A4 value	2* A4 error	R6 value	2* R6 error	A5 value	2* A5 error	R7 value	2* R7 error	A6 value	2* A6 error
		initial accepted set	9	0.00227059	0.000997987	0.00203951	9	1.35121	0.000579032	1.36659	0.000434951	103.961	0.0220261	1.28852	0.000601982	115.062	0.0340586	1.34924	0.000425785	108.086	0.0309209	1.07463	0.000508525	116.791	0.216515	1.07241	0.000304713	116.891	0.0607831	1.07398	0.000319549	129.053	0.0629666
		014	10	0.00120096	0.000803749	0.000892351	10	1.35126	0.000444527	1.36655	0.000425847	103.962	0.0181064	1.28846	0.00042491	115.061	0.0338921	1.34926	0.000416799	108.085	0.0307795	1.07469	0.000282769	116.743	0.0355338	1.0724	0.000303821	116.892	0.0605272	1.07397	0.000316788	129.052	0.06287
		016	11	0.00109646	0.000772289	0.000778333	11	1.35122	0.000425947	1.36661	0.000400832	103.96	0.0169818	1.28842	0.000404213	115.067	0.0296423	1.34926	0.000412173	108.084	0.030562	1.07471	0.000276131	116.743	0.0351803	1.07236	0.000280628	116.886	0.0384734	1.07396	0.000312722	129.052	0.0623803
		031	12	0.00100304	0.000745055	0.000671551	12	1.35129	0.000398652	1.36654	0.00038373	103.959	0.0171174	1.28843	0.000406508	115.064	0.0287693	1.34921	0.000405458	108.091	0.0281287	1.07466	0.000257118	116.741	0.0349148	1.07239	0.000280253	116.888	0.0379638	1.07391	0.000291793	129.058	0.0405453
		017	13	0.000913611	0.000670671	0.000620391	13	1.35131	0.000382298	1.36657	0.000351477	103.959	0.0169154	1.28846	0.000372085	115.061	0.0260727	1.3492	0.000369974	108.088	0.0257429	1.07463	0.00022421	116.741	0.034761	1.07236	0.000260113	116.885	0.0355706	1.07395	0.000221803	129.053	0.0339159
		029	14	0.000849458	0.000618047	0.00058275	14	1.35129	0.000336821	1.36659	0.000291106	103.959	0.016563	1.28845	0.000364474	115.062	0.0223285	1.3492	0.000357977	108.087	0.023615	1.07464	0.000205649	116.742	0.0335819	1.07235	0.000243892	116.885	0.0329115	1.07394	0.000202945	129.053	0.0333524
		019	15	0.000804272	0.000577485	0.000559789	15	1.35125	0.000289636	1.36661	0.000289354	103.958	0.0165767	1.28843	0.000332905	115.066	0.0199122	1.34921	0.000328899	108.087	0.0237319	1.07466	0.000197108	116.747	0.0305421	1.07236	0.00023357	116.882	0.0320796	1.07392	0.000202193	129.05	0.0331573
		012	16	0.000759518	0.000547367	0.000526552	16	1.35124	0.00027735	1.36664	0.000267299	103.958	0.0157116	1.28844	0.000330575	115.066	0.0200216	1.34919	0.000315055	108.085	0.0200311	1.07466	0.000194068	116.749	0.0296519	1.07236	0.000189628	116.877	0.0305257	1.07394	0.000200883	129.047	0.0308296
		011	17	0.000723697	0.000518772	0.000504591	17	1.35125	0.000275651	1.36665	0.000235785	103.957	0.0155332	1.28845	0.000319491	115.066	0.019796	1.34918	0.000302591	108.086	0.018078	1.07466	0.000179692	116.748	0.0289764	1.07237	0.000186372	116.876	0.0300544	1.07395	0.000179039	129.048	0.0279733
		024	18	0.000691615	0.000495252	0.000482759	18	1.35124	0.000252425	1.36664	0.000233539	103.958	0.0149133	1.28847	0.000297121	115.065	0.0185767	1.34918	0.000300139	108.085	0.017929	1.07464	0.000160213	116.75	0.0254243	1.07237	0.000182408	116.876	0.0298706	1.07395	0.000177609	129.047	0.0277246
		025	19	0.000670879	0.000476286	0.000472472	19	1.35124	0.000251809	1.36664	0.000228941	103.958	0.0148483	1.28847	0.000281368	115.065	0.0181744	1.34918	0.00028534	108.085	0.0177939	1.07464	0.000159687	116.751	0.0253136	1.07237	0.000178224	116.877	0.0284782	1.07395	0.000159072	129.048	0.0271918
		018	20	0.000653722	0.000464132	0.000460363	20	1.35124	0.000245274	1.36664	0.000214051	103.958	0.0146829	1.28847	0.000280983	115.065	0.0181035	1.34918	0.000276408	108.086	0.0156402	1.07464	0.000157815	116.751	0.0252052	1.07237	0.000169535	116.877	0.0279711	1.07395	0.000158745	129.048	0.0265765
		020	21	0.000636799	0.000451556	0.00044901	21	1.35126	0.00023906	1.36665	0.000206438	103.956	0.0132749	1.28845	0.000272502	115.066	0.0177958	1.34916	0.000268267	108.086	0.0153987	1.07465	0.000154166	116.749	0.0245817	1.07238	0.000163716	116.876	0.027341	1.07395	0.000157953	129.048	0.0264569
		030	22	0.000624104	0.000444812	0.000437777	22	1.35126	0.000239701	1.36667	0.000200293	103.957	0.0132084	1.28847	0.000265077	115.065	0.0174188	1.34915	0.000267131	108.085	0.014788	1.07463	0.000147775	116.751	0.0239719	1.07237	0.000161686	116.873	0.0263345	1.07395	0.000158349	129.047	0.0261106
		027	23	0.000614321	0.00043409	0.00043469	23	1.35123	0.000228664	1.36668	0.000199397	103.956	0.0131978	1.2885	0.000257698	115.067	0.0169557	1.34912	0.000257808	108.085	0.0147581	1.07464	0.000147671	116.753	0.0237107	1.07239	0.000157508	116.872	0.0262624	1.07396	0.000157614	129.047	0.0260481
		026	24	0.000604161	0.000427316	0.000427097	24	1.35123	0.000226543	1.36667	0.000192298	103.956	0.0131246	1.28851	0.000256213	115.066	0.0168971	1.3491	0.000249451	108.087	0.0136445	1.07463	0.000147496	116.755	0.0233658	1.0724	0.000153946	116.871	0.0259938	1.07396	0.00015754	129.049	0.025633
		010	25	0.000595877	0.000421599	0.000421097	25	1.35125	0.000222585	1.36666	0.000186717	103.956	0.0127788	1.28852	0.000249958	115.065	0.0153645	1.3491	0.00025008	108.087	0.0136732	1.07462	0.000143162	116.756	0.0232086	1.0724	0.000153838	116.87	0.0259376	1.07396	0.000157936	129.049	0.0256841
		021	26	0.000588756	0.000417362	0.000415261	26	1.35124	0.000221972	1.36666	0.000186229	103.956	0.0127264	1.28852	0.000249323	115.065	0.0153045	1.34909	0.00024871	108.087	0.0136476	1.07463	0.000142009	116.756	0.0231164	1.0724	0.000152139	116.869	0.0253106	1.07397	0.000150439	129.048	0.0250624
		023	27	0.000584685	0.000414309	0.000412558	27	1.35124	0.000221476	1.36666	0.000185807	103.956	0.0126775	1.28852	0.000248802	115.065	0.0152427	1.34909	0.00024634	108.087	0.0136035	1.07463	0.000141334	116.756	0.023071	1.07241	0.000150645	116.869	0.0251284	1.07397	0.000146654	129.048	0.0247111
		015	28	0.000582398	0.000412928	0.000410705	28	1.35124	0.000220965	1.36666	0.00018557	103.956	0.0126612	1.28852	0.000248199	115.065	0.0152168	1.34909	0.000245719	108.087	0.0135836	1.07463	0.000140531	116.756	0.0229979	1.07241	0.000149516	116.869	0.0249485	1.07397	0.000146132	129.049	0.0245507
		013	29	0.000581123	0.000409861	0.000411969	29	1.35124	0.000215695	1.36667	0.000189547	103.955	0.0128571	1.28848	0.000239653	115.066	0.0152594	1.34911	0.00024286	108.088	0.0138217	1.07464	0.000140983	116.758	0.022835	1.07241	0.000152591	116.865	0.0249037	1.07395	0.000147301	129.045	0.0247629
		022	30	0.000687113	0.000484125	0.000487593	33	1.35125	0.000256474	1.36666	0.000225106	103.954	0.0152389	1.28849	0.000284932	115.066	0.0181041	1.34907	0.000287477	108.09	0.016408	1.07465	0.000166767	116.758	0.0271523	1.07248	0.000178946	116.853	0.0292154	1.07391	0.000169765	129.041	0.0293889
			Newest Isotopologue
			initial accepted set		N_Iso
			14	[2-2H,1-18O]-C3H3NO	10
			16	[2,5-2H,2-13C]-C3H3NO	11
			31	[2,4,5-2H,5-13C]-C3H3NO	12
			17	[2,5-2H,4-13C]-C3H3NO	13
			29	[2,4,5-2H,2-13C]-C3H3NO	14
			19	[2,5-2H,3-15N]-C3H3NO	15
			12	[2-2H,5-13C]-C3H3NO	16
			11	[2-2H,4-13C]-C3H3NO	17
			24	[5-2H,2-13C]-C3H3NO	18
			25	[5-2H,4-13C]-C3H3NO	19
			18	[2,5-2H,5-13C]-C3H3NO	20
			20	[2,5-2H,1-18O]-C3H3NO	21
			30	[2,4,5-2H,4-13C]-C3H3NO	22
			27	[5-2H,3-15N]-C3H3NO	23
			26	[5-2H,5-13C]-C3H3NO	24
			10	[2-2H,2-13C]-C3H3NO	25
			21	[2,4-2H]-C3H3NO	26
			23	[2,4,5-2H]-C3H3NO	27
			15	[2,5-2H]-C3H3NO	28
			13	[2-2H,3-15N]-C3H3NO	29
			22	[4,5-2H]-C3H3NO	30

## Sheet: oxazole_reSE-final_all
Fitting A B & C axes.
RUN#	Isotopologues	Newest Isotopologue	Total Isotopologues	Total Relative Error	Bonds' Relative Error	Angles' Relative Error	Dihedrals' Relative Error	R1 value	R1 error	R2 value	R2 error	A1 value	A1 error	R3 value	R3 error	A2 value	A2 error	R4 value	R4 error	A3 value	A3 error	R5 value	R5 error	A4 value	A4 error	R6 value	R6 error	A5 value	A5 error	R7 value	R7 error	A6 value	A6 error
000	iso001 iso002 iso003 iso004 iso005 iso006 iso007 iso008 iso009	initial accepted set	9	.00113529510823307963	0.000498994	.00101975500379809855	0	1.35121	0.000289516	1.36659	0.000217475	103.961	0.011013	1.28852	0.000300991	115.062	0.0170293	1.34924	0.000212893	108.086	0.0154605	1.07463	0.000254263	116.791	0.108257	1.07241	0.000152356	116.891	0.0303915	1.07398	0.000159774	129.053	0.0314833
001	iso001 iso002 iso003 iso004 iso005 iso006 iso007 iso008 iso009 iso014	014	10	0.000600479	0.000401874	0.000446175	0	1.35126	0.000222264	1.36655	0.000212923	103.962	0.00905321	1.28846	0.000212455	115.061	0.0169461	1.34926	0.0002084	108.085	0.0153897	1.07469	0.000141385	116.743	0.0177669	1.0724	0.000151911	116.892	0.0302636	1.07397	0.000158394	129.052	0.031435
002	iso001 iso002 iso003 iso004 iso005 iso006 iso007 iso008 iso009 iso014 iso016	016	11	0.000548232	0.000386145	0.000389166	0	1.35122	0.000212973	1.36661	0.000200416	103.96	0.00849092	1.28842	0.000202107	115.067	0.0148212	1.34926	0.000206086	108.084	0.015281	1.07471	0.000138066	116.743	0.0175901	1.07236	0.000140314	116.886	0.0192367	1.07396	0.000156361	129.052	0.0311901
003	iso001 iso002 iso003 iso004 iso005 iso006 iso007 iso008 iso009 iso014 iso016 iso031	031	12	0.000501519	0.000372527	0.000335775	0	1.35129	0.000199326	1.36654	0.000191865	103.959	0.00855868	1.28843	0.000203254	115.064	0.0143846	1.34921	0.000202729	108.091	0.0140644	1.07466	0.000128559	116.741	0.0174574	1.07239	0.000140126	116.888	0.0189819	1.07391	0.000145896	129.058	0.0202727
004	iso001 iso002 iso003 iso004 iso005 iso006 iso007 iso008 iso009 iso014 iso016 iso031 iso017	017	13	0.000456806	0.000335336	0.000310196	0	1.35131	0.000191149	1.36657	0.000175738	103.959	0.0084577	1.28846	0.000186042	115.061	0.0130363	1.3492	0.000184987	108.088	0.0128715	1.07463	0.000112105	116.741	0.0173805	1.07236	0.000130057	116.885	0.0177853	1.07395	0.000110901	129.053	0.016958
005	iso001 iso002 iso003 iso004 iso005 iso006 iso007 iso008 iso009 iso014 iso016 iso031 iso017 iso029	029	14	0.000424729	0.000309023	0.000291375	0	1.35129	0.000168411	1.36659	0.000145553	103.959	0.0082815	1.28845	0.000182237	115.062	0.0111642	1.3492	0.000178988	108.087	0.0118075	1.07464	0.000102824	116.742	0.0167909	1.07235	0.000121946	116.885	0.0164557	1.07394	0.000101473	129.053	0.0166762
006	iso001 iso002 iso003 iso004 iso005 iso006 iso007 iso008 iso009 iso014 iso016 iso031 iso017 iso029 iso019	019	15	0.000402136	0.000288742	0.000279895	0	1.35125	0.000144818	1.36661	0.000144677	103.958	0.00828833	1.28843	0.000166452	115.066	0.0099561	1.34921	0.00016445	108.087	0.011866	1.07466	9.8554e-05	116.747	0.015271	1.07236	0.000116785	116.882	0.0160398	1.07392	0.000101096	129.05	0.0165787
007	iso001 iso002 iso003 iso004 iso005 iso006 iso007 iso008 iso009 iso014 iso016 iso031 iso017 iso029 iso019 iso012	012	16	0.000379759	0.000273683	0.000263276	0	1.35124	0.000138675	1.36664	0.00013365	103.958	0.00785578	1.28844	0.000165287	115.066	0.0100108	1.34919	0.000157527	108.085	0.0100156	1.07466	9.70342e-05	116.749	0.0148259	1.07236	9.48139e-05	116.877	0.0152629	1.07394	0.000100442	129.047	0.0154148
008	iso001 iso002 iso003 iso004 iso005 iso006 iso007 iso008 iso009 iso014 iso016 iso031 iso017 iso029 iso019 iso012 iso011	011	17	0.000361848	0.000259386	0.000252296	0	1.35125	0.000137825	1.36665	0.000117892	103.957	0.00776659	1.28845	0.000159745	115.066	0.00989799	1.34918	0.000151295	108.086	0.00903902	1.07466	8.98459e-05	116.748	0.0144882	1.07237	9.31862e-05	116.876	0.0150272	1.07395	8.95194e-05	129.048	0.0139867
009	iso001 iso002 iso003 iso004 iso005 iso006 iso007 iso008 iso009 iso014 iso016 iso031 iso017 iso029 iso019 iso012 iso011 iso024	024	18	0.000345808	0.000247626	0.00024138	0	1.35124	0.000126212	1.36664	0.00011677	103.958	0.00745666	1.28847	0.000148561	115.065	0.00928836	1.34918	0.000150069	108.085	0.00896452	1.07464	8.01063e-05	116.75	0.0127121	1.07237	9.12038e-05	116.876	0.0149353	1.07395	8.88043e-05	129.047	0.0138623
010	iso001 iso002 iso003 iso004 iso005 iso006 iso007 iso008 iso009 iso014 iso016 iso031 iso017 iso029 iso019 iso012 iso011 iso024 iso025	025	19	0.000335439	0.000238143	0.000236236	0	1.35124	0.000125904	1.36664	0.000114471	103.958	0.00742414	1.28847	0.000140684	115.065	0.00908719	1.34918	0.00014267	108.085	0.00889696	1.07464	7.98436e-05	116.751	0.0126568	1.07237	8.9112e-05	116.877	0.0142391	1.07395	7.9536e-05	129.048	0.0135959
011	iso001 iso002 iso003 iso004 iso005 iso006 iso007 iso008 iso009 iso014 iso016 iso031 iso017 iso029 iso019 iso012 iso011 iso024 iso025 iso018	018	20	0.000326861	0.000232066	0.000230182	0	1.35124	0.000122637	1.36664	0.000107026	103.958	0.00734144	1.28847	0.000140491	115.065	0.00905174	1.34918	0.000138204	108.086	0.00782009	1.07464	7.89077e-05	116.751	0.0126026	1.07237	8.47673e-05	116.877	0.0139855	1.07395	7.93726e-05	129.048	0.0132882
012	iso001 iso002 iso003 iso004 iso005 iso006 iso007 iso008 iso009 iso014 iso016 iso031 iso017 iso029 iso019 iso012 iso011 iso024 iso025 iso018 iso030	030	21	0.000320476	0.000228661	0.000224542	0	1.35125	0.000122942	1.36665	0.000104156	103.959	0.00730576	1.28849	0.000136637	115.064	0.00885738	1.34918	0.000137745	108.084	0.00750904	1.07462	7.56575e-05	116.753	0.0123028	1.07236	8.36641e-05	116.875	0.0134796	1.07395	7.95533e-05	129.047	0.0131111
013	iso001 iso002 iso003 iso004 iso005 iso006 iso007 iso008 iso009 iso014 iso016 iso031 iso017 iso029 iso019 iso012 iso011 iso024 iso025 iso018 iso030 iso010	010	22	0.000315542	0.000225248	0.000220975	0	1.35126	0.000119999	1.36664	0.000100205	103.959	0.007137	1.28849	0.000133852	115.062	0.00796832	1.34918	0.000137918	108.084	0.0075061	1.07462	7.33801e-05	116.754	0.01221	1.07236	8.3535e-05	116.874	0.0134427	1.07395	7.96607e-05	129.047	0.0131171
014	iso001 iso002 iso003 iso004 iso005 iso006 iso007 iso008 iso009 iso014 iso016 iso031 iso017 iso029 iso019 iso012 iso011 iso024 iso025 iso018 iso030 iso010 iso020	020	23	0.000310637	0.000222145	0.000217134	0	1.35123	0.000118496	1.3666	9.61843e-05	103.962	0.00626558	1.28854	0.000130648	115.06	0.00800051	1.34919	0.000136493	108.085	0.00757692	1.07459	7.27151e-05	116.762	0.0114824	1.07237	8.20974e-05	116.874	0.0134341	1.07393	8.14325e-05	129.046	0.0134621
015	iso001 iso002 iso003 iso004 iso005 iso006 iso007 iso008 iso009 iso014 iso016 iso031 iso017 iso029 iso019 iso012 iso011 iso024 iso025 iso018 iso030 iso010 iso020 iso026	026	24	0.000305731	0.000219009	0.000213322	0	1.35123	0.000117248	1.3666	9.31376e-05	103.962	0.0061979	1.28856	0.000130112	115.06	0.00798579	1.34917	0.000132794	108.086	0.00703187	1.07459	7.24471e-05	116.764	0.0113102	1.07238	8.04245e-05	116.873	0.0133053	1.07394	8.13467e-05	129.047	0.0132607
016	iso001 iso002 iso003 iso004 iso005 iso006 iso007 iso008 iso009 iso014 iso016 iso031 iso017 iso029 iso019 iso012 iso011 iso024 iso025 iso018 iso030 iso010 iso020 iso026 iso013	013	25	0.000301841	0.000214316	0.000212548	0	1.35123	0.000112653	1.3666	9.44481e-05	103.96	0.00623906	1.28852	0.00012288	115.062	0.00790316	1.34919	0.000128855	108.087	0.00710264	1.0746	7.17496e-05	116.765	0.0111422	1.07238	8.14868e-05	116.869	0.0132367	1.07392	8.14793e-05	129.045	0.0132894
017	iso001 iso002 iso003 iso004 iso005 iso006 iso007 iso008 iso009 iso014 iso016 iso031 iso017 iso029 iso019 iso012 iso011 iso024 iso025 iso018 iso030 iso010 iso020 iso026 iso013 iso021	021	26	0.000298067	0.000212146	0.000209375	0	1.35123	0.000112377	1.36661	9.41873e-05	103.96	0.0062146	1.28852	0.000122577	115.062	0.00787782	1.34919	0.000128314	108.087	0.0070828	1.07461	7.12646e-05	116.765	0.0111123	1.07238	8.03493e-05	116.868	0.0128878	1.07393	7.76849e-05	129.044	0.0129462
018	iso001 iso002 iso003 iso004 iso005 iso006 iso007 iso008 iso009 iso014 iso016 iso031 iso017 iso029 iso019 iso012 iso011 iso024 iso025 iso018 iso030 iso010 iso020 iso026 iso013 iso021 iso023	023	27	0.000295576	0.000210266	0.000207733	0	1.35123	0.000111972	1.36661	9.38723e-05	103.96	0.00618409	1.28852	0.000122167	115.062	0.00783508	1.34918	0.000126922	108.087	0.00705282	1.07461	7.08586e-05	116.765	0.0110776	1.07239	7.94585e-05	116.868	0.0127807	1.07394	7.55547e-05	129.044	0.0127486
019	iso001 iso002 iso003 iso004 iso005 iso006 iso007 iso008 iso009 iso014 iso016 iso031 iso017 iso029 iso019 iso012 iso011 iso024 iso025 iso018 iso030 iso010 iso020 iso026 iso013 iso021 iso023 iso015	015	28	0.000294204	0.000209503	0.000206553	0	1.35123	0.000111671	1.36661	9.37199e-05	103.96	0.00617427	1.28852	0.000121815	115.062	0.00781746	1.34918	0.000126631	108.087	0.00704033	1.07461	7.04905e-05	116.765	0.0110529	1.07239	7.88141e-05	116.867	0.0126544	1.07393	7.5232e-05	129.044	0.0126393
020	iso001 iso002 iso003 iso004 iso005 iso006 iso007 iso008 iso009 iso014 iso016 iso031 iso017 iso029 iso019 iso012 iso011 iso024 iso025 iso018 iso030 iso010 iso020 iso026 iso013 iso021 iso023 iso015 iso028	028	29	0.000294204	0.000209503	0.000206553	0	1.35123	0.000111671	1.36661	9.37199e-05	103.96	0.00617427	1.28852	0.000121815	115.062	0.00781746	1.34918	0.000126631	108.087	0.00704033	1.07461	7.04905e-05	116.765	0.0110529	1.07239	7.88141e-05	116.867	0.0126544	1.07393	7.5232e-05	129.044	0.0126393
021	iso001 iso002 iso003 iso004 iso005 iso006 iso007 iso008 iso009 iso014 iso016 iso031 iso017 iso029 iso019 iso012 iso011 iso024 iso025 iso018 iso030 iso010 iso020 iso026 iso013 iso021 iso023 iso015 iso028 iso032	032	30	0.000294204	0.000209503	0.000206553	0	1.35123	0.000111671	1.36661	9.37199e-05	103.96	0.00617427	1.28852	0.000121815	115.062	0.00781746	1.34918	0.000126631	108.087	0.00704033	1.07461	7.04905e-05	116.765	0.0110529	1.07239	7.88141e-05	116.867	0.0126544	1.07393	7.5232e-05	129.044	0.0126393
022	iso001 iso002 iso003 iso004 iso005 iso006 iso007 iso008 iso009 iso014 iso016 iso031 iso017 iso029 iso019 iso012 iso011 iso024 iso025 iso018 iso030 iso010 iso020 iso026 iso013 iso021 iso023 iso015 iso028 iso032 iso033	033	31	0.000294204	0.000209503	0.000206553	0	1.35123	0.000111671	1.36661	9.37199e-05	103.96	0.00617427	1.28852	0.000121815	115.062	0.00781746	1.34918	0.000126631	108.087	0.00704033	1.07461	7.04905e-05	116.765	0.0110529	1.07239	7.88141e-05	116.867	0.0126544	1.07393	7.5232e-05	129.044	0.0126393
023	iso001 iso002 iso003 iso004 iso005 iso006 iso007 iso008 iso009 iso014 iso016 iso031 iso017 iso029 iso019 iso012 iso011 iso024 iso025 iso018 iso030 iso010 iso020 iso026 iso013 iso021 iso023 iso015 iso028 iso032 iso033 iso027	027	32	0.000318313	0.000225587	0.000224575	0	1.35117	0.000118438	1.36662	0.000104445	103.958	0.00686643	1.28855	0.000130662	115.067	0.00842259	1.3491	0.000133327	108.09	0.00776575	1.07464	7.82848e-05	116.77	0.0120794	1.07247	8.27779e-05	116.851	0.013416	1.07393	8.35445e-05	129.036	0.0139386
024	iso001 iso002 iso003 iso004 iso005 iso006 iso007 iso008 iso009 iso014 iso016 iso031 iso017 iso029 iso019 iso012 iso011 iso024 iso025 iso018 iso030 iso010 iso020 iso026 iso013 iso021 iso023 iso015 iso028 iso032 iso033 iso027 iso022	022	33	0.000352071	0.0002491	0.000248803	0	1.35119	0.00013149	1.36661	0.000115877	103.957	0.00760345	1.28855	0.000145106	115.066	0.00933584	1.34908	0.000147694	108.091	0.00862058	1.07465	8.64991e-05	116.768	0.0134083	1.0725	9.11643e-05	116.843	0.0148012	1.0739	8.99808e-05	129.033	0.0154721
		Newest Isotopologue	Total Isotopologues	2* Total Relative Error	2* Bonds' Relative Error	2* Angles' Relative Error	Total Isotopologues	R1 value	2* R1 error	R2 value	2* R2 error	A1 value	2* A1 error	R3 value	2* R3 error	A2 value	2* A2 error	R4 value	2* R4 error	A3 value	2* A3 error	R5 value	2* R5 error	A4 value	2* A4 error	R6 value	2* R6 error	A5 value	2* A5 error	R7 value	2* R7 error	A6 value	2* A6 error
		initial accepted set	9	0.00227059	0.000997987	0.00203951	9	1.35121	0.000579032	1.36659	0.000434951	103.961	0.0220261	1.28852	0.000601982	115.062	0.0340586	1.34924	0.000425785	108.086	0.0309209	1.07463	0.000508525	116.791	0.216515	1.07241	0.000304713	116.891	0.0607831	1.07398	0.000319549	129.053	0.0629666
		014	10	0.00120096	0.000803749	0.000892351	10	1.35126	0.000444527	1.36655	0.000425847	103.962	0.0181064	1.28846	0.00042491	115.061	0.0338921	1.34926	0.000416799	108.085	0.0307795	1.07469	0.000282769	116.743	0.0355338	1.0724	0.000303821	116.892	0.0605272	1.07397	0.000316788	129.052	0.06287
		016	11	0.00109646	0.000772289	0.000778333	11	1.35122	0.000425947	1.36661	0.000400832	103.96	0.0169818	1.28842	0.000404213	115.067	0.0296423	1.34926	0.000412173	108.084	0.030562	1.07471	0.000276131	116.743	0.0351803	1.07236	0.000280628	116.886	0.0384734	1.07396	0.000312722	129.052	0.0623803
		031	12	0.00100304	0.000745055	0.000671551	12	1.35129	0.000398652	1.36654	0.00038373	103.959	0.0171174	1.28843	0.000406508	115.064	0.0287693	1.34921	0.000405458	108.091	0.0281287	1.07466	0.000257118	116.741	0.0349148	1.07239	0.000280253	116.888	0.0379638	1.07391	0.000291793	129.058	0.0405453
		017	13	0.000913611	0.000670671	0.000620391	13	1.35131	0.000382298	1.36657	0.000351477	103.959	0.0169154	1.28846	0.000372085	115.061	0.0260727	1.3492	0.000369974	108.088	0.0257429	1.07463	0.00022421	116.741	0.034761	1.07236	0.000260113	116.885	0.0355706	1.07395	0.000221803	129.053	0.0339159
		029	14	0.000849458	0.000618047	0.00058275	14	1.35129	0.000336821	1.36659	0.000291106	103.959	0.016563	1.28845	0.000364474	115.062	0.0223285	1.3492	0.000357977	108.087	0.023615	1.07464	0.000205649	116.742	0.0335819	1.07235	0.000243892	116.885	0.0329115	1.07394	0.000202945	129.053	0.0333524
		019	15	0.000804272	0.000577485	0.000559789	15	1.35125	0.000289636	1.36661	0.000289354	103.958	0.0165767	1.28843	0.000332905	115.066	0.0199122	1.34921	0.000328899	108.087	0.0237319	1.07466	0.000197108	116.747	0.0305421	1.07236	0.00023357	116.882	0.0320796	1.07392	0.000202193	129.05	0.0331573
		012	16	0.000759518	0.000547367	0.000526552	16	1.35124	0.00027735	1.36664	0.000267299	103.958	0.0157116	1.28844	0.000330575	115.066	0.0200216	1.34919	0.000315055	108.085	0.0200311	1.07466	0.000194068	116.749	0.0296519	1.07236	0.000189628	116.877	0.0305257	1.07394	0.000200883	129.047	0.0308296
		011	17	0.000723697	0.000518772	0.000504591	17	1.35125	0.000275651	1.36665	0.000235785	103.957	0.0155332	1.28845	0.000319491	115.066	0.019796	1.34918	0.000302591	108.086	0.018078	1.07466	0.000179692	116.748	0.0289764	1.07237	0.000186372	116.876	0.0300544	1.07395	0.000179039	129.048	0.0279733
		024	18	0.000691615	0.000495252	0.000482759	18	1.35124	0.000252425	1.36664	0.000233539	103.958	0.0149133	1.28847	0.000297121	115.065	0.0185767	1.34918	0.000300139	108.085	0.017929	1.07464	0.000160213	116.75	0.0254243	1.07237	0.000182408	116.876	0.0298706	1.07395	0.000177609	129.047	0.0277246
		025	19	0.000670879	0.000476286	0.000472472	19	1.35124	0.000251809	1.36664	0.000228941	103.958	0.0148483	1.28847	0.000281368	115.065	0.0181744	1.34918	0.00028534	108.085	0.0177939	1.07464	0.000159687	116.751	0.0253136	1.07237	0.000178224	116.877	0.0284782	1.07395	0.000159072	129.048	0.0271918
		018	20	0.000653722	0.000464132	0.000460363	20	1.35124	0.000245274	1.36664	0.000214051	103.958	0.0146829	1.28847	0.000280983	115.065	0.0181035	1.34918	0.000276408	108.086	0.0156402	1.07464	0.000157815	116.751	0.0252052	1.07237	0.000169535	116.877	0.0279711	1.07395	0.000158745	129.048	0.0265765
		030	21	0.000640953	0.000457323	0.000449084	21	1.35125	0.000245883	1.36665	0.000208311	103.959	0.0146115	1.28849	0.000273274	115.064	0.0177148	1.34918	0.000275489	108.084	0.0150181	1.07462	0.000151315	116.753	0.0246056	1.07236	0.000167328	116.875	0.0269592	1.07395	0.000159107	129.047	0.0262221
		010	22	0.000631084	0.000450496	0.000441951	22	1.35126	0.000239998	1.36664	0.00020041	103.959	0.014274	1.28849	0.000267704	115.062	0.0159366	1.34918	0.000275836	108.084	0.0150122	1.07462	0.00014676	116.754	0.0244201	1.07236	0.00016707	116.874	0.0268855	1.07395	0.000159321	129.047	0.0262342
		020	23	0.000621275	0.00044429	0.000434268	23	1.35123	0.000236991	1.3666	0.000192369	103.962	0.0125312	1.28854	0.000261296	115.06	0.016001	1.34919	0.000272985	108.085	0.0151538	1.07459	0.00014543	116.762	0.0229647	1.07237	0.000164195	116.874	0.0268682	1.07393	0.000162865	129.046	0.0269242
		026	24	0.000611461	0.000438018	0.000426644	24	1.35123	0.000234495	1.3666	0.000186275	103.962	0.0123958	1.28856	0.000260224	115.06	0.0159716	1.34917	0.000265587	108.086	0.0140637	1.07459	0.000144894	116.764	0.0226204	1.07238	0.000160849	116.873	0.0266107	1.07394	0.000162693	129.047	0.0265214
		013	25	0.000603682	0.000428632	0.000425096	25	1.35123	0.000225306	1.3666	0.000188896	103.96	0.0124781	1.28852	0.000245759	115.062	0.0158063	1.34919	0.00025771	108.087	0.0142053	1.0746	0.000143499	116.765	0.0222843	1.07238	0.000162974	116.869	0.0264733	1.07392	0.000162959	129.045	0.0265787
		021	26	0.000596134	0.000424292	0.00041875	26	1.35123	0.000224754	1.36661	0.000188375	103.96	0.0124292	1.28852	0.000245154	115.062	0.0157556	1.34919	0.000256629	108.087	0.0141656	1.07461	0.000142529	116.765	0.0222247	1.07238	0.000160699	116.868	0.0257755	1.07393	0.00015537	129.044	0.0258924
		023	27	0.000591152	0.000420533	0.000415467	27	1.35123	0.000223945	1.36661	0.000187745	103.96	0.0123682	1.28852	0.000244335	115.062	0.0156702	1.34918	0.000253844	108.087	0.0141056	1.07461	0.000141717	116.765	0.0221551	1.07239	0.000158917	116.868	0.0255614	1.07394	0.000151109	129.044	0.0254971
		015	28	0.000588407	0.000419006	0.000413107	28	1.35123	0.000223342	1.36661	0.00018744	103.96	0.0123485	1.28852	0.00024363	115.062	0.0156349	1.34918	0.000253261	108.087	0.0140807	1.07461	0.000140981	116.765	0.0221058	1.07239	0.000157628	116.867	0.0253088	1.07393	0.000150464	129.044	0.0252786
		027	29	0.000636626	0.000451174	0.000449149	32	1.35117	0.000236876	1.36662	0.000208889	103.958	0.0137329	1.28855	0.000261324	115.067	0.0168452	1.3491	0.000266654	108.09	0.0155315	1.07464	0.00015657	116.77	0.0241588	1.07247	0.000165556	116.851	0.026832	1.07393	0.000167089	129.036	0.0278772
		022	30	0.000704141	0.0004982	0.000497606	33	1.35119	0.000262979	1.36661	0.000231753	103.957	0.0152069	1.28855	0.000290212	115.066	0.0186717	1.34908	0.000295388	108.091	0.0172412	1.07465	0.000172998	116.768	0.0268167	1.0725	0.000182329	116.843	0.0296024	1.0739	0.000179962	129.033	0.0309441
			Newest Isotopologue
			initial accepted set		N_Iso
			14	[2-2H,1-18O]-C3H3NO	10
			16	[2,5-2H,2-13C]-C3H3NO	11
			31	[2,4,5-2H,5-13C]-C3H3NO	12
			17	[2,5-2H,4-13C]-C3H3NO	13
			29	[2,4,5-2H,2-13C]-C3H3NO	14
			19	[2,5-2H,3-15N]-C3H3NO	15
			12	[2-2H,5-13C]-C3H3NO	16
			11	[2-2H,4-13C]-C3H3NO	17
			24	[5-2H,2-13C]-C3H3NO	18
			25	[5-2H,4-13C]-C3H3NO	19
			18	[2,5-2H,5-13C]-C3H3NO	20
			30	[2,4,5-2H,4-13C]-C3H3NO	21
			10	[2-2H,2-13C]-C3H3NO	22
			20	[2,5-2H,1-18O]-C3H3NO	23
			26	[5-2H,5-13C]-C3H3NO	24
			13	[2-2H,3-15N]-C3H3NO	25
			21	[2,4-2H]-C3H3NO	26
			23	[2,4,5-2H]-C3H3NO	27
			15	[2,5-2H]-C3H3NO	28
			27	[5-2H,3-15N]-C3H3NO	29
			22	[4,5-2H]-C3H3NO	30
